# Supplementary material for: LMNA-Related Dilated Cardiomyopathy: Single-Cell Transcriptomics during Patient-Derived iPSC Differentiation Support Cell Type and Lineage-Specific Dysregulation of Gene Expression and Development for Cardiomyocytes and Epicardium-Derived Cells with Lamin A/C Haploinsufficiency
Source: Cells. 2024 Sep 3;13(17):1479. doi: 10.3390/cells13171479 (PMC11394257; doi:10.3390/cells13171479)
Supplement: Supplementary file 1 [file cells-13-01479-s001.zip]

Archive with 7 entries (7 files):
- Excel.Table.S3.Lineage.DEG.xlsx
- Excel.Table.S4.AllelicExpression.xlsx
- ExcelTable.S1.Cluster.Subcluster.DEG..xlsx
- ExcelTable.S2.CellType.DEG.xlsx
- Zaragoza.Cells.REVISED.SUPPL.Figures_08.03.2024.pdf
- Zaragoza.Cells.REVISED.SUPPL.Text_08.14.2024.pdf
- Zaragoza.Cells.SUPPL.Tables_06.10.2024.pdf
