# Supplementary material for: LMNA-Related Dilated Cardiomyopathy: Single-Cell Transcriptomics during Patient-Derived iPSC Differentiation Support Cell Type and Lineage-Specific Dysregulation of Gene Expression and Development for Cardiomyocytes and Epicardium-Derived Cells with Lamin A/C Haploinsufficiency
Source: Cells. 2024 Sep 3;13(17):1479. doi: 10.3390/cells13171479 (PMC11394257; doi:10.3390/cells13171479)
Supplement: Supplementary file 1 [file cells-13-01479-s001.zip › Excel.Table.S3.Lineage.DEG.xlsx]

## Sheet: 1-LineageDEG.SingleSubsets
Condition	Single Subset Data (Fig. S12)	Lineage DEG	Gene	waldStat	pvalue	padj	Threshold DEGs (Top 100 in BOLD)
CA1	D00.PP-AB	Association Test	CDK1	8682476154525370	0	0
CA1	D00.PP-AB	Association Test	MT1X	7981469283810090	0	0
CA1	D00.PP-AB	Association Test	UBE2C	7353545706722890	0	0
CA1	D00.PP-AB	Association Test	MYL9	2410571620209060	0	0
CA1	D00.PP-AB	Association Test	MT2A	1897638709984930	0	0
CA1	D00.PP-AB	Association Test	TAGLN	1744554492261330	0	0
CA1	D00.PP-AB	Association Test	PDK1	1546663594871340	0	0
CA1	D00.PP-AB	Association Test	HIST1H1A	1505708852792290	0	0
CA1	D00.PP-AB	Association Test	SCGB3A2	1314086420583430	0	0
CA1	D00.PP-AB	Association Test	PIF1	1101523407385010	0	0
CA1	D00.PP-AB	Association Test	HYLS1	1044324297099560	0	0
CA1	D00.PP-AB	Association Test	MIR9-3HG	904422176160703	0	0
CA1	D00.PP-AB	Association Test	COL1A1	840997981927979	0	0
CA1	D00.PP-AB	Association Test	AC064802.1	754687685808981	0	0
CA1	D00.PP-AB	Association Test	KLHL14	706351226640774	0	0
CA1	D00.PP-AB	Association Test	LEFTY1	610373031047978	0	0
CA1	D00.PP-AB	Association Test	HIST1H2BJ	566776615998464	0	0
CA1	D00.PP-AB	Association Test	SPP1	543366053158185	0	0
CA1	D00.PP-AB	Association Test	MT1G	534260797921068	0	0
CA1	D00.PP-AB	Association Test	HIST1H2AC	486683082306415	0	0
CA1	D00.PP-AB	Association Test	MT1H	477580187614965	0	0
CA1	D00.PP-AB	Association Test	CTSS	477475083382593	0	0
CA1	D00.PP-AB	Association Test	VIM	463406674327610	0	0
CA1	D00.PP-AB	Association Test	CAV1	430083022669436	0	0
CA1	D00.PP-AB	Association Test	MT1F	423793006579655	0	0
CA1	D00.PP-AB	Association Test	ACTG2	372040104289928	0	0
CA1	D00.PP-AB	Association Test	NODAL	339613211540368	0	0
CA1	D00.PP-AB	Association Test	IL17F	298339911445170	0	0
CA1	D00.PP-AB	Association Test	SCGB1D2	296245210123401	0	0
CA1	D00.PP-AB	Association Test	CECR3	282010299315189	0	0
CA1	D00.PP-AB	Association Test	DSP	278931583054037	0	0
CA1	D00.PP-AB	Association Test	MT1E	269237410293777	0	0
CA1	D00.PP-AB	Association Test	MMP23B	267539752016150	0	0
CA1	D00.PP-AB	Association Test	ID1	257696378519768	0	0
CA1	D00.PP-AB	Association Test	AC093001.1	242218120217216	0	0
CA1	D00.PP-AB	Association Test	FOXB2	241980621574644	0	0
CA1	D00.PP-AB	Association Test	TNFAIP6	235068571574019	0	0
CA1	D00.PP-AB	Association Test	FOSB	229961424239431	0	0
CA1	D00.PP-AB	Association Test	ID4	229908720401278	0	0
CA1	D00.PP-AB	Association Test	PTCHD4	196523480922340	0	0
CA1	D00.PP-AB	Association Test	NCKAP1L	191332212774595	0	0
CA1	D00.PP-AB	Association Test	FAM83D	180507111609890	0	0
CA1	D00.PP-AB	Association Test	AC110285.6	160702683936233	0	0
CA1	D00.PP-AB	Association Test	POU5F2	155654115453140	0	0
CA1	D00.PP-AB	Association Test	HJURP	152042236240416	0	0
CA1	D00.PP-AB	Association Test	BTG2	146514830275108	0	0
CA1	D00.PP-AB	Association Test	EMP3	141538794918356	0	0
CA1	D00.PP-AB	Association Test	AL022069.1	140908735666358	0	0
CA1	D00.PP-AB	Association Test	S100A10	134160968920666	0	0
CA1	D00.PP-AB	Association Test	ZBTB20	132528781805552	0	0
CA1	D00.PP-AB	Association Test	COL1A2	130128541281519	0	0
CA1	D00.PP-AB	Association Test	FLT3LG	122048282267153	0	0
CA1	D00.PP-AB	Association Test	MIAT	119129621261093	0	0
CA1	D00.PP-AB	Association Test	SLC30A1	118058504342787	0	0
CA1	D00.PP-AB	Association Test	AURKA	115301645860341	0	0
CA1	D00.PP-AB	Association Test	DMBX1	114255995342889	0	0
CA1	D00.PP-AB	Association Test	TOP2A	108532997490124	0	0
CA1	D00.PP-AB	Association Test	AL118516.1	104502935370184	0	0
CA1	D00.PP-AB	Association Test	KAZN	102676763500452	0	0
CA1	D00.PP-AB	Association Test	DEPP1	8.8781e+13	0	0
CA1	D00.PP-AB	Association Test	C11orf96	8.51591e+13	0	0
CA1	D00.PP-AB	Association Test	AC090409.1	8.49735e+13	0	0
CA1	D00.PP-AB	Association Test	MIR4435-2HG	8.3961e+13	0	0
CA1	D00.PP-AB	Association Test	SLC16A8	8.20039e+13	0	0
CA1	D00.PP-AB	Association Test	CDH6	8.12802e+13	0	0
CA1	D00.PP-AB	Association Test	SHC2	8.11515e+13	0	0
CA1	D00.PP-AB	Association Test	AC069277.1	7.77161e+13	0	0
CA1	D00.PP-AB	Association Test	ZNF732	7.51694e+13	0	0
CA1	D00.PP-AB	Association Test	CALCR	7.30688e+13	0	0
CA1	D00.PP-AB	Association Test	CDH13	6.594e+13	0	0
CA1	D00.PP-AB	Association Test	OR2B6	6.55133e+13	0	0
CA1	D00.PP-AB	Association Test	EDN3	65499353076704	0	0
CA1	D00.PP-AB	Association Test	HIST1H4C	6.50319e+13	0	0
CA1	D00.PP-AB	Association Test	PRICKLE1	6.34297e+13	0	0
CA1	D00.PP-AB	Association Test	AC110769.2	6.15727e+13	0	0
CA1	D00.PP-AB	Association Test	CD22	6.00284e+13	0	0
CA1	D00.PP-AB	Association Test	CASC15	5.80707e+13	0	0
CA1	D00.PP-AB	Association Test	SORBS2	5.45842e+13	0	0
CA1	D00.PP-AB	Association Test	KIAA1024L	5.20415e+13	0	0
CA1	D00.PP-AB	Association Test	ARHGEF15	5.1717e+13	0	0
CA1	D00.PP-AB	Association Test	AL161908.1	5.03476e+13	0	0
CA1	D00.PP-AB	Association Test	ARHGAP29	4.99728e+13	0	0
CA1	D00.PP-AB	Association Test	AC005753.1	4.99383e+13	0	0
CA1	D00.PP-AB	Association Test	AC067930.3	4.65195e+13	0	0
CA1	D00.PP-AB	Association Test	SYNM	46225416220822	0	0
CA1	D00.PP-AB	Association Test	ITGA4	4.27768e+13	0	0
CA1	D00.PP-AB	Association Test	AC097534.2	4.23607e+13	0	0
CA1	D00.PP-AB	Association Test	TCEAL7	4.22276e+13	0	0
CA1	D00.PP-AB	Association Test	GRK7	40988169492068	0	0
CA1	D00.PP-AB	Association Test	AC007038.1	40220229688237	0	0
CA1	D00.PP-AB	Association Test	TSC22D1-AS1	3.89509e+13	0	0
CA1	D00.PP-AB	Association Test	AC099778.1	3.84756e+13	0	0
CA1	D00.PP-AB	Association Test	AC048341.2	3.73053e+13	0	0
CA1	D00.PP-AB	Association Test	PALLD	3.72747e+13	0	0
CA1	D00.PP-AB	Association Test	C8orf34	3.65924e+13	0	0
CA1	D00.PP-AB	Association Test	CACNA1A	3.39368e+13	0	0
CA1	D00.PP-AB	Association Test	AP001094.3	3.32263e+13	0	0
CA1	D00.PP-AB	Association Test	CD300A	3.11797e+13	0	0
CA1	D00.PP-AB	Association Test	CPNE5	3.03785e+13	0	0
CA1	D00.PP-AB	Association Test	AL022326.1	2.96815e+13	0	0
CA1	D00.PP-AB	Association Test	IL32	2.96678e+13	0	0
CA1	D00.PP-AB	Association Test	FOXD1	2.96321e+13	0	0
CA1	D00.PP-AB	Association Test	CYP26A1	2.90218e+13	0	0
CA1	D00.PP-AB	Association Test	SERTAD4-AS1	2.84922e+13	0	0
CA1	D00.PP-AB	Association Test	AC107952.2	2.84812e+13	0	0
CA1	D00.PP-AB	Association Test	RNF222	2.80818e+13	0	0
CA1	D00.PP-AB	Association Test	CDC42EP2	2.63324e+13	0	0
CA1	D00.PP-AB	Association Test	TFF3	2.62498e+13	0	0
CA1	D00.PP-AB	Association Test	AP000255.1	2.62435e+13	0	0
CA1	D00.PP-AB	Association Test	ENOX1	2.57653e+13	0	0
CA1	D00.PP-AB	Association Test	CNN1	2.47663e+13	0	0
CA1	D00.PP-AB	Association Test	LINC00685	2.41872e+13	0	0
CA1	D00.PP-AB	Association Test	AL117378.1	2.27172e+13	0	0
CA1	D00.PP-AB	Association Test	AL121658.1	2.19543e+13	0	0
CA1	D00.PP-AB	Association Test	LRRC61	2.14613e+13	0	0
CA1	D00.PP-AB	Association Test	KDM6B	2.06419e+13	0	0
CA1	D00.PP-AB	Association Test	FGF1	2.05554e+13	0	0
CA1	D00.PP-AB	Association Test	AC124016.1	2.04522e+13	0	0
CA1	D00.PP-AB	Association Test	HIST1H1T	1.96195e+13	0	0
CA1	D00.PP-AB	Association Test	AC108863.1	1.82134e+13	0	0
CA1	D00.PP-AB	Association Test	IL21R	1.78868e+13	0	0
CA1	D00.PP-AB	Association Test	ANGPT1	1.77679e+13	0	0
CA1	D00.PP-AB	Association Test	AC128685.1	17384895379499	0	0
CA1	D00.PP-AB	Association Test	CDH2	1.66597e+13	0	0
CA1	D00.PP-AB	Association Test	AC068831.1	1.61314e+13	0	0
CA1	D00.PP-AB	Association Test	SMYD2	1.5353e+13	0	0
CA1	D00.PP-AB	Association Test	MYBPHL	1.47405e+13	0	0
CA1	D00.PP-AB	Association Test	ATP2B4	1.34204e+13	0	0
CA1	D00.PP-AB	Association Test	FOXG1	1.31987e+13	0	0
CA1	D00.PP-AB	Association Test	ZNF775	12841360234588	0	0
CA1	D00.PP-AB	Association Test	GOLIM4	1.26279e+13	0	0
CA1	D00.PP-AB	Association Test	PURPL	1.10877e+13	0	0
CA1	D00.PP-AB	Association Test	PRKN	1.09193e+13	0	0
CA1	D00.PP-AB	Association Test	FRMPD4	1.06266e+13	0	0
CA1	D00.PP-AB	Association Test	UTF1	9.97115e+12	0	0
CA1	D00.PP-AB	Association Test	ZNF674-AS1	9.85603e+12	0	0
CA1	D00.PP-AB	Association Test	ANXA2	8.20966e+12	0	0
CA1	D00.PP-AB	Association Test	TCAF1	7.90647e+12	0	0
CA1	D00.PP-AB	Association Test	HES5	7.67122e+12	0	0
CA1	D00.PP-AB	Association Test	Z95114.4	7.64923e+12	0	0
CA1	D00.PP-AB	Association Test	LHX1	7.28488e+12	0	0
CA1	D00.PP-AB	Association Test	IYD	7.08144e+12	0	0
CA1	D00.PP-AB	Association Test	DUSP8	6.8256e+12	0	0
CA1	D00.PP-AB	Association Test	AC007495.1	6.757e+12	0	0
CA1	D00.PP-AB	Association Test	AC022182.2	6.74928e+12	0	0
CA1	D00.PP-AB	Association Test	TMEFF1	6.6492e+12	0	0
CA1	D00.PP-AB	Association Test	CER1	6.44384e+12	0	0
CA1	D00.PP-AB	Association Test	MT-ND6	6.41449e+12	0	0
CA1	D00.PP-AB	Association Test	KCNIP4-IT1	5.94131e+12	0	0
CA1	D00.PP-AB	Association Test	CUX1	5.74006e+12	0	0
CA1	D00.PP-AB	Association Test	ANKRD62	5.64967e+12	0	0
CA1	D00.PP-AB	Association Test	BMP7	5.50613e+12	0	0
CA1	D00.PP-AB	Association Test	MIR497HG	5.41176e+12	0	0
CA1	D00.PP-AB	Association Test	AC245052.7	5.33364e+12	0	0
CA1	D00.PP-AB	Association Test	AC013714.1	5.29e+12	0	0
CA1	D00.PP-AB	Association Test	RNF139-AS1	5.26092e+12	0	0
CA1	D00.PP-AB	Association Test	LINC00853	5.03079e+12	0	0
CA1	D00.PP-AB	Association Test	AP001267.2	4.99653e+12	0	0
CA1	D00.PP-AB	Association Test	PPIAL4G	4.88332e+12	0	0
CA1	D00.PP-AB	Association Test	CYTOR	4.55558e+12	0	0
CA1	D00.PP-AB	Association Test	ROR2	4.4529e+12	0	0
CA1	D00.PP-AB	Association Test	AP000688.2	4.39971e+12	0	0
CA1	D00.PP-AB	Association Test	AL662844.4	4.39048e+12	0	0
CA1	D00.PP-AB	Association Test	CEBPD	4.36507e+12	0	0
CA1	D00.PP-AB	Association Test	HMOX1	4.28565e+12	0	0
CA1	D00.PP-AB	Association Test	CNDP1	4.2694e+12	0	0
CA1	D00.PP-AB	Association Test	AC074044.1	4.25633e+12	0	0
CA1	D00.PP-AB	Association Test	KIAA1755	4.22182e+12	0	0
CA1	D00.PP-AB	Association Test	AC005697.2	4.1792e+12	0	0
CA1	D00.PP-AB	Association Test	MEG3	4.1002e+12	0	0
CA1	D00.PP-AB	Association Test	FAT4	3.947e+12	0	0
CA1	D00.PP-AB	Association Test	AC239803.1	3.93446e+12	0	0
CA1	D00.PP-AB	Association Test	ZSWIM9	3.90099e+12	0	0
CA1	D00.PP-AB	Association Test	P2RX7	3.86892e+12	0	0
CA1	D00.PP-AB	Association Test	AL022322.2	3.56196e+12	0	0
CA1	D00.PP-AB	Association Test	AC004941.1	3.5085e+12	0	0
CA1	D00.PP-AB	Association Test	IRX1	3.45118e+12	0	0
CA1	D00.PP-AB	Association Test	AC009812.3	3.43827e+12	0	0
CA1	D00.PP-AB	Association Test	AC007541.1	3.33054e+12	0	0
CA1	D00.PP-AB	Association Test	AC117402.1	3.09806e+12	0	0
CA1	D00.PP-AB	Association Test	DLL1	3.03677e+12	0	0
CA1	D00.PP-AB	Association Test	NEFH	2.66963e+12	0	0
CA1	D00.PP-AB	Association Test	FEZF1-AS1	2.65e+12	0	0
CA1	D00.PP-AB	Association Test	AL034417.2	2.60693e+12	0	0
CA1	D00.PP-AB	Association Test	AC073352.1	2.44516e+12	0	0
CA1	D00.PP-AB	Association Test	RRS1-AS1	2.39967e+12	0	0
CA1	D00.PP-AB	Association Test	MIR194-2HG	2.36504e+12	0	0
CA1	D00.PP-AB	Association Test	AL117328.2	2.31562e+12	0	0
CA1	D00.PP-AB	Association Test	PNMA8B	2.25769e+12	0	0
CA1	D00.PP-AB	Association Test	PCDH10	2.22329e+12	0	0
CA1	D00.PP-AB	Association Test	HIST1H2BA	2.1584e+12	0	0
CA1	D00.PP-AB	Association Test	HIST1H1B	2.13519e+12	0	0
CA1	D00.PP-AB	Association Test	GLIPR1	2.09682e+12	0	0
CA1	D00.PP-AB	Association Test	HBG2	2.09125e+12	0	0
CA1	D00.PP-AB	Association Test	LEFTY2	2.02704e+12	0	0
CA1	D00.PP-AB	Association Test	AL451042.2	2.00583e+12	0	0
CA1	D00.PP-AB	Association Test	CTHRC1	1.97557e+12	0	0
CA1	D00.PP-AB	Association Test	TCHH	1.93213e+12	0	0
CA1	D00.PP-AB	Association Test	PMEPA1	1.85629e+12	0	0
CA1	D00.PP-AB	Association Test	AC092436.4	1.78372e+12	0	0
CA1	D00.PP-AB	Association Test	AP000753.1	1.74178e+12	0	0
CA1	D00.PP-AB	Association Test	BMP2	1.67782e+12	0	0
CA1	D00.PP-AB	Association Test	AC015961.2	1.58777e+12	0	0
CA1	D00.PP-AB	Association Test	AC131097.3	1.47939e+12	0	0
CA1	D00.PP-AB	Association Test	AC084855.2	1.43138e+12	0	0
CA1	D00.PP-AB	Association Test	C11orf52	1.41717e+12	0	0
CA1	D00.PP-AB	Association Test	SAMD5	1.40507e+12	0	0
CA1	D00.PP-AB	Association Test	AC098818.2	1.38669e+12	0	0
CA1	D00.PP-AB	Association Test	FLNC	1.31942e+12	0	0
CA1	D00.PP-AB	Association Test	FAM222A	1.21723e+12	0	0
CA1	D00.PP-AB	Association Test	AL136172.1	1.20702e+12	0	0
CA1	D00.PP-AB	Association Test	TGFB1I1	1.19867e+12	0	0
CA1	D00.PP-AB	Association Test	NORAD	1.19565e+12	0	0
CA1	D00.PP-AB	Association Test	CFAP74	1.16726e+12	0	0
CA1	D00.PP-AB	Association Test	AF127577.3	1.00746e+12	0	0
CA1	D00.PP-AB	Association Test	AC007938.1	9.93456e+11	0	0
CA1	D00.PP-AB	Association Test	NOL3	9.71023e+11	0	0
CA1	D00.PP-AB	Association Test	HNF1A	8.98398e+11	0	0
CA1	D00.PP-AB	Association Test	GLI2	8.5271e+11	0	0
CA1	D00.PP-AB	Association Test	AC027682.1	8.33537e+11	0	0
CA1	D00.PP-AB	Association Test	UAP1L1	8.06649e+11	0	0
CA1	D00.PP-AB	Association Test	BGN	7.70423e+11	0	0
CA1	D00.PP-AB	Association Test	STAM-AS1	7.56916e+11	0	0
CA1	D00.PP-AB	Association Test	HIST1H2AH	7.38959e+11	0	0
CA1	D00.PP-AB	Association Test	AC131238.1	7.31697e+11	0	0
CA1	D00.PP-AB	Association Test	HIST2H2AC	6.88164e+11	0	0
CA1	D00.PP-AB	Association Test	CKAP2L	6.82217e+11	0	0
CA1	D00.PP-AB	Association Test	PBOV1	6.35574e+11	0	0
CA1	D00.PP-AB	Association Test	PEAR1	6.24158e+11	0	0
CA1	D00.PP-AB	Association Test	RAB27B	6.19124e+11	0	0
CA1	D00.PP-AB	Association Test	TFAP2A	6.04779e+11	0	0
CA1	D00.PP-AB	Association Test	PHLDA3	5.06116e+11	0	0
CA1	D00.PP-AB	Association Test	AC022148.1	4.99994e+11	0	0
CA1	D00.PP-AB	Association Test	AL160272.1	4.87596e+11	0	0
CA1	D00.PP-AB	Association Test	FRMD4B	4.76625e+11	0	0
CA1	D00.PP-AB	Association Test	SCAPER	4.70791e+11	0	0
CA1	D00.PP-AB	Association Test	KIF18B	4.47641e+11	0	0
CA1	D00.PP-AB	Association Test	AP001527.2	4.41653e+11	0	0
CA1	D00.PP-AB	Association Test	ZNF556	4.3885e+11	0	0
CA1	D00.PP-AB	Association Test	GDA	4.24183e+11	0	0
CA1	D00.PP-AB	Association Test	H1F0	4.14348e+11	0	0
CA1	D00.PP-AB	Association Test	PKNOX1	4.07929e+11	0	0
CA1	D00.PP-AB	Association Test	SLC22A11	3.99623e+11	0	0
CA1	D00.PP-AB	Association Test	MUC19	3.7699e+11	0	0
CA1	D00.PP-AB	Association Test	SOX15	3.53984e+11	0	0
CA1	D00.PP-AB	Association Test	BMP4	3.49207e+11	0	0
CA1	D00.PP-AB	Association Test	CACNA2D3-AS1	3.44885e+11	0	0
CA1	D00.PP-AB	Association Test	AKR1C1	2.82633e+11	0	0
CA1	D00.PP-AB	Association Test	ADGRF1	2.64964e+11	0	0
CA1	D00.PP-AB	Association Test	HMX2	2.46243e+11	0	0
CA1	D00.PP-AB	Association Test	C9orf163	2.42722e+11	0	0
CA1	D00.PP-AB	Association Test	SVIL	2.40214e+11	0	0
CA1	D00.PP-AB	Association Test	PPP1R27	2.33481e+11	0	0
CA1	D00.PP-AB	Association Test	LINC00957	2.23103e+11	0	0
CA1	D00.PP-AB	Association Test	VDR	2.18713e+11	0	0
CA1	D00.PP-AB	Association Test	BCO1	2.09839e+11	0	0
CA1	D00.PP-AB	Association Test	IL23R	1.98102e+11	0	0
CA1	D00.PP-AB	Association Test	AC108134.3	1.83462e+11	0	0
CA1	D00.PP-AB	Association Test	HHIP	1.82588e+11	0	0
CA1	D00.PP-AB	Association Test	MAGEB10	1.74001e+11	0	0
CA1	D00.PP-AB	Association Test	LINC01934	1.68695e+11	0	0
CA1	D00.PP-AB	Association Test	ITPR1	1.55289e+11	0	0
CA1	D00.PP-AB	Association Test	HAVCR2	1.46684e+11	0	0
CA1	D00.PP-AB	Association Test	LHX5-AS1	1.3389e+11	0	0
CA1	D00.PP-AB	Association Test	NARF-AS1	1.30586e+11	0	0
CA1	D00.PP-AB	Association Test	GJB2	1.21677e+11	0	0
CA1	D00.PP-AB	Association Test	AC005899.8	1.07839e+11	0	0
CA1	D00.PP-AB	Association Test	AC004156.1	1.07816e+11	0	0
CA1	D00.PP-AB	Association Test	AC138305.1	1.05085e+11	0	0
CA1	D00.PP-AB	Association Test	FOSL1	9.99277e+10	0	0
CA1	D00.PP-AB	Association Test	HIST1H1C	8.60046e+10	0	0
CA1	D00.PP-AB	Association Test	AC092337.1	8.58736e+10	0	0
CA1	D00.PP-AB	Association Test	ARC	8.09074e+10	0	0
CA1	D00.PP-AB	Association Test	MUM1L1	7.69292e+10	0	0
CA1	D00.PP-AB	Association Test	PCDH7	6.20129e+10	0	0
CA1	D00.PP-AB	Association Test	AL031595.2	5.48703e+10	0	0
CA1	D00.PP-AB	Association Test	LYSMD1	5.16844e+10	0	0
CA1	D00.PP-AB	Association Test	GADD45G	4.98562e+10	0	0
CA1	D00.PP-AB	Association Test	PDZD7	3.46951e+10	0	0
CA1	D00.PP-AB	Association Test	TEX19	2.72328e+10	0	0
CA1	D00.PP-AB	Association Test	AL645728.1	2.65784e+10	0	0
CA1	D00.PP-AB	Association Test	GPC6	2.11196e+10	0	0
CA1	D00.PP-AB	Association Test	OR2A25	1.95918e+10	0	0
CA1	D00.PP-AB	Association Test	AC104964.4	1.65301e+10	0	0
CA1	D00.PP-AB	Association Test	BCL6	1.47927e+10	0	0
CA1	D00.PP-AB	Association Test	DOCK9-DT	1.27233e+10	0	0
CA1	D00.PP-AB	Association Test	NECTIN4	1.17241e+10	0	0
CA1	D00.PP-AB	Association Test	TDRD6	1.02597e+10	0	0
CA1	D00.PP-AB	Association Test	HIST1H1D	9.47308e+09	0	0
CA1	D00.PP-AB	Association Test	AC099791.2	6.86816e+09	0	0
CA1	D00.PP-AB	Association Test	EFCAB13	6.30789e+09	0	0
CA1	D00.PP-AB	Association Test	FBXO43	5.53361e+09	0	0
CA1	D00.PP-AB	Association Test	IGFBP3	5.48079e+09	0	0
CA1	D00.PP-AB	Association Test	RAI1	4.5835e+09	0	0
CA1	D00.PP-AB	Association Test	HIST2H4A	4.12216e+09	0	0
CA1	D00.PP-AB	Association Test	BX005266.2	3.86794e+09	0	0
CA1	D00.PP-AB	Association Test	PCDHB7	3.24681e+09	0	0
CA1	D00.PP-AB	Association Test	AC138207.7	3.17564e+09	0	0
CA1	D00.PP-AB	Association Test	AP001972.3	3.11881e+09	0	0
CA1	D00.PP-AB	Association Test	NTN5	2.63978e+09	0	0
CA1	D00.PP-AB	Association Test	IZUMO4	2.29839e+09	0	0
CA1	D00.PP-AB	Association Test	AC007370.2	2.29829e+09	0	0
CA1	D00.PP-AB	Association Test	LINC01299	1.88067e+09	0	0
CA1	D00.PP-AB	Association Test	GRHL1	1.69641e+09	0	0
CA1	D00.PP-AB	Association Test	EEF1A2	1.6527e+09	0	0
CA1	D00.PP-AB	Association Test	RN7SL832P	1.59451e+09	0	0
CA1	D00.PP-AB	Association Test	LINC01220	1.31535e+09	0	0
CA1	D00.PP-AB	Association Test	AL583839.1	8.605e+08	0	0
CA1	D00.PP-AB	Association Test	HTR2C	7.65588e+08	0	0
CA1	D00.PP-AB	Association Test	AC020891.2	5.79675e+08	0	0
CA1	D00.PP-AB	Association Test	CST1	4.64461e+08	0	0
CA1	D00.PP-AB	Association Test	SLIT2	4.37941e+08	0	0
CA1	D00.PP-AB	Association Test	SPX	4.1034e+08	0	0
CA1	D00.PP-AB	Association Test	DENND6A-DT	1.65143e+08	0	0
CA1	D00.PP-AB	Association Test	AC093388.1	7.85044e+07	0	0
CA1	D00.PP-AB	Association Test	PKD2L2	6.24132e+07	0	0
CA1	D00.PP-AB	Association Test	HJV	6.02379e+07	0	0
CA1	D00.PP-AB	Association Test	SIX6	5.1614e+07	0	0
CA1	D00.PP-AB	Association Test	AL138689.2	4.00579e+07	0	0
CA1	D00.PP-AB	Association Test	CEACAM21	3.90495e+07	0	0
CA1	D00.PP-AB	Association Test	AC239799.2	3.68529e+07	0	0
CA1	D00.PP-AB	Association Test	GOLGA4	2.2281e+07	0	0
CA1	D00.PP-AB	Association Test	AP001626.1	2.2187e+07	0	0
CA1	D00.PP-AB	Association Test	MTTP	2.05451e+07	0	0
CA1	D00.PP-AB	Association Test	AL356488.3	1.69601e+07	0	0
CA1	D00.PP-AB	Association Test	SERPINE1	1.61796e+07	0	0
CA1	D00.PP-AB	Association Test	AL022323.3	1.41538e+07	0	0
CA1	D00.PP-AB	Association Test	RAB9B	1.22642e+07	0	0
CA1	D00.PP-AB	Association Test	CD96	1.18793e+07	0	0
CA1	D00.PP-AB	Association Test	MPP4	1.06627e+07	0	0
CA1	D00.PP-AB	Association Test	AL121936.1	1.03701e+07	0	0
CA1	D00.PP-AB	Association Test	ACTR3C	9.39359e+06	0	0
CA1	D00.PP-AB	Association Test	CREB3L3	9.05663e+06	0	0
CA1	D00.PP-AB	Association Test	SIX3	8.18151e+06	0	0
CA1	D00.PP-AB	Association Test	HIST1H1E	5.16669e+06	0	0
CA1	D00.PP-AB	Association Test	AC103853.1	4.46261e+06	0	0
CA1	D00.PP-AB	Association Test	SOX21	4.40099e+06	0	0
CA1	D00.PP-AB	Association Test	TRIM73	3.44458e+06	0	0
CA1	D00.PP-AB	Association Test	PPP1R2C	3.21396e+06	0	0
CA1	D00.PP-AB	Association Test	LGALS9B	3.04143e+06	0	0
CA1	D00.PP-AB	Association Test	AL450306.1	2.60035e+06	0	0
CA1	D00.PP-AB	Association Test	EML6	2.59215e+06	0	0
CA1	D00.PP-AB	Association Test	AC092683.1	1.13697e+06	0	0
CA1	D00.PP-AB	Association Test	LINC00637	1.10639e+06	0	0
CA1	D00.PP-AB	Association Test	JUN	882092	0	0
CA1	D00.PP-AB	Association Test	C2orf48	376172	0	0
CA1	D00.PP-AB	Association Test	PIH1D3	361792	0	0
CA1	D00.PP-AB	Association Test	CACNG8	319336	0	0
CA1	D00.PP-AB	Association Test	FOXA2	188644	0	0
CA1	D00.PP-AB	Association Test	EGR4	147471	0	0
CA1	D00.PP-AB	Association Test	SCIN	146102	0	0
CA1	D00.PP-AB	Association Test	SORCS1	68331.8	0	0
CA1	D00.PP-AB	Association Test	PART1	66065	0	0
CA1	D00.PP-AB	Association Test	LINC00668	59850.6	0	0
CA1	D00.PP-AB	Association Test	PATE2	59558.9	0	0
CA1	D00.PP-AB	Association Test	AL035252.2	49862.3	0	0
CA1	D00.PP-AB	Association Test	NRN1	48761.4	0	0
CA1	D00.PP-AB	Association Test	CHRNA1	45109.2	0	0
CA1	D00.PP-AB	Association Test	WNT3	34523.8	0	0
CA1	D00.PP-AB	Association Test	AP000547.3	29876	0	0
CA1	D00.PP-AB	Association Test	MAGEB2	15669.4	0	0
CA1	D00.PP-AB	Association Test	HIST1H2BC	4402.11	0	0
CA1	D00.PP-AB	Association Test	ST7-AS1	3641.21	0	0
CA1	D00.PP-AB	Association Test	DGKH	2797.72	0	0
CA1	D00.PP-AB	Association Test	CD86	1830.9	0	0
CA1	D00.PP-AB	Association Test	SYNPO2	967.571	0	0
CA1	D00.PP-AB	Association Test	LHX5	464.191	0	0
CA1	D00.PP-AB	Start-End Test	BNIP3	577.166	0	0
CA1	D00.PP-AB	Start-End Test	ID1	398.4	0	0
CA1	D00.PP-AB	Start-End Test	DDIT4	302.572	0	0
CA1	D00.PP-AB	Start-End Test	IRX2	191.062	0	0
CA1	D00.PP-AB	Start-End Test	ID4	146.944	0	0
CA1	D00.PP-AB	Start-End Test	FST	112.2	0	0
CA1	D00.PP-AB	Start-End Test	SERPINB9	89.4275	0	0
CA1	D00.PP-AB	Start-End Test	COL1A1	83.4454	0	0
CA1	D00.PP-AB	Start-End Test	H1F0	73.1011	0	0
CA1	D00.PP-AB	Start-End Test	MIAT	72.1575	0	0
CA1	D00.PP-AB	Start-End Test	CDKN1C	71.4009	0	0
CA1	D00.PP-AB	Start-End Test	HIST1H4C	71.0441	0	0
CA1	D00.PP-AB	Start-End Test	CDK1	69.0043	1.11022e-16	2.56205e-14
CA1	D00.PP-AB	Start-End Test	EGR1	64.7323	8.88178e-16	1.90324e-13
CA1	D00.PP-AB	Start-End Test	TOP2A	62.4822	2.66454e-15	5.32907e-13
CA1	D00.PP-AB	Start-End Test	MIR210HG	59.6311	1.14353e-14	2.14412e-12
CA1	D00.PP-AB	Start-End Test	PNRC1	56.4844	5.66214e-14	9.99201e-12
CA1	D00.PP-AB	Start-End Test	ODC1	55.7671	8.16014e-14	1.36002e-11
CA1	D00.PP-AB	Start-End Test	VIM	50.5422	1.16629e-12	1.84151e-10
CA1	D00.PP-AB	Start-End Test	PDK1	47.1206	6.6751e-12	1.00127e-09
CA1	D00.PP-AB	Start-End Test	NPTX1	45.6572	1.40866e-11	2.01237e-09
CA1	D00.PP-AB	Start-End Test	C5orf38	45.0412	1.92933e-11	2.63091e-09
CA1	D00.PP-AB	Start-End Test	CACNA1A	44.2528	2.88588e-11	3.76419e-09
CA1	D00.PP-AB	Start-End Test	CDKN1A	40.2821	2.19814e-10	2.74767e-08
CA1	D00.PP-AB	Start-End Test	P3H2	39.8314	2.76855e-10	3.32227e-08
CA1	D00.PP-AB	Start-End Test	SESN3	37.7372	8.09442e-10	9.33972e-08
CA1	D00.PP-AB	Start-End Test	EGLN1	36.6653	1.40253e-09	1.55837e-07
CA1	D00.PP-AB	Start-End Test	UBE2C	36.1521	1.825e-09	1.95536e-07
CA1	D00.PP-AB	Start-End Test	IRX1	35.7385	2.25657e-09	2.33439e-07
CA1	D00.PP-AB	Start-End Test	SOX21	35.3283	2.7856e-09	2.7856e-07
CA1	D00.PP-AB	Start-End Test	BEND5	34.4001	4.48701e-09	4.34227e-07
CA1	D00.PP-AB	Start-End Test	PPFIA4	33.3989	7.50646e-09	7.0373e-07
CA1	D00.PP-AB	Start-End Test	ID2	30.193	3.91125e-08	3.55568e-06
CA1	D00.PP-AB	Start-End Test	ADRA2A	29.5944	5.32585e-08	4.69928e-06
CA1	D00.PP-AB	Start-End Test	PFKFB4	28.1746	1.10852e-07	9.50164e-06
CA1	D00.PP-AB	Start-End Test	CYP26A1	27.6567	1.44872e-07	1.20727e-05
CA1	D00.PP-AB	Start-End Test	PGM1	25.6137	4.17075e-07	3.38169e-05
CA1	D00.PP-AB	Start-End Test	FOS	25.4266	4.5955e-07	3.62802e-05
CA1	D00.PP-AB	Start-End Test	LBH	25.2579	5.0154e-07	3.858e-05
CA1	D00.PP-AB	Start-End Test	WNT4	24.4295	7.70796e-07	5.78097e-05
CA1	D00.PP-AB	Start-End Test	APELA	23.2775	1.40229e-06	0.000102607
CA1	D00.PP-AB	Start-End Test	COL1A2	23.23	1.43735e-06	0.000102668
CA1	D00.PP-AB	Start-End Test	FOSB	22.5879	2.00746e-06	0.000140056
CA1	D00.PP-AB	Start-End Test	OLFML3	21.0938	4.37332e-06	0.000298181
CA1	D00.PP-AB	Start-End Test	ZBTB20	20.6414	5.53842e-06	0.000369228
CA1	D00.PP-AB	Start-End Test	LINC00458	20.3633	6.40471e-06	0.000417698
CA1	D00.PP-AB	Start-End Test	CCL26	19.3887	1.06636e-05	0.000680656
CA1	D00.PP-AB	Start-End Test	TMEM64	19.1357	1.21747e-05	0.000755993
CA1	D00.PP-AB	Start-End Test	CD300A	19.1087	1.23479e-05	0.000755993
CA1	D00.PP-AB	Start-End Test	PCDH10	18.9262	1.35874e-05	0.000809341
CA1	D00.PP-AB	Start-End Test	GDF15	18.9023	1.37588e-05	0.000809341
CA1	D00.PP-AB	Start-End Test	PLA2G16	17.8049	2.44749e-05	0.00141201
CA1	D00.PP-AB	Start-End Test	HYLS1	17.0947	3.55614e-05	0.00201291
CA1	D00.PP-AB	Start-End Test	PLCL2	16.2293	5.61207e-05	0.00311781
CA1	D00.PP-AB	Start-End Test	RND3	15.7862	7.09174e-05	0.00386822
CA1	D00.PP-AB	Start-End Test	ANKRD22	15.5622	7.98362e-05	0.00427694
CA1	D00.PP-AB	Start-End Test	INSIG2	14.8962	0.000113592	0.00597855
CA1	D00.PP-AB	Start-End Test	LFNG	14.6392	0.000130181	0.00673352
CA1	D00.PP-AB	Start-End Test	SVIL	14.4402	0.000144682	0.00735671
CA1	D00.PP-AB	Start-End Test	LGALS1	14.1911	0.000165147	0.00825736
CA1	D00.PP-AB	Start-End Test	AL118516.1	14.0112	0.000181727	0.00893741
CA1	D00.PP-AB	Start-End Test	UPK1A-AS1	12.9425	0.000321209	0.0155423
CA1	D00.PP-AB	Start-End Test	CRABP2	12.8611	0.000335476	0.0159751
CA1	D00.PP-AB	Start-End Test	STC1	12.6939	0.000366846	0.0171959
CA1	D00.PP-AB	Start-End Test	STOX2	12.4132	0.000426318	0.0196762
CA1	D00.PP-AB	Start-End Test	KDM4B	12.2741	0.000459297	0.0208771
CA1	D00.PP-AB	Start-End Test	DEPP1	12.0197	0.000526422	0.023447
CA1	D00.PP-AB	Start-End Test	FIGNL2	12.0019	0.000531465	0.023447
CA1	D00.PP-AB	Start-End Test	CKAP2L	11.9636	0.000542487	0.0235864
CA1	D00.PP-AB	Start-End Test	FGFR3	11.883	0.000566481	0.0242778
CA1	D00.PP-AB	Start-End Test	NKAIN4	11.807	0.000590092	0.0249334
CA1	D00.PP-AB	Start-End Test	USP9X	11.673	0.000634143	0.0264226
CA1	D00.PP-AB	Start-End Test	AC048341.2	11.5971	0.000660561	0.0268776
CA1	D00.PP-AB	Start-End Test	KCNK12	11.5685	0.000670797	0.0268776
CA1	D00.PP-AB	Start-End Test	PALLD	11.5653	0.00067194	0.0268776
CA1	D00.PP-AB	Start-End Test	C11orf96	11.5342	0.000683284	0.0269717
CA1	D00.PP-AB	Start-End Test	ANKRD37	11.3369	0.000759838	0.0296041
CA1	D00.PP-AB	Start-End Test	BNC2	11.0511	0.000886356	0.0340906
CA1	D00.PP-AB	Start-End Test	HTR2C	11.0014	0.000910452	0.0345741
CA1	D00.PP-AB	Start-End Test	HSPA8	10.7247	0.00105717	0.039644
CA1	D00.PP-AB	Start-End Test	OPTN	10.5437	0.00116588	0.0431806
CA1	D00.PP-AB	Start-End Test	FEZF1-AS1	10.3293	0.00130936	0.0479035
CA1	D00.PP-AB	Start-End Test	CCDC141	10.2325	0.00137989	0.0498757
CA1	D02.ME.CMESO.ENDO	Association Test- Global	ERRFI1	8.95705e+17	0	0
CA1	D02.ME.CMESO.ENDO	Association Test- Global	PLEKHA6	2.09718e+17	0	0
CA1	D02.ME.CMESO.ENDO	Association Test- Global	HOTAIRM1	6.57991e+16	0	0
CA1	D02.ME.CMESO.ENDO	Association Test- Global	APLNR	6.46358e+16	0	0
CA1	D02.ME.CMESO.ENDO	Association Test- Global	UBL3	5.32081e+16	0	0
CA1	D02.ME.CMESO.ENDO	Association Test- Global	CDH11	5.26202e+16	0	0
CA1	D02.ME.CMESO.ENDO	Association Test- Global	GLI3	5.2409e+16	0	0
CA1	D02.ME.CMESO.ENDO	Association Test- Global	HVCN1	4.42285e+16	0	0
CA1	D02.ME.CMESO.ENDO	Association Test- Global	CDA	3.8507e+16	0	0
CA1	D02.ME.CMESO.ENDO	Association Test- Global	GADD45A	3.74935e+16	0	0
CA1	D02.ME.CMESO.ENDO	Association Test- Global	HIST1H1D	3.11494e+16	0	0
CA1	D02.ME.CMESO.ENDO	Association Test- Global	AL513329.1	3.0593e+16	0	0
CA1	D02.ME.CMESO.ENDO	Association Test- Global	RND3	2.93072e+16	0	0
CA1	D02.ME.CMESO.ENDO	Association Test- Global	ABLIM1	2.89794e+16	0	0
CA1	D02.ME.CMESO.ENDO	Association Test- Global	ARHGAP29	2.06178e+16	0	0
CA1	D02.ME.CMESO.ENDO	Association Test- Global	NECTIN2	2.0287e+16	0	0
CA1	D02.ME.CMESO.ENDO	Association Test- Global	DLL3	1.99567e+16	0	0
CA1	D02.ME.CMESO.ENDO	Association Test- Global	CCDC155	1.65622e+16	0	0
CA1	D02.ME.CMESO.ENDO	Association Test- Global	SAMD3	1.46087e+16	0	0
CA1	D02.ME.CMESO.ENDO	Association Test- Global	LHX1-DT	1.44333e+16	0	0
CA1	D02.ME.CMESO.ENDO	Association Test- Global	GSC	1.40283e+16	0	0
CA1	D02.ME.CMESO.ENDO	Association Test- Global	CYB5A	1.3843e+16	0	0
CA1	D02.ME.CMESO.ENDO	Association Test- Global	TNFRSF21	1.31571e+16	0	0
CA1	D02.ME.CMESO.ENDO	Association Test- Global	KAZN	1.24891e+16	0	0
CA1	D02.ME.CMESO.ENDO	Association Test- Global	HES6	1.17113e+16	0	0
CA1	D02.ME.CMESO.ENDO	Association Test- Global	PHC2	1.15159e+16	0	0
CA1	D02.ME.CMESO.ENDO	Association Test- Global	ELMO1	1.12346e+16	0	0
CA1	D02.ME.CMESO.ENDO	Association Test- Global	HIST1H1C	1.07893e+16	0	0
CA1	D02.ME.CMESO.ENDO	Association Test- Global	ITM2A	1.04948e+16	0	0
CA1	D02.ME.CMESO.ENDO	Association Test- Global	HIST1H4C	1.04106e+16	0	0
CA1	D02.ME.CMESO.ENDO	Association Test- Global	ZNF703	1.01143e+16	0	0
CA1	D02.ME.CMESO.ENDO	Association Test- Global	SGK3	1.01006e+16	0	0
CA1	D02.ME.CMESO.ENDO	Association Test- Global	SACM1L	9312659101126060	0	0
CA1	D02.ME.CMESO.ENDO	Association Test- Global	GPR37	9150394913593890	0	0
CA1	D02.ME.CMESO.ENDO	Association Test- Global	CER1	8967329783316960	0	0
CA1	D02.ME.CMESO.ENDO	Association Test- Global	RHOBTB3	8939198571911840	0	0
CA1	D02.ME.CMESO.ENDO	Association Test- Global	C2orf40	8887961972147390	0	0
CA1	D02.ME.CMESO.ENDO	Association Test- Global	CCND1	8794166006708120	0	0
CA1	D02.ME.CMESO.ENDO	Association Test- Global	LIMCH1	8511500161448910	0	0
CA1	D02.ME.CMESO.ENDO	Association Test- Global	NR4A1	8410649681771830	0	0
CA1	D02.ME.CMESO.ENDO	Association Test- Global	HAND1	7941849337844140	0	0
CA1	D02.ME.CMESO.ENDO	Association Test- Global	NODAL	7312673765986310	0	0
CA1	D02.ME.CMESO.ENDO	Association Test- Global	PLSCR1	7309032226903460	0	0
CA1	D02.ME.CMESO.ENDO	Association Test- Global	TTC39B	7216743742065170	0	0
CA1	D02.ME.CMESO.ENDO	Association Test- Global	GRAP2	6972842884191330	0	0
CA1	D02.ME.CMESO.ENDO	Association Test- Global	MYCT1	6385167128200050	0	0
CA1	D02.ME.CMESO.ENDO	Association Test- Global	SULF2	5700667246137680	0	0
CA1	D02.ME.CMESO.ENDO	Association Test- Global	ENPP1	5693517166342890	0	0
CA1	D02.ME.CMESO.ENDO	Association Test- Global	PRSS2	5641481714419780	0	0
CA1	D02.ME.CMESO.ENDO	Association Test- Global	FST	5458223851226050	0	0
CA1	D02.ME.CMESO.ENDO	Association Test- Global	TBX3	5353170216559260	0	0
CA1	D02.ME.CMESO.ENDO	Association Test- Global	OCLN	5314673163513100	0	0
CA1	D02.ME.CMESO.ENDO	Association Test- Global	CD177	5276993908325360	0	0
CA1	D02.ME.CMESO.ENDO	Association Test- Global	ST3GAL5	4921101582725830	0	0
CA1	D02.ME.CMESO.ENDO	Association Test- Global	MYF6	4914094713301790	0	0
CA1	D02.ME.CMESO.ENDO	Association Test- Global	TAGLN3	4850039506397000	0	0
CA1	D02.ME.CMESO.ENDO	Association Test- Global	AC025171.5	4667513368838940	0	0
CA1	D02.ME.CMESO.ENDO	Association Test- Global	EPSTI1	4472589557014450	0	0
CA1	D02.ME.CMESO.ENDO	Association Test- Global	CELF4	4255075809946000	0	0
CA1	D02.ME.CMESO.ENDO	Association Test- Global	SERPINI1	4158276151076610	0	0
CA1	D02.ME.CMESO.ENDO	Association Test- Global	GNAI1	4143453509081770	0	0
CA1	D02.ME.CMESO.ENDO	Association Test- Global	TK1	4136750018928220	0	0
CA1	D02.ME.CMESO.ENDO	Association Test- Global	MESP2	4095283844697120	0	0
CA1	D02.ME.CMESO.ENDO	Association Test- Global	AL139393.2	3985117419103670	0	0
CA1	D02.ME.CMESO.ENDO	Association Test- Global	NOV	3836851691844600	0	0
CA1	D02.ME.CMESO.ENDO	Association Test- Global	PCDH10	3651935258006880	0	0
CA1	D02.ME.CMESO.ENDO	Association Test- Global	HMGCS1	3492140397464590	0	0
CA1	D02.ME.CMESO.ENDO	Association Test- Global	KRT19	3427652679345200	0	0
CA1	D02.ME.CMESO.ENDO	Association Test- Global	ZNF671	3394033450956510	0	0
CA1	D02.ME.CMESO.ENDO	Association Test- Global	CHGA	3393912576012100	0	0
CA1	D02.ME.CMESO.ENDO	Association Test- Global	MYH15	3391511890022040	0	0
CA1	D02.ME.CMESO.ENDO	Association Test- Global	ENPP2	3161585164203380	0	0
CA1	D02.ME.CMESO.ENDO	Association Test- Global	LINC00479	3135770107776720	0	0
CA1	D02.ME.CMESO.ENDO	Association Test- Global	GFOD1	3118228855486930	0	0
CA1	D02.ME.CMESO.ENDO	Association Test- Global	FKBP5	2979205020885250	0	0
CA1	D02.ME.CMESO.ENDO	Association Test- Global	RNASE1	2835073132460910	0	0
CA1	D02.ME.CMESO.ENDO	Association Test- Global	MUC3A	2752877988272280	0	0
CA1	D02.ME.CMESO.ENDO	Association Test- Global	TTLL12	2732991062912390	0	0
CA1	D02.ME.CMESO.ENDO	Association Test- Global	PRICKLE1	2643536055975990	0	0
CA1	D02.ME.CMESO.ENDO	Association Test- Global	WNT8A	2638446395712440	0	0
CA1	D02.ME.CMESO.ENDO	Association Test- Global	HOXB-AS1	2567811072572600	0	0
CA1	D02.ME.CMESO.ENDO	Association Test- Global	CMTM7	2566418441527400	0	0
CA1	D02.ME.CMESO.ENDO	Association Test- Global	PCAT18	2528324774039760	0	0
CA1	D02.ME.CMESO.ENDO	Association Test- Global	FLRT2	2512810981377450	0	0
CA1	D02.ME.CMESO.ENDO	Association Test- Global	TFPI2	2493792254952890	0	0
CA1	D02.ME.CMESO.ENDO	Association Test- Global	F3	2421800765101670	0	0
CA1	D02.ME.CMESO.ENDO	Association Test- Global	CST4	2396342322192260	0	0
CA1	D02.ME.CMESO.ENDO	Association Test- Global	CD48	2340837759032420	0	0
CA1	D02.ME.CMESO.ENDO	Association Test- Global	HES7	2317157604360200	0	0
CA1	D02.ME.CMESO.ENDO	Association Test- Global	TTC9	2309817538950470	0	0
CA1	D02.ME.CMESO.ENDO	Association Test- Global	FAM110B	2265344681873410	0	0
CA1	D02.ME.CMESO.ENDO	Association Test- Global	PODXL	2253013251696800	0	0
CA1	D02.ME.CMESO.ENDO	Association Test- Global	TFAP2C	2044252030603460	0	0
CA1	D02.ME.CMESO.ENDO	Association Test- Global	DOK6	2036936836874040	0	0
CA1	D02.ME.CMESO.ENDO	Association Test- Global	MCOLN3	2023237631381010	0	0
CA1	D02.ME.CMESO.ENDO	Association Test- Global	ID1	1996581745195360	0	0
CA1	D02.ME.CMESO.ENDO	Association Test- Global	ABCG2	1980784915859740	0	0
CA1	D02.ME.CMESO.ENDO	Association Test- Global	NRN1	1958060502588530	0	0
CA1	D02.ME.CMESO.ENDO	Association Test- Global	HIST1H2BG	1942993665661440	0	0
CA1	D02.ME.CMESO.ENDO	Association Test- Global	XKR4	1932912899096000	0	0
CA1	D02.ME.CMESO.ENDO	Association Test- Global	MSH2	1912901172033600	0	0
CA1	D02.ME.CMESO.ENDO	Association Test- Global	DAPK1	1903333487206080	0	0
CA1	D02.ME.CMESO.ENDO	Association Test- Global	CHST1	1865479047944620	0	0
CA1	D02.ME.CMESO.ENDO	Association Test- Global	SMAD3	1842899613832690	0	0
CA1	D02.ME.CMESO.ENDO	Association Test- Global	FXYD7	1829321876551020	0	0
CA1	D02.ME.CMESO.ENDO	Association Test- Global	SAMD5	1751557178517790	0	0
CA1	D02.ME.CMESO.ENDO	Association Test- Global	EGFLAM-AS4	1728903152194720	0	0
CA1	D02.ME.CMESO.ENDO	Association Test- Global	ST8SIA1	1684732924435250	0	0
CA1	D02.ME.CMESO.ENDO	Association Test- Global	RAB26	1681467819348150	0	0
CA1	D02.ME.CMESO.ENDO	Association Test- Global	BCL2L11	1658326398775900	0	0
CA1	D02.ME.CMESO.ENDO	Association Test- Global	PHOX2A	1651179948715140	0	0
CA1	D02.ME.CMESO.ENDO	Association Test- Global	SSTR2	1631542846203540	0	0
CA1	D02.ME.CMESO.ENDO	Association Test- Global	FAM124A	1619335237689450	0	0
CA1	D02.ME.CMESO.ENDO	Association Test- Global	CCKBR	1617509762001340	0	0
CA1	D02.ME.CMESO.ENDO	Association Test- Global	DSCAM	1607291828124560	0	0
CA1	D02.ME.CMESO.ENDO	Association Test- Global	EFCAB1	1584222349647980	0	0
CA1	D02.ME.CMESO.ENDO	Association Test- Global	AL161431.1	1572539555072260	0	0
CA1	D02.ME.CMESO.ENDO	Association Test- Global	CHEK2	1546495526979880	0	0
CA1	D02.ME.CMESO.ENDO	Association Test- Global	LINC02141	1529880187905550	0	0
CA1	D02.ME.CMESO.ENDO	Association Test- Global	HOOK1	1457215485881160	0	0
CA1	D02.ME.CMESO.ENDO	Association Test- Global	TOX3	1415153558775740	0	0
CA1	D02.ME.CMESO.ENDO	Association Test- Global	CYFIP2	1410377758263600	0	0
CA1	D02.ME.CMESO.ENDO	Association Test- Global	C1orf21	1405687369904350	0	0
CA1	D02.ME.CMESO.ENDO	Association Test- Global	KIAA1324	1396344959530340	0	0
CA1	D02.ME.CMESO.ENDO	Association Test- Global	DOC2B	1383336720498860	0	0
CA1	D02.ME.CMESO.ENDO	Association Test- Global	CDC45	1358007464978910	0	0
CA1	D02.ME.CMESO.ENDO	Association Test- Global	EFNB2	1347162681607310	0	0
CA1	D02.ME.CMESO.ENDO	Association Test- Global	FMN1	1295935093674650	0	0
CA1	D02.ME.CMESO.ENDO	Association Test- Global	ZEB1	1281250607500560	0	0
CA1	D02.ME.CMESO.ENDO	Association Test- Global	GRIN2B	1276386552226170	0	0
CA1	D02.ME.CMESO.ENDO	Association Test- Global	PNPLA3	1275666582783880	0	0
CA1	D02.ME.CMESO.ENDO	Association Test- Global	HIST1H3B	1267022956423590	0	0
CA1	D02.ME.CMESO.ENDO	Association Test- Global	TANC1	1260548898124220	0	0
CA1	D02.ME.CMESO.ENDO	Association Test- Global	ST3GAL1	1254575285977340	0	0
CA1	D02.ME.CMESO.ENDO	Association Test- Global	ESCO2	1236297634105380	0	0
CA1	D02.ME.CMESO.ENDO	Association Test- Global	CXCL12	1231465468617250	0	0
CA1	D02.ME.CMESO.ENDO	Association Test- Global	MB21D2	1180843892179350	0	0
CA1	D02.ME.CMESO.ENDO	Association Test- Global	FOXA2	1133359202808250	0	0
CA1	D02.ME.CMESO.ENDO	Association Test- Global	AC078993.1	1114622526408750	0	0
CA1	D02.ME.CMESO.ENDO	Association Test- Global	ALDH1A2	1080398531286110	0	0
CA1	D02.ME.CMESO.ENDO	Association Test- Global	EPHB3	1034813169027100	0	0
CA1	D02.ME.CMESO.ENDO	Association Test- Global	SLC8A3	1025357590828250	0	0
CA1	D02.ME.CMESO.ENDO	Association Test- Global	PTPRZ1	1010080115610900	0	0
CA1	D02.ME.CMESO.ENDO	Association Test- Global	GAB2	981897728143712	0	0
CA1	D02.ME.CMESO.ENDO	Association Test- Global	EOMES	966661219671054	0	0
CA1	D02.ME.CMESO.ENDO	Association Test- Global	MARVELD3	951688186870824	0	0
CA1	D02.ME.CMESO.ENDO	Association Test- Global	ACER3	944049228492689	0	0
CA1	D02.ME.CMESO.ENDO	Association Test- Global	FAM20A	932533067443649	0	0
CA1	D02.ME.CMESO.ENDO	Association Test- Global	SEMA3F	916232607218359	0	0
CA1	D02.ME.CMESO.ENDO	Association Test- Global	SCML4	905062953781660	0	0
CA1	D02.ME.CMESO.ENDO	Association Test- Global	HIST1H2AL	877937800564180	0	0
CA1	D02.ME.CMESO.ENDO	Association Test- Global	TNFSF9	862539623793627	0	0
CA1	D02.ME.CMESO.ENDO	Association Test- Global	TMEM106C	857976387238720	0	0
CA1	D02.ME.CMESO.ENDO	Association Test- Global	FRMPD4	854638462883589	0	0
CA1	D02.ME.CMESO.ENDO	Association Test- Global	MATN3	847193023407733	0	0
CA1	D02.ME.CMESO.ENDO	Association Test- Global	HOXA1	828264753147655	0	0
CA1	D02.ME.CMESO.ENDO	Association Test- Global	SCGB3A2	825502397237053	0	0
CA1	D02.ME.CMESO.ENDO	Association Test- Global	CASQ1	821879416094781	0	0
CA1	D02.ME.CMESO.ENDO	Association Test- Global	C2orf80	815093470608972	0	0
CA1	D02.ME.CMESO.ENDO	Association Test- Global	EPCAM	802336882573559	0	0
CA1	D02.ME.CMESO.ENDO	Association Test- Global	MAGEF1	798813985663283	0	0
CA1	D02.ME.CMESO.ENDO	Association Test- Global	CPA1	795263439888785	0	0
CA1	D02.ME.CMESO.ENDO	Association Test- Global	SLC9C1	793187317082359	0	0
CA1	D02.ME.CMESO.ENDO	Association Test- Global	MED31	787594830775293	0	0
CA1	D02.ME.CMESO.ENDO	Association Test- Global	LIMA1	766587349225930	0	0
CA1	D02.ME.CMESO.ENDO	Association Test- Global	SYNE1	744377376722519	0	0
CA1	D02.ME.CMESO.ENDO	Association Test- Global	PCDH8	738069591154062	0	0
CA1	D02.ME.CMESO.ENDO	Association Test- Global	HOXA3	732358560793361	0	0
CA1	D02.ME.CMESO.ENDO	Association Test- Global	WNT5B	728513966013706	0	0
CA1	D02.ME.CMESO.ENDO	Association Test- Global	PGM5	717145675402328	0	0
CA1	D02.ME.CMESO.ENDO	Association Test- Global	KCNK13	686871180248565	0	0
CA1	D02.ME.CMESO.ENDO	Association Test- Global	THSD7A	658214422917069	0	0
CA1	D02.ME.CMESO.ENDO	Association Test- Global	MYBL2	651181464466614	0	0
CA1	D02.ME.CMESO.ENDO	Association Test- Global	AC012485.3	649381258698068	0	0
CA1	D02.ME.CMESO.ENDO	Association Test- Global	PLPP3	644449111475232	0	0
CA1	D02.ME.CMESO.ENDO	Association Test- Global	PPP1R3C	639576388641535	0	0
CA1	D02.ME.CMESO.ENDO	Association Test- Global	CADM1	635738539628250	0	0
CA1	D02.ME.CMESO.ENDO	Association Test- Global	SMC6	625416883917631	0	0
CA1	D02.ME.CMESO.ENDO	Association Test- Global	KCNJ2	607106679714340	0	0
CA1	D02.ME.CMESO.ENDO	Association Test- Global	SLC29A1	604735691859479	0	0
CA1	D02.ME.CMESO.ENDO	Association Test- Global	DNAH5	598662387989540	0	0
CA1	D02.ME.CMESO.ENDO	Association Test- Global	NEDD9	593038506745000	0	0
CA1	D02.ME.CMESO.ENDO	Association Test- Global	UTS2	588197572809003	0	0
CA1	D02.ME.CMESO.ENDO	Association Test- Global	LMO4	569558362212107	0	0
CA1	D02.ME.CMESO.ENDO	Association Test- Global	CA8	534221747529606	0	0
CA1	D02.ME.CMESO.ENDO	Association Test- Global	VIM	533487413109013	0	0
CA1	D02.ME.CMESO.ENDO	Association Test- Global	CNIH3	531934474064525	0	0
CA1	D02.ME.CMESO.ENDO	Association Test- Global	RNF152	531544779769116	0	0
CA1	D02.ME.CMESO.ENDO	Association Test- Global	SHISA3	527464946668496	0	0
CA1	D02.ME.CMESO.ENDO	Association Test- Global	ATP12A	522036973642070	0	0
CA1	D02.ME.CMESO.ENDO	Association Test- Global	RIPPLY3	519102672987204	0	0
CA1	D02.ME.CMESO.ENDO	Association Test- Global	PNP	517232210613081	0	0
CA1	D02.ME.CMESO.ENDO	Association Test- Global	PBK	516818509696922	0	0
CA1	D02.ME.CMESO.ENDO	Association Test- Global	SPAG5	507947455914111	0	0
CA1	D02.ME.CMESO.ENDO	Association Test- Global	VSNL1	496006194472256	0	0
CA1	D02.ME.CMESO.ENDO	Association Test- Global	FGF4	493003107041089	0	0
CA1	D02.ME.CMESO.ENDO	Association Test- Global	AC020656.2	489120389773598	0	0
CA1	D02.ME.CMESO.ENDO	Association Test- Global	ELF3	488503113731873	0	0
CA1	D02.ME.CMESO.ENDO	Association Test- Global	ARFGEF3	485295651156280	0	0
CA1	D02.ME.CMESO.ENDO	Association Test- Global	FAM122C	473475284128462	0	0
CA1	D02.ME.CMESO.ENDO	Association Test- Global	TDGF1	469160880428877	0	0
CA1	D02.ME.CMESO.ENDO	Association Test- Global	AC008753.2	468917933429199	0	0
CA1	D02.ME.CMESO.ENDO	Association Test- Global	ANPEP	464596939824872	0	0
CA1	D02.ME.CMESO.ENDO	Association Test- Global	PDZRN4	458717647620411	0	0
CA1	D02.ME.CMESO.ENDO	Association Test- Global	PLOD2	457926376997461	0	0
CA1	D02.ME.CMESO.ENDO	Association Test- Global	AKR1D1	436818498472186	0	0
CA1	D02.ME.CMESO.ENDO	Association Test- Global	DGKG	429147716456252	0	0
CA1	D02.ME.CMESO.ENDO	Association Test- Global	TUBB6	416076826521593	0	0
CA1	D02.ME.CMESO.ENDO	Association Test- Global	KIF13B	414768317010246	0	0
CA1	D02.ME.CMESO.ENDO	Association Test- Global	LYPD6B	412868483673829	0	0
CA1	D02.ME.CMESO.ENDO	Association Test- Global	PCDHB10	404064387992911	0	0
CA1	D02.ME.CMESO.ENDO	Association Test- Global	RAD54L	400551079764565	0	0
CA1	D02.ME.CMESO.ENDO	Association Test- Global	IL1RL1	399995714585237	0	0
CA1	D02.ME.CMESO.ENDO	Association Test- Global	DNAH11	392611920623751	0	0
CA1	D02.ME.CMESO.ENDO	Association Test- Global	ZNF165	388718869828970	0	0
CA1	D02.ME.CMESO.ENDO	Association Test- Global	COTL1	372748302150961	0	0
CA1	D02.ME.CMESO.ENDO	Association Test- Global	TLE2	368707740582283	0	0
CA1	D02.ME.CMESO.ENDO	Association Test- Global	RTN4R	365267288735787	0	0
CA1	D02.ME.CMESO.ENDO	Association Test- Global	STK32A	362190049435787	0	0
CA1	D02.ME.CMESO.ENDO	Association Test- Global	MARCH11	359220634042112	0	0
CA1	D02.ME.CMESO.ENDO	Association Test- Global	AC069148.1	358869106983896	0	0
CA1	D02.ME.CMESO.ENDO	Association Test- Global	LRAT	358703487410349	0	0
CA1	D02.ME.CMESO.ENDO	Association Test- Global	GSX2	356592079324829	0	0
CA1	D02.ME.CMESO.ENDO	Association Test- Global	AL353751.1	356495863295663	0	0
CA1	D02.ME.CMESO.ENDO	Association Test- Global	S100Z	354999391099692	0	0
CA1	D02.ME.CMESO.ENDO	Association Test- Global	GNL3	354123733622407	0	0
CA1	D02.ME.CMESO.ENDO	Association Test- Global	WNT5A	349441034250034	0	0
CA1	D02.ME.CMESO.ENDO	Association Test- Global	BMP4	347446680804352	0	0
CA1	D02.ME.CMESO.ENDO	Association Test- Global	INHBE	339230930512981	0	0
CA1	D02.ME.CMESO.ENDO	Association Test- Global	VEGFA	331239696416931	0	0
CA1	D02.ME.CMESO.ENDO	Association Test- Global	G2E3	324479775643936	0	0
CA1	D02.ME.CMESO.ENDO	Association Test- Global	PRTG	315913174136701	0	0
CA1	D02.ME.CMESO.ENDO	Association Test- Global	NPPC	309740330791312	0	0
CA1	D02.ME.CMESO.ENDO	Association Test- Global	CELF2	308762559653492	0	0
CA1	D02.ME.CMESO.ENDO	Association Test- Global	LRRC4C	307644499321238	0	0
CA1	D02.ME.CMESO.ENDO	Association Test- Global	NOG	301569956729416	0	0
CA1	D02.ME.CMESO.ENDO	Association Test- Global	CRYM	288432420189939	0	0
CA1	D02.ME.CMESO.ENDO	Association Test- Global	ABCB4	288026733810902	0	0
CA1	D02.ME.CMESO.ENDO	Association Test- Global	FGF20	287521184731912	0	0
CA1	D02.ME.CMESO.ENDO	Association Test- Global	TCF7L1	282098431507502	0	0
CA1	D02.ME.CMESO.ENDO	Association Test- Global	DACT2	281578689950724	0	0
CA1	D02.ME.CMESO.ENDO	Association Test- Global	S100A10	277012314897844	0	0
CA1	D02.ME.CMESO.ENDO	Association Test- Global	ELAVL4	276061942850696	0	0
CA1	D02.ME.CMESO.ENDO	Association Test- Global	POMC	274438028338491	0	0
CA1	D02.ME.CMESO.ENDO	Association Test- Global	PRAC2	274339370629762	0	0
CA1	D02.ME.CMESO.ENDO	Association Test- Global	HNF1B	269520576691186	0	0
CA1	D02.ME.CMESO.ENDO	Association Test- Global	PTCHD1	267907971156976	0	0
CA1	D02.ME.CMESO.ENDO	Association Test- Global	KREMEN2	262237983056365	0	0
CA1	D02.ME.CMESO.ENDO	Association Test- Global	FGFBP3	257951851362730	0	0
CA1	D02.ME.CMESO.ENDO	Association Test- Global	AC004520.1	256814031768306	0	0
CA1	D02.ME.CMESO.ENDO	Association Test- Global	HAS2	256639031607755	0	0
CA1	D02.ME.CMESO.ENDO	Association Test- Global	GLDC	256567639981821	0	0
CA1	D02.ME.CMESO.ENDO	Association Test- Global	LHX1	253094254012942	0	0
CA1	D02.ME.CMESO.ENDO	Association Test- Global	PIM1	250277217044645	0	0
CA1	D02.ME.CMESO.ENDO	Association Test- Global	RASL10B	248648209324270	0	0
CA1	D02.ME.CMESO.ENDO	Association Test- Global	CDC42EP4	246188612214024	0	0
CA1	D02.ME.CMESO.ENDO	Association Test- Global	LINC02474	242421807554505	0	0
CA1	D02.ME.CMESO.ENDO	Association Test- Global	UNC93A	240468876706974	0	0
CA1	D02.ME.CMESO.ENDO	Association Test- Global	B3GNT7	237257272339648	0	0
CA1	D02.ME.CMESO.ENDO	Association Test- Global	ACTN1	236661165858411	0	0
CA1	D02.ME.CMESO.ENDO	Association Test- Global	LINC02335	235261895365443	0	0
CA1	D02.ME.CMESO.ENDO	Association Test- Global	PMAIP1	234707961428792	0	0
CA1	D02.ME.CMESO.ENDO	Association Test- Global	ITGA8	233462071987745	0	0
CA1	D02.ME.CMESO.ENDO	Association Test- Global	GRIK2	232999287545141	0	0
CA1	D02.ME.CMESO.ENDO	Association Test- Global	LINC00294	231267641914351	0	0
CA1	D02.ME.CMESO.ENDO	Association Test- Global	BASP1	230266167834234	0	0
CA1	D02.ME.CMESO.ENDO	Association Test- Global	SLC12A1	225583267899305	0	0
CA1	D02.ME.CMESO.ENDO	Association Test- Global	RNF128	225314436889087	0	0
CA1	D02.ME.CMESO.ENDO	Association Test- Global	FABP5	224996645926864	0	0
CA1	D02.ME.CMESO.ENDO	Association Test- Global	SAT1	224163197802353	0	0
CA1	D02.ME.CMESO.ENDO	Association Test- Global	IRX3	223950845716179	0	0
CA1	D02.ME.CMESO.ENDO	Association Test- Global	AMIGO2	223420976350663	0	0
CA1	D02.ME.CMESO.ENDO	Association Test- Global	DSP	220443363196183	0	0
CA1	D02.ME.CMESO.ENDO	Association Test- Global	SST	220124360002958	0	0
CA1	D02.ME.CMESO.ENDO	Association Test- Global	OLFML3	216692794232569	0	0
CA1	D02.ME.CMESO.ENDO	Association Test- Global	RXRG	216221116239250	0	0
CA1	D02.ME.CMESO.ENDO	Association Test- Global	DYNC1I1	211942817484289	0	0
CA1	D02.ME.CMESO.ENDO	Association Test- Global	NES	211800193826621	0	0
CA1	D02.ME.CMESO.ENDO	Association Test- Global	AC068490.1	211275713795454	0	0
CA1	D02.ME.CMESO.ENDO	Association Test- Global	SSX2IP	210288220230798	0	0
CA1	D02.ME.CMESO.ENDO	Association Test- Global	FAM177B	209027957335688	0	0
CA1	D02.ME.CMESO.ENDO	Association Test- Global	TNIK	205810055911032	0	0
CA1	D02.ME.CMESO.ENDO	Association Test- Global	PAQR5	205325502936887	0	0
CA1	D02.ME.CMESO.ENDO	Association Test- Global	STON2	201845639456366	0	0
CA1	D02.ME.CMESO.ENDO	Association Test- Global	ZWINT	199931142101562	0	0
CA1	D02.ME.CMESO.ENDO	Association Test- Global	COCH	199327685759216	0	0
CA1	D02.ME.CMESO.ENDO	Association Test- Global	ZAP70	197714377028601	0	0
CA1	D02.ME.CMESO.ENDO	Association Test- Global	SUSD3	195779014286288	0	0
CA1	D02.ME.CMESO.ENDO	Association Test- Global	ITGA4	191676217941400	0	0
CA1	D02.ME.CMESO.ENDO	Association Test- Global	NOS3	190029845554611	0	0
CA1	D02.ME.CMESO.ENDO	Association Test- Global	MOB4	188589996650306	0	0
CA1	D02.ME.CMESO.ENDO	Association Test- Global	NHLH2	188047749888942	0	0
CA1	D02.ME.CMESO.ENDO	Association Test- Global	AL009178.2	186865497053673	0	0
CA1	D02.ME.CMESO.ENDO	Association Test- Global	MLPH	185638187324180	0	0
CA1	D02.ME.CMESO.ENDO	Association Test- Global	HIST2H2AC	183419351291625	0	0
CA1	D02.ME.CMESO.ENDO	Association Test- Global	MTCL1	182142691401855	0	0
CA1	D02.ME.CMESO.ENDO	Association Test- Global	MCM6	182117519932081	0	0
CA1	D02.ME.CMESO.ENDO	Association Test- Global	LINC00891	177964677747582	0	0
CA1	D02.ME.CMESO.ENDO	Association Test- Global	TMEM158	177296143768749	0	0
CA1	D02.ME.CMESO.ENDO	Association Test- Global	HMGB2	165530342550149	0	0
CA1	D02.ME.CMESO.ENDO	Association Test- Global	AC106864.1	163804505576020	0	0
CA1	D02.ME.CMESO.ENDO	Association Test- Global	PPP3CA	152616535782596	0	0
CA1	D02.ME.CMESO.ENDO	Association Test- Global	JAG1	152347534032133	0	0
CA1	D02.ME.CMESO.ENDO	Association Test- Global	CCSAP	149935648902332	0	0
CA1	D02.ME.CMESO.ENDO	Association Test- Global	UTS2B	144852852205112	0	0
CA1	D02.ME.CMESO.ENDO	Association Test- Global	TNFRSF12A	142811278368602	0	0
CA1	D02.ME.CMESO.ENDO	Association Test- Global	CHODL	142658063293960	0	0
CA1	D02.ME.CMESO.ENDO	Association Test- Global	ZNF565	141407867005883	0	0
CA1	D02.ME.CMESO.ENDO	Association Test- Global	LINC01467	139312156580909	0	0
CA1	D02.ME.CMESO.ENDO	Association Test- Global	CCNG2	138969458579243	0	0
CA1	D02.ME.CMESO.ENDO	Association Test- Global	NPY1R	138633087568903	0	0
CA1	D02.ME.CMESO.ENDO	Association Test- Global	UGT2B11	137788002873338	0	0
CA1	D02.ME.CMESO.ENDO	Association Test- Global	CDH8	130773352445675	0	0
CA1	D02.ME.CMESO.ENDO	Association Test- Global	PDE10A	129567989044085	0	0
CA1	D02.ME.CMESO.ENDO	Association Test- Global	TRIM58	129149990927254	0	0
CA1	D02.ME.CMESO.ENDO	Association Test- Global	ADD2	126932084851911	0	0
CA1	D02.ME.CMESO.ENDO	Association Test- Global	AC129492.2	125503754338803	0	0
CA1	D02.ME.CMESO.ENDO	Association Test- Global	RCAN2	124089396894361	0	0
CA1	D02.ME.CMESO.ENDO	Association Test- Global	AMPH	122851294943176	0	0
CA1	D02.ME.CMESO.ENDO	Association Test- Global	HIST1H2AG	117468071049706	0	0
CA1	D02.ME.CMESO.ENDO	Association Test- Global	HIST1H1E	114864200544310	0	0
CA1	D02.ME.CMESO.ENDO	Association Test- Global	BEX5	113056899550080	0	0
CA1	D02.ME.CMESO.ENDO	Association Test- Global	CXCL16	111339434773063	0	0
CA1	D02.ME.CMESO.ENDO	Association Test- Global	TRMT44	108759824640973	0	0
CA1	D02.ME.CMESO.ENDO	Association Test- Global	TNS3	108338427342048	0	0
CA1	D02.ME.CMESO.ENDO	Association Test- Global	ZNF385D	106055076873644	0	0
CA1	D02.ME.CMESO.ENDO	Association Test- Global	ST8SIA4	104483842405367	0	0
CA1	D02.ME.CMESO.ENDO	Association Test- Global	GSN-AS1	104411186127041	0	0
CA1	D02.ME.CMESO.ENDO	Association Test- Global	SLCO3A1	102978748285601	0	0
CA1	D02.ME.CMESO.ENDO	Association Test- Global	AL137145.1	101678826680745	0	0
CA1	D02.ME.CMESO.ENDO	Association Test- Global	CKB	101204535532432	0	0
CA1	D02.ME.CMESO.ENDO	Association Test- Global	H1FX	9.9759e+13	0	0
CA1	D02.ME.CMESO.ENDO	Association Test- Global	ST6GALNAC5	9.93732e+13	0	0
CA1	D02.ME.CMESO.ENDO	Association Test- Global	SEMA6A	9.93493e+13	0	0
CA1	D02.ME.CMESO.ENDO	Association Test- Global	FXYD1	9.82862e+13	0	0
CA1	D02.ME.CMESO.ENDO	Association Test- Global	WNT3A	9.8177e+13	0	0
CA1	D02.ME.CMESO.ENDO	Association Test- Global	HPSE	9.80563e+13	0	0
CA1	D02.ME.CMESO.ENDO	Association Test- Global	SLC38A3	97792069786526	0	0
CA1	D02.ME.CMESO.ENDO	Association Test- Global	MXI1	9.70504e+13	0	0
CA1	D02.ME.CMESO.ENDO	Association Test- Global	AC010967.1	9.59529e+13	0	0
CA1	D02.ME.CMESO.ENDO	Association Test- Global	AC092069.1	9.56649e+13	0	0
CA1	D02.ME.CMESO.ENDO	Association Test- Global	SORCS2	9.56493e+13	0	0
CA1	D02.ME.CMESO.ENDO	Association Test- Global	ESPL1	9.39424e+13	0	0
CA1	D02.ME.CMESO.ENDO	Association Test- Global	TNFAIP8	92604155731030	0	0
CA1	D02.ME.CMESO.ENDO	Association Test- Global	HOPX	9.21571e+13	0	0
CA1	D02.ME.CMESO.ENDO	Association Test- Global	FOSB	9.18031e+13	0	0
CA1	D02.ME.CMESO.ENDO	Association Test- Global	TRAC	90387586593643	0	0
CA1	D02.ME.CMESO.ENDO	Association Test- Global	CNNM1	9.03184e+13	0	0
CA1	D02.ME.CMESO.ENDO	Association Test- Global	DEPDC1	8.95854e+13	0	0
CA1	D02.ME.CMESO.ENDO	Association Test- Global	SOX14	88536067636769	0	0
CA1	D02.ME.CMESO.ENDO	Association Test- Global	NRXN3	8.82e+13	0	0
CA1	D02.ME.CMESO.ENDO	Association Test- Global	EFEMP1	8.56454e+13	0	0
CA1	D02.ME.CMESO.ENDO	Association Test- Global	AHNAK	8.55547e+13	0	0
CA1	D02.ME.CMESO.ENDO	Association Test- Global	SOCS1	8.5163e+13	0	0
CA1	D02.ME.CMESO.ENDO	Association Test- Global	TMEM105	8.20444e+13	0	0
CA1	D02.ME.CMESO.ENDO	Association Test- Global	SASS6	8.1384e+13	0	0
CA1	D02.ME.CMESO.ENDO	Association Test- Global	MLXIPL	8.0534e+13	0	0
CA1	D02.ME.CMESO.ENDO	Association Test- Global	FAM167A	7.87282e+13	0	0
CA1	D02.ME.CMESO.ENDO	Association Test- Global	LGALS12	78185836007722	0	0
CA1	D02.ME.CMESO.ENDO	Association Test- Global	ST8SIA6-AS1	7.76404e+13	0	0
CA1	D02.ME.CMESO.ENDO	Association Test- Global	ACE	7.72048e+13	0	0
CA1	D02.ME.CMESO.ENDO	Association Test- Global	AC092119.2	7.65436e+13	0	0
CA1	D02.ME.CMESO.ENDO	Association Test- Global	CLVS2	7.64844e+13	0	0
CA1	D02.ME.CMESO.ENDO	Association Test- Global	AL117378.1	7.38703e+13	0	0
CA1	D02.ME.CMESO.ENDO	Association Test- Global	FADS2	73068720791610	0	0
CA1	D02.ME.CMESO.ENDO	Association Test- Global	BCHE	72610320485957	0	0
CA1	D02.ME.CMESO.ENDO	Association Test- Global	ANK3	7.2309e+13	0	0
CA1	D02.ME.CMESO.ENDO	Association Test- Global	AC009063.2	7.1427e+13	0	0
CA1	D02.ME.CMESO.ENDO	Association Test- Global	SKA3	6.99866e+13	0	0
CA1	D02.ME.CMESO.ENDO	Association Test- Global	LINC01722	6.78701e+13	0	0
CA1	D02.ME.CMESO.ENDO	Association Test- Global	STK32C	6.69161e+13	0	0
CA1	D02.ME.CMESO.ENDO	Association Test- Global	APOL3	6.67395e+13	0	0
CA1	D02.ME.CMESO.ENDO	Association Test- Global	TRAPPC8	6.67146e+13	0	0
CA1	D02.ME.CMESO.ENDO	Association Test- Global	RSPO4	6.66253e+13	0	0
CA1	D02.ME.CMESO.ENDO	Association Test- Global	TMEM163	6.63952e+13	0	0
CA1	D02.ME.CMESO.ENDO	Association Test- Global	PLK2	6.56289e+13	0	0
CA1	D02.ME.CMESO.ENDO	Association Test- Global	LMO7	6.55564e+13	0	0
CA1	D02.ME.CMESO.ENDO	Association Test- Global	NDUFA4L2	6.45316e+13	0	0
CA1	D02.ME.CMESO.ENDO	Association Test- Global	CDH15	6.35664e+13	0	0
CA1	D02.ME.CMESO.ENDO	Association Test- Global	RAI14	6.30732e+13	0	0
CA1	D02.ME.CMESO.ENDO	Association Test- Global	IRX1	5.95991e+13	0	0
CA1	D02.ME.CMESO.ENDO	Association Test- Global	TCEA3	5.93345e+13	0	0
CA1	D02.ME.CMESO.ENDO	Association Test- Global	C3orf58	5.87926e+13	0	0
CA1	D02.ME.CMESO.ENDO	Association Test- Global	KCNH5	5.82431e+13	0	0
CA1	D02.ME.CMESO.ENDO	Association Test- Global	CHIC2	5.80853e+13	0	0
CA1	D02.ME.CMESO.ENDO	Association Test- Global	C9orf153	5.76278e+13	0	0
CA1	D02.ME.CMESO.ENDO	Association Test- Global	BGN	5.60784e+13	0	0
CA1	D02.ME.CMESO.ENDO	Association Test- Global	IKZF1	5.56648e+13	0	0
CA1	D02.ME.CMESO.ENDO	Association Test- Global	NATD1	5.32271e+13	0	0
CA1	D02.ME.CMESO.ENDO	Association Test- Global	TXNIP	53181704432017	0	0
CA1	D02.ME.CMESO.ENDO	Association Test- Global	DIAPH3	5.19738e+13	0	0
CA1	D02.ME.CMESO.ENDO	Association Test- Global	AC073323.1	5.05167e+13	0	0
CA1	D02.ME.CMESO.ENDO	Association Test- Global	AC011990.1	5.05154e+13	0	0
CA1	D02.ME.CMESO.ENDO	Association Test- Global	MXRA7	5.04067e+13	0	0
CA1	D02.ME.CMESO.ENDO	Association Test- Global	AP000446.1	4.92964e+13	0	0
CA1	D02.ME.CMESO.ENDO	Association Test- Global	TRABD2A	4.75408e+13	0	0
CA1	D02.ME.CMESO.ENDO	Association Test- Global	POU3F1	4.61841e+13	0	0
CA1	D02.ME.CMESO.ENDO	Association Test- Global	ATP1A2	45818362740811	0	0
CA1	D02.ME.CMESO.ENDO	Association Test- Global	NCAM1	4.44952e+13	0	0
CA1	D02.ME.CMESO.ENDO	Association Test- Global	RAB27B	4.42311e+13	0	0
CA1	D02.ME.CMESO.ENDO	Association Test- Global	RAB20	4.38549e+13	0	0
CA1	D02.ME.CMESO.ENDO	Association Test- Global	GOLIM4	4.18225e+13	0	0
CA1	D02.ME.CMESO.ENDO	Association Test- Global	C4orf47	4.1393e+13	0	0
CA1	D02.ME.CMESO.ENDO	Association Test- Global	SRRM4	4.07071e+13	0	0
CA1	D02.ME.CMESO.ENDO	Association Test- Global	CGNL1	4.05126e+13	0	0
CA1	D02.ME.CMESO.ENDO	Association Test- Global	TMEFF2	4.02405e+13	0	0
CA1	D02.ME.CMESO.ENDO	Association Test- Global	LINC01780	3.99133e+13	0	0
CA1	D02.ME.CMESO.ENDO	Association Test- Global	S100A16	3.92115e+13	0	0
CA1	D02.ME.CMESO.ENDO	Association Test- Global	ANOS1	3.87042e+13	0	0
CA1	D02.ME.CMESO.ENDO	Association Test- Global	IGFBP2	3.82391e+13	0	0
CA1	D02.ME.CMESO.ENDO	Association Test- Global	ASRGL1	3.70598e+13	0	0
CA1	D02.ME.CMESO.ENDO	Association Test- Global	DPPA4	3.70135e+13	0	0
CA1	D02.ME.CMESO.ENDO	Association Test- Global	ATP8B1	3.68755e+13	0	0
CA1	D02.ME.CMESO.ENDO	Association Test- Global	SAMD12	36770159661723	0	0
CA1	D02.ME.CMESO.ENDO	Association Test- Global	CCDC28B	3.62768e+13	0	0
CA1	D02.ME.CMESO.ENDO	Association Test- Global	CHP2	3.58685e+13	0	0
CA1	D02.ME.CMESO.ENDO	Association Test- Global	AL022322.2	3.57096e+13	0	0
CA1	D02.ME.CMESO.ENDO	Association Test- Global	AC032011.1	3.42277e+13	0	0
CA1	D02.ME.CMESO.ENDO	Association Test- Global	TAC1	3.41348e+13	0	0
CA1	D02.ME.CMESO.ENDO	Association Test- Global	GRB7	33857089440384	0	0
CA1	D02.ME.CMESO.ENDO	Association Test- Global	GPR149	3.27224e+13	0	0
CA1	D02.ME.CMESO.ENDO	Association Test- Global	POLD3	3.27137e+13	0	0
CA1	D02.ME.CMESO.ENDO	Association Test- Global	AC093249.6	3.24144e+13	0	0
CA1	D02.ME.CMESO.ENDO	Association Test- Global	GRID2	3.21991e+13	0	0
CA1	D02.ME.CMESO.ENDO	Association Test- Global	AL121658.1	3.07425e+13	0	0
CA1	D02.ME.CMESO.ENDO	Association Test- Global	IRF4	3.05905e+13	0	0
CA1	D02.ME.CMESO.ENDO	Association Test- Global	TIFA	2.96803e+13	0	0
CA1	D02.ME.CMESO.ENDO	Association Test- Global	HAPLN1	2.95345e+13	0	0
CA1	D02.ME.CMESO.ENDO	Association Test- Global	SH2D1B	29116376126695	0	0
CA1	D02.ME.CMESO.ENDO	Association Test- Global	MSX2	2.84393e+13	0	0
CA1	D02.ME.CMESO.ENDO	Association Test- Global	CDCA8	2.78788e+13	0	0
CA1	D02.ME.CMESO.ENDO	Association Test- Global	MMP2	2.76892e+13	0	0
CA1	D02.ME.CMESO.ENDO	Association Test- Global	ACOX3	2.75845e+13	0	0
CA1	D02.ME.CMESO.ENDO	Association Test- Global	KIF2C	2.73127e+13	0	0
CA1	D02.ME.CMESO.ENDO	Association Test- Global	ADRA2A	2.66958e+13	0	0
CA1	D02.ME.CMESO.ENDO	Association Test- Global	MIB2	2.6539e+13	0	0
CA1	D02.ME.CMESO.ENDO	Association Test- Global	ENO2	2.64099e+13	0	0
CA1	D02.ME.CMESO.ENDO	Association Test- Global	PAK1IP1	2.62173e+13	0	0
CA1	D02.ME.CMESO.ENDO	Association Test- Global	AL161908.1	2.61834e+13	0	0
CA1	D02.ME.CMESO.ENDO	Association Test- Global	MCIDAS	2.5892e+13	0	0
CA1	D02.ME.CMESO.ENDO	Association Test- Global	GADD45G	2.50766e+13	0	0
CA1	D02.ME.CMESO.ENDO	Association Test- Global	C1GALT1	2.408e+13	0	0
CA1	D02.ME.CMESO.ENDO	Association Test- Global	CDCA7	2.39722e+13	0	0
CA1	D02.ME.CMESO.ENDO	Association Test- Global	SPDYE1	2.38914e+13	0	0
CA1	D02.ME.CMESO.ENDO	Association Test- Global	FOXE3	2.3824e+13	0	0
CA1	D02.ME.CMESO.ENDO	Association Test- Global	FGF19	23661317411180	0	0
CA1	D02.ME.CMESO.ENDO	Association Test- Global	AC005304.2	2.36502e+13	0	0
CA1	D02.ME.CMESO.ENDO	Association Test- Global	ZDHHC2	2.27411e+13	0	0
CA1	D02.ME.CMESO.ENDO	Association Test- Global	GLT1D1	2.24897e+13	0	0
CA1	D02.ME.CMESO.ENDO	Association Test- Global	C15orf48	2.23354e+13	0	0
CA1	D02.ME.CMESO.ENDO	Association Test- Global	HS3ST1	2.14447e+13	0	0
CA1	D02.ME.CMESO.ENDO	Association Test- Global	AC092614.1	2.1193e+13	0	0
CA1	D02.ME.CMESO.ENDO	Association Test- Global	PTPRD-AS1	2.02777e+13	0	0
CA1	D02.ME.CMESO.ENDO	Association Test- Global	LMX1B	1.99378e+13	0	0
CA1	D02.ME.CMESO.ENDO	Association Test- Global	PA2G4	18925352454019	0	0
CA1	D02.ME.CMESO.ENDO	Association Test- Global	PRDM1	1.75464e+13	0	0
CA1	D02.ME.CMESO.ENDO	Association Test- Global	LINC00678	1.73287e+13	0	0
CA1	D02.ME.CMESO.ENDO	Association Test- Global	CGN	1.65997e+13	0	0
CA1	D02.ME.CMESO.ENDO	Association Test- Global	C9orf135	1.56452e+13	0	0
CA1	D02.ME.CMESO.ENDO	Association Test- Global	MIXL1	1.56265e+13	0	0
CA1	D02.ME.CMESO.ENDO	Association Test- Global	TCL1A	1.56127e+13	0	0
CA1	D02.ME.CMESO.ENDO	Association Test- Global	AC121333.1	1.53468e+13	0	0
CA1	D02.ME.CMESO.ENDO	Association Test- Global	CDC42EP3	1.53418e+13	0	0
CA1	D02.ME.CMESO.ENDO	Association Test- Global	PLEKHA2	1.53045e+13	0	0
CA1	D02.ME.CMESO.ENDO	Association Test- Global	RGS16	1.51047e+13	0	0
CA1	D02.ME.CMESO.ENDO	Association Test- Global	EPHA3	1.46958e+13	0	0
CA1	D02.ME.CMESO.ENDO	Association Test- Global	CYCS	1.39804e+13	0	0
CA1	D02.ME.CMESO.ENDO	Association Test- Global	RAB17	1.39696e+13	0	0
CA1	D02.ME.CMESO.ENDO	Association Test- Global	CST11	1.39557e+13	0	0
CA1	D02.ME.CMESO.ENDO	Association Test- Global	HEY2	1.35841e+13	0	0
CA1	D02.ME.CMESO.ENDO	Association Test- Global	AC009041.2	1.32547e+13	0	0
CA1	D02.ME.CMESO.ENDO	Association Test- Global	PTPRN	1.30979e+13	0	0
CA1	D02.ME.CMESO.ENDO	Association Test- Global	AL162384.1	12224341009926	0	0
CA1	D02.ME.CMESO.ENDO	Association Test- Global	SEMA3G	1.21017e+13	0	0
CA1	D02.ME.CMESO.ENDO	Association Test- Global	AC011447.3	11544245421904	0	0
CA1	D02.ME.CMESO.ENDO	Association Test- Global	SLC4A8	1.10717e+13	0	0
CA1	D02.ME.CMESO.ENDO	Association Test- Global	RAD51AP1	1.10329e+13	0	0
CA1	D02.ME.CMESO.ENDO	Association Test- Global	DEPTOR	1.0936e+13	0	0
CA1	D02.ME.CMESO.ENDO	Association Test- Global	AC002480.4	1.03852e+13	0	0
CA1	D02.ME.CMESO.ENDO	Association Test- Global	ATP1B1	1.01478e+13	0	0
CA1	D02.ME.CMESO.ENDO	Association Test- Global	MDC1	9.94631e+12	0	0
CA1	D02.ME.CMESO.ENDO	Association Test- Global	SCG5	9897779786656	0	0
CA1	D02.ME.CMESO.ENDO	Association Test- Global	SQLE	9.82709e+12	0	0
CA1	D02.ME.CMESO.ENDO	Association Test- Global	AC091588.2	9.7289e+12	0	0
CA1	D02.ME.CMESO.ENDO	Association Test- Global	EPHA2	9.64104e+12	0	0
CA1	D02.ME.CMESO.ENDO	Association Test- Global	CPQ	9.44032e+12	0	0
CA1	D02.ME.CMESO.ENDO	Association Test- Global	DCTN1	9.02739e+12	0	0
CA1	D02.ME.CMESO.ENDO	Association Test- Global	ABHD11	8.68381e+12	0	0
CA1	D02.ME.CMESO.ENDO	Association Test- Global	CYTIP	8.31287e+12	0	0
CA1	D02.ME.CMESO.ENDO	Association Test- Global	AC003975.1	7.70038e+12	0	0
CA1	D02.ME.CMESO.ENDO	Association Test- Global	FLRT3	7.6658e+12	0	0
CA1	D02.ME.CMESO.ENDO	Association Test- Global	IFIT5	7.44438e+12	0	0
CA1	D02.ME.CMESO.ENDO	Association Test- Global	FAM24B	7.40655e+12	0	0
CA1	D02.ME.CMESO.ENDO	Association Test- Global	DCLK1	7.04251e+12	0	0
CA1	D02.ME.CMESO.ENDO	Association Test- Global	COL17A1	6.9928e+12	0	0
CA1	D02.ME.CMESO.ENDO	Association Test- Global	SMIM5	6.9856e+12	0	0
CA1	D02.ME.CMESO.ENDO	Association Test- Global	SRGAP3	6.93837e+12	0	0
CA1	D02.ME.CMESO.ENDO	Association Test- Global	AC012073.1	6.75656e+12	0	0
CA1	D02.ME.CMESO.ENDO	Association Test- Global	PSMC3IP	6.70353e+12	0	0
CA1	D02.ME.CMESO.ENDO	Association Test- Global	GDF15	6.57969e+12	0	0
CA1	D02.ME.CMESO.ENDO	Association Test- Global	AC007620.2	6.37384e+12	0	0
CA1	D02.ME.CMESO.ENDO	Association Test- Global	EGR3	6.216e+12	0	0
CA1	D02.ME.CMESO.ENDO	Association Test- Global	DCAF12L2	5.88384e+12	0	0
CA1	D02.ME.CMESO.ENDO	Association Test- Global	ZNF536	5.84381e+12	0	0
CA1	D02.ME.CMESO.ENDO	Association Test- Global	C11orf96	5.57659e+12	0	0
CA1	D02.ME.CMESO.ENDO	Association Test- Global	SERPINA5	5.52727e+12	0	0
CA1	D02.ME.CMESO.ENDO	Association Test- Global	FANCD2	5.47749e+12	0	0
CA1	D02.ME.CMESO.ENDO	Association Test- Global	KCNV1	5.22151e+12	0	0
CA1	D02.ME.CMESO.ENDO	Association Test- Global	FAM71E1	4.9627e+12	0	0
CA1	D02.ME.CMESO.ENDO	Association Test- Global	TMPRSS9	4.72962e+12	0	0
CA1	D02.ME.CMESO.ENDO	Association Test- Global	SLC16A12	4.70903e+12	0	0
CA1	D02.ME.CMESO.ENDO	Association Test- Global	CAVIN1	4.45236e+12	0	0
CA1	D02.ME.CMESO.ENDO	Association Test- Global	UBE2QL1	4.44864e+12	0	0
CA1	D02.ME.CMESO.ENDO	Association Test- Global	CCIN	4.05094e+12	0	0
CA1	D02.ME.CMESO.ENDO	Association Test- Global	AC093752.3	3.9902e+12	0	0
CA1	D02.ME.CMESO.ENDO	Association Test- Global	SLC5A9	3.8199e+12	0	0
CA1	D02.ME.CMESO.ENDO	Association Test- Global	S100A14	3.44251e+12	0	0
CA1	D02.ME.CMESO.ENDO	Association Test- Global	SLC25A4	2.96644e+12	0	0
CA1	D02.ME.CMESO.ENDO	Association Test- Global	ITGA6	2.83353e+12	0	0
CA1	D02.ME.CMESO.ENDO	Association Test- Global	AF117829.1	2.5588e+12	0	0
CA1	D02.ME.CMESO.ENDO	Association Test- Global	LDHD	2.43252e+12	0	0
CA1	D02.ME.CMESO.ENDO	Association Test- Global	ARHGAP27	2.35385e+12	0	0
CA1	D02.ME.CMESO.ENDO	Association Test- Global	CA9	2.23324e+12	0	0
CA1	D02.ME.CMESO.ENDO	Association Test- Global	SP8	2.20149e+12	0	0
CA1	D02.ME.CMESO.ENDO	Association Test- Global	AGL	2.20105e+12	0	0
CA1	D02.ME.CMESO.ENDO	Association Test- Global	ZADH2	2.1449e+12	0	0
CA1	D02.ME.CMESO.ENDO	Association Test- Global	SEC14L6	2.00146e+12	0	0
CA1	D02.ME.CMESO.ENDO	Association Test- Global	AC091153.3	1.95401e+12	0	0
CA1	D02.ME.CMESO.ENDO	Association Test- Global	RUNX1T1	1.83055e+12	0	0
CA1	D02.ME.CMESO.ENDO	Association Test- Global	PNO1	1.80756e+12	0	0
CA1	D02.ME.CMESO.ENDO	Association Test- Global	LRP5L	1.77844e+12	0	0
CA1	D02.ME.CMESO.ENDO	Association Test- Global	LINC01483	1.59514e+12	0	0
CA1	D02.ME.CMESO.ENDO	Association Test- Global	TDRD7	1.58371e+12	0	0
CA1	D02.ME.CMESO.ENDO	Association Test- Global	FOXC2	1.41335e+12	0	0
CA1	D02.ME.CMESO.ENDO	Association Test- Global	FGFBP1	1.33174e+12	0	0
CA1	D02.ME.CMESO.ENDO	Association Test- Global	MIR210HG	1.23777e+12	0	0
CA1	D02.ME.CMESO.ENDO	Association Test- Global	NEFH	1.21448e+12	0	0
CA1	D02.ME.CMESO.ENDO	Association Test- Global	DUSP5	1.17708e+12	0	0
CA1	D02.ME.CMESO.ENDO	Association Test- Global	AC009560.1	1.12777e+12	0	0
CA1	D02.ME.CMESO.ENDO	Association Test- Global	B4GALNT3	1.10312e+12	0	0
CA1	D02.ME.CMESO.ENDO	Association Test- Global	C8orf82	1.07447e+12	0	0
CA1	D02.ME.CMESO.ENDO	Association Test- Global	BEX1	9.5468e+11	0	0
CA1	D02.ME.CMESO.ENDO	Association Test- Global	EIF5	9.29797e+11	0	0
CA1	D02.ME.CMESO.ENDO	Association Test- Global	AL356481.1	7.81725e+11	0	0
CA1	D02.ME.CMESO.ENDO	Association Test- Global	PRR11	7.31477e+11	0	0
CA1	D02.ME.CMESO.ENDO	Association Test- Global	AC110597.1	6.61921e+11	0	0
CA1	D02.ME.CMESO.ENDO	Association Test- Global	AC093895.1	5.11578e+11	0	0
CA1	D02.ME.CMESO.ENDO	Association Test- Global	MROH8	5.10234e+11	0	0
CA1	D02.ME.CMESO.ENDO	Association Test- Global	FAM219A	4.51682e+11	0	0
CA1	D02.ME.CMESO.ENDO	Association Test- Global	PPP1R15A	4.02706e+11	0	0
CA1	D02.ME.CMESO.ENDO	Association Test- Global	MYO18A	3.88241e+11	0	0
CA1	D02.ME.CMESO.ENDO	Association Test- Global	P3H2	3.70453e+11	0	0
CA1	D02.ME.CMESO.ENDO	Association Test- Global	ENC1	3.03552e+11	0	0
CA1	D02.ME.CMESO.ENDO	Association Test- Global	AL138885.3	2.80321e+11	0	0
CA1	D02.ME.CMESO.ENDO	Association Test- Global	CCDC151	2.73116e+11	0	0
CA1	D02.ME.CMESO.ENDO	Association Test- Global	SYT17	2.71596e+11	0	0
CA1	D02.ME.CMESO.ENDO	Association Test- Global	PTK2B	2.6362e+11	0	0
CA1	D02.ME.CMESO.ENDO	Association Test- Global	LINC01122	2.03495e+11	0	0
CA1	D02.ME.CMESO.ENDO	Association Test- Global	BRD8	1.859e+11	0	0
CA1	D02.ME.CMESO.ENDO	Association Test- Global	RNF219-AS1	1.50173e+11	0	0
CA1	D02.ME.CMESO.ENDO	Association Test- Global	PHLDB2	1.20647e+11	0	0
CA1	D02.ME.CMESO.ENDO	Association Test- Global	EBF2	1.17159e+11	0	0
CA1	D02.ME.CMESO.ENDO	Association Test- Global	NUAK1	1.02725e+11	0	0
CA1	D02.ME.CMESO.ENDO	Association Test- Global	KAT5	9.76938e+10	0	0
CA1	D02.ME.CMESO.ENDO	Association Test- Global	AC091132.5	9.58993e+10	0	0
CA1	D02.ME.CMESO.ENDO	Association Test- Global	TSKS	7.60281e+10	0	0
CA1	D02.ME.CMESO.ENDO	Association Test- Global	CHST4	6.02776e+10	0	0
CA1	D02.ME.CMESO.ENDO	Association Test- Global	LIFR	3.78402e+10	0	0
CA1	D02.ME.CMESO.ENDO	Association Test- Global	DAAM1	3.28916e+10	0	0
CA1	D02.ME.CMESO.ENDO	Association Test- Global	PLAGL1	3.05848e+10	0	0
CA1	D02.ME.CMESO.ENDO	Association Test- Global	CMAS	2.28989e+10	0	0
CA1	D02.ME.CMESO.ENDO	Association Test- Global	MFSD2A	1.63644e+10	0	0
CA1	D02.ME.CMESO.ENDO	Association Test- Global	DISP2	1.5542e+10	0	0
CA1	D02.ME.CMESO.ENDO	Association Test- Global	IL23A	1.53436e+10	0	0
CA1	D02.ME.CMESO.ENDO	Association Test- Global	HTR2C	1.10608e+10	0	0
CA1	D02.ME.CMESO.ENDO	Association Test- Global	HOXA7	1.03289e+10	0	0
CA1	D02.ME.CMESO.ENDO	Association Test- Global	CHAC2	1.00602e+10	0	0
CA1	D02.ME.CMESO.ENDO	Association Test- Global	FRRS1L	9.76677e+09	0	0
CA1	D02.ME.CMESO.ENDO	Association Test- Global	NEB	7.53413e+09	0	0
CA1	D02.ME.CMESO.ENDO	Association Test- Global	AC116614.1	7.07518e+09	0	0
CA1	D02.ME.CMESO.ENDO	Association Test- Global	ARHGAP6	6.36754e+09	0	0
CA1	D02.ME.CMESO.ENDO	Association Test- Global	AIF1	5.98059e+09	0	0
CA1	D02.ME.CMESO.ENDO	Association Test- Global	PET100	5.90714e+09	0	0
CA1	D02.ME.CMESO.ENDO	Association Test- Global	AF196972.1	5.02961e+09	0	0
CA1	D02.ME.CMESO.ENDO	Association Test- Global	LINC00115	4.52568e+09	0	0
CA1	D02.ME.CMESO.ENDO	Association Test- Global	POTEC	4.43251e+09	0	0
CA1	D02.ME.CMESO.ENDO	Association Test- Global	GPR20	3.27989e+09	0	0
CA1	D02.ME.CMESO.ENDO	Association Test- Global	TMEM213	3.177e+09	0	0
CA1	D02.ME.CMESO.ENDO	Association Test- Global	AC007529.1	2.9552e+09	0	0
CA1	D02.ME.CMESO.ENDO	Association Test- Global	SELENOP	2.70464e+09	0	0
CA1	D02.ME.CMESO.ENDO	Association Test- Global	RORA-AS1	2.68419e+09	0	0
CA1	D02.ME.CMESO.ENDO	Association Test- Global	ATP4B	2.61572e+09	0	0
CA1	D02.ME.CMESO.ENDO	Association Test- Global	FAM72A	2.59984e+09	0	0
CA1	D02.ME.CMESO.ENDO	Association Test- Global	AC009948.4	2.45975e+09	0	0
CA1	D02.ME.CMESO.ENDO	Association Test- Global	COLGALT2	2.45229e+09	0	0
CA1	D02.ME.CMESO.ENDO	Association Test- Global	LMCD1-AS1	2.4225e+09	0	0
CA1	D02.ME.CMESO.ENDO	Association Test- Global	CDX1	2.33853e+09	0	0
CA1	D02.ME.CMESO.ENDO	Association Test- Global	ADCY5	2.06048e+09	0	0
CA1	D02.ME.CMESO.ENDO	Association Test- Global	VAMP8	2.00315e+09	0	0
CA1	D02.ME.CMESO.ENDO	Association Test- Global	LINC02476	1.75513e+09	0	0
CA1	D02.ME.CMESO.ENDO	Association Test- Global	EDNRB	1.4093e+09	0	0
CA1	D02.ME.CMESO.ENDO	Association Test- Global	LINC00882	1.29634e+09	0	0
CA1	D02.ME.CMESO.ENDO	Association Test- Global	ZBTB8OS	1.1375e+09	0	0
CA1	D02.ME.CMESO.ENDO	Association Test- Global	CLGN	1.06304e+09	0	0
CA1	D02.ME.CMESO.ENDO	Association Test- Global	TMEM177	1.02382e+09	0	0
CA1	D02.ME.CMESO.ENDO	Association Test- Global	EXOC1L	9.93506e+08	0	0
CA1	D02.ME.CMESO.ENDO	Association Test- Global	BID	9.34546e+08	0	0
CA1	D02.ME.CMESO.ENDO	Association Test- Global	ABCC9	9.29742e+08	0	0
CA1	D02.ME.CMESO.ENDO	Association Test- Global	BCAS1	9.01908e+08	0	0
CA1	D02.ME.CMESO.ENDO	Association Test- Global	WDR86	7.25611e+08	0	0
CA1	D02.ME.CMESO.ENDO	Association Test- Global	IL17RE	6.97813e+08	0	0
CA1	D02.ME.CMESO.ENDO	Association Test- Global	ADAMTS1	6.7452e+08	0	0
CA1	D02.ME.CMESO.ENDO	Association Test- Global	STRC	6.37079e+08	0	0
CA1	D02.ME.CMESO.ENDO	Association Test- Global	LRRTM1	6.33047e+08	0	0
CA1	D02.ME.CMESO.ENDO	Association Test- Global	PRTFDC1	5.15591e+08	0	0
CA1	D02.ME.CMESO.ENDO	Association Test- Global	TUBB2A	5.12567e+08	0	0
CA1	D02.ME.CMESO.ENDO	Association Test- Global	FAM50B	4.9186e+08	0	0
CA1	D02.ME.CMESO.ENDO	Association Test- Global	EXO1	4.84553e+08	0	0
CA1	D02.ME.CMESO.ENDO	Association Test- Global	AC137932.3	4.50302e+08	0	0
CA1	D02.ME.CMESO.ENDO	Association Test- Global	POLD4	4.44755e+08	0	0
CA1	D02.ME.CMESO.ENDO	Association Test- Global	CARMIL1	3.48002e+08	0	0
CA1	D02.ME.CMESO.ENDO	Association Test- Global	LOX	3.38978e+08	0	0
CA1	D02.ME.CMESO.ENDO	Association Test- Global	NR5A2	2.74479e+08	0	0
CA1	D02.ME.CMESO.ENDO	Association Test- Global	KLF3	2.73486e+08	0	0
CA1	D02.ME.CMESO.ENDO	Association Test- Global	RNF175	2.70655e+08	0	0
CA1	D02.ME.CMESO.ENDO	Association Test- Global	HIST1H3C	2.4752e+08	0	0
CA1	D02.ME.CMESO.ENDO	Association Test- Global	TMEM56	2.30789e+08	0	0
CA1	D02.ME.CMESO.ENDO	Association Test- Global	ARHGEF33	1.84559e+08	0	0
CA1	D02.ME.CMESO.ENDO	Association Test- Global	SPSB1	1.81729e+08	0	0
CA1	D02.ME.CMESO.ENDO	Association Test- Global	KRT15	1.66169e+08	0	0
CA1	D02.ME.CMESO.ENDO	Association Test- Global	FAM126A	1.52363e+08	0	0
CA1	D02.ME.CMESO.ENDO	Association Test- Global	AL009031.1	1.43255e+08	0	0
CA1	D02.ME.CMESO.ENDO	Association Test- Global	AC025164.1	1.34573e+08	0	0
CA1	D02.ME.CMESO.ENDO	Association Test- Global	ANXA2	1.26441e+08	0	0
CA1	D02.ME.CMESO.ENDO	Association Test- Global	HERC3	1.26175e+08	0	0
CA1	D02.ME.CMESO.ENDO	Association Test- Global	TNFRSF13C	1.22077e+08	0	0
CA1	D02.ME.CMESO.ENDO	Association Test- Global	COX4I2	1.20087e+08	0	0
CA1	D02.ME.CMESO.ENDO	Association Test- Global	ZNF704	1.13729e+08	0	0
CA1	D02.ME.CMESO.ENDO	Association Test- Global	DBH-AS1	1.12822e+08	0	0
CA1	D02.ME.CMESO.ENDO	Association Test- Global	MEIG1	1.09664e+08	0	0
CA1	D02.ME.CMESO.ENDO	Association Test- Global	TWIST1	1.08194e+08	0	0
CA1	D02.ME.CMESO.ENDO	Association Test- Global	CDC25C	9.49146e+07	0	0
CA1	D02.ME.CMESO.ENDO	Association Test- Global	BLOC1S2	9.30389e+07	0	0
CA1	D02.ME.CMESO.ENDO	Association Test- Global	FAM49A	8.57207e+07	0	0
CA1	D02.ME.CMESO.ENDO	Association Test- Global	PPP1R1B	8.54318e+07	0	0
CA1	D02.ME.CMESO.ENDO	Association Test- Global	AC008124.1	7.71638e+07	0	0
CA1	D02.ME.CMESO.ENDO	Association Test- Global	TRG-AS1	6.62208e+07	0	0
CA1	D02.ME.CMESO.ENDO	Association Test- Global	ANKRD6	6.52596e+07	0	0
CA1	D02.ME.CMESO.ENDO	Association Test- Global	PEX13	6.47003e+07	0	0
CA1	D02.ME.CMESO.ENDO	Association Test- Global	AC004080.1	6.21666e+07	0	0
CA1	D02.ME.CMESO.ENDO	Association Test- Global	LGALS1	6.13657e+07	0	0
CA1	D02.ME.CMESO.ENDO	Association Test- Global	PHC1	6.01084e+07	0	0
CA1	D02.ME.CMESO.ENDO	Association Test- Global	SURF2	5.94001e+07	0	0
CA1	D02.ME.CMESO.ENDO	Association Test- Global	MAFA	5.9066e+07	0	0
CA1	D02.ME.CMESO.ENDO	Association Test- Global	AC004888.1	5.50838e+07	0	0
CA1	D02.ME.CMESO.ENDO	Association Test- Global	CAV1	5.3895e+07	0	0
CA1	D02.ME.CMESO.ENDO	Association Test- Global	S1PR3	4.60303e+07	0	0
CA1	D02.ME.CMESO.ENDO	Association Test- Global	ATP6V1FNB	4.3111e+07	0	0
CA1	D02.ME.CMESO.ENDO	Association Test- Global	AP001830.1	3.91666e+07	0	0
CA1	D02.ME.CMESO.ENDO	Association Test- Global	TOB1	3.90855e+07	0	0
CA1	D02.ME.CMESO.ENDO	Association Test- Global	MYEF2	3.72999e+07	0	0
CA1	D02.ME.CMESO.ENDO	Association Test- Global	C8orf34	3.69302e+07	0	0
CA1	D02.ME.CMESO.ENDO	Association Test- Global	PFKP	3.38562e+07	0	0
CA1	D02.ME.CMESO.ENDO	Association Test- Global	LMLN2	3.26087e+07	0	0
CA1	D02.ME.CMESO.ENDO	Association Test- Global	PDE1C	2.66375e+07	0	0
CA1	D02.ME.CMESO.ENDO	Association Test- Global	S100A1	2.33384e+07	0	0
CA1	D02.ME.CMESO.ENDO	Association Test- Global	PPA1	2.1691e+07	0	0
CA1	D02.ME.CMESO.ENDO	Association Test- Global	RTN4RL2	1.90193e+07	0	0
CA1	D02.ME.CMESO.ENDO	Association Test- Global	EGR1	1.71883e+07	0	0
CA1	D02.ME.CMESO.ENDO	Association Test- Global	HLA-DRA	1.68075e+07	0	0
CA1	D02.ME.CMESO.ENDO	Association Test- Global	C6orf132	1.46995e+07	0	0
CA1	D02.ME.CMESO.ENDO	Association Test- Global	OXCT1	1.45133e+07	0	0
CA1	D02.ME.CMESO.ENDO	Association Test- Global	NLGN4X	1.32375e+07	0	0
CA1	D02.ME.CMESO.ENDO	Association Test- Global	AEN	1.32228e+07	0	0
CA1	D02.ME.CMESO.ENDO	Association Test- Global	WEE1	1.27936e+07	0	0
CA1	D02.ME.CMESO.ENDO	Association Test- Global	DNAJB5	1.24755e+07	0	0
CA1	D02.ME.CMESO.ENDO	Association Test- Global	TTYH2	1.14831e+07	0	0
CA1	D02.ME.CMESO.ENDO	Association Test- Global	AL157786.1	1.09788e+07	0	0
CA1	D02.ME.CMESO.ENDO	Association Test- Global	SNCA	9.67887e+06	0	0
CA1	D02.ME.CMESO.ENDO	Association Test- Global	MBNL3	9.57342e+06	0	0
CA1	D02.ME.CMESO.ENDO	Association Test- Global	AC021851.1	9.07938e+06	0	0
CA1	D02.ME.CMESO.ENDO	Association Test- Global	HRC	9.0027e+06	0	0
CA1	D02.ME.CMESO.ENDO	Association Test- Global	PSD3	8.57214e+06	0	0
CA1	D02.ME.CMESO.ENDO	Association Test- Global	SLIT2	7.64294e+06	0	0
CA1	D02.ME.CMESO.ENDO	Association Test- Global	KIF18B	7.37402e+06	0	0
CA1	D02.ME.CMESO.ENDO	Association Test- Global	FLT1	5.297e+06	0	0
CA1	D02.ME.CMESO.ENDO	Association Test- Global	PGK1	4.68354e+06	0	0
CA1	D02.ME.CMESO.ENDO	Association Test- Global	TMEM268	4.33053e+06	0	0
CA1	D02.ME.CMESO.ENDO	Association Test- Global	GIPC1	4.09665e+06	0	0
CA1	D02.ME.CMESO.ENDO	Association Test- Global	CTBP1	3.61655e+06	0	0
CA1	D02.ME.CMESO.ENDO	Association Test- Global	CHST7	3.3833e+06	0	0
CA1	D02.ME.CMESO.ENDO	Association Test- Global	DLX2	3.29938e+06	0	0
CA1	D02.ME.CMESO.ENDO	Association Test- Global	KIAA1217	3.04372e+06	0	0
CA1	D02.ME.CMESO.ENDO	Association Test- Global	PLCH1	2.73126e+06	0	0
CA1	D02.ME.CMESO.ENDO	Association Test- Global	PRC1	2.44495e+06	0	0
CA1	D02.ME.CMESO.ENDO	Association Test- Global	ZNF600	2.22118e+06	0	0
CA1	D02.ME.CMESO.ENDO	Association Test- Global	SLC39A8	2.08113e+06	0	0
CA1	D02.ME.CMESO.ENDO	Association Test- Global	HSPA5	2.00543e+06	0	0
CA1	D02.ME.CMESO.ENDO	Association Test- Global	KIF4A	1.88536e+06	0	0
CA1	D02.ME.CMESO.ENDO	Association Test- Global	PLCXD3	1.87432e+06	0	0
CA1	D02.ME.CMESO.ENDO	Association Test- Global	NEK2	1.75393e+06	0	0
CA1	D02.ME.CMESO.ENDO	Association Test- Global	JUN	1.55852e+06	0	0
CA1	D02.ME.CMESO.ENDO	Association Test- Global	CITED4	1.52517e+06	0	0
CA1	D02.ME.CMESO.ENDO	Association Test- Global	EEF1E1	1.5207e+06	0	0
CA1	D02.ME.CMESO.ENDO	Association Test- Global	PCSK9	1.35781e+06	0	0
CA1	D02.ME.CMESO.ENDO	Association Test- Global	SERPINE2	1.32826e+06	0	0
CA1	D02.ME.CMESO.ENDO	Association Test- Global	GRB10	1.31853e+06	0	0
CA1	D02.ME.CMESO.ENDO	Association Test- Global	AC036222.1	1.26867e+06	0	0
CA1	D02.ME.CMESO.ENDO	Association Test- Global	LGI2	1.21938e+06	0	0
CA1	D02.ME.CMESO.ENDO	Association Test- Global	GTSE1	1.21346e+06	0	0
CA1	D02.ME.CMESO.ENDO	Association Test- Global	DMD	1.05876e+06	0	0
CA1	D02.ME.CMESO.ENDO	Association Test- Global	GPR160	1.04884e+06	0	0
CA1	D02.ME.CMESO.ENDO	Association Test- Global	E2F1	845308	0	0
CA1	D02.ME.CMESO.ENDO	Association Test- Global	TCF15	804722	0	0
CA1	D02.ME.CMESO.ENDO	Association Test- Global	MERTK	790091	0	0
CA1	D02.ME.CMESO.ENDO	Association Test- Global	ONECUT2	789259	0	0
CA1	D02.ME.CMESO.ENDO	Association Test- Global	MPG	782155	0	0
CA1	D02.ME.CMESO.ENDO	Association Test- Global	HAGH	764680	0	0
CA1	D02.ME.CMESO.ENDO	Association Test- Global	ZC3H4	764362	0	0
CA1	D02.ME.CMESO.ENDO	Association Test- Global	RPS17	726227	0	0
CA1	D02.ME.CMESO.ENDO	Association Test- Global	PSRC1	708622	0	0
CA1	D02.ME.CMESO.ENDO	Association Test- Global	ARL4D	689806	0	0
CA1	D02.ME.CMESO.ENDO	Association Test- Global	KIF15	654801	0	0
CA1	D02.ME.CMESO.ENDO	Association Test- Global	MRPL22	646855	0	0
CA1	D02.ME.CMESO.ENDO	Association Test- Global	HSD11B2	575059	0	0
CA1	D02.ME.CMESO.ENDO	Association Test- Global	ECT2	554497	0	0
CA1	D02.ME.CMESO.ENDO	Association Test- Global	AC131094.1	535363	0	0
CA1	D02.ME.CMESO.ENDO	Association Test- Global	PDHB	505268	0	0
CA1	D02.ME.CMESO.ENDO	Association Test- Global	ARL4A	489576	0	0
CA1	D02.ME.CMESO.ENDO	Association Test- Global	IER5	484312	0	0
CA1	D02.ME.CMESO.ENDO	Association Test- Global	CBR1	469711	0	0
CA1	D02.ME.CMESO.ENDO	Association Test- Global	FAM189A2	466881	0	0
CA1	D02.ME.CMESO.ENDO	Association Test- Global	SESN1	458681	0	0
CA1	D02.ME.CMESO.ENDO	Association Test- Global	HMMR	417288	0	0
CA1	D02.ME.CMESO.ENDO	Association Test- Global	HNRNPH1	404775	0	0
CA1	D02.ME.CMESO.ENDO	Association Test- Global	SOCS2	396096	0	0
CA1	D02.ME.CMESO.ENDO	Association Test- Global	ATP1B3	339534	0	0
CA1	D02.ME.CMESO.ENDO	Association Test- Global	SMC1A	336642	0	0
CA1	D02.ME.CMESO.ENDO	Association Test- Global	DDIT4L	317711	0	0
CA1	D02.ME.CMESO.ENDO	Association Test- Global	PPP1R14B	315534	0	0
CA1	D02.ME.CMESO.ENDO	Association Test- Global	ROR1	309427	0	0
CA1	D02.ME.CMESO.ENDO	Association Test- Global	LARP7	302439	0	0
CA1	D02.ME.CMESO.ENDO	Association Test- Global	NUDT11	301661	0	0
CA1	D02.ME.CMESO.ENDO	Association Test- Global	MORN3	290416	0	0
CA1	D02.ME.CMESO.ENDO	Association Test- Global	TSPAN7	290067	0	0
CA1	D02.ME.CMESO.ENDO	Association Test- Global	EGLN3	288806	0	0
CA1	D02.ME.CMESO.ENDO	Association Test- Global	CDK6	276455	0	0
CA1	D02.ME.CMESO.ENDO	Association Test- Global	ISLR	267041	0	0
CA1	D02.ME.CMESO.ENDO	Association Test- Global	UCKL1-AS1	262100	0	0
CA1	D02.ME.CMESO.ENDO	Association Test- Global	FBN2	250355	0	0
CA1	D02.ME.CMESO.ENDO	Association Test- Global	WDR17	244656	0	0
CA1	D02.ME.CMESO.ENDO	Association Test- Global	OCIAD2	239831	0	0
CA1	D02.ME.CMESO.ENDO	Association Test- Global	ASNS	229077	0	0
CA1	D02.ME.CMESO.ENDO	Association Test- Global	TBR1	217198	0	0
CA1	D02.ME.CMESO.ENDO	Association Test- Global	CDKN3	214528	0	0
CA1	D02.ME.CMESO.ENDO	Association Test- Global	DTWD2	198995	0	0
CA1	D02.ME.CMESO.ENDO	Association Test- Global	FAM162A	198694	0	0
CA1	D02.ME.CMESO.ENDO	Association Test- Global	FN3K	196487	0	0
CA1	D02.ME.CMESO.ENDO	Association Test- Global	CCDC110	188670	0	0
CA1	D02.ME.CMESO.ENDO	Association Test- Global	EEF2KMT	187767	0	0
CA1	D02.ME.CMESO.ENDO	Association Test- Global	MAL2	187090	0	0
CA1	D02.ME.CMESO.ENDO	Association Test- Global	NDUFAF2	184521	0	0
CA1	D02.ME.CMESO.ENDO	Association Test- Global	SLC6A14	179191	0	0
CA1	D02.ME.CMESO.ENDO	Association Test- Global	PIR	175442	0	0
CA1	D02.ME.CMESO.ENDO	Association Test- Global	SLC16A9	173752	0	0
CA1	D02.ME.CMESO.ENDO	Association Test- Global	MGAT4C	172371	0	0
CA1	D02.ME.CMESO.ENDO	Association Test- Global	CD1D	171572	0	0
CA1	D02.ME.CMESO.ENDO	Association Test- Global	DDX5	168340	0	0
CA1	D02.ME.CMESO.ENDO	Association Test- Global	MYO1E	167644	0	0
CA1	D02.ME.CMESO.ENDO	Association Test- Global	TPX2	165574	0	0
CA1	D02.ME.CMESO.ENDO	Association Test- Global	SELENOT	165078	0	0
CA1	D02.ME.CMESO.ENDO	Association Test- Global	CLU	163304	0	0
CA1	D02.ME.CMESO.ENDO	Association Test- Global	EBNA1BP2	163303	0	0
CA1	D02.ME.CMESO.ENDO	Association Test- Global	SNRPD1	152062	0	0
CA1	D02.ME.CMESO.ENDO	Association Test- Global	XBP1	139249	0	0
CA1	D02.ME.CMESO.ENDO	Association Test- Global	ZCCHC12	138379	0	0
CA1	D02.ME.CMESO.ENDO	Association Test- Global	HSPB1	138260	0	0
CA1	D02.ME.CMESO.ENDO	Association Test- Global	KCTD20	136769	0	0
CA1	D02.ME.CMESO.ENDO	Association Test- Global	SLFN13	131724	0	0
CA1	D02.ME.CMESO.ENDO	Association Test- Global	DPYSL4	127353	0	0
CA1	D02.ME.CMESO.ENDO	Association Test- Global	HSPE1	124027	0	0
CA1	D02.ME.CMESO.ENDO	Association Test- Global	CSRP2	123997	0	0
CA1	D02.ME.CMESO.ENDO	Association Test- Global	SRSF7	122850	0	0
CA1	D02.ME.CMESO.ENDO	Association Test- Global	GLRX	113730	0	0
CA1	D02.ME.CMESO.ENDO	Association Test- Global	AR	113517	0	0
CA1	D02.ME.CMESO.ENDO	Association Test- Global	MIAT	112468	0	0
CA1	D02.ME.CMESO.ENDO	Association Test- Global	PIK3R1	111573	0	0
CA1	D02.ME.CMESO.ENDO	Association Test- Global	ZNF217	111165	0	0
CA1	D02.ME.CMESO.ENDO	Association Test- Global	LINC00662	107505	0	0
CA1	D02.ME.CMESO.ENDO	Association Test- Global	IER3	100352	0	0
CA1	D02.ME.CMESO.ENDO	Association Test- Global	VARS	97563.3	0	0
CA1	D02.ME.CMESO.ENDO	Association Test- Global	GPM6B	95215.8	0	0
CA1	D02.ME.CMESO.ENDO	Association Test- Global	PSMC3	92679.5	0	0
CA1	D02.ME.CMESO.ENDO	Association Test- Global	MT-CO3	89715.3	0	0
CA1	D02.ME.CMESO.ENDO	Association Test- Global	ZMAT3	88645.7	0	0
CA1	D02.ME.CMESO.ENDO	Association Test- Global	ATRNL1	84006.5	0	0
CA1	D02.ME.CMESO.ENDO	Association Test- Global	CENPE	81815.5	0	0
CA1	D02.ME.CMESO.ENDO	Association Test- Global	LIN7A	75743.4	0	0
CA1	D02.ME.CMESO.ENDO	Association Test- Global	TMEM37	74756.7	0	0
CA1	D02.ME.CMESO.ENDO	Association Test- Global	DCUN1D5	74091.5	0	0
CA1	D02.ME.CMESO.ENDO	Association Test- Global	BMP3	61264.8	0	0
CA1	D02.ME.CMESO.ENDO	Association Test- Global	CA2	59523.4	0	0
CA1	D02.ME.CMESO.ENDO	Association Test- Global	AL031058.1	58035.1	0	0
CA1	D02.ME.CMESO.ENDO	Association Test- Global	EVX1	56768.1	0	0
CA1	D02.ME.CMESO.ENDO	Association Test- Global	CDCA2	56494.6	0	0
CA1	D02.ME.CMESO.ENDO	Association Test- Global	PIM2	55279.8	0	0
CA1	D02.ME.CMESO.ENDO	Association Test- Global	FBXO17	54264.9	0	0
CA1	D02.ME.CMESO.ENDO	Association Test- Global	ZNF597	52462.2	0	0
CA1	D02.ME.CMESO.ENDO	Association Test- Global	TMEM154	50551.5	0	0
CA1	D02.ME.CMESO.ENDO	Association Test- Global	FGF12	49905.2	0	0
CA1	D02.ME.CMESO.ENDO	Association Test- Global	TCHH	49455.6	0	0
CA1	D02.ME.CMESO.ENDO	Association Test- Global	TUBA1A	45513.8	0	0
CA1	D02.ME.CMESO.ENDO	Association Test- Global	RAB25	45484	0	0
CA1	D02.ME.CMESO.ENDO	Association Test- Global	SERPINB9	41807.6	0	0
CA1	D02.ME.CMESO.ENDO	Association Test- Global	ATF7IP2	41399.7	0	0
CA1	D02.ME.CMESO.ENDO	Association Test- Global	CMSS1	41335.3	0	0
CA1	D02.ME.CMESO.ENDO	Association Test- Global	CENPN	40526.8	0	0
CA1	D02.ME.CMESO.ENDO	Association Test- Global	EPS8L2	40144.7	0	0
CA1	D02.ME.CMESO.ENDO	Association Test- Global	SLC20A1	39442.8	0	0
CA1	D02.ME.CMESO.ENDO	Association Test- Global	FZD1	38485.9	0	0
CA1	D02.ME.CMESO.ENDO	Association Test- Global	BTG2	37675.8	0	0
CA1	D02.ME.CMESO.ENDO	Association Test- Global	HABP4	37063.6	0	0
CA1	D02.ME.CMESO.ENDO	Association Test- Global	STC1	36755.4	0	0
CA1	D02.ME.CMESO.ENDO	Association Test- Global	GFPT2	35510.4	0	0
CA1	D02.ME.CMESO.ENDO	Association Test- Global	CALM1	34462.3	0	0
CA1	D02.ME.CMESO.ENDO	Association Test- Global	STK26	32410.9	0	0
CA1	D02.ME.CMESO.ENDO	Association Test- Global	CTSF	31855.6	0	0
CA1	D02.ME.CMESO.ENDO	Association Test- Global	CYYR1	29726.8	0	0
CA1	D02.ME.CMESO.ENDO	Association Test- Global	MT-CO2	29311.9	0	0
CA1	D02.ME.CMESO.ENDO	Association Test- Global	AES	29286	0	0
CA1	D02.ME.CMESO.ENDO	Association Test- Global	KHDC1	29268.9	0	0
CA1	D02.ME.CMESO.ENDO	Association Test- Global	NIFK	28543.4	0	0
CA1	D02.ME.CMESO.ENDO	Association Test- Global	HDAC7	27635.1	0	0
CA1	D02.ME.CMESO.ENDO	Association Test- Global	WDR4	25876.2	0	0
CA1	D02.ME.CMESO.ENDO	Association Test- Global	ARHGAP11A	25871.1	0	0
CA1	D02.ME.CMESO.ENDO	Association Test- Global	CLDN11	24731.8	0	0
CA1	D02.ME.CMESO.ENDO	Association Test- Global	ANXA6	24712.5	0	0
CA1	D02.ME.CMESO.ENDO	Association Test- Global	JPT1	23621.4	0	0
CA1	D02.ME.CMESO.ENDO	Association Test- Global	TIMM8A	22402.1	0	0
CA1	D02.ME.CMESO.ENDO	Association Test- Global	UBB	21020.5	0	0
CA1	D02.ME.CMESO.ENDO	Association Test- Global	DSCC1	20153.5	0	0
CA1	D02.ME.CMESO.ENDO	Association Test- Global	ISG15	19730.8	0	0
CA1	D02.ME.CMESO.ENDO	Association Test- Global	SSH2	18018.2	0	0
CA1	D02.ME.CMESO.ENDO	Association Test- Global	USP44	16651.1	0	0
CA1	D02.ME.CMESO.ENDO	Association Test- Global	MCM7	16213.1	0	0
CA1	D02.ME.CMESO.ENDO	Association Test- Global	EPS8	14102.8	0	0
CA1	D02.ME.CMESO.ENDO	Association Test- Global	LRRC61	13540.8	0	0
CA1	D02.ME.CMESO.ENDO	Association Test- Global	STC2	13311.8	0	0
CA1	D02.ME.CMESO.ENDO	Association Test- Global	ZNF850	13235.6	0	0
CA1	D02.ME.CMESO.ENDO	Association Test- Global	AC139795.3	12711.3	0	0
CA1	D02.ME.CMESO.ENDO	Association Test- Global	GALNT17	12450.9	0	0
CA1	D02.ME.CMESO.ENDO	Association Test- Global	ZNF780A	12376.7	0	0
CA1	D02.ME.CMESO.ENDO	Association Test- Global	GGCT	12064.1	0	0
CA1	D02.ME.CMESO.ENDO	Association Test- Global	RPF2	9482.2	0	0
CA1	D02.ME.CMESO.ENDO	Association Test- Global	SLIRP	9369.31	0	0
CA1	D02.ME.CMESO.ENDO	Association Test- Global	LIF	9053.3	0	0
CA1	D02.ME.CMESO.ENDO	Association Test- Global	CLIC4	7825.69	0	0
CA1	D02.ME.CMESO.ENDO	Association Test- Global	UNC50	7404.01	0	0
CA1	D02.ME.CMESO.ENDO	Association Test- Global	MRPS22	6976.29	0	0
CA1	D02.ME.CMESO.ENDO	Association Test- Global	ARF6	6894.79	0	0
CA1	D02.ME.CMESO.ENDO	Association Test- Global	SCD	6747.42	0	0
CA1	D02.ME.CMESO.ENDO	Association Test- Global	ETFB	6401.77	0	0
CA1	D02.ME.CMESO.ENDO	Association Test- Global	CSNK2A3	6309.82	0	0
CA1	D02.ME.CMESO.ENDO	Association Test- Global	TSPAN5	6246.16	0	0
CA1	D02.ME.CMESO.ENDO	Association Test- Global	CLDN6	6015.12	0	0
CA1	D02.ME.CMESO.ENDO	Association Test- Global	PDCD2L	6012.65	0	0
CA1	D02.ME.CMESO.ENDO	Association Test- Global	SCN5A	5627.42	0	0
CA1	D02.ME.CMESO.ENDO	Association Test- Global	TNNI3	5455.97	0	0
CA1	D02.ME.CMESO.ENDO	Association Test- Global	ZFP36L2	5372.49	0	0
CA1	D02.ME.CMESO.ENDO	Association Test- Global	PPP2R5B	5365.24	0	0
CA1	D02.ME.CMESO.ENDO	Association Test- Global	ATP5PD	4803.48	0	0
CA1	D02.ME.CMESO.ENDO	Association Test- Global	AFF3	4764.28	0	0
CA1	D02.ME.CMESO.ENDO	Association Test- Global	P2RY1	4478.42	0	0
CA1	D02.ME.CMESO.ENDO	Association Test- Global	TM7SF2	4379.87	0	0
CA1	D02.ME.CMESO.ENDO	Association Test- Global	DIAPH2	3873.62	0	0
CA1	D02.ME.CMESO.ENDO	Association Test- Global	RNASEH1-AS1	3792.62	0	0
CA1	D02.ME.CMESO.ENDO	Association Test- Global	CDKN2D	3764.86	0	0
CA1	D02.ME.CMESO.ENDO	Association Test- Global	PSMA5	3342.01	0	0
CA1	D02.ME.CMESO.ENDO	Association Test- Global	C12orf45	3337.04	0	0
CA1	D02.ME.CMESO.ENDO	Association Test- Global	MRPL51	3100.53	0	0
CA1	D02.ME.CMESO.ENDO	Association Test- Global	VAMP5	3073.93	0	0
CA1	D02.ME.CMESO.ENDO	Association Test- Global	MDGA1	3014.08	0	0
CA1	D02.ME.CMESO.ENDO	Association Test- Global	CFD	2875.75	0	0
CA1	D02.ME.CMESO.ENDO	Association Test- Global	TYRO3	2659.35	0	0
CA1	D02.ME.CMESO.ENDO	Association Test- Global	GYG1	2564.78	0	0
CA1	D02.ME.CMESO.ENDO	Association Test- Global	FBLN2	2158.53	0	0
CA1	D02.ME.CMESO.ENDO	Association Test- Global	CARHSP1	1864.25	0	0
CA1	D02.ME.CMESO.ENDO	Association Test- Global	LINC01686	1658.37	0	0
CA1	D02.ME.CMESO.ENDO	Association Test- Global	INSIG1	1569.98	0	0
CA1	D02.ME.CMESO.ENDO	Association Test- Global	FLVCR1-DT	1332.57	0	0
CA1	D02.ME.CMESO.ENDO	Association Test- Global	CST3	1242.12	0	0
CA1	D02.ME.CMESO.ENDO	Association Test- Global	MCM5	1215.06	0	0
CA1	D02.ME.CMESO.ENDO	Association Test- Global	NGFR	1026.2	0	0
CA1	D02.ME.CMESO.ENDO	Association Test- Global	PIP4P2	993.348	0	0
CA1	D02.ME.CMESO.ENDO	Association Test- Global	EXT1	887.595	0	0
CA1	D02.ME.CMESO.ENDO	Association Test- Global	PRKAA2	616.768	0	0
CA1	D02.ME.CMESO.ENDO	Association Test- Global	UACA	526.369	0	0
CA1	D02.ME.CMESO.ENDO	Association Test- Global	ATF3	485.573	0	0
CA1	D02.ME.CMESO.ENDO	Association Test- Global	ZNF608	401.14	0	0
CA1	D02.ME.CMESO.ENDO	Association Test- Global	SCLY	335.71	0	0
CA1	D02.ME.CMESO.ENDO	Association Test- Global	DNAJC15	318.23	0	0
CA1	D02.ME.CMESO.ENDO	Association Test- Global	TXNRD3	289.002	0	0
CA1	D02.ME.CMESO.ENDO	Association Test- Global	RIMKLB	160.43	0	0
CA1	D02.ME.CMESO.ENDO	Association Test- Global	LMNB1	135.719	0	0
CA1	D02.ME.CMESO.ENDO	Association Test- Global	MKRN1	56.8115	3.60419e-08	5.13348e-08
CA1	D02.ME.CMESO.ENDO	Association Test- Global	PRIM1	56.1156	4.83888e-08	6.88445e-08
CA1	D02.ME.CMESO.ENDO	Association Test- Global	RFPL3	25.7728	0.00701424	0.00996842
CA1	D02.ME.CMESO.ENDO	Start-End Test- Global	BNIP3	697.963	0	0
CA1	D02.ME.CMESO.ENDO	Start-End Test- Global	KRT19	303.654	0	0
CA1	D02.ME.CMESO.ENDO	Start-End Test- Global	PGK1	274.498	0	0
CA1	D02.ME.CMESO.ENDO	Start-End Test- Global	FAM162A	213.367	0	0
CA1	D02.ME.CMESO.ENDO	Start-End Test- Global	LINC01356	184.066	0	0
CA1	D02.ME.CMESO.ENDO	Start-End Test- Global	MESP1	137.291	0	0
CA1	D02.ME.CMESO.ENDO	Start-End Test- Global	C4orf3	131.77	0	0
CA1	D02.ME.CMESO.ENDO	Start-End Test- Global	NTS	128.145	0	0
CA1	D02.ME.CMESO.ENDO	Start-End Test- Global	DDIT4	125.37	0	0
CA1	D02.ME.CMESO.ENDO	Start-End Test- Global	IGFBP2	113.369	0	0
CA1	D02.ME.CMESO.ENDO	Start-End Test- Global	SERPINB9	105.179	0	0
CA1	D02.ME.CMESO.ENDO	Start-End Test- Global	DLL1	103.712	0	0
CA1	D02.ME.CMESO.ENDO	Start-End Test- Global	EPCAM	101.608	0	0
CA1	D02.ME.CMESO.ENDO	Start-End Test- Global	AC009446.1	97.203	0	0
CA1	D02.ME.CMESO.ENDO	Start-End Test- Global	LDHA	96.8017	0	0
CA1	D02.ME.CMESO.ENDO	Start-End Test- Global	MIXL1	91.2191	0	0
CA1	D02.ME.CMESO.ENDO	Start-End Test- Global	LMNB1	88.2463	0	0
CA1	D02.ME.CMESO.ENDO	Start-End Test- Global	CA2	85.8106	0	0
CA1	D02.ME.CMESO.ENDO	Start-End Test- Global	IDI1	85.1742	0	0
CA1	D02.ME.CMESO.ENDO	Start-End Test- Global	SOX17	85.1365	0	0
CA1	D02.ME.CMESO.ENDO	Start-End Test- Global	FOXC1	83.7561	0	0
CA1	D02.ME.CMESO.ENDO	Start-End Test- Global	BMP4	78.94	0	0
CA1	D02.ME.CMESO.ENDO	Start-End Test- Global	TBXT	77.6838	0	0
CA1	D02.ME.CMESO.ENDO	Start-End Test- Global	SNAI1	71.7592	2.22045e-16	2.77556e-14
CA1	D02.ME.CMESO.ENDO	Start-End Test- Global	APLNR	71.1991	3.33067e-16	3.84308e-14
CA1	D02.ME.CMESO.ENDO	Start-End Test- Global	UNC79	70.9749	3.33067e-16	3.84308e-14
CA1	D02.ME.CMESO.ENDO	Start-End Test- Global	FOXH1	70.5416	4.44089e-16	4.93432e-14
CA1	D02.ME.CMESO.ENDO	Start-End Test- Global	RNASE1	68.5381	1.33227e-15	1.42743e-13
CA1	D02.ME.CMESO.ENDO	Start-End Test- Global	GAL	67.3669	2.33147e-15	2.41186e-13
CA1	D02.ME.CMESO.ENDO	Start-End Test- Global	SNHG8	66.9002	2.9976e-15	2.9976e-13
CA1	D02.ME.CMESO.ENDO	Start-End Test- Global	ARHGAP29	66.3035	3.9968e-15	3.86787e-13
CA1	D02.ME.CMESO.ENDO	Start-End Test- Global	TNFRSF11B	66.0176	4.66294e-15	4.3715e-13
CA1	D02.ME.CMESO.ENDO	Start-End Test- Global	AL009031.1	62.9246	2.16493e-14	1.96812e-12
CA1	D02.ME.CMESO.ENDO	Start-End Test- Global	CDA	61.3127	4.85167e-14	4.28089e-12
CA1	D02.ME.CMESO.ENDO	Start-End Test- Global	ACAT2	60.6502	6.76126e-14	5.79536e-12
CA1	D02.ME.CMESO.ENDO	Start-End Test- Global	MSMO1	58.3134	2.17493e-13	1.81244e-11
CA1	D02.ME.CMESO.ENDO	Start-End Test- Global	ARL4D	57.5891	3.12417e-13	2.53311e-11
CA1	D02.ME.CMESO.ENDO	Start-End Test- Global	AL117378.1	55.6664	8.16902e-13	6.44923e-11
CA1	D02.ME.CMESO.ENDO	Start-End Test- Global	SLC16A3	55.4235	9.22484e-13	6.99857e-11
CA1	D02.ME.CMESO.ENDO	Start-End Test- Global	CRLF1	55.4004	9.33142e-13	6.99857e-11
CA1	D02.ME.CMESO.ENDO	Start-End Test- Global	FOXA2	53.1535	2.86993e-12	2.09995e-10
CA1	D02.ME.CMESO.ENDO	Start-End Test- Global	SQLE	52.3269	4.33853e-12	3.09895e-10
CA1	D02.ME.CMESO.ENDO	Start-End Test- Global	IFITM1	52.16	4.71612e-12	3.28888e-10
CA1	D02.ME.CMESO.ENDO	Start-End Test- Global	EGLN1	52.1149	4.8237e-12	3.28888e-10
CA1	D02.ME.CMESO.ENDO	Start-End Test- Global	RAB25	49.9727	1.40791e-11	9.38605e-10
CA1	D02.ME.CMESO.ENDO	Start-End Test- Global	PODXL	49.296	1.97473e-11	1.28787e-09
CA1	D02.ME.CMESO.ENDO	Start-End Test- Global	RGS16	49.1363	2.13893e-11	1.36528e-09
CA1	D02.ME.CMESO.ENDO	Start-End Test- Global	IFITM3	48.838	2.48291e-11	1.55182e-09
CA1	D02.ME.CMESO.ENDO	Start-End Test- Global	HVCN1	48.461	2.9979e-11	1.83545e-09
CA1	D02.ME.CMESO.ENDO	Start-End Test- Global	CDCA7L	48.2612	3.31292e-11	1.98775e-09
CA1	D02.ME.CMESO.ENDO	Start-End Test- Global	NODAL	47.5825	4.65158e-11	2.73622e-09
CA1	D02.ME.CMESO.ENDO	Start-End Test- Global	PGM1	47.3254	5.2895e-11	3.05164e-09
CA1	D02.ME.CMESO.ENDO	Start-End Test- Global	SLC2A3	47.0762	5.9915e-11	3.39141e-09
CA1	D02.ME.CMESO.ENDO	Start-End Test- Global	CDH1	46.9473	6.39032e-11	3.55018e-09
CA1	D02.ME.CMESO.ENDO	Start-End Test- Global	EIF5	46.367	8.54171e-11	4.65912e-09
CA1	D02.ME.CMESO.ENDO	Start-End Test- Global	MEST	46.0342	1.00879e-10	5.40422e-09
CA1	D02.ME.CMESO.ENDO	Start-End Test- Global	DACT1	45.99	1.03134e-10	5.42812e-09
CA1	D02.ME.CMESO.ENDO	Start-End Test- Global	RAB26	45.9047	1.07625e-10	5.56682e-09
CA1	D02.ME.CMESO.ENDO	Start-End Test- Global	STC1	45.8	1.1341e-10	5.76661e-09
CA1	D02.ME.CMESO.ENDO	Start-End Test- Global	CDH8	44.8466	1.82676e-10	9.1338e-09
CA1	D02.ME.CMESO.ENDO	Start-End Test- Global	SLC2A1	43.9538	2.85462e-10	1.3829e-08
CA1	D02.ME.CMESO.ENDO	Start-End Test- Global	CCND2	43.9515	2.85799e-10	1.3829e-08
CA1	D02.ME.CMESO.ENDO	Start-End Test- Global	PPA1	43.7866	3.1035e-10	1.47786e-08
CA1	D02.ME.CMESO.ENDO	Start-End Test- Global	LMO2	42.0436	7.41892e-10	3.47762e-08
CA1	D02.ME.CMESO.ENDO	Start-End Test- Global	DHCR7	40.7587	1.41044e-09	6.50972e-08
CA1	D02.ME.CMESO.ENDO	Start-End Test- Global	ITGA6	40.4814	1.62022e-09	7.31597e-08
CA1	D02.ME.CMESO.ENDO	Start-End Test- Global	HK1	40.4646	1.6339e-09	7.31597e-08
CA1	D02.ME.CMESO.ENDO	Start-End Test- Global	ABLIM1	40.4257	1.66594e-09	7.34975e-08
CA1	D02.ME.CMESO.ENDO	Start-End Test- Global	NME1	40.1868	1.87739e-09	8.07894e-08
CA1	D02.ME.CMESO.ENDO	Start-End Test- Global	CASTOR3	40.1786	1.88509e-09	8.07894e-08
CA1	D02.ME.CMESO.ENDO	Start-End Test- Global	CYCS	39.1503	3.15229e-09	1.33195e-07
CA1	D02.ME.CMESO.ENDO	Start-End Test- Global	FAM122C	38.9171	3.54205e-09	1.47585e-07
CA1	D02.ME.CMESO.ENDO	Start-End Test- Global	MPP1	38.8835	3.60206e-09	1.4803e-07
CA1	D02.ME.CMESO.ENDO	Start-End Test- Global	WNT3	38.3916	4.60644e-09	1.86747e-07
CA1	D02.ME.CMESO.ENDO	Start-End Test- Global	PRSS2	38.226	5.00423e-09	2.00169e-07
CA1	D02.ME.CMESO.ENDO	Start-End Test- Global	DNAJA1	38.1398	5.22452e-09	2.04901e-07
CA1	D02.ME.CMESO.ENDO	Start-End Test- Global	FDPS	38.1266	5.25912e-09	2.04901e-07
CA1	D02.ME.CMESO.ENDO	Start-End Test- Global	CLSPN	37.5631	6.97055e-09	2.68098e-07
CA1	D02.ME.CMESO.ENDO	Start-End Test- Global	CTSC	37.4959	7.20874e-09	2.73749e-07
CA1	D02.ME.CMESO.ENDO	Start-End Test- Global	CLDN18	37.1365	8.62808e-09	3.23553e-07
CA1	D02.ME.CMESO.ENDO	Start-End Test- Global	STT3B	37.0515	9.00253e-09	3.33427e-07
CA1	D02.ME.CMESO.ENDO	Start-End Test- Global	ZAP70	36.6156	1.11949e-08	4.09568e-07
CA1	D02.ME.CMESO.ENDO	Start-End Test- Global	FDFT1	36.3666	1.26793e-08	4.58288e-07
CA1	D02.ME.CMESO.ENDO	Start-End Test- Global	MT-CYB	35.9669	1.54838e-08	5.52991e-07
CA1	D02.ME.CMESO.ENDO	Start-End Test- Global	SYT1	35.861	1.63262e-08	5.76221e-07
CA1	D02.ME.CMESO.ENDO	Start-End Test- Global	COLEC12	35.7825	1.69793e-08	5.923e-07
CA1	D02.ME.CMESO.ENDO	Start-End Test- Global	CPA1	35.4137	2.04181e-08	7.04072e-07
CA1	D02.ME.CMESO.ENDO	Start-End Test- Global	GNB4	35.2286	2.23982e-08	7.63576e-07
CA1	D02.ME.CMESO.ENDO	Start-End Test- Global	PLOD2	35.1699	2.30647e-08	7.77461e-07
CA1	D02.ME.CMESO.ENDO	Start-End Test- Global	LIPG	34.9344	2.59471e-08	8.64904e-07
CA1	D02.ME.CMESO.ENDO	Start-End Test- Global	RPL22L1	34.7887	2.79075e-08	9.20027e-07
CA1	D02.ME.CMESO.ENDO	Start-End Test- Global	JPT1	34.5602	3.12855e-08	1.02018e-06
CA1	D02.ME.CMESO.ENDO	Start-End Test- Global	FGF17	34.3673	3.44542e-08	1.11143e-06
CA1	D02.ME.CMESO.ENDO	Start-End Test- Global	HUNK	34.138	3.86397e-08	1.23318e-06
CA1	D02.ME.CMESO.ENDO	Start-End Test- Global	DPPA4	34.0018	4.13626e-08	1.30619e-06
CA1	D02.ME.CMESO.ENDO	Start-End Test- Global	SNAPC1	33.898	4.35654e-08	1.36142e-06
CA1	D02.ME.CMESO.ENDO	Start-End Test- Global	CITED2	33.8371	4.4912e-08	1.38903e-06
CA1	D02.ME.CMESO.ENDO	Start-End Test- Global	DLL3	33.7528	4.68452e-08	1.42274e-06
CA1	D02.ME.CMESO.ENDO	Start-End Test- Global	PHC2	33.7483	4.69505e-08	1.42274e-06
CA1	D02.ME.CMESO.ENDO	Start-End Test- Global	RIMKLA	33.3573	5.70878e-08	1.71264e-06
CA1	D02.ME.CMESO.ENDO	Start-End Test- Global	PLAGL1	32.6192	8.25702e-08	2.45258e-06
CA1	D02.ME.CMESO.ENDO	Start-End Test- Global	HMGCS1	32.1269	1.05619e-07	3.10644e-06
CA1	D02.ME.CMESO.ENDO	Start-End Test- Global	TUBB6	31.9503	1.15369e-07	3.36027e-06
CA1	D02.ME.CMESO.ENDO	Start-End Test- Global	ARMH4	31.8335	1.22302e-07	3.52795e-06
CA1	D02.ME.CMESO.ENDO	Start-End Test- Global	LINC00294	31.4965	1.44751e-07	4.13574e-06
CA1	D02.ME.CMESO.ENDO	Start-End Test- Global	ZIC2	31.2736	1.61819e-07	4.57798e-06
CA1	D02.ME.CMESO.ENDO	Start-End Test- Global	HAPLN1	31.2556	1.63281e-07	4.57798e-06
CA1	D02.ME.CMESO.ENDO	Start-End Test- Global	WNT8A	30.888	1.96227e-07	5.45075e-06
CA1	D02.ME.CMESO.ENDO	Start-End Test- Global	HIST1H2BN	30.7914	2.05933e-07	5.66787e-06
CA1	D02.ME.CMESO.ENDO	Start-End Test- Global	EFEMP1	30.7187	2.13559e-07	5.82433e-06
CA1	D02.ME.CMESO.ENDO	Start-End Test- Global	RAB15	29.9972	3.06335e-07	8.21124e-06
CA1	D02.ME.CMESO.ENDO	Start-End Test- Global	HMGB3	29.9957	3.06553e-07	8.21124e-06
CA1	D02.ME.CMESO.ENDO	Start-End Test- Global	PHLDA1	29.5362	3.8575e-07	1.02412e-05
CA1	D02.ME.CMESO.ENDO	Start-End Test- Global	SKAP2	29.4081	4.11252e-07	1.08224e-05
CA1	D02.ME.CMESO.ENDO	Start-End Test- Global	LRRTM1	29.3718	4.18794e-07	1.0925e-05
CA1	D02.ME.CMESO.ENDO	Start-End Test- Global	MCM4	29.1969	4.57061e-07	1.18205e-05
CA1	D02.ME.CMESO.ENDO	Start-End Test- Global	S1PR3	29.1499	4.67917e-07	1.19979e-05
CA1	D02.ME.CMESO.ENDO	Start-End Test- Global	LDLR	28.8909	5.32634e-07	1.35415e-05
CA1	D02.ME.CMESO.ENDO	Start-End Test- Global	NLGN4X	28.7373	5.75142e-07	1.44994e-05
CA1	D02.ME.CMESO.ENDO	Start-End Test- Global	CASP6	28.718	5.80731e-07	1.45183e-05
CA1	D02.ME.CMESO.ENDO	Start-End Test- Global	INSIG2	28.6522	6.00153e-07	1.48798e-05
CA1	D02.ME.CMESO.ENDO	Start-End Test- Global	GLRX	28.5011	6.47236e-07	1.59156e-05
CA1	D02.ME.CMESO.ENDO	Start-End Test- Global	PBX3	28.3521	6.97296e-07	1.69765e-05
CA1	D02.ME.CMESO.ENDO	Start-End Test- Global	LDB2	28.3395	7.01696e-07	1.69765e-05
CA1	D02.ME.CMESO.ENDO	Start-End Test- Global	RHOB	28.2187	7.45409e-07	1.78898e-05
CA1	D02.ME.CMESO.ENDO	Start-End Test- Global	ZEB2	28.0124	8.26372e-07	1.96533e-05
CA1	D02.ME.CMESO.ENDO	Start-End Test- Global	SERPINI1	27.9989	8.31989e-07	1.96533e-05
CA1	D02.ME.CMESO.ENDO	Start-End Test- Global	GAPLINC	27.8442	8.98886e-07	2.10676e-05
CA1	D02.ME.CMESO.ENDO	Start-End Test- Global	HK2	27.0953	1.30718e-06	3.03996e-05
CA1	D02.ME.CMESO.ENDO	Start-End Test- Global	VCAN	26.9824	1.38309e-06	3.19174e-05
CA1	D02.ME.CMESO.ENDO	Start-End Test- Global	CDH11	26.925	1.42331e-06	3.25949e-05
CA1	D02.ME.CMESO.ENDO	Start-End Test- Global	PMAIP1	26.546	1.72032e-06	3.90982e-05
CA1	D02.ME.CMESO.ENDO	Start-End Test- Global	PPP3CA	26.1468	2.10034e-06	4.73761e-05
CA1	D02.ME.CMESO.ENDO	Start-End Test- Global	CBR1	25.9083	2.36637e-06	5.29784e-05
CA1	D02.ME.CMESO.ENDO	Start-End Test- Global	SMC6	25.6977	2.62909e-06	5.84242e-05
CA1	D02.ME.CMESO.ENDO	Start-End Test- Global	CNKSR3	25.451	2.97429e-06	6.56093e-05
CA1	D02.ME.CMESO.ENDO	Start-End Test- Global	UPK1A-AS1	25.3694	3.09814e-06	6.75419e-05
CA1	D02.ME.CMESO.ENDO	Start-End Test- Global	MAP1B	25.3638	3.10693e-06	6.75419e-05
CA1	D02.ME.CMESO.ENDO	Start-End Test- Global	BDKRB2	25.3457	3.13503e-06	6.76625e-05
CA1	D02.ME.CMESO.ENDO	Start-End Test- Global	STC2	25.124	3.50266e-06	7.5057e-05
CA1	D02.ME.CMESO.ENDO	Start-End Test- Global	ST3GAL5	25.0102	3.70777e-06	7.88888e-05
CA1	D02.ME.CMESO.ENDO	Start-End Test- Global	KDR	24.9469	3.8269e-06	8.085e-05
CA1	D02.ME.CMESO.ENDO	Start-End Test- Global	FAM24B	24.8346	4.04795e-06	8.49221e-05
CA1	D02.ME.CMESO.ENDO	Start-End Test- Global	RRM2	24.6256	4.49374e-06	9.29293e-05
CA1	D02.ME.CMESO.ENDO	Start-End Test- Global	CLDN7	24.6181	4.51075e-06	9.29293e-05
CA1	D02.ME.CMESO.ENDO	Start-End Test- Global	PPP1R17	24.6129	4.52256e-06	9.29293e-05
CA1	D02.ME.CMESO.ENDO	Start-End Test- Global	B2M	24.5433	4.68252e-06	9.55617e-05
CA1	D02.ME.CMESO.ENDO	Start-End Test- Global	SUSD3	24.3786	5.08459e-06	0.000103066
CA1	D02.ME.CMESO.ENDO	Start-End Test- Global	TTC9	24.1303	5.7568e-06	0.000115909
CA1	D02.ME.CMESO.ENDO	Start-End Test- Global	LINC00479	24.0823	5.89656e-06	0.000117931
CA1	D02.ME.CMESO.ENDO	Start-End Test- Global	SFRP1	23.9332	6.35304e-06	0.000126219
CA1	D02.ME.CMESO.ENDO	Start-End Test- Global	MATN3	23.8581	6.59597e-06	0.000130184
CA1	D02.ME.CMESO.ENDO	Start-End Test- Global	ZBTB8OS	23.7652	6.90944e-06	0.000135479
CA1	D02.ME.CMESO.ENDO	Start-End Test- Global	KRT18	23.7466	6.97419e-06	0.000135861
CA1	D02.ME.CMESO.ENDO	Start-End Test- Global	SERPINE2	23.6586	7.28801e-06	0.000141058
CA1	D02.ME.CMESO.ENDO	Start-End Test- Global	JCAD	23.6399	7.35614e-06	0.000141464
CA1	D02.ME.CMESO.ENDO	Start-End Test- Global	APOL3	23.4189	8.21589e-06	0.000156991
CA1	D02.ME.CMESO.ENDO	Start-End Test- Global	IFI16	23.3725	8.40857e-06	0.000159656
CA1	D02.ME.CMESO.ENDO	Start-End Test- Global	CCKBR	23.2447	8.9634e-06	0.000169121
CA1	D02.ME.CMESO.ENDO	Start-End Test- Global	PLP1	23.1428	9.43205e-06	0.000176851
CA1	D02.ME.CMESO.ENDO	Start-End Test- Global	MCM3	23.0993	9.63961e-06	0.00017962
CA1	D02.ME.CMESO.ENDO	Start-End Test- Global	TMC3-AS1	23.0544	9.85823e-06	0.00018256
CA1	D02.ME.CMESO.ENDO	Start-End Test- Global	RSPO3	22.8135	1.11202e-05	0.000204666
CA1	D02.ME.CMESO.ENDO	Start-End Test- Global	LMO4	22.7818	1.12978e-05	0.000206666
CA1	D02.ME.CMESO.ENDO	Start-End Test- Global	LMCD1	22.7208	1.16479e-05	0.000211779
CA1	D02.ME.CMESO.ENDO	Start-End Test- Global	MTHFD1	22.6202	1.22485e-05	0.000221359
CA1	D02.ME.CMESO.ENDO	Start-End Test- Global	MFSD2A	22.5693	1.25641e-05	0.000225703
CA1	D02.ME.CMESO.ENDO	Start-End Test- Global	FRMD4A	22.4473	1.33546e-05	0.000238476
CA1	D02.ME.CMESO.ENDO	Start-End Test- Global	AHNAK	22.3884	1.37539e-05	0.000244152
CA1	D02.ME.CMESO.ENDO	Start-End Test- Global	SEMA5A	22.3624	1.39336e-05	0.000245887
CA1	D02.ME.CMESO.ENDO	Start-End Test- Global	LEFTY1	22.3344	1.41303e-05	0.0002479
CA1	D02.ME.CMESO.ENDO	Start-End Test- Global	HAND1	22.2856	1.44793e-05	0.000251809
CA1	D02.ME.CMESO.ENDO	Start-End Test- Global	SYNC	22.2798	1.4521e-05	0.000251809
CA1	D02.ME.CMESO.ENDO	Start-End Test- Global	TMEM123	22.1716	1.53287e-05	0.000264288
CA1	D02.ME.CMESO.ENDO	Start-End Test- Global	LIMA1	22.1209	1.57218e-05	0.000269517
CA1	D02.ME.CMESO.ENDO	Start-End Test- Global	TNFRSF21	21.9671	1.69786e-05	0.000288055
CA1	D02.ME.CMESO.ENDO	Start-End Test- Global	HIST1H2BG	21.9652	1.69952e-05	0.000288055
CA1	D02.ME.CMESO.ENDO	Start-End Test- Global	TBC1D2	21.9225	1.73617e-05	0.000292613
CA1	D02.ME.CMESO.ENDO	Start-End Test- Global	HACD1	21.9033	1.75294e-05	0.000293789
CA1	D02.ME.CMESO.ENDO	Start-End Test- Global	GRAP2	21.8704	1.782e-05	0.000297
CA1	D02.ME.CMESO.ENDO	Start-End Test- Global	SLC16A12	21.8481	1.80195e-05	0.000298665
CA1	D02.ME.CMESO.ENDO	Start-End Test- Global	CRYM	21.7985	1.84719e-05	0.000304481
CA1	D02.ME.CMESO.ENDO	Start-End Test- Global	BEX1	21.5878	2.05239e-05	0.000336457
CA1	D02.ME.CMESO.ENDO	Start-End Test- Global	CALB1	21.5301	2.11255e-05	0.000344438
CA1	D02.ME.CMESO.ENDO	Start-End Test- Global	SPARC	21.5158	2.12772e-05	0.000345035
CA1	D02.ME.CMESO.ENDO	Start-End Test- Global	FABP7	21.5049	2.1393e-05	0.000345048
CA1	D02.ME.CMESO.ENDO	Start-End Test- Global	RHOBTB3	21.4584	2.18963e-05	0.000351277
CA1	D02.ME.CMESO.ENDO	Start-End Test- Global	TPD52	21.3811	2.27591e-05	0.000361946
CA1	D02.ME.CMESO.ENDO	Start-End Test- Global	PLSCR2	21.3773	2.28026e-05	0.000361946
CA1	D02.ME.CMESO.ENDO	Start-End Test- Global	PRSS1	21.35	2.31153e-05	0.000364979
CA1	D02.ME.CMESO.ENDO	Start-End Test- Global	FAM189A2	21.2569	2.42167e-05	0.000380367
CA1	D02.ME.CMESO.ENDO	Start-End Test- Global	ASPHD2	21.1738	2.52445e-05	0.000394445
CA1	D02.ME.CMESO.ENDO	Start-End Test- Global	NOP16	20.9544	2.81709e-05	0.00043789
CA1	D02.ME.CMESO.ENDO	Start-End Test- Global	SOCS1	20.8889	2.911e-05	0.000450155
CA1	D02.ME.CMESO.ENDO	Start-End Test- Global	GFPT2	20.855	2.96068e-05	0.000455489
CA1	D02.ME.CMESO.ENDO	Start-End Test- Global	AL031777.3	20.8018	3.04052e-05	0.000465386
CA1	D02.ME.CMESO.ENDO	Start-End Test- Global	ESRP1	20.7557	3.11139e-05	0.000473815
CA1	D02.ME.CMESO.ENDO	Start-End Test- Global	TK1	20.7299	3.15183e-05	0.000477549
CA1	D02.ME.CMESO.ENDO	Start-End Test- Global	CLDN11	20.695	3.20723e-05	0.000483502
CA1	D02.ME.CMESO.ENDO	Start-End Test- Global	RASL10B	20.6367	3.30213e-05	0.000493383
CA1	D02.ME.CMESO.ENDO	Start-End Test- Global	RPL23	20.6346	3.30567e-05	0.000493383
CA1	D02.ME.CMESO.ENDO	Start-End Test- Global	ENO2	20.6234	3.32423e-05	0.000493697
CA1	D02.ME.CMESO.ENDO	Start-End Test- Global	SPRY2	20.6006	3.36228e-05	0.000496889
CA1	D02.ME.CMESO.ENDO	Start-End Test- Global	KRT8	20.4782	3.57452e-05	0.000525665
CA1	D02.ME.CMESO.ENDO	Start-End Test- Global	MANEA	20.3575	3.79689e-05	0.000554867
CA1	D02.ME.CMESO.ENDO	Start-End Test- Global	NDUFA4L2	20.3505	3.81009e-05	0.000554867
CA1	D02.ME.CMESO.ENDO	Start-End Test- Global	CALCR	20.2988	3.90986e-05	0.000566088
CA1	D02.ME.CMESO.ENDO	Start-End Test- Global	WNT3A	20.2912	3.92488e-05	0.000566088
CA1	D02.ME.CMESO.ENDO	Start-End Test- Global	WSB1	20.2035	4.10082e-05	0.000588634
CA1	D02.ME.CMESO.ENDO	Start-End Test- Global	TUBB2B	20.1307	4.25282e-05	0.000607546
CA1	D02.ME.CMESO.ENDO	Start-End Test- Global	GRM4	19.9353	4.68936e-05	0.000666734
CA1	D02.ME.CMESO.ENDO	Start-End Test- Global	NOV	19.9216	4.72141e-05	0.000668124
CA1	D02.ME.CMESO.ENDO	Start-End Test- Global	AC106864.1	19.9115	4.74549e-05	0.000668379
CA1	D02.ME.CMESO.ENDO	Start-End Test- Global	PSMG4	19.8519	4.88902e-05	0.000685376
CA1	D02.ME.CMESO.ENDO	Start-End Test- Global	INSIG1	19.8051	5.00466e-05	0.000698324
CA1	D02.ME.CMESO.ENDO	Start-End Test- Global	ATP1B1	19.7042	5.26372e-05	0.000728093
CA1	D02.ME.CMESO.ENDO	Start-End Test- Global	NR4A1	19.7031	5.26654e-05	0.000728093
CA1	D02.ME.CMESO.ENDO	Start-End Test- Global	RHPN2	19.6322	5.45661e-05	0.00074834
CA1	D02.ME.CMESO.ENDO	Start-End Test- Global	MCUB	19.6299	5.46288e-05	0.00074834
CA1	D02.ME.CMESO.ENDO	Start-End Test- Global	GRB10	19.5434	5.70439e-05	0.000773827
CA1	D02.ME.CMESO.ENDO	Start-End Test- Global	GREB1L	19.5433	5.70453e-05	0.000773827
CA1	D02.ME.CMESO.ENDO	Start-End Test- Global	MMP23B	19.5357	5.72632e-05	0.000773827
CA1	D02.ME.CMESO.ENDO	Start-End Test- Global	CD9	19.4716	5.91281e-05	0.000795445
CA1	D02.ME.CMESO.ENDO	Start-End Test- Global	WLS	19.429	6.04022e-05	0.000808958
CA1	D02.ME.CMESO.ENDO	Start-End Test- Global	SSBP2	19.3481	6.28942e-05	0.000838589
CA1	D02.ME.CMESO.ENDO	Start-End Test- Global	MYCN	19.3184	6.3835e-05	0.000847367
CA1	D02.ME.CMESO.ENDO	Start-End Test- Global	ZNF436-AS1	19.163	6.89934e-05	0.000911807
CA1	D02.ME.CMESO.ENDO	Start-End Test- Global	KCNK12	19.1351	6.9962e-05	0.000916754
CA1	D02.ME.CMESO.ENDO	Start-End Test- Global	LINC00467	19.1346	6.99789e-05	0.000916754
CA1	D02.ME.CMESO.ENDO	Start-End Test- Global	RPS17	19.0101	7.44751e-05	0.000971414
CA1	D02.ME.CMESO.ENDO	Start-End Test- Global	GSTO1	18.9455	7.69199e-05	0.000998959
CA1	D02.ME.CMESO.ENDO	Start-End Test- Global	COL1A2	18.9125	7.81992e-05	0.0010112
CA1	D02.ME.CMESO.ENDO	Start-End Test- Global	GGCT	18.8686	7.99361e-05	0.00102922
CA1	D02.ME.CMESO.ENDO	Start-End Test- Global	AGAP4	18.8316	8.14274e-05	0.00104394
CA1	D02.ME.CMESO.ENDO	Start-End Test- Global	CR1L	18.7536	8.46653e-05	0.00107795
CA1	D02.ME.CMESO.ENDO	Start-End Test- Global	MESP2	18.7505	8.47985e-05	0.00107795
CA1	D02.ME.CMESO.ENDO	Start-End Test- Global	WNT5A	18.6875	8.75109e-05	0.00110773
CA1	D02.ME.CMESO.ENDO	Start-End Test- Global	FAM184A	18.6527	8.90473e-05	0.00112245
CA1	D02.ME.CMESO.ENDO	Start-End Test- Global	ADGRV1	18.53	9.46822e-05	0.00118848
CA1	D02.ME.CMESO.ENDO	Start-End Test- Global	PPP1R1B	18.4393	9.90719e-05	0.00123239
CA1	D02.ME.CMESO.ENDO	Start-End Test- Global	TNFRSF9	18.4347	9.93007e-05	0.00123239
CA1	D02.ME.CMESO.ENDO	Start-End Test- Global	MXRA7	18.4325	9.94127e-05	0.00123239
CA1	D02.ME.CMESO.ENDO	Start-End Test- Global	CCDC28B	18.3744	0.000102343	0.00126349
CA1	D02.ME.CMESO.ENDO	Start-End Test- Global	HES1	18.1799	0.000112796	0.00138684
CA1	D02.ME.CMESO.ENDO	Start-End Test- Global	CST1	18.1283	0.000115742	0.00141725
CA1	D02.ME.CMESO.ENDO	Start-End Test- Global	SAP30	18.0825	0.000118425	0.0014442
CA1	D02.ME.CMESO.ENDO	Start-End Test- Global	ETV1	18.0735	0.000118956	0.00144481
CA1	D02.ME.CMESO.ENDO	Start-End Test- Global	PCSK1	17.9865	0.000124244	0.00150296
CA1	D02.ME.CMESO.ENDO	Start-End Test- Global	HMGN5	17.947	0.000126723	0.00152288
CA1	D02.ME.CMESO.ENDO	Start-End Test- Global	ACTN1	17.9441	0.000126907	0.00152288
CA1	D02.ME.CMESO.ENDO	Start-End Test- Global	LINC01405	17.9319	0.000127684	0.0015261
CA1	D02.ME.CMESO.ENDO	Start-End Test- Global	HOXB3	17.9182	0.000128564	0.00153052
CA1	D02.ME.CMESO.ENDO	Start-End Test- Global	GRID2	17.8957	0.000130017	0.00154171
CA1	D02.ME.CMESO.ENDO	Start-End Test- Global	ACOX3	17.7239	0.00014168	0.00167257
CA1	D02.ME.CMESO.ENDO	Start-End Test- Global	TUBA1A	17.717	0.000142168	0.00167257
CA1	D02.ME.CMESO.ENDO	Start-End Test- Global	NRP1	17.5729	0.00015279	0.0017905
CA1	D02.ME.CMESO.ENDO	Start-End Test- Global	CA5B	17.5607	0.000153722	0.00179441
CA1	D02.ME.CMESO.ENDO	Start-End Test- Global	DMD	17.5414	0.000155215	0.00180483
CA1	D02.ME.CMESO.ENDO	Start-End Test- Global	CALD1	17.4603	0.000161638	0.00187226
CA1	D02.ME.CMESO.ENDO	Start-End Test- Global	DTWD2	17.4158	0.000165275	0.00190702
CA1	D02.ME.CMESO.ENDO	Start-End Test- Global	ERRFI1	17.3485	0.000170931	0.00196473
CA1	D02.ME.CMESO.ENDO	Start-End Test- Global	VWA5A	17.2968	0.00017541	0.00200851
CA1	D02.ME.CMESO.ENDO	Start-End Test- Global	ELMO1	17.2156	0.000182674	0.00207834
CA1	D02.ME.CMESO.ENDO	Start-End Test- Global	FGF4	17.2132	0.000182894	0.00207834
CA1	D02.ME.CMESO.ENDO	Start-End Test- Global	GCHFR	17.1551	0.000188288	0.00213156
CA1	D02.ME.CMESO.ENDO	Start-End Test- Global	SOCS3	16.9726	0.000206271	0.00231884
CA1	D02.ME.CMESO.ENDO	Start-End Test- Global	TRMT44	16.9716	0.000206376	0.00231884
CA1	D02.ME.CMESO.ENDO	Start-End Test- Global	PHACTR2	16.9574	0.00020785	0.00232668
CA1	D02.ME.CMESO.ENDO	Start-End Test- Global	THY1	16.9149	0.000212316	0.00236784
CA1	D02.ME.CMESO.ENDO	Start-End Test- Global	ALDH1A3	16.8293	0.0002216	0.00246222
CA1	D02.ME.CMESO.ENDO	Start-End Test- Global	MNX1	16.7699	0.000228278	0.00252706
CA1	D02.ME.CMESO.ENDO	Start-End Test- Global	HES7	16.7406	0.000231645	0.00255491
CA1	D02.ME.CMESO.ENDO	Start-End Test- Global	MCOLN3	16.7016	0.00023621	0.00259571
CA1	D02.ME.CMESO.ENDO	Start-End Test- Global	PROSER2	16.6338	0.000244347	0.00267534
CA1	D02.ME.CMESO.ENDO	Start-End Test- Global	PLA2G16	16.5649	0.000252915	0.00275907
CA1	D02.ME.CMESO.ENDO	Start-End Test- Global	PROX1	16.3827	0.000277042	0.00301132
CA1	D02.ME.CMESO.ENDO	Start-End Test- Global	EPB41L4A	16.3171	0.000286284	0.00310054
CA1	D02.ME.CMESO.ENDO	Start-End Test- Global	NRCAM	16.2525	0.000295681	0.0031908
CA1	D02.ME.CMESO.ENDO	Start-End Test- Global	TESC	15.9878	0.000337517	0.00362921
CA1	D02.ME.CMESO.ENDO	Start-End Test- Global	AL161431.1	15.9195	0.000349242	0.00374188
CA1	D02.ME.CMESO.ENDO	Start-End Test- Global	KIT	15.8561	0.000360488	0.00383941
CA1	D02.ME.CMESO.ENDO	Start-End Test- Global	KLF5	15.8538	0.000360904	0.00383941
CA1	D02.ME.CMESO.ENDO	Start-End Test- Global	GRIN2A	15.8138	0.000368197	0.00390315
CA1	D02.ME.CMESO.ENDO	Start-End Test- Global	CTSV	15.8058	0.000369679	0.00390506
CA1	D02.ME.CMESO.ENDO	Start-End Test- Global	PRICKLE1	15.7904	0.000372522	0.00392128
CA1	D02.ME.CMESO.ENDO	Start-End Test- Global	DCUN1D5	15.7506	0.000380014	0.00398616
CA1	D02.ME.CMESO.ENDO	Start-End Test- Global	UNC50	15.7422	0.000381608	0.00398894
CA1	D02.ME.CMESO.ENDO	Start-End Test- Global	COL13A1	15.7103	0.000387754	0.0040391
CA1	D02.ME.CMESO.ENDO	Start-End Test- Global	ATP8B1	15.5239	0.000425633	0.00441586
CA1	D02.ME.CMESO.ENDO	Start-End Test- Global	EIF4EBP1	15.5133	0.000427896	0.00441586
CA1	D02.ME.CMESO.ENDO	Start-End Test- Global	CHODL	15.5112	0.000428338	0.00441586
CA1	D02.ME.CMESO.ENDO	Start-End Test- Global	BST2	15.4479	0.000442108	0.00454221
CA1	D02.ME.CMESO.ENDO	Start-End Test- Global	COCH	15.4008	0.00045265	0.00463464
CA1	D02.ME.CMESO.ENDO	Start-End Test- Global	NIN	15.3921	0.000454629	0.00463907
CA1	D02.ME.CMESO.ENDO	Start-End Test- Global	SLC4A8	15.2989	0.000476312	0.00484385
CA1	D02.ME.CMESO.ENDO	Start-End Test- Global	COL5A1	15.2755	0.000481908	0.0048842
CA1	D02.ME.CMESO.ENDO	Start-End Test- Global	LINC02418	15.235	0.000491779	0.00495201
CA1	D02.ME.CMESO.ENDO	Start-End Test- Global	BCL11A	15.2345	0.0004919	0.00495201
CA1	D02.ME.CMESO.ENDO	Start-End Test- Global	CFLAR	15.0712	0.000533753	0.00535538
CA1	D02.ME.CMESO.ENDO	Start-End Test- Global	SRARP	15.0209	0.000547333	0.00547333
CA1	D02.ME.CMESO.ENDO	Start-End Test- Global	PPFIBP2	14.9802	0.000558586	0.0055673
CA1	D02.ME.CMESO.ENDO	Start-End Test- Global	CYP26A1	14.8492	0.000596391	0.00590663
CA1	D02.ME.CMESO.ENDO	Start-End Test- Global	HS3ST1	14.8486	0.00059657	0.00590663
CA1	D02.ME.CMESO.ENDO	Start-End Test- Global	GPC4	14.8223	0.000604472	0.00596263
CA1	D02.ME.CMESO.ENDO	Start-End Test- Global	GSEC	14.8166	0.000606201	0.00596263
CA1	D02.ME.CMESO.ENDO	Start-End Test- Global	SLIT2	14.7538	0.000625533	0.00613267
CA1	D02.ME.CMESO.ENDO	Start-End Test- Global	ARHGAP24	14.7088	0.000639758	0.00625171
CA1	D02.ME.CMESO.ENDO	Start-End Test- Global	FREM1	14.6065	0.000673334	0.00655845
CA1	D02.ME.CMESO.ENDO	Start-End Test- Global	MKRN1	14.5322	0.000698834	0.0067848
CA1	D02.ME.CMESO.ENDO	Start-End Test- Global	ASNS	14.4311	0.000735051	0.0071134
CA1	D02.ME.CMESO.ENDO	Start-End Test- Global	PDK1	14.2324	0.000811843	0.00783128
CA1	D02.ME.CMESO.ENDO	Start-End Test- Global	GCNT1	14.1494	0.000846267	0.00811703
CA1	D02.ME.CMESO.ENDO	Start-End Test- Global	AC007207.2	14.1479	0.000846876	0.00811703
CA1	D02.ME.CMESO.ENDO	Start-End Test- Global	APOC1	14.1351	0.000852337	0.00814335
CA1	D02.ME.CMESO.ENDO	Start-End Test- Global	PET100	14.0908	0.000871411	0.00829915
CA1	D02.ME.CMESO.ENDO	Start-End Test- Global	LZTS1	14.0504	0.000889196	0.00844173
CA1	D02.ME.CMESO.ENDO	Start-End Test- Global	AC019155.2	13.9511	0.000934445	0.00883385
CA1	D02.ME.CMESO.ENDO	Start-End Test- Global	CYB5A	13.947	0.000936388	0.00883385
CA1	D02.ME.CMESO.ENDO	Start-End Test- Global	TUNAR	13.8975	0.000959857	0.00902687
CA1	D02.ME.CMESO.ENDO	Start-End Test- Global	HNF1B	13.8537	0.000981093	0.00918265
CA1	D02.ME.CMESO.ENDO	Start-End Test- Global	GATM	13.8507	0.000982544	0.00918265
CA1	D02.ME.CMESO.ENDO	Start-End Test- Global	JDP2	13.8371	0.000989275	0.00920461
CA1	D02.ME.CMESO.ENDO	Start-End Test- Global	WNT5B	13.8288	0.000993361	0.00920461
CA1	D02.ME.CMESO.ENDO	Start-End Test- Global	PPP1R3C	13.8273	0.000994098	0.00920461
CA1	D02.ME.CMESO.ENDO	Start-End Test- Global	ATP1A2	13.7809	0.00101747	0.00939206
CA1	D02.ME.CMESO.ENDO	Start-End Test- Global	GALNT14	13.7742	0.00102087	0.00939448
CA1	D02.ME.CMESO.ENDO	Start-End Test- Global	HMGCR	13.6839	0.00106801	0.00979824
CA1	D02.ME.CMESO.ENDO	Start-End Test- Global	SELENOP	13.5896	0.00111955	0.0102398
CA1	D02.ME.CMESO.ENDO	Start-End Test- Global	MAP3K1	13.5389	0.00114833	0.0104711
CA1	D02.ME.CMESO.ENDO	Start-End Test- Global	C1orf61	13.5082	0.0011661	0.0106009
CA1	D02.ME.CMESO.ENDO	Start-End Test- Global	LINC00698	13.4992	0.00117138	0.0106097
CA1	D02.ME.CMESO.ENDO	Start-End Test- Global	MXI1	13.4944	0.00117414	0.0106097
CA1	D02.ME.CMESO.ENDO	Start-End Test- Global	CMTM7	13.4087	0.00122558	0.0110413
CA1	D02.ME.CMESO.ENDO	Start-End Test- Global	KLF8	13.3987	0.00123173	0.0110635
CA1	D02.ME.CMESO.ENDO	Start-End Test- Global	TSPAN5	13.3852	0.00124008	0.0111052
CA1	D02.ME.CMESO.ENDO	Start-End Test- Global	CDC45	13.3536	0.00125982	0.0112451
CA1	D02.ME.CMESO.ENDO	Start-End Test- Global	ID2	13.3482	0.0012632	0.0112451
CA1	D02.ME.CMESO.ENDO	Start-End Test- Global	DOCK8	13.2864	0.00130283	0.0115636
CA1	D02.ME.CMESO.ENDO	Start-End Test- Global	TGFA	13.2248	0.00134362	0.0118904
CA1	D02.ME.CMESO.ENDO	Start-End Test- Global	PIEZO2	13.2151	0.00135016	0.0119088
CA1	D02.ME.CMESO.ENDO	Start-End Test- Global	HIST1H4C	13.2068	0.00135574	0.0119088
CA1	D02.ME.CMESO.ENDO	Start-End Test- Global	SESN3	13.2041	0.00135761	0.0119088
CA1	D02.ME.CMESO.ENDO	Start-End Test- Global	MT-ND2	13.185	0.00137059	0.0119877
CA1	D02.ME.CMESO.ENDO	Start-End Test- Global	PAK1IP1	13.171	0.00138027	0.0120372
CA1	D02.ME.CMESO.ENDO	Start-End Test- Global	UFD1	13.1408	0.00140125	0.0121848
CA1	D02.ME.CMESO.ENDO	Start-End Test- Global	LIFR	13.1211	0.00141511	0.0122697
CA1	D02.ME.CMESO.ENDO	Start-End Test- Global	FAM213A	13.0933	0.0014349	0.0124054
CA1	D02.ME.CMESO.ENDO	Start-End Test- Global	FAM126A	13.0691	0.00145241	0.0125208
CA1	D02.ME.CMESO.ENDO	Start-End Test- Global	TM7SF2	13.0381	0.00147509	0.0126798
CA1	D02.ME.CMESO.ENDO	Start-End Test- Global	MBNL3	13.0196	0.00148875	0.0127607
CA1	D02.ME.CMESO.ENDO	Start-End Test- Global	EDNRB	12.9867	0.00151348	0.0129358
CA1	D02.ME.CMESO.ENDO	Start-End Test- Global	SFRP2	12.8771	0.00159873	0.0136255
CA1	D02.ME.CMESO.ENDO	Start-End Test- Global	CST4	12.866	0.00160765	0.0136627
CA1	D02.ME.CMESO.ENDO	Start-End Test- Global	AC009063.2	12.83	0.0016368	0.0138712
CA1	D02.ME.CMESO.ENDO	Start-End Test- Global	NCOA4	12.8211	0.00164414	0.0138942
CA1	D02.ME.CMESO.ENDO	Start-End Test- Global	KAZN	12.7694	0.00168718	0.0142178
CA1	D02.ME.CMESO.ENDO	Start-End Test- Global	PMP22	12.6264	0.00181218	0.0152284
CA1	D02.ME.CMESO.ENDO	Start-End Test- Global	C2orf40	12.612	0.00182533	0.0152907
CA1	D02.ME.CMESO.ENDO	Start-End Test- Global	SV2A	12.6016	0.0018348	0.0152907
CA1	D02.ME.CMESO.ENDO	Start-End Test- Global	LRRC4C	12.601	0.00183535	0.0152907
CA1	D02.ME.CMESO.ENDO	Start-End Test- Global	GMNN	12.596	0.00183997	0.0152907
CA1	D02.ME.CMESO.ENDO	Start-End Test- Global	DSCC1	12.558	0.00187528	0.0154379
CA1	D02.ME.CMESO.ENDO	Start-End Test- Global	SOCS2	12.5567	0.00187648	0.0154379
CA1	D02.ME.CMESO.ENDO	Start-End Test- Global	FLRT2	12.5551	0.00187795	0.0154379
CA1	D02.ME.CMESO.ENDO	Start-End Test- Global	SNRPN	12.5548	0.00187827	0.0154379
CA1	D02.ME.CMESO.ENDO	Start-End Test- Global	KEL	12.5335	0.00189838	0.0155605
CA1	D02.ME.CMESO.ENDO	Start-End Test- Global	PIK3R5	12.5219	0.00190947	0.0156087
CA1	D02.ME.CMESO.ENDO	Start-End Test- Global	PRDM1	12.5003	0.00193017	0.0157351
CA1	D02.ME.CMESO.ENDO	Start-End Test- Global	BEX5	12.4183	0.00201091	0.0163452
CA1	D02.ME.CMESO.ENDO	Start-End Test- Global	ELF3	12.409	0.00202036	0.0163452
CA1	D02.ME.CMESO.ENDO	Start-End Test- Global	DNASE1L3	12.408	0.00202136	0.0163452
CA1	D02.ME.CMESO.ENDO	Start-End Test- Global	E2F1	12.3143	0.00211833	0.0170833
CA1	D02.ME.CMESO.ENDO	Start-End Test- Global	SMIM3	12.2659	0.00217015	0.0174543
CA1	D02.ME.CMESO.ENDO	Start-End Test- Global	VGLL4	12.2451	0.00219282	0.0175895
CA1	D02.ME.CMESO.ENDO	Start-End Test- Global	DTL	12.2337	0.00220544	0.0176435
CA1	D02.ME.CMESO.ENDO	Start-End Test- Global	SAMD3	12.2228	0.00221749	0.0176928
CA1	D02.ME.CMESO.ENDO	Start-End Test- Global	LINC00678	12.1955	0.00224797	0.0178883
CA1	D02.ME.CMESO.ENDO	Start-End Test- Global	SHTN1	12.1718	0.00227472	0.0180534
CA1	D02.ME.CMESO.ENDO	Start-End Test- Global	ARSE	12.091	0.00236852	0.0187482
CA1	D02.ME.CMESO.ENDO	Start-End Test- Global	FAM89A	12.0741	0.00238864	0.0188577
CA1	D02.ME.CMESO.ENDO	Start-End Test- Global	SYP	12.064	0.0024007	0.0189032
CA1	D02.ME.CMESO.ENDO	Start-End Test- Global	ALDH3A2	12.0373	0.002433	0.0191073
CA1	D02.ME.CMESO.ENDO	Start-End Test- Global	MAL2	12.0017	0.00247663	0.0193992
CA1	D02.ME.CMESO.ENDO	Start-End Test- Global	ARL4A	11.9712	0.00251467	0.0196459
CA1	D02.ME.CMESO.ENDO	Start-End Test- Global	SH3BP5	11.9578	0.00253161	0.0197114
CA1	D02.ME.CMESO.ENDO	Start-End Test- Global	MYBL2	11.9542	0.0025362	0.0197114
CA1	D02.ME.CMESO.ENDO	Start-End Test- Global	MAN1A1	11.9268	0.00257117	0.0199316
CA1	D02.ME.CMESO.ENDO	Start-End Test- Global	DAB1	11.9161	0.00258491	0.0199865
CA1	D02.ME.CMESO.ENDO	Start-End Test- Global	ARHGDIA	11.8915	0.00261692	0.0201819
CA1	D02.ME.CMESO.ENDO	Start-End Test- Global	PIM2	11.8557	0.00266421	0.0204939
CA1	D02.ME.CMESO.ENDO	Start-End Test- Global	TACR1	11.8373	0.00268885	0.0206306
CA1	D02.ME.CMESO.ENDO	Start-End Test- Global	TMEM132C	11.7923	0.00274995	0.0210456
CA1	D02.ME.CMESO.ENDO	Start-End Test- Global	DDX58	11.7695	0.00278157	0.0212334
CA1	D02.ME.CMESO.ENDO	Start-End Test- Global	COMTD1	11.7581	0.00279749	0.0213007
CA1	D02.ME.CMESO.ENDO	Start-End Test- Global	CDKN1C	11.7318	0.00283451	0.0215279
CA1	D02.ME.CMESO.ENDO	Start-End Test- Global	PCBP4	11.6864	0.00289949	0.0219569
CA1	D02.ME.CMESO.ENDO	Start-End Test- Global	AKAP12	11.6822	0.00290563	0.0219569
CA1	D02.ME.CMESO.ENDO	Start-End Test- Global	AL031058.1	11.6757	0.00291508	0.021973
CA1	D02.ME.CMESO.ENDO	Start-End Test- Global	GLDC	11.657	0.00294243	0.0221235
CA1	D02.ME.CMESO.ENDO	Start-End Test- Global	FST	11.6383	0.00297006	0.0222754
CA1	D02.ME.CMESO.ENDO	Start-End Test- Global	NFE2L3	11.6179	0.00300064	0.0224487
CA1	D02.ME.CMESO.ENDO	Start-End Test- Global	OCLN	11.5512	0.00310229	0.0231514
CA1	D02.ME.CMESO.ENDO	Start-End Test- Global	CRB3	11.5221	0.00314778	0.0234326
CA1	D02.ME.CMESO.ENDO	Start-End Test- Global	ID4	11.5061	0.00317309	0.0235625
CA1	D02.ME.CMESO.ENDO	Start-End Test- Global	LARP7	11.4901	0.00319852	0.0236928
CA1	D02.ME.CMESO.ENDO	Start-End Test- Global	PLPP3	11.4268	0.00330139	0.0243838
CA1	D02.ME.CMESO.ENDO	Start-End Test- Global	PHC1	11.4228	0.00330807	0.0243838
CA1	D02.ME.CMESO.ENDO	Start-End Test- Global	AP000459.2	11.4138	0.00332297	0.0243909
CA1	D02.ME.CMESO.ENDO	Start-End Test- Global	HPDL	11.4124	0.0033253	0.0243909
CA1	D02.ME.CMESO.ENDO	Start-End Test- Global	TLE1	11.3824	0.00337553	0.024699
CA1	D02.ME.CMESO.ENDO	Start-End Test- Global	ZNF649	11.2999	0.00351776	0.0256771
CA1	D02.ME.CMESO.ENDO	Start-End Test- Global	KLF6	11.295	0.00352633	0.0256771
CA1	D02.ME.CMESO.ENDO	Start-End Test- Global	FAM124A	11.1805	0.003734	0.0271235
CA1	D02.ME.CMESO.ENDO	Start-End Test- Global	UBALD2	11.1738	0.00374654	0.0271489
CA1	D02.ME.CMESO.ENDO	Start-End Test- Global	SLC7A5	11.1639	0.00376516	0.027218
CA1	D02.ME.CMESO.ENDO	Start-End Test- Global	REXO2	11.1347	0.0038206	0.0275524
CA1	D02.ME.CMESO.ENDO	Start-End Test- Global	ENO1	11.122	0.00384492	0.0276613
CA1	D02.ME.CMESO.ENDO	Start-End Test- Global	TP53INP1	11.0581	0.00396973	0.0284909
CA1	D02.ME.CMESO.ENDO	Start-End Test- Global	ASF1B	11.0477	0.00399055	0.028572
CA1	D02.ME.CMESO.ENDO	Start-End Test- Global	CCDC141	11.0211	0.00404393	0.0288852
CA1	D02.ME.CMESO.ENDO	Start-End Test- Global	POLR3G	10.9764	0.00413537	0.0294682
CA1	D02.ME.CMESO.ENDO	Start-End Test- Global	TAC1	10.9698	0.00414896	0.029495
CA1	D02.ME.CMESO.ENDO	Start-End Test- Global	EPSTI1	10.9595	0.00417047	0.0295778
CA1	D02.ME.CMESO.ENDO	Start-End Test- Global	FXN	10.9399	0.0042115	0.0297984
CA1	D02.ME.CMESO.ENDO	Start-End Test- Global	ETS1	10.9243	0.00424449	0.0299611
CA1	D02.ME.CMESO.ENDO	Start-End Test- Global	DSEL	10.9118	0.00427106	0.0300779
CA1	D02.ME.CMESO.ENDO	Start-End Test- Global	TYMP	10.8907	0.00431632	0.0303254
CA1	D02.ME.CMESO.ENDO	Start-End Test- Global	TNS3	10.8146	0.00448362	0.0314273
CA1	D02.ME.CMESO.ENDO	Start-End Test- Global	FBLN2	10.7402	0.00465375	0.0325437
CA1	D02.ME.CMESO.ENDO	Start-End Test- Global	BAZ1A	10.6455	0.00487923	0.0340412
CA1	D02.ME.CMESO.ENDO	Start-End Test- Global	ZDHHC2	10.6022	0.00498598	0.0347052
CA1	D02.ME.CMESO.ENDO	Start-End Test- Global	HOXB1	10.5856	0.00502756	0.0349136
CA1	D02.ME.CMESO.ENDO	Start-End Test- Global	SLC29A1	10.538	0.00514878	0.0356728
CA1	D02.ME.CMESO.ENDO	Start-End Test- Global	LBH	10.4995	0.00524886	0.0362825
CA1	D02.ME.CMESO.ENDO	Start-End Test- Global	DNAJB1	10.4921	0.00526834	0.0363334
CA1	D02.ME.CMESO.ENDO	Start-End Test- Global	ARHGAP42	10.4786	0.00530386	0.0364944
CA1	D02.ME.CMESO.ENDO	Start-End Test- Global	DUSP14	10.4421	0.00540155	0.0370816
CA1	D02.ME.CMESO.ENDO	Start-End Test- Global	F3	10.4062	0.00549946	0.0376617
CA1	D02.ME.CMESO.ENDO	Start-End Test- Global	NFU1	10.402	0.00551117	0.0376617
CA1	D02.ME.CMESO.ENDO	Start-End Test- Global	CMSS1	10.3941	0.00553299	0.0377249
CA1	D02.ME.CMESO.ENDO	Start-End Test- Global	B3GALT5	10.3873	0.00555184	0.0377676
CA1	D02.ME.CMESO.ENDO	Start-End Test- Global	FEZ1	10.3781	0.00557723	0.0378545
CA1	D02.ME.CMESO.ENDO	Start-End Test- Global	NPTX2	10.3703	0.00559901	0.0379166
CA1	D02.ME.CMESO.ENDO	Start-End Test- Global	CENPW	10.3594	0.00562973	0.0380387
CA1	D02.ME.CMESO.ENDO	Start-End Test- Global	ARHGAP27	10.349	0.00565901	0.0381506
CA1	D02.ME.CMESO.ENDO	Start-End Test- Global	AP000879.1	10.338	0.00569022	0.0381563
CA1	D02.ME.CMESO.ENDO	Start-End Test- Global	CLDN6	10.3343	0.00570082	0.0381563
CA1	D02.ME.CMESO.ENDO	Start-End Test- Global	SLCO2A1	10.3269	0.00572192	0.0381563
CA1	D02.ME.CMESO.ENDO	Start-End Test- Global	ITGA1	10.3268	0.00572209	0.0381563
CA1	D02.ME.CMESO.ENDO	Start-End Test- Global	STOM	10.3264	0.00572345	0.0381563
CA1	D02.ME.CMESO.ENDO	Start-End Test- Global	NELL2	10.2985	0.00580389	0.0386068
CA1	D02.ME.CMESO.ENDO	Start-End Test- Global	MGST2	10.2813	0.00585379	0.0388217
CA1	D02.ME.CMESO.ENDO	Start-End Test- Global	FAM131C	10.2746	0.00587356	0.0388217
CA1	D02.ME.CMESO.ENDO	Start-End Test- Global	TUBA4A	10.2741	0.00587501	0.0388217
CA1	D02.ME.CMESO.ENDO	Start-End Test- Global	PCDH19	10.2678	0.00589365	0.0388592
CA1	D02.ME.CMESO.ENDO	Start-End Test- Global	GNAI1	10.2349	0.00599131	0.0394165
CA1	D02.ME.CMESO.ENDO	Start-End Test- Global	C9orf3	10.2216	0.00603123	0.0395923
CA1	D02.ME.CMESO.ENDO	Start-End Test- Global	NKX2-2	10.1965	0.00610738	0.0400047
CA1	D02.ME.CMESO.ENDO	Start-End Test- Global	CLU	10.086	0.0064545	0.0421863
CA1	D02.ME.CMESO.ENDO	Start-End Test- Global	KCNH5	10.0291	0.0066406	0.0433082
CA1	D02.ME.CMESO.ENDO	Start-End Test- Global	CAP2	9.90019	0.00708272	0.0460915
CA1	D02.ME.CMESO.ENDO	Start-End Test- Global	ADA	9.88679	0.00713034	0.0463009
CA1	D02.ME.CMESO.ENDO	Start-End Test- Global	DLGAP1-AS2	9.87975	0.00715549	0.0463639
CA1	D02.ME.CMESO.ENDO	Start-End Test- Global	POTEC	9.85079	0.00725986	0.0469387
CA1	D02.ME.CMESO.ENDO	Start-End Test- Global	ZNF578	9.82832	0.00734188	0.047367
CA1	D02.ME.CMESO.ENDO	Start-End Test- Global	SPINT1-AS1	9.77808	0.00752863	0.0484676
CA1	D02.ME.CMESO.ENDO	Start-End Test- Global	SNX16	9.7436	0.00765956	0.0492049
CA1	D02.ME.CMESO.ENDO	Start-End Test- Global	HIST1H2AG	9.71165	0.00778291	0.0498904
CA1	D02.ME.CMESO.ENDO	Start-End Test- Global	NRP2	9.70463	0.00781028	0.0499592
CA1	D04.CMESO.CP	Association Test	PRCD	9.11587e+13	0	0
CA1	D04.CMESO.CP	Association Test	AL596257.1	8.65121e+13	0	0
CA1	D04.CMESO.CP	Association Test	GCKR	6.95691e+13	0	0
CA1	D04.CMESO.CP	Association Test	KCNF1	6.27851e+13	0	0
CA1	D04.CMESO.CP	Association Test	DUSP27	5.38553e+13	0	0
CA1	D04.CMESO.CP	Association Test	LGALS12	53775429982157	0	0
CA1	D04.CMESO.CP	Association Test	IL17D	4.48718e+13	0	0
CA1	D04.CMESO.CP	Association Test	MAL	4.25998e+13	0	0
CA1	D04.CMESO.CP	Association Test	ALDH3A2	4.15527e+13	0	0
CA1	D04.CMESO.CP	Association Test	ACSL1	3.95342e+13	0	0
CA1	D04.CMESO.CP	Association Test	SLC7A7	37910688323977	0	0
CA1	D04.CMESO.CP	Association Test	BIK	37783004835244	0	0
CA1	D04.CMESO.CP	Association Test	IGF2-AS	3.70235e+13	0	0
CA1	D04.CMESO.CP	Association Test	BHLHE22	3.68658e+13	0	0
CA1	D04.CMESO.CP	Association Test	AL590132.1	3.3639e+13	0	0
CA1	D04.CMESO.CP	Association Test	DCLK3	2.56728e+13	0	0
CA1	D04.CMESO.CP	Association Test	GALNT17	2.52198e+13	0	0
CA1	D04.CMESO.CP	Association Test	LHX5-AS1	2.51305e+13	0	0
CA1	D04.CMESO.CP	Association Test	ALOX15	2.21579e+13	0	0
CA1	D04.CMESO.CP	Association Test	B3GAT2	2.11469e+13	0	0
CA1	D04.CMESO.CP	Association Test	CALN1	1.97564e+13	0	0
CA1	D04.CMESO.CP	Association Test	MMAA	19264388144953	0	0
CA1	D04.CMESO.CP	Association Test	AL136382.1	1.68577e+13	0	0
CA1	D04.CMESO.CP	Association Test	SMC1B	1.67698e+13	0	0
CA1	D04.CMESO.CP	Association Test	RNF207	1.6531e+13	0	0
CA1	D04.CMESO.CP	Association Test	PIFO	1.64136e+13	0	0
CA1	D04.CMESO.CP	Association Test	CYP2F1	1.61306e+13	0	0
CA1	D04.CMESO.CP	Association Test	CACNG4	1.60013e+13	0	0
CA1	D04.CMESO.CP	Association Test	CD300E	1.55819e+13	0	0
CA1	D04.CMESO.CP	Association Test	RHOV	1.53534e+13	0	0
CA1	D04.CMESO.CP	Association Test	STC2	1.49377e+13	0	0
CA1	D04.CMESO.CP	Association Test	NFIX	14678834402837	0	0
CA1	D04.CMESO.CP	Association Test	KITLG	1.4006e+13	0	0
CA1	D04.CMESO.CP	Association Test	CACHD1	1.31828e+13	0	0
CA1	D04.CMESO.CP	Association Test	MAP2K6	1.30824e+13	0	0
CA1	D04.CMESO.CP	Association Test	SP110	1.27443e+13	0	0
CA1	D04.CMESO.CP	Association Test	NNMT	1.26694e+13	0	0
CA1	D04.CMESO.CP	Association Test	PAQR9	1.24119e+13	0	0
CA1	D04.CMESO.CP	Association Test	IGFBP3	1.17159e+13	0	0
CA1	D04.CMESO.CP	Association Test	CELF4	1.05654e+13	0	0
CA1	D04.CMESO.CP	Association Test	CXCL3	1.02776e+13	0	0
CA1	D04.CMESO.CP	Association Test	ROBO4	1.02641e+13	0	0
CA1	D04.CMESO.CP	Association Test	AMN	8.94925e+12	0	0
CA1	D04.CMESO.CP	Association Test	AL391988.1	8.3834e+12	0	0
CA1	D04.CMESO.CP	Association Test	AC092335.1	7.80688e+12	0	0
CA1	D04.CMESO.CP	Association Test	OGFRL1	7.03613e+12	0	0
CA1	D04.CMESO.CP	Association Test	INHBB	6.94803e+12	0	0
CA1	D04.CMESO.CP	Association Test	AC211476.2	6.38018e+12	0	0
CA1	D04.CMESO.CP	Association Test	HOXA1	5.66611e+12	0	0
CA1	D04.CMESO.CP	Association Test	SSPN	5.6399e+12	0	0
CA1	D04.CMESO.CP	Association Test	GSTA1	5.61193e+12	0	0
CA1	D04.CMESO.CP	Association Test	NRCAM	5.39098e+12	0	0
CA1	D04.CMESO.CP	Association Test	LINC01894	5.3245e+12	0	0
CA1	D04.CMESO.CP	Association Test	DHRS9	5.20257e+12	0	0
CA1	D04.CMESO.CP	Association Test	PROM1	5.15147e+12	0	0
CA1	D04.CMESO.CP	Association Test	KCNJ13	5.129e+12	0	0
CA1	D04.CMESO.CP	Association Test	PLAUR	4746240993014	0	0
CA1	D04.CMESO.CP	Association Test	EPHA3	4.25552e+12	0	0
CA1	D04.CMESO.CP	Association Test	SMIM2-AS1	4.02662e+12	0	0
CA1	D04.CMESO.CP	Association Test	DEF6	3.97444e+12	0	0
CA1	D04.CMESO.CP	Association Test	PIK3R5	3.6177e+12	0	0
CA1	D04.CMESO.CP	Association Test	CD48	3.40375e+12	0	0
CA1	D04.CMESO.CP	Association Test	HAPLN1	3.31424e+12	0	0
CA1	D04.CMESO.CP	Association Test	ZNF804A	3.2845e+12	0	0
CA1	D04.CMESO.CP	Association Test	TMEM47	3.18748e+12	0	0
CA1	D04.CMESO.CP	Association Test	LINC02247	3.14706e+12	0	0
CA1	D04.CMESO.CP	Association Test	PKD2L2	3.05309e+12	0	0
CA1	D04.CMESO.CP	Association Test	AC008556.1	2.93478e+12	0	0
CA1	D04.CMESO.CP	Association Test	DIO3	2.9139e+12	0	0
CA1	D04.CMESO.CP	Association Test	COL6A3	2.83022e+12	0	0
CA1	D04.CMESO.CP	Association Test	CHGA	2.63195e+12	0	0
CA1	D04.CMESO.CP	Association Test	FOSL2	2.6288e+12	0	0
CA1	D04.CMESO.CP	Association Test	SPATA18	2.54267e+12	0	0
CA1	D04.CMESO.CP	Association Test	HOXB2	2.42042e+12	0	0
CA1	D04.CMESO.CP	Association Test	SOX6	2.32713e+12	0	0
CA1	D04.CMESO.CP	Association Test	FOXN4	2.3051e+12	0	0
CA1	D04.CMESO.CP	Association Test	G0S2	2.30369e+12	0	0
CA1	D04.CMESO.CP	Association Test	AL590399.1	2.19057e+12	0	0
CA1	D04.CMESO.CP	Association Test	COL1A1	2.17666e+12	0	0
CA1	D04.CMESO.CP	Association Test	AP000446.1	1.87105e+12	0	0
CA1	D04.CMESO.CP	Association Test	SLC5A7	1.79512e+12	0	0
CA1	D04.CMESO.CP	Association Test	MEG3	1.72507e+12	0	0
CA1	D04.CMESO.CP	Association Test	RGS5	1.70834e+12	0	0
CA1	D04.CMESO.CP	Association Test	LTB	1.68046e+12	0	0
CA1	D04.CMESO.CP	Association Test	HOXC8	1.61346e+12	0	0
CA1	D04.CMESO.CP	Association Test	TNC	1.60696e+12	0	0
CA1	D04.CMESO.CP	Association Test	AC019155.2	1.60393e+12	0	0
CA1	D04.CMESO.CP	Association Test	GSTP1	1.57908e+12	0	0
CA1	D04.CMESO.CP	Association Test	EIF5A	1.47597e+12	0	0
CA1	D04.CMESO.CP	Association Test	FGF9	1.2297e+12	0	0
CA1	D04.CMESO.CP	Association Test	PRDX1	1.20526e+12	0	0
CA1	D04.CMESO.CP	Association Test	TYRP1	1.14035e+12	0	0
CA1	D04.CMESO.CP	Association Test	UCP3	1.06269e+12	0	0
CA1	D04.CMESO.CP	Association Test	DGKI	1.05686e+12	0	0
CA1	D04.CMESO.CP	Association Test	AC022140.1	1.03317e+12	0	0
CA1	D04.CMESO.CP	Association Test	TPM1	1.01817e+12	0	0
CA1	D04.CMESO.CP	Association Test	SLC40A1	9.52563e+11	0	0
CA1	D04.CMESO.CP	Association Test	ST3GAL5	9.32322e+11	0	0
CA1	D04.CMESO.CP	Association Test	ARHGAP10	9.29068e+11	0	0
CA1	D04.CMESO.CP	Association Test	AC090673.1	9.01433e+11	0	0
CA1	D04.CMESO.CP	Association Test	KCNIP4	8.58751e+11	0	0
CA1	D04.CMESO.CP	Association Test	RGS4	8.38105e+11	0	0
CA1	D04.CMESO.CP	Association Test	MYL7	8.1354e+11	0	0
CA1	D04.CMESO.CP	Association Test	ISL1	7.91666e+11	0	0
CA1	D04.CMESO.CP	Association Test	SYP	7.81356e+11	0	0
CA1	D04.CMESO.CP	Association Test	AL157702.2	7.80022e+11	0	0
CA1	D04.CMESO.CP	Association Test	BMP5	7.71821e+11	0	0
CA1	D04.CMESO.CP	Association Test	SLC25A21	7.37607e+11	0	0
CA1	D04.CMESO.CP	Association Test	HOXB-AS1	7.25591e+11	0	0
CA1	D04.CMESO.CP	Association Test	AP000879.1	7.15853e+11	0	0
CA1	D04.CMESO.CP	Association Test	CCDC80	6.88929e+11	0	0
CA1	D04.CMESO.CP	Association Test	ROBO2	6.88279e+11	0	0
CA1	D04.CMESO.CP	Association Test	CTTNBP2	6.81406e+11	0	0
CA1	D04.CMESO.CP	Association Test	MSX1	6.68774e+11	0	0
CA1	D04.CMESO.CP	Association Test	LRRN4	6.61176e+11	0	0
CA1	D04.CMESO.CP	Association Test	OSR1	6.54436e+11	0	0
CA1	D04.CMESO.CP	Association Test	IGF2.1	6.16397e+11	0	0
CA1	D04.CMESO.CP	Association Test	FN1	6.12829e+11	0	0
CA1	D04.CMESO.CP	Association Test	JAG1	5.88814e+11	0	0
CA1	D04.CMESO.CP	Association Test	SFRP5	5.80813e+11	0	0
CA1	D04.CMESO.CP	Association Test	HOXB5	5.72107e+11	0	0
CA1	D04.CMESO.CP	Association Test	IL32	5.64212e+11	0	0
CA1	D04.CMESO.CP	Association Test	NKAIN1	5.53995e+11	0	0
CA1	D04.CMESO.CP	Association Test	HNRNPM	5.39714e+11	0	0
CA1	D04.CMESO.CP	Association Test	AFAP1L2	5.27591e+11	0	0
CA1	D04.CMESO.CP	Association Test	ARL4C	5.22695e+11	0	0
CA1	D04.CMESO.CP	Association Test	VCAN	5.21694e+11	0	0
CA1	D04.CMESO.CP	Association Test	AC007325.4	5.17043e+11	0	0
CA1	D04.CMESO.CP	Association Test	ALDH1A3	5.12691e+11	0	0
CA1	D04.CMESO.CP	Association Test	C1orf21	5.03122e+11	0	0
CA1	D04.CMESO.CP	Association Test	C6orf132	4.7603e+11	0	0
CA1	D04.CMESO.CP	Association Test	NID2	4.71341e+11	0	0
CA1	D04.CMESO.CP	Association Test	PPP1R1A	4.60369e+11	0	0
CA1	D04.CMESO.CP	Association Test	KRT8	4.54377e+11	0	0
CA1	D04.CMESO.CP	Association Test	AK8	4.50134e+11	0	0
CA1	D04.CMESO.CP	Association Test	LRRTM1	4.49618e+11	0	0
CA1	D04.CMESO.CP	Association Test	NME1	4.49472e+11	0	0
CA1	D04.CMESO.CP	Association Test	MALAT1	4.49412e+11	0	0
CA1	D04.CMESO.CP	Association Test	FBXO5	4.48468e+11	0	0
CA1	D04.CMESO.CP	Association Test	PODXL	4.36206e+11	0	0
CA1	D04.CMESO.CP	Association Test	JPH1	4.34798e+11	0	0
CA1	D04.CMESO.CP	Association Test	TMEM132B	4.33467e+11	0	0
CA1	D04.CMESO.CP	Association Test	ZNF503	4.2202e+11	0	0
CA1	D04.CMESO.CP	Association Test	KIF23	4.17963e+11	0	0
CA1	D04.CMESO.CP	Association Test	CCBE1	4.15439e+11	0	0
CA1	D04.CMESO.CP	Association Test	NTRK2	4.11655e+11	0	0
CA1	D04.CMESO.CP	Association Test	BHLHE40-AS1	4.02191e+11	0	0
CA1	D04.CMESO.CP	Association Test	IL1RN	3.95298e+11	0	0
CA1	D04.CMESO.CP	Association Test	CDCA3	3.95075e+11	0	0
CA1	D04.CMESO.CP	Association Test	CDK1	3.9382e+11	0	0
CA1	D04.CMESO.CP	Association Test	RCSD1	3.89678e+11	0	0
CA1	D04.CMESO.CP	Association Test	EMILIN3	3.86369e+11	0	0
CA1	D04.CMESO.CP	Association Test	NPM3	3.79702e+11	0	0
CA1	D04.CMESO.CP	Association Test	COP1	3.63507e+11	0	0
CA1	D04.CMESO.CP	Association Test	HIST1H1B	3.62605e+11	0	0
CA1	D04.CMESO.CP	Association Test	KLLN	3.61212e+11	0	0
CA1	D04.CMESO.CP	Association Test	SUCNR1	3.6067e+11	0	0
CA1	D04.CMESO.CP	Association Test	ADGRG6	3.6027e+11	0	0
CA1	D04.CMESO.CP	Association Test	CDCA2	3.55023e+11	0	0
CA1	D04.CMESO.CP	Association Test	DEPDC1	3.4669e+11	0	0
CA1	D04.CMESO.CP	Association Test	TTK	3.46316e+11	0	0
CA1	D04.CMESO.CP	Association Test	LGALS1	3.45173e+11	0	0
CA1	D04.CMESO.CP	Association Test	LINC02381	3.43381e+11	0	0
CA1	D04.CMESO.CP	Association Test	SEMA5A	3.42116e+11	0	0
CA1	D04.CMESO.CP	Association Test	CPE	3.38681e+11	0	0
CA1	D04.CMESO.CP	Association Test	PROX1	3.3368e+11	0	0
CA1	D04.CMESO.CP	Association Test	N4BP2L1	3.27422e+11	0	0
CA1	D04.CMESO.CP	Association Test	CD47	3.27109e+11	0	0
CA1	D04.CMESO.CP	Association Test	TOP2A	3.22349e+11	0	0
CA1	D04.CMESO.CP	Association Test	MAP1B	3.18486e+11	0	0
CA1	D04.CMESO.CP	Association Test	CKAP2L	3.17507e+11	0	0
CA1	D04.CMESO.CP	Association Test	TCF21	3.17249e+11	0	0
CA1	D04.CMESO.CP	Association Test	RNF222	3.15991e+11	0	0
[truncated: 9,533 more rows]

## Sheet: 2-LineageDEG.IntegrSubsets
Integrated Subset Data (Fig. S13)	Lineage DEG	Gene	waldStat	pvalue	padj	Threshold DEGs (Top 100 in BOLD)
D00.PP-AB	Association Test	BNIP3	2209.49	0	0
D00.PP-AB	Association Test	DDIT4	2124.35	0	0
D00.PP-AB	Association Test	ID4	1118.46	0	0
D00.PP-AB	Association Test	IRX2	754.223	0	0
D00.PP-AB	Association Test	FST	585.633	0	0
D00.PP-AB	Association Test	SERPINB9	562.622	0	0
D00.PP-AB	Association Test	MT1H	550.473	0	0
D00.PP-AB	Association Test	MT1G	540.869	0	0
D00.PP-AB	Association Test	MALAT1	533.116	0	0
D00.PP-AB	Association Test	C5orf38	522.05	0	0
D00.PP-AB	Association Test	MT1X	485.884	0	0
D00.PP-AB	Association Test	ID1	387.456	0	0
D00.PP-AB	Association Test	SOX21	367.214	0	0
D00.PP-AB	Association Test	MIR210HG	336.135	0	0
D00.PP-AB	Association Test	IRX1	336.072	0	0
D00.PP-AB	Association Test	P3H2	319.87	0	0
D00.PP-AB	Association Test	WNT4	292.408	0	0
D00.PP-AB	Association Test	SESN3	291.519	0	0
D00.PP-AB	Association Test	NPTX1	286.818	0	0
D00.PP-AB	Association Test	CDKN1C	285.546	0	0
D00.PP-AB	Association Test	DST	278.242	0	0
D00.PP-AB	Association Test	ODC1	275.083	0	0
D00.PP-AB	Association Test	EGLN1	250.933	0	0
D00.PP-AB	Association Test	PNRC1	244.791	0	0
D00.PP-AB	Association Test	MIAT	240.575	0	0
D00.PP-AB	Association Test	H1F0	232.772	0	0
D00.PP-AB	Association Test	ADRA2A	226.852	0	0
D00.PP-AB	Association Test	CDKN1A	217.317	0	0
D00.PP-AB	Association Test	MT1F	214.444	0	0
D00.PP-AB	Association Test	DRD4	202.691	0	0
D00.PP-AB	Association Test	MT1E	201.324	0	0
D00.PP-AB	Association Test	KRT18	200.02	0	0
D00.PP-AB	Association Test	SPAG4	182.302	0	0
D00.PP-AB	Association Test	PPFIA4	180.144	0	0
D00.PP-AB	Association Test	LBH	179.855	0	0
D00.PP-AB	Association Test	TMEM64	174.064	0	0
D00.PP-AB	Association Test	PFKFB4	173.936	0	0
D00.PP-AB	Association Test	PLOD2	172.547	0	0
D00.PP-AB	Association Test	LEFTY1	162.734	0	0
D00.PP-AB	Association Test	MT-ND6	161.82	0	0
D00.PP-AB	Association Test	NECAB1	158.6	0	0
D00.PP-AB	Association Test	HIST1H1B	150.502	0	0
D00.PP-AB	Association Test	GDF15	146.816	0	0
D00.PP-AB	Association Test	FOSL1	142.802	0	0
D00.PP-AB	Association Test	LINC00458	138.248	0	0
D00.PP-AB	Association Test	VIM	137.198	0	0
D00.PP-AB	Association Test	APELA	135.437	0	0
D00.PP-AB	Association Test	MT2A	130.524	0	0
D00.PP-AB	Association Test	TAGLN	121.597	0	0
D00.PP-AB	Association Test	KCNQ1OT1	120.034	0	0
D00.PP-AB	Association Test	DUSP6	119.215	0	0
D00.PP-AB	Association Test	LYAR	116.745	0	0
D00.PP-AB	Association Test	COL1A2	108.588	0	0
D00.PP-AB	Association Test	CD300A	106.684	0	0
D00.PP-AB	Association Test	P4HA2	103.639	0	0
D00.PP-AB	Association Test	AL118516.1	102.286	0	0
D00.PP-AB	Association Test	HIST1H1E	100.704	0	0
D00.PP-AB	Association Test	AC092683.1	95.6389	4.44089e-16	2.22427e-14
D00.PP-AB	Association Test	COL1A1	95.0295	5.55112e-16	2.73322e-14
D00.PP-AB	Association Test	CACNG8	91.8655	2.33147e-15	1.12882e-13
D00.PP-AB	Association Test	HIST1H1A	91.3803	2.88658e-15	1.37467e-13
D00.PP-AB	Association Test	SHISA3	85.9984	1.03251e-14	4.8378e-13
D00.PP-AB	Association Test	MIR34AHG	84.645	6.12843e-14	2.82589e-12
D00.PP-AB	Association Test	INSIG2	83.1531	1.20681e-13	5.4778e-12
D00.PP-AB	Association Test	EGR1	82.1435	1.90514e-13	8.51452e-12
D00.PP-AB	Association Test	MCOLN3	79.336	2.18936e-13	9.6365e-12
D00.PP-AB	Association Test	PHLDA3	81.4922	2.55906e-13	1.10956e-11
D00.PP-AB	Association Test	CXCL5	81.0034	3.19078e-13	1.36312e-11
D00.PP-AB	Association Test	PIF1	79.5661	6.10623e-13	2.57081e-11
D00.PP-AB	Association Test	LINC01759	78.8979	8.2534e-13	3.42516e-11
D00.PP-AB	Association Test	GOLGA8A	77.151	1.81166e-12	7.4125e-11
D00.PP-AB	Association Test	BTG2	66.2939	2.34701e-12	9.46954e-11
D00.PP-AB	Association Test	UPK1A-AS1	75.9416	3.11895e-12	1.24117e-10
D00.PP-AB	Association Test	HIST1H4C	75.6727	3.51885e-12	1.38139e-10
D00.PP-AB	Association Test	INHBB	70.678	3.60112e-12	1.39483e-10
D00.PP-AB	Association Test	NRN1	51.8645	5.46718e-12	2.08976e-10
D00.PP-AB	Association Test	STC1	70.0735	4.29116e-11	1.61894e-09
D00.PP-AB	Association Test	DSP	69.5684	5.37114e-11	2.0004e-09
D00.PP-AB	Association Test	P4HA1	69.0296	6.82298e-11	2.50895e-09
D00.PP-AB	Association Test	PLA2G2A	60.712	3.37845e-10	1.2268e-08
D00.PP-AB	Association Test	CACNA1A	64.9353	4.17055e-10	1.49573e-08
D00.PP-AB	Association Test	BNC2	58.6633	6.48262e-09	2.29659e-07
D00.PP-AB	Association Test	PGM1	58.07	8.38622e-09	2.93518e-07
D00.PP-AB	Association Test	PCDH10	47.8193	1.28402e-08	4.44056e-07
D00.PP-AB	Association Test	PLCL2	55.6067	2.43222e-08	8.12337e-07
D00.PP-AB	Association Test	NEFL	55.6061	2.43282e-08	8.12337e-07
D00.PP-AB	Association Test	ID2	43.9409	2.38104e-08	8.12337e-07
D00.PP-AB	Association Test	ATP2B4	40.1071	4.11317e-08	1.35781e-06
D00.PP-AB	Association Test	EGLN3	54.2767	4.30907e-08	1.4065e-06
D00.PP-AB	Association Test	PCDH11X	54.1535	4.5431e-08	1.46641e-06
D00.PP-AB	Association Test	KDM3A	54.0107	4.82994e-08	1.54187e-06
D00.PP-AB	Association Test	BNIP3L	52.0125	1.13506e-07	3.58409e-06
D00.PP-AB	Association Test	TOP2A	51.4796	1.42425e-07	4.44886e-06
D00.PP-AB	Association Test	TRIM73	51.2965	1.53965e-07	4.75817e-06
D00.PP-AB	Association Test	ANKRD37	50.9259	1.80231e-07	5.51126e-06
D00.PP-AB	Association Test	FEZ1	50.2446	2.40639e-07	7.28183e-06
D00.PP-AB	Association Test	GOLGB1	49.5022	3.29475e-07	9.86728e-06
D00.PP-AB	Association Test	CSRP1	49.0511	3.98631e-07	1.18166e-05
D00.PP-AB	Association Test	DUSP8	40.107	4.33991e-07	1.27348e-05
D00.PP-AB	Association Test	FOSB	44.3131	4.9647e-07	1.44225e-05
D00.PP-AB	Association Test	FGFR3	47.2729	8.42222e-07	2.42243e-05
D00.PP-AB	Association Test	CDK6	47.138	8.91214e-07	2.51357e-05
D00.PP-AB	Association Test	BHLHE40	40.7849	8.90318e-07	2.51357e-05
D00.PP-AB	Association Test	LNCPRESS1	46.3655	1.23131e-06	3.43937e-05
D00.PP-AB	Association Test	JUNB	43.667	1.62551e-06	4.49725e-05
D00.PP-AB	Association Test	FAM162A	45.5955	1.69764e-06	4.65249e-05
D00.PP-AB	Association Test	KDM4B	45.5363	1.73996e-06	4.72391e-05
D00.PP-AB	Association Test	USP9X	45.2842	1.93239e-06	5.19777e-05
D00.PP-AB	Association Test	POU3F1	44.5753	2.59393e-06	6.91318e-05
D00.PP-AB	Association Test	ANKRD33	33.3271	3.24052e-06	8.55792e-05
D00.PP-AB	Association Test	LHX5-AS1	37.49	3.78734e-06	9.91192e-05
D00.PP-AB	Association Test	NODAL	42.236	6.80729e-06	0.000176114
D00.PP-AB	Association Test	CA11	42.2205	6.85055e-06	0.000176114
D00.PP-AB	Association Test	AC097534.2	42.1651	7.00802e-06	0.000178582
D00.PP-AB	Association Test	ESPN	42.0625	7.30906e-06	0.000184633
D00.PP-AB	Association Test	ONECUT1	41.7882	8.17803e-06	0.000204803
D00.PP-AB	Association Test	CNN1	33.2479	9.39483e-06	0.000233265
D00.PP-AB	Association Test	KCNN3	41.0816	1.09148e-05	0.000268708
D00.PP-AB	Association Test	ACTG2	40.4242	1.42644e-05	0.000348218
D00.PP-AB	Association Test	JAG1	40.0608	1.65322e-05	0.000400216
D00.PP-AB	Association Test	PLPP1	39.8885	1.77282e-05	0.000424898
D00.PP-AB	Association Test	BCL6	31.7973	1.78443e-05	0.000424898
D00.PP-AB	Association Test	INCENP	39.8418	1.80666e-05	0.000426694
D00.PP-AB	Association Test	NKAIN4	39.8133	1.82767e-05	0.000428175
D00.PP-AB	Association Test	FAS	38.0069	3.78469e-05	0.000879561
D00.PP-AB	Association Test	KLHL14	29.5122	4.86544e-05	0.00112175
D00.PP-AB	Association Test	DEPP1	19.5455	5.69849e-05	0.00130347
D00.PP-AB	Association Test	SELENOP	36.3095	7.44627e-05	0.00168995
D00.PP-AB	Association Test	BEND5	36.1961	7.78874e-05	0.00175398
D00.PP-AB	Association Test	SOX21-AS1	29.8977	0.000220359	0.00492419
D00.PP-AB	Association Test	ZNF704	32.8712	0.0002863	0.00634887
D00.PP-AB	Association Test	LINC01356	32.4845	0.000332376	0.00731479
D00.PP-AB	Association Test	VIPR2	30.6623	0.000338219	0.00738741
D00.PP-AB	Association Test	COL12A1	20.4682	0.00040358	0.00874926
D00.PP-AB	Association Test	BAMBI	31.602	0.000466383	0.0100359
D00.PP-AB	Association Test	PCLO	31.1499	0.000554194	0.0118377
D00.PP-AB	Association Test	STC2	30.1385	0.000813079	0.0172408
D00.PP-AB	Association Test	PDK1	13.9538	0.000933193	0.0196444
D00.PP-AB	Association Test	APLN	29.5167	0.0010272	0.0214678
D00.PP-AB	Association Test	OPTN	29.3782	0.00108191	0.0222904
D00.PP-AB	Association Test	SHC2	13.6701	0.00107539	0.0222904
D00.PP-AB	Association Test	DANT1	29.3508	0.00109305	0.0223614
D00.PP-AB	Association Test	ITGB5	29.0448	0.00122539	0.0248935
D00.PP-AB	Association Test	EDNRB	28.7383	0.00137351	0.0277087
D00.PP-AB	Association Test	CCL26	28.4011	0.00155661	0.0311858
D00.PP-AB	Association Test	GRHL3	21.1165	0.00174825	0.0347853
D00.PP-AB	Association Test	HES5	21.0936	0.00176492	0.0348782
D00.PP-AB	Association Test	ETV7	22.8643	0.00179988	0.0353287
D00.PP-AB	Association Test	FEZF1	27.77	0.0019648	0.038307
D00.PP-AB	Association Test	EDN3	20.7919	0.0019994	0.0387218
D00.PP-AB	Association Test	UBE2C	27.6887	0.00202439	0.038906
D00.PP-AB	Association Test	LMO1	24.3064	0.0020357	0.038906
D00.PP-AB	Association Test	CDKN1B	26.8589	0.0027416	0.0517806
D00.PP-AB	Association Test	MYC	26.8544	0.00274606	0.0517806
D00.PP-AB	Association Test	ENO2	26.8353	0.00276522	0.0517806
D00.PP-AB	Association Test	AC048341.2	26.82	0.00278064	0.0517806
D00.PP-AB	Association Test	GCNT1	26.7259	0.00287726	0.0532385
D00.PP-AB	Association Test	PLEKHH3	26.6628	0.00294396	0.0541278
D00.PP-AB	Association Test	HIST1H1D	26.5536	0.00306284	0.0559594
D00.PP-AB	Association Test	HIST1H2AL	26.4617	0.00316641	0.0574902
D00.PP-AB	Association Test	TFAP2C	25.9109	0.00386185	0.0696813
D00.PP-AB	Association Test	HIST1H2BN	25.8666	0.00392385	0.0703629
D00.PP-AB	Association Test	PRRT2	15.2993	0.00411898	0.0734089
D00.PP-AB	Association Test	FHOD3	10.473	0.00531894	0.0942166
D00.PP-AB	Association Test	AC097478.1	24.9716	0.00539963	0.0950662
D00.PP-AB	Association Test	NECTIN4	14.5948	0.00561993	0.0983488
D00.PP-AB	Association Test	RAB26	16.4062	0.00577515	0.10046
D00.PP-AB	Association Test	SIX3	17.9794	0.00628392	0.10866
D00.PP-AB	Association Test	CREB5	17.9493	0.0063601	0.109326
D00.PP-AB	Association Test	LEFTY2	24.1998	0.00708733	0.12111
D00.PP-AB	Association Test	AP000255.1	24.0966	0.00734806	0.124831
D00.PP-AB	Association Test	THY1	23.9478	0.00774005	0.130081
D00.PP-AB	Association Test	XIST	22.3811	0.00774664	0.130081
D00.PP-AB	Association Test	FAM20A	9.63969	0.00806804	0.134699
D00.PP-AB	Association Test	RNF222	20.6047	0.00827515	0.137367
D00.PP-AB	Association Test	TMEFF1	23.5326	0.00894242	0.147601
D00.PP-AB	Association Test	ARHGAP42	23.4654	0.00915322	0.149612
D00.PP-AB	Association Test	POU5F2	20.327	0.00916726	0.149612
D00.PP-AB	Association Test	EPHA4	23.1744	0.0101208	0.164252
D00.PP-AB	Association Test	RND1	22.8181	0.0114381	0.183925
D00.PP-AB	Association Test	ANK2	22.8126	0.0114597	0.183925
D00.PP-AB	Association Test	ZNF516	10.7422	0.0132047	0.210767
D00.PP-AB	Association Test	HIST1H2BJ	21.8206	0.0160451	0.254705
D00.PP-AB	Association Test	AC117382.2	8.22681	0.016352	0.258166
D00.PP-AB	Association Test	CUZD1	21.5812	0.0173865	0.267237
D00.PP-AB	Association Test	LNPEP	20.1104	0.0172431	0.267237
D00.PP-AB	Association Test	CALCR	8.12811	0.0171792	0.267237
D00.PP-AB	Association Test	AHNAK	8.12443	0.0172108	0.267237
D00.PP-AB	Association Test	FRZB	8.10759	0.0173564	0.267237
D00.PP-AB	Association Test	CGNL1	21.5182	0.0177561	0.271481
D00.PP-AB	Association Test	PCDH18	21.3691	0.0186618	0.283836
D00.PP-AB	Association Test	BMP4	21.3337	0.0188832	0.285707
D00.PP-AB	Association Test	TNFRSF10C	15.0657	0.0197519	0.297302
D00.PP-AB	Association Test	RPL22L1	20.9632	0.0213516	0.319724
D00.PP-AB	Association Test	HMX2	20.575	0.0242597	0.361408
D00.PP-AB	Association Test	AC073352.1	7.34522	0.0254101	0.376614
D00.PP-AB	Association Test	CST11	17.39	0.0262951	0.387753
D00.PP-AB	Association Test	POU3F4	17.3565	0.0266034	0.390318
D00.PP-AB	Association Test	AC005753.1	7.2005	0.0273168	0.398771
D00.PP-AB	Association Test	CDH6	9.12799	0.0276368	0.401424
D00.PP-AB	Association Test	PTCHD4	7.08767	0.0289022	0.417717
D00.PP-AB	Association Test	IL9R	7.02662	0.0297981	0.428531
D00.PP-AB	Association Test	AC007038.1	19.8644	0.0305614	0.437343
D00.PP-AB	Association Test	FEZF1-AS1	13.7567	0.0324754	0.462456
D00.PP-AB	Association Test	ELF3	19.6344	0.0329066	0.46631
D00.PP-AB	Association Test	CENPF	19.5102	0.0342414	0.48287
D00.PP-AB	Association Test	BHLHE41	19.4366	0.0350548	0.491952
D00.PP-AB	Association Test	TMEM176A	6.69145	0.0352347	0.4921
D00.PP-AB	Association Test	KDM6B	6.64219	0.0361133	0.501958
D00.PP-AB	Association Test	CYSRT1	19.3218	0.0363609	0.502993
D00.PP-AB	Association Test	HTR5A	6.38285	0.0411132	0.566038
D00.PP-AB	Association Test	XAGE2	6.24959	0.0439459	0.602183
D00.PP-AB	Association Test	ADAMTS6	18.6813	0.0445018	0.606938
D00.PP-AB	Association Test	ANGPTL4	5.94883	0.0510772	0.693361
D00.PP-AB	Association Test	SDK2	7.64151	0.0540317	0.730056
D00.PP-AB	Association Test	PRELID2	15.1834	0.0556751	0.748778
D00.PP-AB	Association Test	FOS	17.7431	0.0594549	0.785448
D00.PP-AB	Association Test	TTC39C	17.7415	0.0594832	0.785448
D00.PP-AB	Association Test	AL022326.1	12.134	0.0590444	0.785448
D00.PP-AB	Association Test	OLIG3	5.64877	0.059345	0.785448
D00.PP-AB	Association Test	OTX2	17.5294	0.0634407	0.833915
D00.PP-AB	Association Test	LINC01970	17.4401	0.0651761	0.852868
D00.PP-AB	Association Test	PRSS57	5.43798	0.0659415	0.859013
D00.PP-AB	Association Test	BSN-DT	5.3731	0.0681157	0.883375
D00.PP-AB	Association Test	POU2F3	17.2248	0.0695353	0.897778
D00.PP-AB	Association Test	TMEM54	17.1629	0.0708355	0.910518
D00.PP-AB	Association Test	CECR3	11.5744	0.072166	0.923534
D00.PP-AB	Association Test	SALL3	16.8155	0.0785465	1
D00.PP-AB	Association Test	HTR2C	16.6129	0.0833806	1
D00.PP-AB	Association Test	MAGI2	16.4794	0.0867062	1
D00.PP-AB	Association Test	PTPRB	15.5357	0.113719	1
D00.PP-AB	Association Test	CCDC141	15.2016	0.124882	1
D00.PP-AB	Association Test	STAM-AS1	15.1613	0.12629	1
D00.PP-AB	Association Test	IQSEC2	15.1128	0.128004	1
D00.PP-AB	Association Test	IGFBP2	14.7347	0.142036	1
D00.PP-AB	Association Test	RIMKLA	14.2043	0.163873	1
D00.PP-AB	Association Test	AP001527.2	14.0678	0.169921	1
D00.PP-AB	Association Test	STPG3-AS1	13.9643	0.0827013	1
D00.PP-AB	Association Test	LACC1	13.8511	0.179891	1
D00.PP-AB	Association Test	GPATCH4	13.4578	0.199191	1
D00.PP-AB	Association Test	ZNF521	13.2303	0.211077	1
D00.PP-AB	Association Test	DACT1	13.0598	0.220347	1
D00.PP-AB	Association Test	CDK1	13.0442	0.221209	1
D00.PP-AB	Association Test	PMEPA1	13.0355	0.221693	1
D00.PP-AB	Association Test	PYCR2	12.9093	0.22879	1
D00.PP-AB	Association Test	CASC10	12.672	0.242593	1
D00.PP-AB	Association Test	AC008040.1	12.6179	0.125689	1
D00.PP-AB	Association Test	PART1	12.6037	0.126234	1
D00.PP-AB	Association Test	ZC3H6	12.5221	0.251631	1
D00.PP-AB	Association Test	HIST1H2AH	12.4821	0.254088	1
D00.PP-AB	Association Test	TRPA1	12.3888	0.134682	1
D00.PP-AB	Association Test	CHD3	12.0317	0.282941	1
D00.PP-AB	Association Test	LAMB1	11.6822	0.306886	1
D00.PP-AB	Association Test	CNKSR3	11.3331	0.332164	1
D00.PP-AB	Association Test	COL11A1	11.0839	0.351018	1
D00.PP-AB	Association Test	VGLL3	10.894	0.36584	1
D00.PP-AB	Association Test	TIMP4	10.8775	0.367138	1
D00.PP-AB	Association Test	OR52A1	10.8681	0.284859	1
D00.PP-AB	Association Test	KIAA1024L	10.8237	0.211892	1
D00.PP-AB	Association Test	AL356488.3	10.7788	0.375008	1
D00.PP-AB	Association Test	HSPA8	10.7263	0.379239	1
D00.PP-AB	Association Test	EGR4	10.7122	0.218544	1
D00.PP-AB	Association Test	EMX1	10.6767	0.383251	1
D00.PP-AB	Association Test	NEDD9	10.6367	0.386515	1
D00.PP-AB	Association Test	STOX2	10.4975	0.39798	1
D00.PP-AB	Association Test	RGL1	10.4634	0.233992	1
D00.PP-AB	Association Test	PIK3R6	10.4365	0.107435	1
D00.PP-AB	Association Test	TRIM54	10.3509	0.410269	1
D00.PP-AB	Association Test	CRABP2	10.3142	0.413374	1
D00.PP-AB	Association Test	HIPK1-AS1	10.3084	0.244045	1
D00.PP-AB	Association Test	HIST1H3B	10.248	0.41901	1
D00.PP-AB	Association Test	SLC30A3	10.2193	0.421468	1
D00.PP-AB	Association Test	ARRDC3	10.1799	0.424858	1
D00.PP-AB	Association Test	WSB1	10.1513	0.42732	1
D00.PP-AB	Association Test	HIST1H1T	10.1197	0.256727	1
D00.PP-AB	Association Test	MUC19	9.83221	0.131898	1
D00.PP-AB	Association Test	HIST2H4A	9.81729	0.278084	1
D00.PP-AB	Association Test	AUTS2	9.80916	0.457393	1
D00.PP-AB	Association Test	TNIP1	9.61731	0.474684	1
D00.PP-AB	Association Test	SLC7A5	9.60635	0.475681	1
D00.PP-AB	Association Test	CR1L	9.59229	0.476961	1
D00.PP-AB	Association Test	ATP1B2	9.57951	0.478125	1
D00.PP-AB	Association Test	NOL3	9.47007	0.395061	1
D00.PP-AB	Association Test	GPRC5C	9.45527	0.489509	1
D00.PP-AB	Association Test	MXI1	9.41749	0.492992	1
D00.PP-AB	Association Test	SOCS1	9.41492	0.49323	1
D00.PP-AB	Association Test	SMAD7	9.19088	0.51409	1
D00.PP-AB	Association Test	CASC15	9.1848	0.51466	1
D00.PP-AB	Association Test	ARHGEF15	9.1758	0.327683	1
D00.PP-AB	Association Test	HIST1H2AC	9.14239	0.518646	1
D00.PP-AB	Association Test	MIR194-2HG	9.09381	0.334444	1
D00.PP-AB	Association Test	PFKFB3	9.0886	0.523716	1
D00.PP-AB	Association Test	TMEM158	9.07068	0.525409	1
D00.PP-AB	Association Test	INSR	8.79815	0.551361	1
D00.PP-AB	Association Test	AL662844.4	8.72816	0.189453	1
D00.PP-AB	Association Test	PINCR	8.68586	0.192031	1
D00.PP-AB	Association Test	S100A4	8.63676	0.566888	1
D00.PP-AB	Association Test	VWC2	8.5673	0.5736	1
D00.PP-AB	Association Test	AP001528.1	8.49084	0.204302	1
D00.PP-AB	Association Test	IDO1	8.41347	0.588518	1
D00.PP-AB	Association Test	AP001267.2	8.38403	0.396884	1
D00.PP-AB	Association Test	RNF183	8.20021	0.2238	1
D00.PP-AB	Association Test	TRIM31	8.16976	0.225928	1
D00.PP-AB	Association Test	LIMCH1	8.12316	0.616808	1
D00.PP-AB	Association Test	AC092287.1	8.10394	0.230587	1
D00.PP-AB	Association Test	IER3	8.07377	0.621632	1
D00.PP-AB	Association Test	DUSP5	7.95646	0.63309	1
D00.PP-AB	Association Test	UBE2E2-AS1	7.93182	0.440159	1
D00.PP-AB	Association Test	TGFB1I1	7.88511	0.162682	1
D00.PP-AB	Association Test	CBR1	7.88029	0.640529	1
D00.PP-AB	Association Test	BCO1	7.79398	0.45385	1
D00.PP-AB	Association Test	AC131238.1	7.70262	0.26071	1
D00.PP-AB	Association Test	HHIP	7.67523	0.660526	1
D00.PP-AB	Association Test	AP000943.2	7.65197	0.66279	1
D00.PP-AB	Association Test	OR2A25	7.61413	0.47204	1
D00.PP-AB	Association Test	PURPL	7.58777	0.669032	1
D00.PP-AB	Association Test	IYD	7.58706	0.269943	1
D00.PP-AB	Association Test	FSIP2	7.42251	0.685045	1
D00.PP-AB	Association Test	LINC01833	7.42165	0.491896	1
D00.PP-AB	Association Test	CKAP2L	7.35696	0.691371	1
D00.PP-AB	Association Test	POU6F2	7.25496	0.123013	1
D00.PP-AB	Association Test	ZNF208	7.22739	0.613457	1
D00.PP-AB	Association Test	AC084083.1	7.18015	0.517326	1
D00.PP-AB	Association Test	AC068491.3	7.04949	0.720764	1
D00.PP-AB	Association Test	AC108134.2	7.04578	0.721116	1
D00.PP-AB	Association Test	PPIAL4G	6.96926	0.323699	1
D00.PP-AB	Association Test	SYNE2	6.92291	0.732702	1
D00.PP-AB	Association Test	SLC16A8	6.90239	0.329968	1
D00.PP-AB	Association Test	PEA15	6.81853	0.742458	1
D00.PP-AB	Association Test	BBC3	6.71716	0.75185	1
D00.PP-AB	Association Test	SDF2L1	6.6832	0.754976	1
D00.PP-AB	Association Test	IL17C	6.67688	0.755556	1
D00.PP-AB	Association Test	LRRN4CL	6.63498	0.156482	1
D00.PP-AB	Association Test	PARP14	6.61031	0.761651	1
D00.PP-AB	Association Test	SYNM	6.58687	0.763786	1
D00.PP-AB	Association Test	GADD45G	6.57574	0.764798	1
D00.PP-AB	Association Test	LFNG	6.44268	0.776802	1
D00.PP-AB	Association Test	SLC2A1	6.33137	0.786697	1
D00.PP-AB	Association Test	AC091820.2	6.32493	0.787265	1
D00.PP-AB	Association Test	SULF1	6.19801	0.798362	1
D00.PP-AB	Association Test	NFKB2	6.17377	0.800459	1
D00.PP-AB	Association Test	CNGB1	6.16488	0.187169	1
D00.PP-AB	Association Test	FXYD2	6.1376	0.631822	1
D00.PP-AB	Association Test	LINC01480	6.11607	0.190646	1
D00.PP-AB	Association Test	P3H2-AS1	6.10135	0.411933	1
D00.PP-AB	Association Test	CNDP1	6.10058	0.635966	1
D00.PP-AB	Association Test	COX4I2	6.06795	0.415622	1
D00.PP-AB	Association Test	MNX1	5.95582	0.428158	1
D00.PP-AB	Association Test	GALNT15	5.85844	0.320238	1
D00.PP-AB	Association Test	AC074138.1	5.83009	0.756796	1
D00.PP-AB	Association Test	CLGN	5.73613	0.836923	1
D00.PP-AB	Association Test	HIST1H2AA	5.73152	0.453927	1
D00.PP-AB	Association Test	VEGFA	5.71227	0.83883	1
D00.PP-AB	Association Test	AL583839.1	5.68702	0.682243	1
D00.PP-AB	Association Test	GBX2	5.65424	0.843428	1
D00.PP-AB	Association Test	ZNF732	5.60825	0.847033	1
D00.PP-AB	Association Test	AL137786.1	5.52588	0.478334	1
D00.PP-AB	Association Test	CCDC168	5.49121	0.704013	1
D00.PP-AB	Association Test	RGN	5.46247	0.858225	1
D00.PP-AB	Association Test	KIAA1755	5.45176	0.487307	1
D00.PP-AB	Association Test	G0S2	5.40548	0.248163	1
D00.PP-AB	Association Test	SPIB	5.36707	0.865348	1
D00.PP-AB	Association Test	AC108863.1	5.33888	0.501141	1
D00.PP-AB	Association Test	AC116609.3	5.33062	0.255024	1
D00.PP-AB	Association Test	RIPPLY3	5.3209	0.503362	1
D00.PP-AB	Association Test	MYBPHL	5.20308	0.518044	1
D00.PP-AB	Association Test	MYCT1	5.20299	0.157523	1
D00.PP-AB	Association Test	LSAMP	5.1323	0.882167	1
D00.PP-AB	Association Test	PARM1	5.06949	0.534932	1
D00.PP-AB	Association Test	FOXA2	5.06403	0.750711	1
D00.PP-AB	Association Test	AC243960.1	5.04802	0.0801377	1
D00.PP-AB	Association Test	TRDN	5.0139	0.890247	1
D00.PP-AB	Association Test	KAZN	5.0089	0.890582	1
D00.PP-AB	Association Test	FAM110D	4.99434	0.891555	1
D00.PP-AB	Association Test	STXBP5-AS1	4.97696	0.546771	1
D00.PP-AB	Association Test	TDRD6	4.94606	0.763326	1
D00.PP-AB	Association Test	AC124016.1	4.89544	0.898052	1
D00.PP-AB	Association Test	TRAC	4.82212	0.902739	1
D00.PP-AB	Association Test	ALCAM	4.79902	0.904193	1
D00.PP-AB	Association Test	AL357033.1	4.78323	0.780474	1
D00.PP-AB	Association Test	ANGPT1	4.77062	0.781788	1
D00.PP-AB	Association Test	ZBTB20	4.72502	0.0941835	1
D00.PP-AB	Association Test	CAV1	4.7101	0.909683	1
D00.PP-AB	Association Test	AC084782.1	4.68936	0.584227	1
D00.PP-AB	Association Test	KLHL6	4.65681	0.793548	1
D00.PP-AB	Association Test	PDGFRA	4.64745	0.589757	1
D00.PP-AB	Association Test	PDCD4	4.61804	0.915191	1
D00.PP-AB	Association Test	GOLGA4	4.60812	0.915774	1
D00.PP-AB	Association Test	ARHGDIA	4.59004	0.91683	1
D00.PP-AB	Association Test	SPON2	4.58773	0.100876	1
D00.PP-AB	Association Test	DOCK9-DT	4.58714	0.597744	1
D00.PP-AB	Association Test	LINC01126	4.56266	0.803132	1
D00.PP-AB	Association Test	LINC01108	4.49454	0.922293	1
D00.PP-AB	Association Test	HCG9	4.48229	0.811203	1
D00.PP-AB	Association Test	DLL1	4.47412	0.106772	1
D00.PP-AB	Association Test	ZNF483	4.46102	0.924163	1
D00.PP-AB	Association Test	KRT7	4.45948	0.924248	1
D00.PP-AB	Association Test	DDB2	4.42604	0.926088	1
D00.PP-AB	Association Test	PCDH11Y	4.42582	0.816808	1
D00.PP-AB	Association Test	LINP1	4.42465	0.926164	1
D00.PP-AB	Association Test	SNTA1	4.41374	0.110044	1
D00.PP-AB	Association Test	UAP1L1	4.34518	0.500862	1
D00.PP-AB	Association Test	PHC2	4.34059	0.930677	1
D00.PP-AB	Association Test	SFTPD-AS1	4.3258	0.632678	1
D00.PP-AB	Association Test	MYO18A	4.29277	0.933175	1
D00.PP-AB	Association Test	LRRD1	4.28566	0.63808	1
D00.PP-AB	Association Test	AP001189.5	4.28397	0.117422	1
D00.PP-AB	Association Test	SMC1A	4.26963	0.934365	1
D00.PP-AB	Association Test	AXIN2	4.26486	0.934609	1
D00.PP-AB	Association Test	DOCK11	4.25482	0.93512	1
D00.PP-AB	Association Test	FAM83C-AS1	4.24291	0.119857	1
D00.PP-AB	Association Test	TNFRSF11B	4.1991	0.838728	1
D00.PP-AB	Association Test	RASEF	4.19435	0.938154	1
D00.PP-AB	Association Test	AC114956.1	4.19025	0.123055	1
D00.PP-AB	Association Test	IFIH1	4.17423	0.38294	1
D00.PP-AB	Association Test	LGR4	4.17225	0.939242	1
D00.PP-AB	Association Test	KANK4	4.12563	0.38927	1
D00.PP-AB	Association Test	AL033527.2	4.12238	0.389697	1
D00.PP-AB	Association Test	TUBB6	4.11576	0.941974	1
D00.PP-AB	Association Test	RASL11B	4.09809	0.942813	1
D00.PP-AB	Association Test	AC093833.1	4.06547	0.397217	1
D00.PP-AB	Association Test	AC004156.1	4.05251	0.54188	1
D00.PP-AB	Association Test	AL035701.1	4.02526	0.854837	1
D00.PP-AB	Association Test	AL158154.2	4.01496	0.778053	1
D00.PP-AB	Association Test	PLEKHM3	3.98314	0.858641	1
D00.PP-AB	Association Test	KLHL24	3.91015	0.951309	1
D00.PP-AB	Association Test	AP003096.1	3.90547	0.418951	1
D00.PP-AB	Association Test	ARHGAP29	3.90496	0.790656	1
D00.PP-AB	Association Test	AL117328.2	3.88807	0.867078	1
D00.PP-AB	Association Test	AC117944.1	3.87023	0.694232	1
D00.PP-AB	Association Test	SIX6	3.85724	0.695989	1
D00.PP-AB	Association Test	NPC1L1	3.84309	0.427657	1
D00.PP-AB	Association Test	CLDN3	3.79873	0.95597	1
D00.PP-AB	Association Test	AP001094.3	3.7788	0.706581	1
D00.PP-AB	Association Test	TRPC6	3.77764	0.15125	1
D00.PP-AB	Association Test	ANKRD22	3.7736	0.286971	1
D00.PP-AB	Association Test	AL160272.1	3.75979	0.709145	1
D00.PP-AB	Association Test	PIEZO2	3.71511	0.959285	1
D00.PP-AB	Association Test	MXRA8	3.68821	0.960318	1
D00.PP-AB	Association Test	TCHH	3.62909	0.934088	1
D00.PP-AB	Association Test	DNAH3	3.61824	0.728178	1
D00.PP-AB	Association Test	NPFFR1	3.60756	0.729608	1
D00.PP-AB	Association Test	PTCH1	3.60353	0.963466	1
D00.PP-AB	Association Test	CER1	3.59288	0.609382	1
D00.PP-AB	Association Test	SMOC2	3.56527	0.894066	1
D00.PP-AB	Association Test	NANOG	3.50963	0.966771	1
D00.PP-AB	Association Test	LUZP4	3.50737	0.742988	1
D00.PP-AB	Association Test	ARC	3.49103	0.967402	1
D00.PP-AB	Association Test	HIST1H2BA	3.4868	0.479889	1
D00.PP-AB	Association Test	AL157786.1	3.47781	0.900905	1
D00.PP-AB	Association Test	MYL9	3.46642	0.968226	1
D00.PP-AB	Association Test	CCDC27	3.45717	0.902488	1
D00.PP-AB	Association Test	CLNK	3.45377	0.75011	1
D00.PP-AB	Association Test	TMEM266	3.44523	0.968925	1
D00.PP-AB	Association Test	AC116565.1	3.43949	0.752003	1
D00.PP-AB	Association Test	SNX31	3.40278	0.18243	1
D00.PP-AB	Association Test	AL021068.1	3.40087	0.757108	1
D00.PP-AB	Association Test	AC084855.2	3.38292	0.759476	1
D00.PP-AB	Association Test	AC104964.4	3.37052	0.76111	1
D00.PP-AB	Association Test	SLC16A3	3.35353	0.186978	1
D00.PP-AB	Association Test	AL121983.2	3.30485	0.508164	1
D00.PP-AB	Association Test	AC007541.1	3.29762	0.914317	1
D00.PP-AB	Association Test	AC010834.2	3.28718	0.193285	1
D00.PP-AB	Association Test	SRM	3.26639	0.974442	1
D00.PP-AB	Association Test	BMP2	3.26119	0.353081	1
D00.PP-AB	Association Test	LINC00607	3.2387	0.862077	1
D00.PP-AB	Association Test	IGFBP3	3.2129	0.35995	1
D00.PP-AB	Association Test	HES2	3.20608	0.782572	1
D00.PP-AB	Association Test	CRB2	3.18446	0.527445	1
D00.PP-AB	Association Test	TRPC5	3.16257	0.788184	1
D00.PP-AB	Association Test	PEAR1	3.15101	0.206903	1
D00.PP-AB	Association Test	AC090907.2	3.11841	0.793845	1
D00.PP-AB	Association Test	ADAMTS1	3.10019	0.978967	1
D00.PP-AB	Association Test	SLC17A6	3.08783	0.797745	1
D00.PP-AB	Association Test	PBOV1	3.06592	0.689823	1
D00.PP-AB	Association Test	FLG2	3.01949	0.806397	1
D00.PP-AB	Association Test	CNR2	2.98758	0.22452	1
D00.PP-AB	Association Test	AC064802.1	2.97495	0.982007	1
D00.PP-AB	Association Test	COL14A1	2.9714	0.982089	1
D00.PP-AB	Association Test	FRG2C	2.94288	0.708792	1
D00.PP-AB	Association Test	PDE3A	2.94082	0.938016	1
D00.PP-AB	Association Test	ELF1	2.88736	0.983952	1
D00.PP-AB	Association Test	PCA3	2.88478	0.941379	1
D00.PP-AB	Association Test	AC110769.2	2.86116	0.984505	1
D00.PP-AB	Association Test	FGF19	2.86091	0.98451	1
D00.PP-AB	Association Test	GDA	2.84515	0.898948	1
D00.PP-AB	Association Test	ANKRD62	2.8406	0.943959	1
D00.PP-AB	Association Test	ANXA3	2.83338	0.985078	1
D00.PP-AB	Association Test	AC007218.1	2.81288	0.985491	1
D00.PP-AB	Association Test	ZDBF2	2.80805	0.985587	1
D00.PP-AB	Association Test	CRYL1	2.80167	0.985714	1
D00.PP-AB	Association Test	SLC4A10	2.76018	0.838289	1
D00.PP-AB	Association Test	KCNAB3	2.75725	0.948656	1
D00.PP-AB	Association Test	GTSF1	2.75434	0.986629	1
D00.PP-AB	Association Test	Z95114.4	2.73119	0.908706	1
D00.PP-AB	Association Test	P2RX7	2.72792	0.950256	1
D00.PP-AB	Association Test	EML6	2.71256	0.843961	1
D00.PP-AB	Association Test	LINC02551	2.70769	0.910663	1
D00.PP-AB	Association Test	EGFL8	2.69006	0.84662	1
D00.PP-AB	Association Test	CD1C	2.65318	0.954205	1
D00.PP-AB	Association Test	KCNK12	2.6111	0.989156	1
D00.PP-AB	Association Test	AC006305.1	2.60123	0.989317	1
D00.PP-AB	Association Test	PSMA8	2.59718	0.272916	1
D00.PP-AB	Association Test	AL358781.2	2.55039	0.635635	1
D00.PP-AB	Association Test	BRWD3	2.54815	0.990155	1
D00.PP-AB	Association Test	AC239799.2	2.54701	0.86317	1
D00.PP-AB	Association Test	BGN	2.53133	0.864945	1
D00.PP-AB	Association Test	RASGRF2	2.48758	0.991055	1
D00.PP-AB	Association Test	AC016831.7	2.48621	0.981252	1
D00.PP-AB	Association Test	PPP1R2C	2.47054	0.780925	1
D00.PP-AB	Association Test	FGF8	2.46893	0.991321	1
D00.PP-AB	Association Test	FGF1	2.4562	0.873337	1
D00.PP-AB	Association Test	AC092301.1	2.45577	0.963762	1
D00.PP-AB	Association Test	ABI3BP	2.43076	0.296597	1
D00.PP-AB	Association Test	SCIN	2.42625	0.876628	1
D00.PP-AB	Association Test	AC009812.3	2.4256	0.876699	1
D00.PP-AB	Association Test	CDC42EP1	2.42504	0.991924	1
D00.PP-AB	Association Test	AC015961.2	2.41364	0.965636	1
D00.PP-AB	Association Test	RTP1	2.406	0.992176	1
D00.PP-AB	Association Test	AP005432.2	2.39892	0.791634	1
D00.PP-AB	Association Test	RP1L1	2.38642	0.880956	1
D00.PP-AB	Association Test	HPCAL4	2.3829	0.881336	1
D00.PP-AB	Association Test	TAF15	2.3763	0.992558	1
D00.PP-AB	Association Test	CEP250	2.37284	0.992602	1
D00.PP-AB	Association Test	SLIT2	2.36956	0.967536	1
D00.PP-AB	Association Test	AC119427.1	2.35934	0.883865	1
D00.PP-AB	Association Test	CXCR2	2.35726	0.937457	1
D00.PP-AB	Association Test	SH3TC2-DT	2.3559	0.884233	1
D00.PP-AB	Association Test	FCRL2	2.34771	0.885106	1
D00.PP-AB	Association Test	AL139384.1	2.32072	0.676998	1
D00.PP-AB	Association Test	ACTR3C	2.31004	0.678941	1
D00.PP-AB	Association Test	TLR7	2.29509	0.890658	1
D00.PP-AB	Association Test	FOXB2	2.26629	0.322018	1
D00.PP-AB	Association Test	SOD3	2.25898	0.993942	1
D00.PP-AB	Association Test	HRH4	2.24886	0.522388	1
D00.PP-AB	Association Test	AL161908.1	2.24522	0.32543	1
D00.PP-AB	Association Test	LINGO2	2.21719	0.994388	1
D00.PP-AB	Association Test	AC090409.1	2.20653	0.994498	1
D00.PP-AB	Association Test	FZD10	2.20251	0.900164	1
D00.PP-AB	Association Test	TMEM105	2.20039	0.332806	1
D00.PP-AB	Association Test	CYTOR	2.17476	0.994817	1
D00.PP-AB	Association Test	PROS1	2.16172	0.706043	1
D00.PP-AB	Association Test	PLIN4	2.15976	0.339636	1
D00.PP-AB	Association Test	SPRY2	2.14873	0.995068	1
D00.PP-AB	Association Test	IL2RG	2.14833	0.341583	1
D00.PP-AB	Association Test	SMYD2	2.14642	0.905751	1
D00.PP-AB	Association Test	SPRR2A	2.14617	0.708896	1
D00.PP-AB	Association Test	SCX	2.14212	0.99513	1
D00.PP-AB	Association Test	AC128685.1	2.1283	0.907529	1
D00.PP-AB	Association Test	FAM43A	2.11849	0.346718	1
D00.PP-AB	Association Test	GLIS2-AS1	2.10993	0.348204	1
D00.PP-AB	Association Test	MEG8	2.09615	0.71808	1
D00.PP-AB	Association Test	CMTM5	2.0944	0.350918	1
D00.PP-AB	Association Test	RGS16	2.09006	0.995602	1
D00.PP-AB	Association Test	JUN	2.08697	0.995629	1
D00.PP-AB	Association Test	BTN1A1	2.07847	0.912342	1
D00.PP-AB	Association Test	CPB2-AS1	2.07788	0.912398	1
D00.PP-AB	Association Test	AC078795.3	2.07662	0.354052	1
D00.PP-AB	Association Test	FILIP1	2.06407	0.356282	1
D00.PP-AB	Association Test	AC093001.1	2.04293	0.915708	1
D00.PP-AB	Association Test	AC090625.2	2.04227	0.727983	1
D00.PP-AB	Association Test	KCNJ2	1.99594	0.736506	1
D00.PP-AB	Association Test	MISP	1.9833	0.370964	1
D00.PP-AB	Association Test	AC013714.1	1.98085	0.960893	1
D00.PP-AB	Association Test	HBG2	1.95715	0.375846	1
D00.PP-AB	Association Test	CTSF	1.95618	0.962226	1
D00.PP-AB	Association Test	LINC01235	1.95142	0.924111	1
D00.PP-AB	Association Test	KLRD1	1.9492	0.377343	1
D00.PP-AB	Association Test	CBFA2T3	1.94427	0.982673	1
D00.PP-AB	Association Test	MTTP	1.92719	0.983163	1
D00.PP-AB	Association Test	FFAR4	1.92412	0.749713	1
D00.PP-AB	Association Test	EPHA3	1.92366	0.983263	1
D00.PP-AB	Association Test	AC007938.1	1.91975	0.38294	1
D00.PP-AB	Association Test	EPN2-AS1	1.91618	0.927243	1
D00.PP-AB	Association Test	RN7SL832P	1.91289	0.983567	1
D00.PP-AB	Association Test	EMG1	1.90334	0.997029	1
D00.PP-AB	Association Test	HNF1A	1.88334	0.596969	1
D00.PP-AB	Association Test	HAVCR2	1.87995	0.930402	1
D00.PP-AB	Association Test	PDZRN3	1.87755	0.997195	1
D00.PP-AB	Association Test	CEP350	1.86311	0.997286	1
D00.PP-AB	Association Test	TCEAL6	1.85916	0.761643	1
D00.PP-AB	Association Test	LINC01436	1.85872	0.932223	1
D00.PP-AB	Association Test	AC138207.7	1.84914	0.933037	1
D00.PP-AB	Association Test	RNASE1	1.84754	0.763774	1
D00.PP-AB	Association Test	HLA-DQB1	1.84461	0.985411	1
D00.PP-AB	Association Test	ZMAT3	1.83134	0.997477	1
D00.PP-AB	Association Test	LINC01550	1.81759	0.40301	1
D00.PP-AB	Association Test	ROBO4	1.81016	0.612726	1
D00.PP-AB	Association Test	SERPINE1	1.80648	0.405255	1
D00.PP-AB	Association Test	AL365500.1	1.80049	0.406469	1
D00.PP-AB	Association Test	GSTM1	1.79856	0.986577	1
D00.PP-AB	Association Test	GREM1	1.77692	0.411289	1
D00.PP-AB	Association Test	AL159169.3	1.77668	0.939049	1
D00.PP-AB	Association Test	ERG	1.77236	0.997806	1
D00.PP-AB	Association Test	LINC01840	1.77063	0.777851	1
D00.PP-AB	Association Test	SAG	1.7563	0.940693	1
D00.PP-AB	Association Test	RND3	1.75478	0.997898	1
D00.PP-AB	Association Test	ITPR1	1.74963	0.987749	1
D00.PP-AB	Association Test	RPRM	1.74831	0.98778	1
D00.PP-AB	Association Test	AC092337.1	1.74158	0.941866	1
D00.PP-AB	Association Test	HERPUD1	1.7327	0.998009	1
D00.PP-AB	Association Test	DUSP2	1.73095	0.998017	1
D00.PP-AB	Association Test	RIOK1	1.72423	0.99805	1
D00.PP-AB	Association Test	SHOX	1.71782	0.423625	1
D00.PP-AB	Association Test	AL022069.1	1.70522	0.998141	1
D00.PP-AB	Association Test	AC022182.2	1.69617	0.945417	1
D00.PP-AB	Association Test	LHFPL6	1.69389	0.998194	1
D00.PP-AB	Association Test	ESX1	1.67992	0.431728	1
D00.PP-AB	Association Test	CDH2	1.66704	0.975957	1
D00.PP-AB	Association Test	DEPDC1	1.66494	0.998323	1
D00.PP-AB	Association Test	AC005034.4	1.65653	0.436806	1
D00.PP-AB	Association Test	CHGA	1.6355	0.998448	1
D00.PP-AB	Association Test	ZNF728	1.6273	0.996088	1
D00.PP-AB	Association Test	AC020743.1	1.61662	0.805802	1
D00.PP-AB	Association Test	CRYBG3	1.61144	0.998544	1
D00.PP-AB	Association Test	LINC00685	1.61096	0.998546	1
D00.PP-AB	Association Test	LINC02554	1.60556	0.952177	1
D00.PP-AB	Association Test	PPP1R27	1.58851	0.9534	1
D00.PP-AB	Association Test	NR4A2	1.58017	0.998663	1
D00.PP-AB	Association Test	TP53I11	1.571	0.998697	1
D00.PP-AB	Association Test	ZIC1	1.56888	0.904987	1
D00.PP-AB	Association Test	COL6A1	1.55672	0.998748	1
D00.PP-AB	Association Test	CCDC68	1.53879	0.956876	1
D00.PP-AB	Association Test	AC096733.2	1.53404	0.674438	1
D00.PP-AB	Association Test	ELFN1	1.52558	0.957777	1
D00.PP-AB	Association Test	IL17F	1.52047	0.467555	1
D00.PP-AB	Association Test	PIH1D3	1.51126	0.469715	1
D00.PP-AB	Association Test	SPRY4	1.50645	0.998915	1
D00.PP-AB	Association Test	LRRC36	1.4946	0.473644	1
D00.PP-AB	Association Test	CDC42EP2	1.48282	0.998988	1
D00.PP-AB	Association Test	AC138305.1	1.47774	0.477654	1
D00.PP-AB	Association Test	AF127577.3	1.47067	0.993184	1
D00.PP-AB	Association Test	PKD2L2	1.46773	0.993231	1
D00.PP-AB	Association Test	AC133528.1	1.45517	0.483074	1
D00.PP-AB	Association Test	LYSMD1	1.45257	0.993468	1
D00.PP-AB	Association Test	AL645728.1	1.44352	0.999101	1
D00.PP-AB	Association Test	BCAS1	1.4406	0.963342	1
D00.PP-AB	Association Test	AL391152.1	1.42751	0.993847	1
D00.PP-AB	Association Test	OR2B6	1.4253	0.99915	1
D00.PP-AB	Association Test	LINC01972	1.42387	0.96439	1
D00.PP-AB	Association Test	STMN4	1.41211	0.994073	1
D00.PP-AB	Association Test	CTHRC1	1.39083	0.707685	1
D00.PP-AB	Association Test	AC020922.4	1.38988	0.966471	1
D00.PP-AB	Association Test	SOX4	1.38919	0.999241	1
D00.PP-AB	Association Test	ABCG4	1.38837	0.499481	1
D00.PP-AB	Association Test	TTLL7	1.38631	0.999248	1
D00.PP-AB	Association Test	SCUBE1	1.35641	0.968456	1
D00.PP-AB	Association Test	LINC00691	1.35587	0.507665	1
D00.PP-AB	Association Test	C11orf96	1.3498	0.509208	1
D00.PP-AB	Association Test	LAMP3	1.34978	0.509212	1
D00.PP-AB	Association Test	CSH1	1.32365	0.515909	1
D00.PP-AB	Association Test	AC025171.3	1.32157	0.970455	1
D00.PP-AB	Association Test	AC092620.3	1.32106	0.970484	1
D00.PP-AB	Association Test	AC131097.3	1.31548	0.970797	1
D00.PP-AB	Association Test	AFP	1.2811	0.999471	1
D00.PP-AB	Association Test	MED14	1.27119	0.999489	1
D00.PP-AB	Association Test	CDC42EP4	1.26644	0.995941	1
D00.PP-AB	Association Test	SH3KBP1	1.26446	0.999501	1
D00.PP-AB	Association Test	TCL1A	1.25217	0.999522	1
D00.PP-AB	Association Test	LINC02335	1.24732	0.996152	1
D00.PP-AB	Association Test	AL031595.2	1.24111	0.974806	1
D00.PP-AB	Association Test	CDK5R2	1.23135	0.975308	1
D00.PP-AB	Association Test	RIOK3	1.2292	0.99956	1
D00.PP-AB	Association Test	CA3	1.21801	0.996461	1
D00.PP-AB	Association Test	YPEL2	1.20355	0.752154	1
D00.PP-AB	Association Test	GJA4	1.19956	0.999606	1
D00.PP-AB	Association Test	SLC28A2	1.19495	0.5502	1
D00.PP-AB	Association Test	C9orf106	1.19231	0.977263	1
D00.PP-AB	Association Test	KDR	1.18587	0.999626	1
D00.PP-AB	Association Test	MAGEB2	1.1774	0.555048	1
D00.PP-AB	Association Test	CCDC85B	1.17354	0.999643	1
D00.PP-AB	Association Test	HJV	1.15545	0.885377	1
D00.PP-AB	Association Test	RNF139-AS1	1.15423	0.999669	1
D00.PP-AB	Association Test	GRHL1	1.15307	0.998996	1
D00.PP-AB	Association Test	MACF1	1.15113	0.999673	1
D00.PP-AB	Association Test	AC010735.2	1.13226	0.997267	1
D00.PP-AB	Association Test	SHISAL2B	1.13226	0.999697	1
D00.PP-AB	Association Test	TRIM22	1.13018	0.999699	1
D00.PP-AB	Association Test	CEBPD	1.12714	0.999703	1
D00.PP-AB	Association Test	HBA1	1.11291	0.980968	1
D00.PP-AB	Association Test	AL138689.2	1.11282	0.980972	1
D00.PP-AB	Association Test	MIR3945HG	1.11054	0.981073	1
D00.PP-AB	Association Test	LINC00342	1.10686	0.997479	1
D00.PP-AB	Association Test	ATAD2B	1.10264	0.999731	1
D00.PP-AB	Association Test	SPOCK3	1.10175	0.576446	1
D00.PP-AB	Association Test	AL669970.3	1.09328	0.578891	1
D00.PP-AB	Association Test	MORC4	1.08113	0.999227	1
D00.PP-AB	Association Test	SLC46A1	1.0689	0.999767	1
D00.PP-AB	Association Test	C11orf52	1.06756	0.982921	1
D00.PP-AB	Association Test	PHLDB2	1.0655	0.99977	1
D00.PP-AB	Association Test	ZSWIM9	1.06317	0.999772	1
D00.PP-AB	Association Test	PREX1	1.05667	0.999778	1
D00.PP-AB	Association Test	HPSE2	1.05265	0.590771	1
D00.PP-AB	Association Test	TEX41	1.04505	0.999789	1
D00.PP-AB	Association Test	OR1I1	1.04176	0.593999	1
D00.PP-AB	Association Test	MIR9-3HG	1.04136	0.594115	1
D00.PP-AB	Association Test	LINC01209	1.03681	0.984178	1
D00.PP-AB	Association Test	AL359220.1	1.03228	0.904863	1
D00.PP-AB	Association Test	ADH6	1.02761	0.598214	1
D00.PP-AB	Association Test	NGFR	1.023	0.998099	1
D00.PP-AB	Association Test	GNA14	1.02181	0.99981	1
D00.PP-AB	Association Test	LINC01814	1.01957	0.98486	1
D00.PP-AB	Association Test	DPEP3	1.01643	0.601567	1
D00.PP-AB	Association Test	REXO2	1.01417	0.999816	1
D00.PP-AB	Association Test	GSN	1.01239	0.999818	1
D00.PP-AB	Association Test	PATE2	1.01156	0.998174	1
D00.PP-AB	Association Test	TENM4	1.00288	0.909359	1
D00.PP-AB	Association Test	KCNA2	1.00281	0.60568	1
D00.PP-AB	Association Test	PON3	0.992474	0.608817	1
D00.PP-AB	Association Test	RGCC	0.99144	0.985935	1
D00.PP-AB	Association Test	AL356056.2	0.974162	0.986573	1
D00.PP-AB	Association Test	ZNF99	0.972752	0.995256	1
D00.PP-AB	Association Test	AC110285.6	0.972021	0.999849	1
D00.PP-AB	Association Test	DCTPP1	0.966997	0.999852	1
D00.PP-AB	Association Test	TMEM63A	0.96581	0.999853	1
D00.PP-AB	Association Test	CPEB1-AS1	0.961185	0.618417	1
D00.PP-AB	Association Test	PLA2G2C	0.953028	0.620944	1
D00.PP-AB	Association Test	LINC00637	0.930903	0.627852	1
D00.PP-AB	Association Test	COMMD3	0.91842	0.999884	1
D00.PP-AB	Association Test	ADGRL4	0.906476	0.92363	1
D00.PP-AB	Association Test	ZNF575	0.906126	0.635678	1
D00.PP-AB	Association Test	TDRD10	0.905185	0.998779	1
D00.PP-AB	Association Test	HLA-DQA1	0.893193	0.639802	1
D00.PP-AB	Association Test	SNHG10	0.893168	0.999898	1
D00.PP-AB	Association Test	SQOR	0.872869	0.646337	1
D00.PP-AB	Association Test	TBCK	0.868864	0.99991	1
D00.PP-AB	Association Test	PMFBP1	0.867567	0.990138	1
D00.PP-AB	Association Test	BCDIN3D	0.864767	0.999912	1
D00.PP-AB	Association Test	FUT11	0.857902	0.999915	1
D00.PP-AB	Association Test	OLFML3	0.851858	0.999918	1
D00.PP-AB	Association Test	GPC6	0.848524	0.999919	1
D00.PP-AB	Association Test	AP001972.3	0.846489	0.990769	1
D00.PP-AB	Association Test	SSBP2	0.844529	0.999921	1
D00.PP-AB	Association Test	IFI30	0.837714	0.657798	1
D00.PP-AB	Association Test	RRP12	0.826582	0.999929	1
D00.PP-AB	Association Test	NFE2L3	0.820929	0.999931	1
D00.PP-AB	Association Test	NHS	0.819474	0.999931	1
D00.PP-AB	Association Test	AL353596.1	0.810731	0.666733	1
D00.PP-AB	Association Test	AC011287.1	0.804149	0.668931	1
D00.PP-AB	Association Test	LINC01933	0.800332	0.670209	1
D00.PP-AB	Association Test	SESN1	0.792901	0.999941	1
D00.PP-AB	Association Test	CELSR1	0.789102	0.939903	1
D00.PP-AB	Association Test	ELAVL3	0.784905	0.999944	1
D00.PP-AB	Association Test	FTX	0.777513	0.999946	1
D00.PP-AB	Association Test	PGAM2	0.776466	0.855087	1
D00.PP-AB	Association Test	HPGD	0.766008	0.99995	1
D00.PP-AB	Association Test	GCNT4	0.761495	0.999951	1
D00.PP-AB	Association Test	ERRFI1	0.735059	0.999959	1
D00.PP-AB	Association Test	ZNF239	0.731763	0.99996	1
D00.PP-AB	Association Test	LINC00461	0.728676	0.694657	1
D00.PP-AB	Association Test	TMEM213	0.723284	0.993975	1
D00.PP-AB	Association Test	SALL1	0.71724	0.999963	1
D00.PP-AB	Association Test	LINC02363	0.709654	0.701295	1
D00.PP-AB	Association Test	PCDH7	0.698147	0.87364	1
D00.PP-AB	Association Test	CFAP52	0.695885	0.70614	1
D00.PP-AB	Association Test	GC	0.689617	0.999552	1
D00.PP-AB	Association Test	OR2A12	0.689171	0.708514	1
D00.PP-AB	Association Test	C4orf3	0.682619	0.999971	1
D00.PP-AB	Association Test	AC233992.3	0.679711	0.711873	1
D00.PP-AB	Association Test	LINC01133	0.679156	0.712071	1
D00.PP-AB	Association Test	TDRD1	0.672782	0.714344	1
D00.PP-AB	Association Test	AC010884.1	0.672507	0.995065	1
D00.PP-AB	Association Test	RRS1-AS1	0.669308	0.715586	1
D00.PP-AB	Association Test	SOX18	0.666913	0.995177	1
D00.PP-AB	Association Test	AL451042.2	0.664036	0.995235	1
D00.PP-AB	Association Test	AC022148.1	0.659616	0.995321	1
D00.PP-AB	Association Test	DSG3	0.650863	0.995491	1
D00.PP-AB	Association Test	CFAP100	0.64676	0.995569	1
D00.PP-AB	Association Test	UTP14A	0.634742	0.999979	1
D00.PP-AB	Association Test	HSPG2	0.634248	0.999979	1
D00.PP-AB	Association Test	PDGFB	0.630501	0.99998	1
D00.PP-AB	Association Test	MAGEB10	0.625754	0.995955	1
D00.PP-AB	Association Test	MR1	0.620479	0.733271	1
D00.PP-AB	Association Test	SDR16C5	0.616306	0.996122	1
D00.PP-AB	Association Test	PRKG1	0.606681	0.999983	1
D00.PP-AB	Association Test	MAPT	0.606506	0.999723	1
D00.PP-AB	Association Test	CREBRF	0.600603	0.999984	1
D00.PP-AB	Association Test	TST	0.591573	0.999985	1
D00.PP-AB	Association Test	ADORA3	0.588793	0.744981	1
D00.PP-AB	Association Test	SLC5A5	0.585544	0.996637	1
D00.PP-AB	Association Test	CHRNA1	0.569516	0.752196	1
D00.PP-AB	Association Test	ZNF729	0.556613	0.999212	1
D00.PP-AB	Association Test	AC138230.1	0.555487	0.757491	1
D00.PP-AB	Association Test	ZNF292	0.555287	0.999989	1
D00.PP-AB	Association Test	LINC00159	0.551421	0.759033	1
D00.PP-AB	Association Test	LINC01299	0.545361	0.968938	1
D00.PP-AB	Association Test	SMIM14	0.543212	0.99999	1
D00.PP-AB	Association Test	FUT6	0.540326	0.763255	1
D00.PP-AB	Association Test	CCR10	0.531234	0.766733	1
D00.PP-AB	Association Test	AC090198.1	0.525718	0.76885	1
D00.PP-AB	Association Test	AC099850.1	0.520927	0.997574	1
D00.PP-AB	Association Test	NARF-AS1	0.520626	0.997578	1
D00.PP-AB	Association Test	AC004941.1	0.518948	0.771457	1
D00.PP-AB	Association Test	GUCY1A2	0.51779	0.999992	1
D00.PP-AB	Association Test	TXNRD2	0.515076	0.999992	1
D00.PP-AB	Association Test	HPN-AS1	0.511131	0.774478	1
D00.PP-AB	Association Test	HPDL	0.508536	0.999993	1
D00.PP-AB	Association Test	EPPK1	0.504806	0.999862	1
D00.PP-AB	Association Test	AC090739.1	0.504187	0.973092	1
D00.PP-AB	Association Test	ABCA1	0.499886	0.999993	1
D00.PP-AB	Association Test	RPRML	0.497294	0.999869	1
D00.PP-AB	Association Test	MPP4	0.495003	0.780749	1
D00.PP-AB	Association Test	PRKN	0.491918	0.781954	1
D00.PP-AB	Association Test	SERTAD4-AS1	0.491258	0.999994	1
D00.PP-AB	Association Test	AZU1	0.485724	0.998008	1
D00.PP-AB	Association Test	AC113361.1	0.48568	0.784397	1
D00.PP-AB	Association Test	AC008080.1	0.48271	0.785563	1
D00.PP-AB	Association Test	KMT2C	0.480228	0.999995	1
D00.PP-AB	Association Test	TMEM156	0.478303	0.787296	1
D00.PP-AB	Association Test	FREM2	0.473145	0.999995	1
D00.PP-AB	Association Test	MAEL	0.471649	0.789919	1
D00.PP-AB	Association Test	AL161733.1	0.471067	0.790149	1
D00.PP-AB	Association Test	NEFH	0.464843	0.999995	1
D00.PP-AB	Association Test	ZSWIM5	0.4634	0.793184	1
D00.PP-AB	Association Test	AC007938.3	0.459604	0.999903	1
D00.PP-AB	Association Test	AP000688.2	0.457117	0.999996	1
D00.PP-AB	Association Test	PDE4B	0.456758	0.999996	1
D00.PP-AB	Association Test	TTC3	0.456456	0.999996	1
D00.PP-AB	Association Test	HSPB6	0.455233	0.79643	1
D00.PP-AB	Association Test	PIK3CD	0.451836	0.998376	1
D00.PP-AB	Association Test	SERPINB3	0.443278	0.801205	1
D00.PP-AB	Association Test	DGKB	0.442652	0.998468	1
D00.PP-AB	Association Test	TCAF1	0.439162	0.999996	1
D00.PP-AB	Association Test	KLK11	0.437647	0.803464	1
D00.PP-AB	Association Test	AC068831.1	0.418861	0.811046	1
D00.PP-AB	Association Test	PURA	0.417004	0.999997	1
D00.PP-AB	Association Test	LINC01871	0.415404	0.812449	1
D00.PP-AB	Association Test	AC005899.8	0.414435	0.812843	1
D00.PP-AB	Association Test	LGALS3	0.414018	0.999997	1
D00.PP-AB	Association Test	AP000654.1	0.411064	0.981561	1
D00.PP-AB	Association Test	AC005224.3	0.402142	0.817854	1
D00.PP-AB	Association Test	RAB9B	0.401518	0.998839	1
D00.PP-AB	Association Test	DHRS2	0.398519	0.99537	1
D00.PP-AB	Association Test	PRKCE	0.398424	0.819376	1
D00.PP-AB	Association Test	AC074029.3	0.397918	0.819583	1
D00.PP-AB	Association Test	PHEX	0.392575	0.998911	1
D00.PP-AB	Association Test	ATP1A4	0.392129	0.821959	1
D00.PP-AB	Association Test	GCC2-AS1	0.391055	0.998923	1
D00.PP-AB	Association Test	AL021807.1	0.390532	0.998927	1
D00.PP-AB	Association Test	ARMH4	0.389263	0.999998	1
D00.PP-AB	Association Test	AC007495.1	0.388206	0.823573	1
D00.PP-AB	Association Test	HTR7	0.383272	0.999998	1
D00.PP-AB	Association Test	AL049874.3	0.373137	0.999058	1
D00.PP-AB	Association Test	EFNB1	0.369201	0.999958	1
D00.PP-AB	Association Test	DNAH7	0.364352	0.99912	1
D00.PP-AB	Association Test	LINC00958	0.360959	0.999962	1
D00.PP-AB	Association Test	AL603756.1	0.360141	0.999149	1
D00.PP-AB	Association Test	AC012508.2	0.359787	0.999152	1
D00.PP-AB	Association Test	TLX2	0.351632	0.838772	1
D00.PP-AB	Association Test	DUSP4	0.347194	0.999999	1
D00.PP-AB	Association Test	LCP1	0.341152	0.999999	1
D00.PP-AB	Association Test	AC110716.2	0.337625	0.844667	1
D00.PP-AB	Association Test	SH3PXD2A	0.333074	0.999972	1
D00.PP-AB	Association Test	AIRN	0.329308	0.848187	1
D00.PP-AB	Association Test	TEX19	0.325876	0.849644	1
D00.PP-AB	Association Test	PCDHGB4	0.325256	0.849907	1
D00.PP-AB	Association Test	AC010319.3	0.324199	0.850357	1
D00.PP-AB	Association Test	LILRB5	0.320101	0.999394	1
D00.PP-AB	Association Test	MGAT4C	0.31037	0.999999	1
D00.PP-AB	Association Test	SOX15	0.309271	0.999999	1
D00.PP-AB	Association Test	AC007370.2	0.305964	0.858145	1
D00.PP-AB	Association Test	LINC01301	0.304756	0.989505	1
D00.PP-AB	Association Test	HK2	0.30314	0.999999	1
D00.PP-AB	Association Test	FOXD1	0.301171	0.999491	1
D00.PP-AB	Association Test	AC005670.1	0.300424	0.999495	1
D00.PP-AB	Association Test	PCDHA3	0.297392	0.989982	1
D00.PP-AB	Association Test	SLC3A1	0.29602	0.862423	1
D00.PP-AB	Association Test	FGF13	0.293804	0.999999	1
D00.PP-AB	Association Test	AL139424.2	0.293566	0.999528	1
D00.PP-AB	Association Test	LMO3	0.290228	1	1
D00.PP-AB	Association Test	AC007365.1	0.28953	0.865225	1
D00.PP-AB	Association Test	LRRN2	0.283854	1	1
D00.PP-AB	Association Test	AKAP14	0.282663	0.868201	1
D00.PP-AB	Association Test	CNNM1	0.279979	0.999588	1
D00.PP-AB	Association Test	SLA	0.279304	1	1
D00.PP-AB	Association Test	IFIT3	0.276296	0.87097	1
D00.PP-AB	Association Test	SHISA2	0.275761	1	1
D00.PP-AB	Association Test	CD86	0.267201	0.874939	1
D00.PP-AB	Association Test	AC099778.1	0.265579	1	1
D00.PP-AB	Association Test	HECW1	0.264043	0.999989	1
D00.PP-AB	Association Test	LINC01993	0.261586	0.8774	1
D00.PP-AB	Association Test	PCGF5	0.260905	1	1
D00.PP-AB	Association Test	SYNDIG1L	0.260421	1	1
D00.PP-AB	Association Test	AC027031.2	0.258701	1	1
D00.PP-AB	Association Test	AL031432.1	0.258627	0.878699	1
D00.PP-AB	Association Test	MRPS12	0.256203	1	1
D00.PP-AB	Association Test	FAT3	0.251837	1	1
D00.PP-AB	Association Test	TCF23	0.247234	0.999713	1
D00.PP-AB	Association Test	KCNMB1	0.243281	0.999992	1
D00.PP-AB	Association Test	ALPK1	0.242521	0.999729	1
D00.PP-AB	Association Test	FAM214A	0.23885	1	1
D00.PP-AB	Association Test	SCAPER	0.23297	1	1
D00.PP-AB	Association Test	LINC01513	0.232674	0.890175	1
D00.PP-AB	Association Test	LMO7	0.22929	0.99996	1
D00.PP-AB	Association Test	AC011498.1	0.228899	0.999993	1
D00.PP-AB	Association Test	ZNF608	0.228224	1	1
D00.PP-AB	Association Test	PLEKHG1	0.227375	0.999775	1
D00.PP-AB	Association Test	USP3	0.22626	1	1
D00.PP-AB	Association Test	ADAD2	0.214507	0.999995	1
D00.PP-AB	Association Test	CD248	0.211533	1	1
D00.PP-AB	Association Test	AC012485.3	0.207595	0.901408	1
D00.PP-AB	Association Test	AC096564.2	0.20669	0.99983	1
D00.PP-AB	Association Test	ZNF524	0.204219	0.999996	1
D00.PP-AB	Association Test	AL121936.1	0.203963	0.903046	1
D00.PP-AB	Association Test	AC092159.2	0.200026	0.904826	1
D00.PP-AB	Association Test	ZNF385B	0.199604	0.999846	1
D00.PP-AB	Association Test	ADGRF1	0.197167	0.995449	1
D00.PP-AB	Association Test	SFTA2	0.195398	0.906922	1
D00.PP-AB	Association Test	SLC22A18	0.194126	0.999997	1
D00.PP-AB	Association Test	LINC00668	0.193162	0.907936	1
D00.PP-AB	Association Test	CSF2RA	0.189258	0.999997	1
D00.PP-AB	Association Test	CPE	0.187906	1	1
D00.PP-AB	Association Test	BAZ2B	0.184437	1	1
D00.PP-AB	Association Test	CACNB4	0.182325	0.999997	1
D00.PP-AB	Association Test	CUX1	0.180429	1	1
D00.PP-AB	Association Test	TANC2	0.17764	0.996281	1
D00.PP-AB	Association Test	PTK6	0.177601	0.999998	1
D00.PP-AB	Association Test	MIPOL1	0.176212	1	1
D00.PP-AB	Association Test	SPTBN1	0.176084	1	1
D00.PP-AB	Association Test	MTRNR2L4	0.175584	0.999894	1
D00.PP-AB	Association Test	AC233296.1	0.172596	0.917321	1
D00.PP-AB	Association Test	CCDC170	0.171903	0.917639	1
D00.PP-AB	Association Test	AP000547.3	0.170038	0.918495	1
D00.PP-AB	Association Test	COL5A2	0.16898	0.982434	1
D00.PP-AB	Association Test	AL138731.1	0.165569	0.999911	1
D00.PP-AB	Association Test	NFATC4	0.163543	0.999998	1
D00.PP-AB	Association Test	BGLAP	0.159335	0.999921	1
D00.PP-AB	Association Test	FOXB1	0.157007	1	1
D00.PP-AB	Association Test	MYO6	0.1548	1	1
D00.PP-AB	Association Test	WNK4	0.153771	0.925996	1
D00.PP-AB	Association Test	NCR1	0.153175	0.926272	1
D00.PP-AB	Association Test	BCAR1	0.15288	1	1
D00.PP-AB	Association Test	HYLS1	0.152786	1	1
D00.PP-AB	Association Test	PHACTR3	0.1524	0.99993	1
D00.PP-AB	Association Test	CCDC160	0.148029	0.999999	1
D00.PP-AB	Association Test	FGF18	0.147374	0.997415	1
D00.PP-AB	Association Test	DHRS9	0.14587	0.929661	1
D00.PP-AB	Association Test	SLC1A3	0.143315	1	1
D00.PP-AB	Association Test	TRIM60	0.141734	0.999944	1
D00.PP-AB	Association Test	HIPK2	0.138321	1	1
D00.PP-AB	Association Test	CCDC144A	0.138106	1	1
D00.PP-AB	Association Test	SORCS2	0.137648	0.933491	1
D00.PP-AB	Association Test	DENND3	0.137584	0.933521	1
D00.PP-AB	Association Test	PDLIM5	0.136622	1	1
D00.PP-AB	Association Test	COL4A5	0.13624	1	1
D00.PP-AB	Association Test	RAB4B	0.134295	0.999952	1
D00.PP-AB	Association Test	FLI1	0.133606	0.935379	1
D00.PP-AB	Association Test	AL022323.3	0.131432	0.999999	1
D00.PP-AB	Association Test	LINC01483	0.124149	0.999962	1
D00.PP-AB	Association Test	IAPP	0.124003	0.939881	1
D00.PP-AB	Association Test	AC011476.3	0.118377	0.942529	1
D00.PP-AB	Association Test	FRMPD3	0.117919	0.942745	1
D00.PP-AB	Association Test	AC022113.1	0.115209	0.944023	1
D00.PP-AB	Association Test	SYNPO2	0.114777	1	1
D00.PP-AB	Association Test	AC243965.2	0.110924	0.946048	1
D00.PP-AB	Association Test	NSG2	0.106025	0.948368	1
D00.PP-AB	Association Test	CYP46A1	0.105618	1	1
D00.PP-AB	Association Test	CFAP74	0.104485	0.999977	1
D00.PP-AB	Association Test	TBCE	0.102617	1	1
D00.PP-AB	Association Test	HIST2H2AC	0.0985054	1	1
D00.PP-AB	Association Test	LINC00243	0.0977463	0.952302	1
D00.PP-AB	Association Test	SCARA5	0.0966938	0.952803	1
D00.PP-AB	Association Test	ANKS4B	0.0960911	0.95309	1
D00.PP-AB	Association Test	DNAH10	0.0915327	0.955265	1
D00.PP-AB	Association Test	VAT1L	0.0903708	1	1
D00.PP-AB	Association Test	STARD6	0.0900334	0.999985	1
D00.PP-AB	Association Test	NR1I3	0.0899494	0.999985	1
D00.PP-AB	Association Test	PEAK1	0.0897641	1	1
D00.PP-AB	Association Test	KLF5	0.0893856	1	1
D00.PP-AB	Association Test	AP001626.1	0.088939	0.999986	1
D00.PP-AB	Association Test	ZNF648	0.0873441	0.957268	1
D00.PP-AB	Association Test	PCDH9	0.0833585	0.959177	1
D00.PP-AB	Association Test	TBX1	0.0833403	0.959186	1
D00.PP-AB	Association Test	DENND6A-DT	0.0824082	0.959633	1
D00.PP-AB	Association Test	FBXO43	0.0775464	0.961969	1
D00.PP-AB	Association Test	MRC2	0.0701397	1	1
D00.PP-AB	Association Test	AC068768.1	0.0673139	0.966903	1
D00.PP-AB	Association Test	GPAT2	0.0659072	0.999994	1
D00.PP-AB	Association Test	GPR37	0.0657652	1	1
D00.PP-AB	Association Test	ZNF343	0.063433	1	1
D00.PP-AB	Association Test	AL136295.5	0.0634312	1	1
D00.PP-AB	Association Test	ARHGAP26	0.0607886	1	1
D00.PP-AB	Association Test	FRMD4B	0.0601346	0.999996	1
D00.PP-AB	Association Test	SLC22A11	0.0572452	0.971783	1
D00.PP-AB	Association Test	RIPOR1	0.0572143	0.996422	1
D00.PP-AB	Association Test	SESN2	0.0566641	1	1
D00.PP-AB	Association Test	ATF7IP2	0.0548705	1	1
D00.PP-AB	Association Test	RHOH	0.0539923	1	1
D00.PP-AB	Association Test	LSP1	0.0529806	0.973857	1
D00.PP-AB	Association Test	ALDH3B1	0.0527723	0.973959	1
D00.PP-AB	Association Test	AC022613.2	0.0503313	0.975148	1
D00.PP-AB	Association Test	GLTP	0.0500265	1	1
D00.PP-AB	Association Test	TNFAIP6	0.0500128	1	1
D00.PP-AB	Association Test	LINC02059	0.0489528	0.975821	1
D00.PP-AB	Association Test	MCC	0.0483562	1	1
D00.PP-AB	Association Test	CYP1B1	0.0480033	1	1
D00.PP-AB	Association Test	RIPOR3	0.0478879	0.97634	1
D00.PP-AB	Association Test	STON1-GTF2A1L	0.047025	0.976762	1
D00.PP-AB	Association Test	ZNF775	0.0464377	1	1
D00.PP-AB	Association Test	NLRP1	0.0456124	1	1
D00.PP-AB	Association Test	TEX14	0.0455628	1	1
D00.PP-AB	Association Test	AC092436.4	0.0451555	0.977675	1
D00.PP-AB	Association Test	AC027796.3	0.0448892	0.977805	1
D00.PP-AB	Association Test	AC025569.1	0.0438571	0.97831	1
D00.PP-AB	Association Test	MICAL3	0.0410934	1	1
D00.PP-AB	Association Test	AP000223.1	0.0410391	0.97969	1
D00.PP-AB	Association Test	RORB	0.0409745	1	1
D00.PP-AB	Association Test	SMARCA2	0.0402624	1	1
D00.PP-AB	Association Test	RWDD2B	0.03753	0.98141	1
D00.PP-AB	Association Test	AL591686.1	0.0368963	0.981721	1
D00.PP-AB	Association Test	BX005266.2	0.0361741	0.999999	1
D00.PP-AB	Association Test	AC098818.2	0.0361122	1	1
D00.PP-AB	Association Test	NAPSA	0.0357539	0.999999	1
D00.PP-AB	Association Test	LINC02325	0.0350248	0.98264	1
D00.PP-AB	Association Test	WDR60	0.034535	1	1
D00.PP-AB	Association Test	AC010547.1	0.0344387	0.982928	1
D00.PP-AB	Association Test	AC023302.1	0.0335019	0.983389	1
D00.PP-AB	Association Test	PKN2-AS1	0.0331292	0.999864	1
D00.PP-AB	Association Test	HESX1	0.0327449	1	1
D00.PP-AB	Association Test	KAT6B	0.0324798	1	1
D00.PP-AB	Association Test	AC092807.3	0.0314022	0.984422	1
D00.PP-AB	Association Test	AC092958.1	0.0307251	0.984755	1
D00.PP-AB	Association Test	AP003025.2	0.0301967	0.999999	1
D00.PP-AB	Association Test	GNGT1	0.0289903	0.985609	1
D00.PP-AB	Association Test	CBR3	0.028844	1	1
D00.PP-AB	Association Test	PPARA	0.0283001	0.98595	1
D00.PP-AB	Association Test	TRIM56	0.0280109	1	1
D00.PP-AB	Association Test	KIAA1109	0.0271234	1	1
D00.PP-AB	Association Test	SSTR2	0.0256666	1	1
D00.PP-AB	Association Test	PPP2R3A	0.0252517	1	1
D00.PP-AB	Association Test	SLC11A1	0.0239371	0.988103	1
D00.PP-AB	Association Test	AC239803.1	0.0231353	1	1
D00.PP-AB	Association Test	LINC02525	0.0230259	0.988553	1
D00.PP-AB	Association Test	DDX43	0.0228644	0.988633	1
D00.PP-AB	Association Test	NTN5	0.021575	1	1
D00.PP-AB	Association Test	KCNJ6	0.0213721	1	1
D00.PP-AB	Association Test	LINC00910	0.0209403	1	1
D00.PP-AB	Association Test	WNT3	0.0207689	1	1
D00.PP-AB	Association Test	C22orf46	0.0206619	1	1
D00.PP-AB	Association Test	FSTL3	0.0203258	1	1
D00.PP-AB	Association Test	TSIX	0.0201568	1	1
D00.PP-AB	Association Test	GADD45B	0.0188081	1	1
D00.PP-AB	Association Test	LINC02542	0.018136	0.990973	1
D00.PP-AB	Association Test	AC126323.2	0.016935	0.991568	1
D00.PP-AB	Association Test	GRK7	0.0154953	0.992282	1
D00.PP-AB	Association Test	LINC02301	0.0141092	1	1
D00.PP-AB	Association Test	MMP17	0.0138026	1	1
D00.PP-AB	Association Test	SYCP1	0.0124965	0.993771	1
D00.PP-AB	Association Test	DUSP18	0.012325	0.993856	1
D00.PP-AB	Association Test	AC005821.1	0.0122288	0.993904	1
D00.PP-AB	Association Test	AL023755.1	0.0118996	0.994068	1
D00.PP-AB	Association Test	AC004034.1	0.01179	0.994122	1
D00.PP-AB	Association Test	AL022322.2	0.0117183	1	1
D00.PP-AB	Association Test	NPFFR2	0.0115809	1	1
D00.PP-AB	Association Test	TMEM106C	0.0115215	1	1
D00.PP-AB	Association Test	AC007998.3	0.0114362	1	1
D00.PP-AB	Association Test	ZFP57	0.0112738	1	1
D00.PP-AB	Association Test	AL391095.1	0.0111571	0.999984	1
D00.PP-AB	Association Test	LGALS1	0.0109573	1	1
D00.PP-AB	Association Test	ZNF441	0.0107637	0.994633	1
D00.PP-AB	Association Test	RPL3L	0.0107357	0.994647	1
D00.PP-AB	Association Test	AC084706.1	0.0107123	0.994658	1
D00.PP-AB	Association Test	SMC1B	0.0105558	0.994736	1
D00.PP-AB	Association Test	KRT10	0.00987823	1	1
D00.PP-AB	Association Test	FKBP4	0.00986175	1	1
D00.PP-AB	Association Test	MYRIP	0.00965476	0.995184	1
D00.PP-AB	Association Test	ALX1	0.00941441	0.995304	1
D00.PP-AB	Association Test	C9orf153	0.00898701	0.995517	1
D00.PP-AB	Association Test	AP003306.2	0.00866062	0.995679	1
D00.PP-AB	Association Test	AC002310.2	0.00839508	0.995811	1
D00.PP-AB	Association Test	PDZD7	0.00818522	1	1
D00.PP-AB	Association Test	ENOX1	0.00816606	0.999992	1
D00.PP-AB	Association Test	XYLB	0.00785722	1	1
D00.PP-AB	Association Test	PCAT6	0.00769442	1	1
D00.PP-AB	Association Test	AC005899.6	0.00736627	0.996324	1
D00.PP-AB	Association Test	VPS33B-DT	0.00719035	0.996411	1
D00.PP-AB	Association Test	LONRF2	0.00625752	1	1
D00.PP-AB	Association Test	TUBB3	0.00623596	0.996887	1
D00.PP-AB	Association Test	BDNF	0.00615278	1	1
D00.PP-AB	Association Test	ABCB5	0.00587945	0.997065	1
D00.PP-AB	Association Test	CRYBA4	0.00571825	0.997145	1
D00.PP-AB	Association Test	SLC26A4	0.00525732	0.997375	1
D00.PP-AB	Association Test	PTPN7	0.00406489	0.99797	1
D00.PP-AB	Association Test	KLF6	0.00387121	1	1
D00.PP-AB	Association Test	AC016745.2	0.00383264	0.998086	1
D00.PP-AB	Association Test	GPR155	0.00316843	1	1
D00.PP-AB	Association Test	SLIT1	0.00301094	0.998496	1
D00.PP-AB	Association Test	AASS	0.00294355	1	1
D00.PP-AB	Association Test	HIF1A-AS1	0.00281174	0.998595	1
D00.PP-AB	Association Test	AL009181.1	0.00262827	0.998687	1
D00.PP-AB	Association Test	KLHL4	0.00259863	1	1
D00.PP-AB	Association Test	CASQ1	0.00228636	1	1
D00.PP-AB	Association Test	PLA2G4C	0.00210593	1	1
D00.PP-AB	Association Test	ARHGEF28	0.00183364	0.999084	1
D00.PP-AB	Association Test	KCNC2	0.00181312	0.999094	1
D00.PP-AB	Association Test	SKAP1	0.00179418	0.999103	1
D00.PP-AB	Association Test	PRICKLE1	0.00173796	1	1
D00.PP-AB	Association Test	MIP	0.00172252	1	1
D00.PP-AB	Association Test	MAP2	0.00169747	1	1
D00.PP-AB	Association Test	TNFRSF10B	0.00164629	1	1
D00.PP-AB	Association Test	ADGRE1	0.00141968	1	1
D00.PP-AB	Association Test	TMEM233	0.00126229	0.999369	1
D00.PP-AB	Association Test	LINC02044	0.00113852	0.999431	1
D00.PP-AB	Association Test	IKZF3	0.00104211	0.999479	1
D00.PP-AB	Association Test	AC126614.1	0.000976011	0.999512	1
D00.PP-AB	Association Test	F7	0.000870615	0.999565	1
D00.PP-AB	Association Test	CADM1	0.000795781	1	1
D00.PP-AB	Association Test	ZNF662	0.000748104	0.999626	1
D00.PP-AB	Association Test	AC018653.3	0.000730264	1	1
D00.PP-AB	Association Test	ZHX2	0.000633764	1	1
D00.PP-AB	Association Test	DSEL	0.000592126	1	1
D00.PP-AB	Association Test	CTGF	0.000417265	1	1
D00.PP-AB	Association Test	BMP7	0.000352211	0.999824	1
D00.PP-AB	Association Test	ABCG8	0.000318197	1	1
D00.PP-AB	Association Test	MORN3	0.000253403	0.999873	1
D00.PP-AB	Association Test	VSTM5	0.000204658	0.999898	1
D00.PP-AB	Association Test	PHKG1	0.000166523	0.999917	1
D00.PP-AB	Association Test	AC010491.1	0.000101929	0.999949	1
D00.PP-AB	Association Test	FAM71F1	7.33534e-05	1	1
D00.PP-AB	Association Test	SLC14A2	6.80796e-05	1	1
D00.PP-AB	Association Test	AMDHD1	5.36859e-05	0.999973	1
D00.PP-AB	Association Test	WDR66	3.83146e-05	1	1
D00.PP-AB	Association Test	GJB2	2.85503e-05	0.999986	1
D00.PP-AB	Association Test	LRRC25	2.72469e-05	0.999986	1
D00.PP-AB	Association Test	NCKAP1L	1.18537e-05	0.999994	1
D00.PP-AB	Association Test	LINC01934	1.13428e-05	0.999994	1
D00.PP-AB	Association Test	AC008079.2	4.61443e-06	0.999998	1
D00.PP-AB	Association Test	RAB27B	2.15713e-06	0.999999	1
D00.PP-AB	Association Test	CAVIN1	1.12158e-06	1	1
D00.PP-AB	Association Test	PCDH15	4.59342e-07	1	1
D00.PP-AB	Condition Test	XIST	3277.68	0	0
D00.PP-AB	Condition Test	DNAJC15	2671.63	0	0
D00.PP-AB	Condition Test	ZNF208	1432.86	0	0
D00.PP-AB	Condition Test	TYW3	1019.91	0	0
D00.PP-AB	Condition Test	SLC39A4	983.871	0	0
D00.PP-AB	Condition Test	ZNF676	983.208	0	0
D00.PP-AB	Condition Test	CRYZ	773.325	0	0
D00.PP-AB	Condition Test	ZNF98	725.872	0	0
D00.PP-AB	Condition Test	TRDN	672.688	0	0
D00.PP-AB	Condition Test	LINC01405	663.159	0	0
D00.PP-AB	Condition Test	DIAPH2	609.782	0	0
D00.PP-AB	Condition Test	ZNF492	601.141	0	0
D00.PP-AB	Condition Test	AC069277.1	580.288	0	0
D00.PP-AB	Condition Test	CTSF	520.508	0	0
D00.PP-AB	Condition Test	MT1G	499.064	0	0
D00.PP-AB	Condition Test	AC064802.1	460.654	0	0
D00.PP-AB	Condition Test	VIM	455.922	0	0
D00.PP-AB	Condition Test	ZNF729	420.166	0	0
D00.PP-AB	Condition Test	AP000459.2	398.38	0	0
D00.PP-AB	Condition Test	HEY2	371.36	0	0
D00.PP-AB	Condition Test	LRRC61	356.867	0	0
D00.PP-AB	Condition Test	AL117378.1	350.339	0	0
D00.PP-AB	Condition Test	MEG8	344.231	0	0
D00.PP-AB	Condition Test	MT1E	329.075	0	0
D00.PP-AB	Condition Test	ZNF257	325.108	0	0
D00.PP-AB	Condition Test	ZNF99	289.244	0	0
D00.PP-AB	Condition Test	COL1A1	278.236	0	0
D00.PP-AB	Condition Test	AC007218.1	269.734	0	0
D00.PP-AB	Condition Test	CD99	269.499	0	0
D00.PP-AB	Condition Test	IAH1	230.901	0	0
D00.PP-AB	Condition Test	PLA2G4C	230.89	0	0
D00.PP-AB	Condition Test	SLC6A8	217.43	0	0
D00.PP-AB	Condition Test	GPRC5D-AS1	209.97	0	0
D00.PP-AB	Condition Test	FOSB	204.251	0	0
D00.PP-AB	Condition Test	LINC00992	173.704	0	0
D00.PP-AB	Condition Test	S100A4	171.658	0	0
D00.PP-AB	Condition Test	ZNF728	167.851	0	0
D00.PP-AB	Condition Test	IRX2	147.212	0	0
D00.PP-AB	Condition Test	LGALS1	144.626	0	0
D00.PP-AB	Condition Test	CNN1	142.767	0	0
D00.PP-AB	Condition Test	TGFB1I1	128.395	0	0
D00.PP-AB	Condition Test	CDH2	127.138	0	0
D00.PP-AB	Condition Test	RWDD2B	121.511	0	0
D00.PP-AB	Condition Test	LMO7	118.089	0	0
D00.PP-AB	Condition Test	MT1H	115.852	0	0
D00.PP-AB	Condition Test	ZNF736	108.247	0	0
D00.PP-AB	Condition Test	TSC22D3	106.312	0	0
D00.PP-AB	Condition Test	MXRA8	106.262	0	0
D00.PP-AB	Condition Test	BMP7	103.92	0	0
D00.PP-AB	Condition Test	DPEP3	103.095	0	0
D00.PP-AB	Condition Test	GSTT2B	96.4065	0	0
D00.PP-AB	Condition Test	SERPINB9	93.7904	0	0
D00.PP-AB	Condition Test	GDA	79.0203	5.66214e-15	3.16118e-13
D00.PP-AB	Condition Test	CAV2	63.4259	1.08913e-13	5.96802e-12
D00.PP-AB	Condition Test	SDR42E1	59.0246	1.52434e-13	8.20093e-12
D00.PP-AB	Condition Test	MIR210HG	71.862	1.69642e-13	8.96377e-12
D00.PP-AB	Condition Test	MT1F	70.2993	3.54938e-13	1.84257e-11
D00.PP-AB	Condition Test	PCDH10	66.5369	2.09321e-12	1.0679e-10
D00.PP-AB	Condition Test	DHRS2	58.5588	2.41204e-11	1.2097e-09
D00.PP-AB	Condition Test	LINC00458	61.0056	2.81124e-11	1.38641e-09
D00.PP-AB	Condition Test	RIPOR1	54.564	4.00951e-11	1.94494e-09
D00.PP-AB	Condition Test	LNPEP	59.5444	5.56984e-11	2.65825e-09
D00.PP-AB	Condition Test	NTS	58.2091	1.03936e-10	4.88169e-09
D00.PP-AB	Condition Test	TCEAL6	52.407	1.13391e-10	5.24257e-09
D00.PP-AB	Condition Test	PDK1	48.7848	1.44956e-10	6.59887e-09
D00.PP-AB	Condition Test	CCL2	41.5882	9.316e-10	4.17667e-08
D00.PP-AB	Condition Test	UAP1L1	48.3936	2.95188e-09	1.30367e-07
D00.PP-AB	Condition Test	NGFR	50.2189	4.24928e-09	1.84906e-07
D00.PP-AB	Condition Test	SMIM3	49.0822	7.17874e-09	3.07853e-07
D00.PP-AB	Condition Test	ARHGAP29	48.9526	7.62048e-09	3.22129e-07
D00.PP-AB	Condition Test	PLP2	48.3058	1.02652e-08	4.27815e-07
D00.PP-AB	Condition Test	SMYD2	47.3357	1.60371e-08	6.59082e-07
D00.PP-AB	Condition Test	BNIP3	46.3764	2.49126e-08	1.00981e-06
D00.PP-AB	Condition Test	FOXD1	46.2713	2.61423e-08	1.04534e-06
D00.PP-AB	Condition Test	BHLHE40	43.618	8.80021e-08	3.47198e-06
D00.PP-AB	Condition Test	EDNRB	43.1325	1.09809e-07	4.27532e-06
D00.PP-AB	Condition Test	NOL3	39.973	4.61109e-07	1.77198e-05
D00.PP-AB	Condition Test	LINC02523	34.919	4.82665e-07	1.83103e-05
D00.PP-AB	Condition Test	PF4	36.6259	7.11779e-07	2.66602e-05
D00.PP-AB	Condition Test	RNASE1	30.7881	9.42028e-07	3.48433e-05
D00.PP-AB	Condition Test	RTP1	34.1718	6.23264e-06	0.000227542
D00.PP-AB	Condition Test	HIST1H1A	34.1456	6.30566e-06	0.000227542
D00.PP-AB	Condition Test	HMBOX1	34.0498	6.57993e-06	0.000234578
D00.PP-AB	Condition Test	ZNF516	28.9625	7.9556e-06	0.000280245
D00.PP-AB	Condition Test	EEF1A2	23.2115	9.11369e-06	0.000317264
D00.PP-AB	Condition Test	TCHH	33.0702	1.01648e-05	0.00034974
D00.PP-AB	Condition Test	LINC01356	32.2679	1.44971e-05	0.000493067
D00.PP-AB	Condition Test	ATP2B4	30.0105	1.46787e-05	0.000493573
D00.PP-AB	Condition Test	LBH	31.1817	2.34022e-05	0.000778057
D00.PP-AB	Condition Test	MAGEA4	21.0857	2.63817e-05	0.000867371
D00.PP-AB	Condition Test	JUNB	28.989	6.11285e-05	0.00198768
D00.PP-AB	Condition Test	SELENOP	28.9248	6.28633e-05	0.00202187
D00.PP-AB	Condition Test	TENM4	23.1873	0.000116169	0.00369616
D00.PP-AB	Condition Test	ZNF662	14.8931	0.000583445	0.0183661
D00.PP-AB	Condition Test	SLIT2	23.463	0.000655347	0.0204123
D00.PP-AB	Condition Test	IER3	22.0833	0.00116951	0.0360476
D00.PP-AB	Condition Test	LINC02335	21.373	0.0015719	0.0479512
D00.PP-AB	Condition Test	HSPB6	12.7659	0.00169015	0.0510321
D00.PP-AB	Condition Test	MEIS3	20.9435	0.00187799	0.0556315
D00.PP-AB	Condition Test	MAP2	20.9408	0.00188008	0.0556315
D00.PP-AB	Condition Test	MCOLN3	20.8422	0.00195827	0.0573714
D00.PP-AB	Condition Test	CREB5	20.7461	0.00203758	0.0591097
D00.PP-AB	Condition Test	RAB9B	20.3367	0.00241191	0.0692899
D00.PP-AB	Condition Test	ASMTL	11.9388	0.00255575	0.072716
D00.PP-AB	Condition Test	COL5A2	16.0457	0.00295843	0.0833714
D00.PP-AB	Condition Test	CLGN	19.4258	0.00350175	0.0977516
D00.PP-AB	Condition Test	PALLD	15.1739	0.00435384	0.120402
D00.PP-AB	Condition Test	CYP26A1	10.2108	0.006064	0.166142
D00.PP-AB	Condition Test	ARRDC3	16.8052	0.0100265	0.272186
D00.PP-AB	Condition Test	ACTR3C	13.1176	0.0107153	0.288243
D00.PP-AB	Condition Test	RAMP1	9.04169	0.0108798	0.29003
D00.PP-AB	Condition Test	ID2	12.674	0.0129836	0.343023
D00.PP-AB	Condition Test	ERVH48-1	13.326	0.0205083	0.537026
D00.PP-AB	Condition Test	MOV10L1	7.70343	0.0212433	0.551394
D00.PP-AB	Condition Test	AC128685.1	12.7968	0.0253589	0.652495
D00.PP-AB	Condition Test	RAI1	10.9981	0.0265849	0.678145
D00.PP-AB	Condition Test	KDM6B	7.19226	0.0274296	0.693712
D00.PP-AB	Condition Test	COL12A1	10.8049	0.0288466	0.723366
D00.PP-AB	Condition Test	G0S2	8.86567	0.0311313	0.774097
D00.PP-AB	Condition Test	AC117382.2	6.7443	0.0343158	0.846169
D00.PP-AB	Condition Test	WNT3	11.9641	0.0352832	0.848805
D00.PP-AB	Condition Test	PON3	6.7018	0.0350527	0.848805
D00.PP-AB	Condition Test	AC012485.3	6.69534	0.0351662	0.848805
D00.PP-AB	Condition Test	LCP1	13.2892	0.0386671	0.922709
D00.PP-AB	Condition Test	SYNM	12.1481	0.0587445	1
D00.PP-AB	Condition Test	DUSP4	11.8228	0.0660398	1
D00.PP-AB	Condition Test	MORC4	11.6081	0.0713056	1
D00.PP-AB	Condition Test	PDLIM5	11.0612	0.0865043	1
D00.PP-AB	Condition Test	C5orf63	10.837	0.0547098	1
D00.PP-AB	Condition Test	AMOT	10.5462	0.103454	1
D00.PP-AB	Condition Test	MT2A	10.1591	0.118111	1
D00.PP-AB	Condition Test	BTG2	9.89118	0.12931	1
D00.PP-AB	Condition Test	PPFIA4	9.62098	0.141548	1
D00.PP-AB	Condition Test	C5orf38	9.14488	0.165593	1
D00.PP-AB	Condition Test	GSTM3	8.96127	0.175768	1
D00.PP-AB	Condition Test	SOX15	8.79501	0.185439	1
D00.PP-AB	Condition Test	ST3GAL1	8.71345	0.121054	1
D00.PP-AB	Condition Test	CTCFL	8.69443	0.069208	1
D00.PP-AB	Condition Test	CD300A	8.69129	0.191698	1
D00.PP-AB	Condition Test	FRMD4B	8.68473	0.1921	1
D00.PP-AB	Condition Test	TFAP2C	8.06022	0.233725	1
D00.PP-AB	Condition Test	AC090409.1	7.9759	0.239875	1
D00.PP-AB	Condition Test	CER1	7.84225	0.0975309	1
D00.PP-AB	Condition Test	BCL6	7.78028	0.254647	1
D00.PP-AB	Condition Test	EDN3	7.23369	0.203833	1
D00.PP-AB	Condition Test	PDGFRA	7.0698	0.215501	1
D00.PP-AB	Condition Test	FAM239A	6.96759	0.223062	1
D00.PP-AB	Condition Test	TRAC	6.7997	0.339769	1
D00.PP-AB	Condition Test	TCERG1L	6.50015	0.260545	1
D00.PP-AB	Condition Test	ANKRD33	6.40658	0.268642	1
D00.PP-AB	Condition Test	AC020743.1	6.40041	0.0936741	1
D00.PP-AB	Condition Test	FST	6.29896	0.390547	1
D00.PP-AB	Condition Test	POU3F4	6.23503	0.397383	1
D00.PP-AB	Condition Test	AC108863.1	6.21147	0.399923	1
D00.PP-AB	Condition Test	SDK2	6.18888	0.402368	1
D00.PP-AB	Condition Test	TRPA1	6.17403	0.289651	1
D00.PP-AB	Condition Test	NAP1L3	6.09221	0.41294	1
D00.PP-AB	Condition Test	STPG3-AS1	6.07498	0.414844	1
D00.PP-AB	Condition Test	CYTOR	6.05709	0.416826	1
D00.PP-AB	Condition Test	CH25H	6.02619	0.303679	1
D00.PP-AB	Condition Test	AL365259.1	5.94322	0.429581	1
D00.PP-AB	Condition Test	XAGE2	5.89889	0.0523689	1
D00.PP-AB	Condition Test	CDC42EP1	5.8492	0.440294	1
D00.PP-AB	Condition Test	PCDHB16	5.75729	0.0562107	1
D00.PP-AB	Condition Test	PRNP	5.53002	0.477836	1
D00.PP-AB	Condition Test	AC007038.1	5.51002	0.480247	1
D00.PP-AB	Condition Test	RGN	5.38282	0.49573	1
D00.PP-AB	Condition Test	AP003096.1	5.36175	0.252152	1
D00.PP-AB	Condition Test	CDKN1A	5.349	0.499891	1
D00.PP-AB	Condition Test	AL353596.1	5.21261	0.0738069	1
D00.PP-AB	Condition Test	CDK6	5.06776	0.535153	1
D00.PP-AB	Condition Test	SNTA1	4.97341	0.0831836	1
D00.PP-AB	Condition Test	KANK4	4.96428	0.174432	1
D00.PP-AB	Condition Test	LYSMD1	4.94754	0.550558	1
D00.PP-AB	Condition Test	PABPC5	4.9134	0.554968	1
D00.PP-AB	Condition Test	HIST2H4A	4.81094	0.56828	1
D00.PP-AB	Condition Test	ACTG2	4.74817	0.576494	1
D00.PP-AB	Condition Test	RGCC	4.74599	0.314367	1
D00.PP-AB	Condition Test	ESPN	4.70994	0.581517	1
D00.PP-AB	Condition Test	AC068491.3	4.61532	0.594008	1
D00.PP-AB	Condition Test	RNF222	4.61175	0.594481	1
D00.PP-AB	Condition Test	AP001528.1	4.60379	0.466118	1
D00.PP-AB	Condition Test	FTCD	4.54447	0.103081	1
D00.PP-AB	Condition Test	AIRN	4.52303	0.210245	1
D00.PP-AB	Condition Test	PART1	4.49787	0.609624	1
D00.PP-AB	Condition Test	AC092620.3	4.47161	0.61313	1
D00.PP-AB	Condition Test	UBE2E2-AS1	4.46597	0.613883	1
D00.PP-AB	Condition Test	STMN4	4.41507	0.620694	1
D00.PP-AB	Condition Test	AC022182.2	4.41221	0.491714	1
D00.PP-AB	Condition Test	PRELP	4.39665	0.110989	1
D00.PP-AB	Condition Test	EGR4	4.35202	0.629154	1
D00.PP-AB	Condition Test	LINC00461	4.33959	0.114201	1
D00.PP-AB	Condition Test	GJB2	4.33392	0.114525	1
D00.PP-AB	Condition Test	CPB2-AS1	4.25139	0.513818	1
D00.PP-AB	Condition Test	DNAH3	4.25087	0.513891	1
D00.PP-AB	Condition Test	IYD	4.20005	0.520988	1
D00.PP-AB	Condition Test	NECTIN4	4.14466	0.386782	1
D00.PP-AB	Condition Test	MYCT1	4.05692	0.54125	1
D00.PP-AB	Condition Test	ZBTB20	3.98388	0.136431	1
D00.PP-AB	Condition Test	P3H2	3.94265	0.684438	1
D00.PP-AB	Condition Test	FLG2	3.91021	0.562415	1
D00.PP-AB	Condition Test	LMO3	3.86605	0.694798	1
D00.PP-AB	Condition Test	GLIS2-AS1	3.83405	0.147044	1
D00.PP-AB	Condition Test	SCIN	3.80966	0.577133	1
D00.PP-AB	Condition Test	KCNMB1	3.78562	0.705661	1
D00.PP-AB	Condition Test	ROR2	3.76035	0.152564	1
D00.PP-AB	Condition Test	CLDN4	3.74395	0.711281	1
D00.PP-AB	Condition Test	AC011476.3	3.73409	0.15458	1
D00.PP-AB	Condition Test	AP000943.2	3.71775	0.714809	1
D00.PP-AB	Condition Test	MMP23B	3.69843	0.157361	1
D00.PP-AB	Condition Test	AC104964.4	3.69003	0.71854	1
D00.PP-AB	Condition Test	AC131238.1	3.68963	0.594908	1
D00.PP-AB	Condition Test	LONRF2	3.6769	0.596805	1
D00.PP-AB	Condition Test	KIAA1755	3.60708	0.60725	1
D00.PP-AB	Condition Test	P3H2-AS1	3.5992	0.608433	1
D00.PP-AB	Condition Test	PPP1R2C	3.58478	0.465104	1
D00.PP-AB	Condition Test	NCR1	3.50248	0.173558	1
D00.PP-AB	Condition Test	GDF15	3.48833	0.745521	1
D00.PP-AB	Condition Test	PMFBP1	3.4811	0.626249	1
D00.PP-AB	Condition Test	LINC00668	3.47962	0.175554	1
D00.PP-AB	Condition Test	SERTAD4-AS1	3.46903	0.748085	1
D00.PP-AB	Condition Test	HRH4	3.46437	0.325413	1
D00.PP-AB	Condition Test	FZD10	3.45803	0.629747	1
D00.PP-AB	Condition Test	OLIG3	3.28709	0.193293	1
D00.PP-AB	Condition Test	AC104257.1	3.26102	0.775445	1
D00.PP-AB	Condition Test	AMER2	3.25387	0.196531	1
D00.PP-AB	Condition Test	TRPC5	3.23209	0.664254	1
D00.PP-AB	Condition Test	GREM1	3.21218	0.360053	1
D00.PP-AB	Condition Test	AC084782.1	3.16424	0.674682	1
D00.PP-AB	Condition Test	CHD3	3.14658	0.790237	1
D00.PP-AB	Condition Test	ZIC1	3.11754	0.538352	1
D00.PP-AB	Condition Test	AC138305.1	3.11627	0.210528	1
D00.PP-AB	Condition Test	ETV7	3.1129	0.79455	1
D00.PP-AB	Condition Test	SHOX	3.06427	0.216074	1
D00.PP-AB	Condition Test	AP005432.2	3.04229	0.550773	1
D00.PP-AB	Condition Test	AL033527.2	2.99175	0.559207	1
D00.PP-AB	Condition Test	HAVCR2	2.98346	0.702535	1
D00.PP-AB	Condition Test	LINC01436	2.96249	0.70577	1
D00.PP-AB	Condition Test	ESX1	2.95328	0.228404	1
D00.PP-AB	Condition Test	SORCS3	2.91427	0.232903	1
D00.PP-AB	Condition Test	AC084855.2	2.90804	0.714161	1
D00.PP-AB	Condition Test	SERPINE1	2.90587	0.406366	1
D00.PP-AB	Condition Test	SLC4A10	2.90369	0.714831	1
D00.PP-AB	Condition Test	LSP1	2.89823	0.234778	1
D00.PP-AB	Condition Test	GALNT15	2.87907	0.718623	1
D00.PP-AB	Condition Test	SH3TC2-DT	2.86338	0.721039	1
D00.PP-AB	Condition Test	SLC16A3	2.86174	0.239101	1
D00.PP-AB	Condition Test	DLL1	2.85244	0.240215	1
D00.PP-AB	Condition Test	ANGPTL4	2.82362	0.243702	1
D00.PP-AB	Condition Test	SLC14A2	2.77914	0.73399	1
D00.PP-AB	Condition Test	CXCL5	2.77695	0.836276	1
D00.PP-AB	Condition Test	PSMA8	2.76854	0.250507	1
D00.PP-AB	Condition Test	AL358781.2	2.70448	0.608431	1
D00.PP-AB	Condition Test	KLRD1	2.68742	0.260876	1
D00.PP-AB	Condition Test	DUSP8	2.62867	0.757005	1
D00.PP-AB	Condition Test	AC015961.2	2.59376	0.857831	1
D00.PP-AB	Condition Test	KLHL14	2.58608	0.858712	1
D00.PP-AB	Condition Test	SFTPD-AS1	2.56915	0.632298	1
D00.PP-AB	Condition Test	PCDHGB4	2.56685	0.277087	1
D00.PP-AB	Condition Test	SLC3A1	2.55356	0.278935	1
D00.PP-AB	Condition Test	HCG9	2.52833	0.772223	1
D00.PP-AB	Condition Test	CDK5R2	2.52423	0.772841	1
D00.PP-AB	Condition Test	AC005753.1	2.49281	0.287537	1
D00.PP-AB	Condition Test	AC116609.3	2.48448	0.647418	1
D00.PP-AB	Condition Test	FGF18	2.48207	0.647849	1
D00.PP-AB	Condition Test	PURPL	2.46835	0.871993	1
D00.PP-AB	Condition Test	RNF212	2.4674	0.781396	1
D00.PP-AB	Condition Test	PTPRB	2.46363	0.872516	1
D00.PP-AB	Condition Test	MTTP	2.46254	0.872636	1
D00.PP-AB	Condition Test	EPN2-AS1	2.43204	0.786693	1
D00.PP-AB	Condition Test	SAG	2.40146	0.791256	1
D00.PP-AB	Condition Test	HPCAL4	2.38447	0.793785	1
D00.PP-AB	Condition Test	AC010319.3	2.36901	0.305898	1
D00.PP-AB	Condition Test	AP001189.5	2.35063	0.308721	1
D00.PP-AB	Condition Test	AC007938.1	2.3481	0.309113	1
D00.PP-AB	Condition Test	SLC16A8	2.33506	0.801104	1
D00.PP-AB	Condition Test	AL583839.1	2.32279	0.887749	1
D00.PP-AB	Condition Test	LINC02301	2.31655	0.803833	1
D00.PP-AB	Condition Test	GUCY1A2	2.30335	0.889794	1
D00.PP-AB	Condition Test	LRRD1	2.29109	0.807574	1
D00.PP-AB	Condition Test	AC006305.1	2.26648	0.893632	1
D00.PP-AB	Condition Test	AC022613.2	2.25326	0.324124	1
D00.PP-AB	Condition Test	PEAR1	2.24974	0.324694	1
D00.PP-AB	Condition Test	AC074138.1	2.24546	0.895797	1
D00.PP-AB	Condition Test	AC004156.1	2.23405	0.6928	1
D00.PP-AB	Condition Test	AL031595.2	2.23043	0.816428	1
D00.PP-AB	Condition Test	IRX1	2.22654	0.89773	1
D00.PP-AB	Condition Test	AC091820.2	2.18804	0.901618	1
D00.PP-AB	Condition Test	PWAR6	2.18543	0.901879	1
D00.PP-AB	Condition Test	ROBO4	2.13557	0.54475	1
D00.PP-AB	Condition Test	WFDC3	2.13392	0.344053	1
D00.PP-AB	Condition Test	LINC02551	2.11034	0.833676	1
D00.PP-AB	Condition Test	PROS1	2.10976	0.54994	1
D00.PP-AB	Condition Test	PKD2L2	2.10389	0.834591	1
D00.PP-AB	Condition Test	SPAG4	2.1015	0.91013	1
D00.PP-AB	Condition Test	AL662844.4	2.07483	0.721998	1
D00.PP-AB	Condition Test	RPS6KB2-AS1	2.06967	0.722946	1
D00.PP-AB	Condition Test	LINC01814	2.05449	0.841556	1
D00.PP-AB	Condition Test	PPIAL4G	2.03417	0.91653	1
D00.PP-AB	Condition Test	FRG2C	2.02762	0.845311	1
D00.PP-AB	Condition Test	RBM41	2.01959	0.917888	1
D00.PP-AB	Condition Test	CTHRC1	2.01057	0.733815	1
D00.PP-AB	Condition Test	MYBPHL	2.00061	0.919643	1
D00.PP-AB	Condition Test	ZNF880	1.99046	0.850464	1
D00.PP-AB	Condition Test	LINC01301	1.98889	0.737802	1
D00.PP-AB	Condition Test	AC020922.4	1.95701	0.743666	1
D00.PP-AB	Condition Test	PLK2	1.94723	0.924488	1
D00.PP-AB	Condition Test	LINC01550	1.92222	0.382468	1
D00.PP-AB	Condition Test	AL669970.3	1.91119	0.384583	1
D00.PP-AB	Condition Test	CECR3	1.90431	0.86222	1
D00.PP-AB	Condition Test	LINC00607	1.90321	0.862369	1
D00.PP-AB	Condition Test	AC117944.1	1.88481	0.756936	1
D00.PP-AB	Condition Test	ANKRD62	1.87833	0.865711	1
D00.PP-AB	Condition Test	PTCHD4	1.87767	0.391084	1
D00.PP-AB	Condition Test	NARF-AS1	1.87436	0.866242	1
D00.PP-AB	Condition Test	CNR2	1.87355	0.391889	1
D00.PP-AB	Condition Test	CFAP52	1.86174	0.39421	1
D00.PP-AB	Condition Test	CALCR	1.85877	0.394795	1
D00.PP-AB	Condition Test	AC133528.1	1.83481	0.399555	1
D00.PP-AB	Condition Test	AC011287.1	1.82015	0.402493	1
D00.PP-AB	Condition Test	AC007613.1	1.80664	0.405222	1
D00.PP-AB	Condition Test	AL137786.1	1.80614	0.875266	1
D00.PP-AB	Condition Test	FXYD2	1.80469	0.936756	1
D00.PP-AB	Condition Test	LINC02059	1.7821	0.410225	1
D00.PP-AB	Condition Test	KLHL6	1.77369	0.939292	1
D00.PP-AB	Condition Test	AL158154.2	1.76723	0.880324	1
D00.PP-AB	Condition Test	BMP2	1.74932	0.417004	1
D00.PP-AB	Condition Test	TLX2	1.74569	0.417761	1
D00.PP-AB	Condition Test	SIX3	1.72287	0.78656	1
D00.PP-AB	Condition Test	LMO1	1.70646	0.944622	1
D00.PP-AB	Condition Test	SYNPO2	1.69725	0.945333	1
D00.PP-AB	Condition Test	ANKRD22	1.68837	0.429908	1
D00.PP-AB	Condition Test	LUZP4	1.68575	0.89069	1
D00.PP-AB	Condition Test	AC090907.2	1.66703	0.796698	1
D00.PP-AB	Condition Test	AL138689.2	1.66244	0.893597	1
D00.PP-AB	Condition Test	GOLGA8A	1.65343	0.94866	1
D00.PP-AB	Condition Test	GPAT2	1.64878	0.799999	1
D00.PP-AB	Condition Test	TRIM4	1.63818	0.949793	1
D00.PP-AB	Condition Test	FGF1	1.63292	0.89724	1
D00.PP-AB	Condition Test	VWC2	1.63007	0.950391	1
D00.PP-AB	Condition Test	AC025171.3	1.61648	0.899249	1
D00.PP-AB	Condition Test	KLHDC8A	1.61521	0.951478	1
D00.PP-AB	Condition Test	LHX5-AS1	1.6087	0.95195	1
D00.PP-AB	Condition Test	AC114956.1	1.60466	0.448284	1
D00.PP-AB	Condition Test	KIAA1024L	1.604	0.952289	1
D00.PP-AB	Condition Test	LINC00052	1.55441	0.906707	1
D00.PP-AB	Condition Test	PDE4D	1.53913	0.819688	1
D00.PP-AB	Condition Test	CDH6	1.52728	0.465968	1
D00.PP-AB	Condition Test	COL25A1	1.52589	0.957756	1
D00.PP-AB	Condition Test	AC243960.1	1.5223	0.46713	1
D00.PP-AB	Condition Test	MAPT	1.51665	0.958381	1
D00.PP-AB	Condition Test	RASD1	1.51366	0.958582	1
D00.PP-AB	Condition Test	ALPK1	1.4953	0.913611	1
D00.PP-AB	Condition Test	TRIM31	1.47896	0.915485	1
D00.PP-AB	Condition Test	KCNJ2	1.46402	0.832996	1
D00.PP-AB	Condition Test	CSH1	1.46183	0.481467	1
D00.PP-AB	Condition Test	KCNJ6	1.44911	0.918867	1
D00.PP-AB	Condition Test	LEFTY1	1.44891	0.962816	1
D00.PP-AB	Condition Test	LINC01235	1.44663	0.919145	1
D00.PP-AB	Condition Test	AL121983.2	1.43642	0.837841	1
D00.PP-AB	Condition Test	MAGEB10	1.41478	0.92269	1
D00.PP-AB	Condition Test	PLEKHH3	1.4019	0.965743	1
D00.PP-AB	Condition Test	BGN	1.38983	0.925422	1
D00.PP-AB	Condition Test	AC117402.1	1.38378	0.500629	1
D00.PP-AB	Condition Test	PLIN4	1.38249	0.500951	1
D00.PP-AB	Condition Test	AC239799.2	1.38122	0.847452	1
D00.PP-AB	Condition Test	FABP3	1.36053	0.968215	1
D00.PP-AB	Condition Test	AL117328.2	1.34123	0.930632	1
D00.PP-AB	Condition Test	SLC17A6	1.33205	0.969861	1
D00.PP-AB	Condition Test	SQOR	1.32843	0.514678	1
D00.PP-AB	Condition Test	AL159169.3	1.32755	0.932071	1
D00.PP-AB	Condition Test	AC016831.7	1.27465	0.973037	1
D00.PP-AB	Condition Test	AC007495.1	1.26434	0.531438	1
D00.PP-AB	Condition Test	RAB4B	1.26317	0.938675	1
D00.PP-AB	Condition Test	C9orf106	1.24287	0.870991	1
D00.PP-AB	Condition Test	AC012508.2	1.2363	0.872086	1
D00.PP-AB	Condition Test	AC037487.1	1.23231	0.540016	1
D00.PP-AB	Condition Test	NEURL1B	1.22581	0.873831	1
D00.PP-AB	Condition Test	TMEM121	1.22237	0.874402	1
D00.PP-AB	Condition Test	ERG	1.21072	0.976352	1
D00.PP-AB	Condition Test	BARX1	1.20029	0.976871	1
D00.PP-AB	Condition Test	ZNF575	1.1962	0.549855	1
D00.PP-AB	Condition Test	PBOV1	1.18601	0.946212	1
D00.PP-AB	Condition Test	ERAS	1.18551	0.552802	1
D00.PP-AB	Condition Test	TMEM266	1.17893	0.977913	1
D00.PP-AB	Condition Test	AC078795.3	1.17326	0.556197	1
D00.PP-AB	Condition Test	CCDC168	1.16769	0.97845	1
D00.PP-AB	Condition Test	CYP1B1	1.16172	0.978733	1
D00.PP-AB	Condition Test	AC010735.2	1.1607	0.948592	1
D00.PP-AB	Condition Test	AC090739.1	1.13789	0.888215	1
D00.PP-AB	Condition Test	GSTM1	1.1364	0.979909	1
D00.PP-AB	Condition Test	AC093001.1	1.11896	0.891252	1
D00.PP-AB	Condition Test	AC010834.2	1.11582	0.572403	1
D00.PP-AB	Condition Test	AC110716.2	1.11514	0.572599	1
D00.PP-AB	Condition Test	AC022148.1	1.09814	0.954268	1
D00.PP-AB	Condition Test	OR2A12	1.08102	0.58245	1
D00.PP-AB	Condition Test	SHISA3	1.07359	0.982668	1
D00.PP-AB	Condition Test	MNX1	1.06181	0.957428	1
D00.PP-AB	Condition Test	MIR4435-2HG	1.0618	0.983161	1
D00.PP-AB	Condition Test	AC096733.2	1.05668	0.589584	1
D00.PP-AB	Condition Test	OR1I1	1.05586	0.589825	1
D00.PP-AB	Condition Test	AL136301.1	1.04844	0.592018	1
D00.PP-AB	Condition Test	SMOC2	1.04398	0.98389	1
D00.PP-AB	Condition Test	CCDC68	1.01929	0.906858	1
D00.PP-AB	Condition Test	TRPC6	1.01641	0.601576	1
D00.PP-AB	Condition Test	HJV	1.00918	0.908402	1
D00.PP-AB	Condition Test	AL021068.1	1.00633	0.908835	1
D00.PP-AB	Condition Test	SPRR2A	0.985689	0.911958	1
D00.PP-AB	Condition Test	SOX18	0.961318	0.965625	1
D00.PP-AB	Condition Test	LINC01220	0.944768	0.966896	1
D00.PP-AB	Condition Test	AC084083.1	0.93993	0.987787	1
D00.PP-AB	Condition Test	SPOCK3	0.939638	0.625115	1
D00.PP-AB	Condition Test	TXNRD2	0.928959	0.988162	1
D00.PP-AB	Condition Test	LINC01759	0.926833	0.988234	1
D00.PP-AB	Condition Test	AL365500.1	0.922755	0.630415	1
D00.PP-AB	Condition Test	BANCR	0.914962	0.988631	1
D00.PP-AB	Condition Test	AP001972.3	0.899653	0.924611	1
D00.PP-AB	Condition Test	FILIP1	0.89154	0.640331	1
D00.PP-AB	Condition Test	LINC01108	0.883669	0.98964	1
D00.PP-AB	Condition Test	YPEL2	0.882518	0.643226	1
D00.PP-AB	Condition Test	ZNF441	0.879862	0.644081	1
D00.PP-AB	Condition Test	FFAR4	0.876898	0.971872	1
D00.PP-AB	Condition Test	AC108463.3	0.865896	0.972641	1
D00.PP-AB	Condition Test	LINC00159	0.859875	0.65055	1
D00.PP-AB	Condition Test	FRMPD3	0.842411	0.656255	1
D00.PP-AB	Condition Test	AL022322.2	0.831887	0.974955	1
D00.PP-AB	Condition Test	SERPINB4	0.831022	0.991216	1
D00.PP-AB	Condition Test	AC100810.1	0.830643	0.991227	1
D00.PP-AB	Condition Test	IGFBP3	0.829734	0.660428	1
D00.PP-AB	Condition Test	OR2A25	0.810257	0.991796	1
D00.PP-AB	Condition Test	C6orf223	0.808516	0.976487	1
D00.PP-AB	Condition Test	HTR2C	0.792567	0.992271	1
D00.PP-AB	Condition Test	FLI1	0.789794	0.67375	1
D00.PP-AB	Condition Test	LINC00637	0.786448	0.674878	1
D00.PP-AB	Condition Test	PHACTR3	0.782681	0.978125	1
D00.PP-AB	Condition Test	PARD3-AS1	0.774782	0.978614	1
D00.PP-AB	Condition Test	AC010884.1	0.774638	0.978623	1
D00.PP-AB	Condition Test	C11orf96	0.765619	0.681943	1
D00.PP-AB	Condition Test	AC092159.2	0.763786	0.682568	1
D00.PP-AB	Condition Test	CD1C	0.761663	0.993062	1
D00.PP-AB	Condition Test	PHKG1	0.758045	0.859473	1
D00.PP-AB	Condition Test	PRSS57	0.756161	0.685176	1
D00.PP-AB	Condition Test	AP000255.1	0.749487	0.99336	1
D00.PP-AB	Condition Test	CMTM5	0.746172	0.688606	1
D00.PP-AB	Condition Test	BCO1	0.745698	0.993451	1
D00.PP-AB	Condition Test	AL161908.1	0.738226	0.691347	1
D00.PP-AB	Condition Test	JHY	0.736811	0.946713	1
D00.PP-AB	Condition Test	STXBP5-AS1	0.733618	0.981073	1
D00.PP-AB	Condition Test	LINC01840	0.729881	0.866154	1
D00.PP-AB	Condition Test	SCARA5	0.72494	0.695955	1
D00.PP-AB	Condition Test	HIST1H4B	0.71933	0.981891	1
D00.PP-AB	Condition Test	EGLN1	0.714248	0.994178	1
D00.PP-AB	Condition Test	MIR194-2HG	0.693256	0.994635	1
D00.PP-AB	Condition Test	SIX6	0.679749	0.953803	1
D00.PP-AB	Condition Test	LINC01299	0.679149	0.878097	1
D00.PP-AB	Condition Test	AL356056.2	0.676538	0.984231	1
D00.PP-AB	Condition Test	ARHGEF15	0.674692	0.995021	1
D00.PP-AB	Condition Test	LINC00958	0.671757	0.984483	1
D00.PP-AB	Condition Test	PLAT	0.669559	0.984597	1
D00.PP-AB	Condition Test	AL035701.1	0.668939	0.98463	1
D00.PP-AB	Condition Test	FCRL2	0.668888	0.984632	1
D00.PP-AB	Condition Test	WNK4	0.661814	0.718272	1
D00.PP-AB	Condition Test	LILRB5	0.647615	0.98572	1
D00.PP-AB	Condition Test	AL157786.1	0.642297	0.995653	1
D00.PP-AB	Condition Test	IL17F	0.640304	0.726038	1
D00.PP-AB	Condition Test	DENND6A-DT	0.639624	0.726286	1
D00.PP-AB	Condition Test	MIR3945HG	0.627371	0.959974	1
D00.PP-AB	Condition Test	PTK6	0.623468	0.986904	1
D00.PP-AB	Condition Test	PINCR	0.622666	0.986942	1
D00.PP-AB	Condition Test	IL2RG	0.620277	0.733345	1
D00.PP-AB	Condition Test	AC092436.4	0.617838	0.73424	1
D00.PP-AB	Condition Test	IFIH1	0.617069	0.961148	1
D00.PP-AB	Condition Test	PCA3	0.611836	0.9962	1
D00.PP-AB	Condition Test	AC092301.1	0.597387	0.996444	1
D00.PP-AB	Condition Test	GCC2-AS1	0.591368	0.988395	1
D00.PP-AB	Condition Test	AL138731.1	0.588962	0.964282	1
D00.PP-AB	Condition Test	TDRD1	0.588478	0.745098	1
D00.PP-AB	Condition Test	H1F0	0.587936	0.996598	1
D00.PP-AB	Condition Test	ADH6	0.587525	0.745454	1
D00.PP-AB	Condition Test	AL031432.1	0.58403	0.746757	1
D00.PP-AB	Condition Test	RNF183	0.582826	0.988776	1
D00.PP-AB	Condition Test	AC005034.4	0.571147	0.751583	1
D00.PP-AB	Condition Test	AC098818.2	0.568597	0.996901	1
D00.PP-AB	Condition Test	AL451042.2	0.568307	0.989408	1
D00.PP-AB	Condition Test	OR52A1	0.554578	0.99711	1
D00.PP-AB	Condition Test	MYRIP	0.536202	0.764831	1
D00.PP-AB	Condition Test	HNF1A	0.534872	0.911166	1
D00.PP-AB	Condition Test	LAMP3	0.529813	0.767278	1
D00.PP-AB	Condition Test	AC138207.7	0.515298	0.991552	1
D00.PP-AB	Condition Test	F12	0.514165	0.997662	1
D00.PP-AB	Condition Test	IKZF3	0.505248	0.77676	1
D00.PP-AB	Condition Test	FOXA2	0.503828	0.997792	1
D00.PP-AB	Condition Test	LINC01933	0.500825	0.77848	1
D00.PP-AB	Condition Test	AL359220.1	0.500443	0.973458	1
D00.PP-AB	Condition Test	RBFADN	0.500345	0.992111	1
D00.PP-AB	Condition Test	ABCG4	0.492625	0.781678	1
D00.PP-AB	Condition Test	CLNK	0.483204	0.998037	1
D00.PP-AB	Condition Test	PHEX	0.481662	0.975261	1
D00.PP-AB	Condition Test	AC005670.1	0.467415	0.993268	1
D00.PP-AB	Condition Test	AL160272.1	0.460734	0.998284	1
D00.PP-AB	Condition Test	AC233296.1	0.460612	0.794291	1
D00.PP-AB	Condition Test	AC092337.1	0.458111	0.993577	1
D00.PP-AB	Condition Test	TEX41	0.453745	0.998357	1
D00.PP-AB	Condition Test	DNAH10	0.452663	0.797454	1
D00.PP-AB	Condition Test	PCDH7	0.441026	0.802107	1
D00.PP-AB	Condition Test	DOCK9-DT	0.438329	0.97922	1
D00.PP-AB	Condition Test	LIMCH1	0.437837	0.998515	1
D00.PP-AB	Condition Test	EPHA5-AS1	0.435699	0.804246	1
D00.PP-AB	Condition Test	AC074029.3	0.433502	0.80513	1
D00.PP-AB	Condition Test	AF127577.3	0.431015	0.994432	1
D00.PP-AB	Condition Test	PLEKHG1	0.430802	0.994439	1
D00.PP-AB	Condition Test	LINC02325	0.429942	0.806565	1
D00.PP-AB	Condition Test	TEX26-AS1	0.429765	0.934027	1
D00.PP-AB	Condition Test	ABI3BP	0.426833	0.80782	1
D00.PP-AB	Condition Test	LINC02554	0.422842	0.980564	1
D00.PP-AB	Condition Test	HLA-DQB1	0.422237	0.99866	1
D00.PP-AB	Condition Test	AP000654.1	0.420752	0.980743	1
D00.PP-AB	Condition Test	PLOD2	0.413519	0.998737	1
D00.PP-AB	Condition Test	NRN1	0.411805	0.813912	1
D00.PP-AB	Condition Test	ANKS4B	0.411352	0.814097	1
D00.PP-AB	Condition Test	LINC01513	0.410113	0.814601	1
D00.PP-AB	Condition Test	TSIX	0.409067	0.998776	1
D00.PP-AB	Condition Test	BSN-DT	0.406538	0.816059	1
D00.PP-AB	Condition Test	DGKB	0.403842	0.995223	1
D00.PP-AB	Condition Test	UPK1A-AS1	0.402516	0.998831	1
D00.PP-AB	Condition Test	COX4I2	0.401027	0.982393	1
D00.PP-AB	Condition Test	AP003086.1	0.397161	0.998875	1
D00.PP-AB	Condition Test	CCDC160	0.393585	0.998903	1
D00.PP-AB	Condition Test	Z95114.4	0.386445	0.995695	1
D00.PP-AB	Condition Test	PRKN	0.384373	0.825153	1
D00.PP-AB	Condition Test	SDR16C5	0.375751	0.995971	1
D00.PP-AB	Condition Test	LYRM9	0.370453	0.999078	1
D00.PP-AB	Condition Test	HIST1H4H	0.361008	0.999143	1
D00.PP-AB	Condition Test	TLR7	0.360712	0.985565	1
D00.PP-AB	Condition Test	AC007998.3	0.351661	0.98624	1
D00.PP-AB	Condition Test	MORN3	0.347097	0.840676	1
D00.PP-AB	Condition Test	HTR5A	0.343197	0.842317	1
D00.PP-AB	Condition Test	LRRC36	0.339007	0.844084	1
D00.PP-AB	Condition Test	TMEM213	0.333127	0.996973	1
D00.PP-AB	Condition Test	WDR66	0.330518	0.98776	1
D00.PP-AB	Condition Test	ADRA2A	0.320963	0.999389	1
D00.PP-AB	Condition Test	AL136962.1	0.315321	0.997345	1
D00.PP-AB	Condition Test	MAGEB2	0.314162	0.854635	1
D00.PP-AB	Condition Test	LINC01126	0.313502	0.999429	1
D00.PP-AB	Condition Test	PARM1	0.310295	0.98914	1
D00.PP-AB	Condition Test	MAFB	0.309413	0.989198	1
D00.PP-AB	Condition Test	PHLDA2	0.304103	0.999477	1
D00.PP-AB	Condition Test	PIH1D3	0.301683	0.859984	1
D00.PP-AB	Condition Test	HES5	0.29372	0.990216	1
D00.PP-AB	Condition Test	LINC01209	0.29261	0.99778	1
D00.PP-AB	Condition Test	ENOX1	0.283559	0.990851	1
D00.PP-AB	Condition Test	AC233992.3	0.282138	0.868429	1
D00.PP-AB	Condition Test	AC005899.8	0.281577	0.868673	1
D00.PP-AB	Condition Test	PPP1R27	0.276495	0.991281	1
D00.PP-AB	Condition Test	NSG2	0.275177	0.871457	1
D00.PP-AB	Condition Test	CNDP1	0.261968	0.998298	1
D00.PP-AB	Condition Test	ASCL2	0.257476	0.998367	1
D00.PP-AB	Condition Test	LINGO2	0.257092	0.999678	1
D00.PP-AB	Condition Test	AC138230.1	0.256603	0.879588	1
D00.PP-AB	Condition Test	EVA1B	0.255179	0.999685	1
D00.PP-AB	Condition Test	PCSK9	0.25439	0.880562	1
D00.PP-AB	Condition Test	PCDH11X	0.245835	0.999718	1
D00.PP-AB	Condition Test	PLA2G2C	0.240189	0.886837	1
D00.PP-AB	Condition Test	KCNA2	0.23863	0.887528	1
D00.PP-AB	Condition Test	RIPPLY3	0.236495	0.99867	1
D00.PP-AB	Condition Test	CASQ1	0.236104	0.999749	1
D00.PP-AB	Condition Test	AL591686.1	0.232241	0.890368	1
D00.PP-AB	Condition Test	LEFTY2	0.228766	0.999771	1
D00.PP-AB	Condition Test	AC110285.6	0.226074	0.999779	1
D00.PP-AB	Condition Test	CYSRT1	0.223299	0.999787	1
D00.PP-AB	Condition Test	PGAM2	0.220751	0.895498	1
D00.PP-AB	Condition Test	LINC00691	0.220367	0.89567	1
D00.PP-AB	Condition Test	ALDH3B1	0.21982	0.895915	1
D00.PP-AB	Condition Test	ALX1	0.213852	0.898592	1
D00.PP-AB	Condition Test	IFI30	0.213521	0.898741	1
D00.PP-AB	Condition Test	HIST1H1T	0.210393	0.999821	1
D00.PP-AB	Condition Test	KLF5	0.205756	0.999832	1
D00.PP-AB	Condition Test	C11orf52	0.2044	0.999066	1
D00.PP-AB	Condition Test	Z83851.2	0.203758	0.903139	1
D00.PP-AB	Condition Test	CLC	0.20314	0.99908	1
D00.PP-AB	Condition Test	FBXW12	0.201764	0.995241	1
D00.PP-AB	Condition Test	AL049874.3	0.200281	0.999111	1
D00.PP-AB	Condition Test	PCDHA3	0.198765	0.995377	1
D00.PP-AB	Condition Test	MPP4	0.198682	0.905434	1
D00.PP-AB	Condition Test	AP001094.3	0.196268	0.995489	1
D00.PP-AB	Condition Test	CA3	0.195181	0.999856	1
D00.PP-AB	Condition Test	GFRA1	0.193937	0.907585	1
D00.PP-AB	Condition Test	AL161733.1	0.193799	0.907647	1
D00.PP-AB	Condition Test	FEZF1-AS1	0.191292	0.999205	1
D00.PP-AB	Condition Test	GRHL3	0.189347	0.999224	1
D00.PP-AB	Condition Test	FGF19	0.188128	0.999871	1
D00.PP-AB	Condition Test	INHBB	0.187536	0.999872	1
D00.PP-AB	Condition Test	AC005899.6	0.18407	0.912073	1
D00.PP-AB	Condition Test	AC092807.3	0.180028	0.913918	1
D00.PP-AB	Condition Test	AC007405.1	0.180002	0.996185	1
D00.PP-AB	Condition Test	AP000547.3	0.177535	0.915059	1
D00.PP-AB	Condition Test	ZFP57	0.176724	0.999892	1
D00.PP-AB	Condition Test	SNX31	0.174664	0.916373	1
D00.PP-AB	Condition Test	P4HA2	0.172899	0.999899	1
D00.PP-AB	Condition Test	BTN1A1	0.172627	0.996483	1
D00.PP-AB	Condition Test	TRIML2	0.172573	0.9999	1
D00.PP-AB	Condition Test	CPEB1-AS1	0.166364	0.920184	1
D00.PP-AB	Condition Test	FUT6	0.16546	0.9206	1
D00.PP-AB	Condition Test	TMEFF1	0.160858	0.999918	1
D00.PP-AB	Condition Test	AC010547.1	0.159368	0.923408	1
D00.PP-AB	Condition Test	COMMD3	0.157486	0.999923	1
D00.PP-AB	Condition Test	HIST1H2BA	0.1564	0.999513	1
D00.PP-AB	Condition Test	GPR155	0.150828	0.999932	1
D00.PP-AB	Condition Test	AL731537.1	0.149819	0.927828	1
D00.PP-AB	Condition Test	LINC01871	0.147646	0.928836	1
D00.PP-AB	Condition Test	AP000223.1	0.145845	0.929673	1
D00.PP-AB	Condition Test	DENND3	0.143821	0.930614	1
D00.PP-AB	Condition Test	LINC01833	0.142524	0.999943	1
D00.PP-AB	Condition Test	FLT3LG	0.142521	0.999943	1
D00.PP-AB	Condition Test	ADORA3	0.140471	0.932174	1
D00.PP-AB	Condition Test	MIR9-3HG	0.137917	0.933365	1
D00.PP-AB	Condition Test	PRKCE	0.135915	0.9343	1
D00.PP-AB	Condition Test	NPFFR1	0.133215	0.999671	1
D00.PP-AB	Condition Test	ADGRF1	0.132742	0.997893	1
D00.PP-AB	Condition Test	AL022323.3	0.132714	0.999954	1
D00.PP-AB	Condition Test	NAPSA	0.131699	0.999681	1
D00.PP-AB	Condition Test	ZNF385B	0.123318	0.999728	1
D00.PP-AB	Condition Test	LYL1	0.121863	0.940888	1
D00.PP-AB	Condition Test	CFAP57	0.12105	0.94127	1
D00.PP-AB	Condition Test	SERPINB3	0.120043	0.941744	1
D00.PP-AB	Condition Test	AC068831.1	0.117676	0.942859	1
D00.PP-AB	Condition Test	HBA1	0.1164	0.998371	1
D00.PP-AB	Condition Test	PCDH11Y	0.115582	0.999768	1
D00.PP-AB	Condition Test	AL357033.1	0.114579	0.99997	1
D00.PP-AB	Condition Test	SOCS2	0.113681	0.999971	1
D00.PP-AB	Condition Test	MTRNR2L4	0.112794	0.999782	1
D00.PP-AB	Condition Test	AC005082.1	0.109252	0.946839	1
D00.PP-AB	Condition Test	MR1	0.108452	0.947218	1
D00.PP-AB	Condition Test	PCDH9	0.104962	0.948872	1
D00.PP-AB	Condition Test	P2RX7	0.102976	0.999978	1
D00.PP-AB	Condition Test	HPSE2	0.0989773	0.951716	1
D00.PP-AB	Condition Test	TCF23	0.0988007	0.999842	1
D00.PP-AB	Condition Test	ZNF648	0.0966357	0.952831	1
D00.PP-AB	Condition Test	EML6	0.0944102	0.999859	1
D00.PP-AB	Condition Test	ANO4	0.0943098	0.99986	1
D00.PP-AB	Condition Test	LRRN4CL	0.0938022	0.992571	1
D00.PP-AB	Condition Test	AC093827.4	0.091453	0.999985	1
D00.PP-AB	Condition Test	LINC00685	0.0911407	0.999985	1
D00.PP-AB	Condition Test	TFR2	0.0896622	0.999985	1
D00.PP-AB	Condition Test	AC027796.3	0.0896325	0.956173	1
D00.PP-AB	Condition Test	CFAP100	0.0893778	0.999031	1
D00.PP-AB	Condition Test	PCDHB3	0.0863743	0.999987	1
D00.PP-AB	Condition Test	PLS3	0.0859043	0.999987	1
D00.PP-AB	Condition Test	AP001267.2	0.0817145	0.999989	1
D00.PP-AB	Condition Test	ABCB5	0.081404	0.960115	1
D00.PP-AB	Condition Test	AC010542.4	0.0807117	0.999207	1
D00.PP-AB	Condition Test	TMEM156	0.0799817	0.960798	1
D00.PP-AB	Condition Test	SFTA2	0.0791061	0.961219	1
D00.PP-AB	Condition Test	LINC00324	0.0789329	0.99999	1
D00.PP-AB	Condition Test	AC119427.1	0.0761489	0.999293	1
D00.PP-AB	Condition Test	AL031777.3	0.0751447	0.999991	1
D00.PP-AB	Condition Test	ATP1A4	0.0740586	0.963648	1
D00.PP-AB	Condition Test	CRYL1	0.0704962	0.999993	1
D00.PP-AB	Condition Test	GC	0.0690381	0.999935	1
D00.PP-AB	Condition Test	AC009812.3	0.0671311	0.999939	1
D00.PP-AB	Condition Test	ENC1	0.0652202	0.999994	1
D00.PP-AB	Condition Test	CNNM1	0.0610899	0.999543	1
D00.PP-AB	Condition Test	LINC01133	0.0604513	0.970227	1
D00.PP-AB	Condition Test	AC013714.1	0.0591706	0.999956	1
D00.PP-AB	Condition Test	CD36	0.0578598	0.99959	1
D00.PP-AB	Condition Test	AC090198.1	0.05728	0.971766	1
D00.PP-AB	Condition Test	AC068768.1	0.0566527	0.972071	1
D00.PP-AB	Condition Test	AC090625.2	0.0554146	0.996588	1
D00.PP-AB	Condition Test	POU5F2	0.0531615	0.999997	1
D00.PP-AB	Condition Test	NR1I3	0.0519249	0.999968	1
D00.PP-AB	Condition Test	CD22	0.051519	0.999997	1
D00.PP-AB	Condition Test	AC126323.2	0.050997	0.974824	1
D00.PP-AB	Condition Test	TUSC1	0.0464328	0.999998	1
D00.PP-AB	Condition Test	HHIP	0.0463173	0.999998	1
D00.PP-AB	Condition Test	AL035252.2	0.0459154	0.999976	1
D00.PP-AB	Condition Test	CRB2	0.0449767	0.977763	1
D00.PP-AB	Condition Test	LINC01876	0.0449513	0.999978	1
D00.PP-AB	Condition Test	ZNF630	0.0447734	0.999978	1
D00.PP-AB	Condition Test	AL391152.1	0.0442362	0.999998	1
D00.PP-AB	Condition Test	DSG3	0.0438545	0.999979	1
D00.PP-AB	Condition Test	RAB27B	0.0425946	0.978928	1
D00.PP-AB	Condition Test	HIST1H2AL	0.0418662	0.999998	1
D00.PP-AB	Condition Test	CCR10	0.0392071	0.980587	1
D00.PP-AB	Condition Test	DNAH7	0.0383321	0.999985	1
D00.PP-AB	Condition Test	LINC02044	0.0379288	0.981214	1
D00.PP-AB	Condition Test	STARD6	0.0370657	0.999986	1
D00.PP-AB	Condition Test	FOXB2	0.0349315	0.982686	1
D00.PP-AB	Condition Test	IL11	0.0321216	0.984067	1
D00.PP-AB	Condition Test	FAM83C-AS1	0.0316034	0.984322	1
D00.PP-AB	Condition Test	HIST1H3B	0.0305219	0.999999	1
D00.PP-AB	Condition Test	AC018653.3	0.0302417	0.999887	1
D00.PP-AB	Condition Test	PCDH18	0.0301993	0.999999	1
D00.PP-AB	Condition Test	NPFFR2	0.0291413	0.999999	1
D00.PP-AB	Condition Test	VIPR2	0.0287611	1	1
D00.PP-AB	Condition Test	PPP5D1	0.0287229	0.998716	1
D00.PP-AB	Condition Test	BMP4	0.0287098	1	1
D00.PP-AB	Condition Test	ZNF239	0.0284689	1	1
D00.PP-AB	Condition Test	AP003306.2	0.028138	0.98603	1
D00.PP-AB	Condition Test	TNFAIP6	0.0272766	1	1
D00.PP-AB	Condition Test	AC005821.1	0.0267182	0.98673	1
D00.PP-AB	Condition Test	AC004034.1	0.0252389	0.98746	1
D00.PP-AB	Condition Test	TUBB3	0.0251446	0.987506	1
D00.PP-AB	Condition Test	CD70	0.0238507	1	1
D00.PP-AB	Condition Test	KCNC2	0.023155	0.988489	1
D00.PP-AB	Condition Test	CCDC13	0.022328	0.988898	1
D00.PP-AB	Condition Test	WDR60	0.0217461	1	1
D00.PP-AB	Condition Test	RP1L1	0.021123	0.999945	1
D00.PP-AB	Condition Test	COL4A6	0.0210108	1	1
D00.PP-AB	Condition Test	AC007681.1	0.0206611	0.999997	1
D00.PP-AB	Condition Test	AC116565.1	0.020158	1	1
D00.PP-AB	Condition Test	EPHA3	0.0188763	1	1
D00.PP-AB	Condition Test	AL009181.1	0.0181605	0.990961	1
D00.PP-AB	Condition Test	GNGT1	0.0179212	0.991079	1
D00.PP-AB	Condition Test	HCLS1	0.0161929	0.991936	1
D00.PP-AB	Condition Test	TAGLN	0.0160216	1	1
D00.PP-AB	Condition Test	APLN	0.015505	1	1
D00.PP-AB	Condition Test	HIF1A-AS1	0.0138001	0.993124	1
D00.PP-AB	Condition Test	HIST1H2AA	0.0115925	1	1
D00.PP-AB	Condition Test	SMC1B	0.0110448	0.994493	1
D00.PP-AB	Condition Test	TDRD6	0.0103242	1	1
D00.PP-AB	Condition Test	LINC02363	0.0101695	0.994928	1
D00.PP-AB	Condition Test	LINC01934	0.00987532	0.995075	1
D00.PP-AB	Condition Test	PCDHB7	0.00956888	0.995227	1
D00.PP-AB	Condition Test	SORCS2	0.00955732	0.995233	1
D00.PP-AB	Condition Test	AC243965.2	0.00918652	0.995417	1
D00.PP-AB	Condition Test	SLC26A4	0.0088593	0.99558	1
D00.PP-AB	Condition Test	AC131097.3	0.00811742	1	1
D00.PP-AB	Condition Test	DHRS9	0.00776568	0.996125	1
D00.PP-AB	Condition Test	CHRNA1	0.00758556	0.996214	1
D00.PP-AB	Condition Test	GRK7	0.00751386	0.99625	1
D00.PP-AB	Condition Test	PPIC	0.00617011	1	1
D00.PP-AB	Condition Test	LMO2	0.00615931	0.999995	1
D00.PP-AB	Condition Test	CCDC170	0.00575178	0.997128	1
D00.PP-AB	Condition Test	LOH12CR2	0.00559429	1	1
D00.PP-AB	Condition Test	GADD45G	0.00555336	1	1
D00.PP-AB	Condition Test	TGFB3	0.00538269	0.997312	1
D00.PP-AB	Condition Test	HES1	0.00521079	1	1
D00.PP-AB	Condition Test	KRT7	0.00473888	1	1
D00.PP-AB	Condition Test	CCDC27	0.00359783	1	1
D00.PP-AB	Condition Test	PRSS21	0.0033259	0.998338	1
D00.PP-AB	Condition Test	ZNF169	0.00312952	1	1
D00.PP-AB	Condition Test	HPGD	0.00297622	1	1
D00.PP-AB	Condition Test	PATE2	0.00270451	1	1
D00.PP-AB	Condition Test	EMP3	0.00257821	1	1
D00.PP-AB	Condition Test	ADGRE1	0.00237789	0.999999	1
D00.PP-AB	Condition Test	RRS1-AS1	0.00209105	0.998955	1
D00.PP-AB	Condition Test	AC007365.1	0.00199041	0.999005	1
D00.PP-AB	Condition Test	AP003025.2	0.00170607	1	1
D00.PP-AB	Condition Test	LINC01483	0.00155716	1	1
D00.PP-AB	Condition Test	SKAP1	0.00153891	0.999231	1
D00.PP-AB	Condition Test	LINC01748	0.00132762	0.999336	1
D00.PP-AB	Condition Test	LRRC25	0.00101671	0.999492	1
D00.PP-AB	Condition Test	PCDH15	0.000741031	0.99963	1
D00.PP-AB	Condition Test	ASPA	0.000659922	0.99967	1
D00.PP-AB	Condition Test	NCKAP1L	0.000544991	0.999728	1
D00.PP-AB	Condition Test	PTGDR	0.000532497	0.999734	1
D00.PP-AB	Condition Test	NPC1L1	0.000438459	1	1
D00.PP-AB	Condition Test	AC073352.1	0.000415626	0.999792	1
D00.PP-AB	Condition Test	F7	0.000409405	0.999795	1
D00.PP-AB	Condition Test	GRHL1	0.000219855	1	1
D00.PP-AB	Condition Test	SLIT1	0.000179114	0.99991	1
D00.PP-AB	Condition Test	PCGF5	0.000171123	1	1
D00.PP-AB	Condition Test	RFX4	0.000168539	0.999916	1
D00.PP-AB	Condition Test	AC025580.3	0.000113418	1	1
D00.PP-AB	Condition Test	AC092287.1	5.82864e-05	1	1
D00.PP-AB	Condition Test	MOG	3.69408e-05	0.999982	1
D00.PP-AB	Condition Test	GTSF1	1.92598e-05	1	1
D00.PP-AB	Condition Test	AC124944.1	4.12236e-06	0.999998	1
D00.PP-AB	Condition Test	MYMK	3.64213e-06	0.999998	1
D00.PP-AB	Condition Test	AL354732.1	2.65438e-06	0.999999	1
D00.PP-AB	Condition Test	LHX1	2.4596e-06	0.999999	1
D00.PP-AB	Condition Test	VSTM2L	2.38208e-06	0.999999	1
D00.PP-AB	Condition Test	AC016745.2	1.84121e-06	0.999999	1
D00.PP-AB	Condition Test	TEX35	1.56541e-06	0.999999	1
D00.PP-AB	Condition Test	LRRN3	1.3287e-06	0.999999	1
D00.PP-AB	Condition Test	MFAP5	8.09227e-07	1	1
D00.PP-AB	Condition Test	ART4	4.62307e-07	1	1
D00.PP-AB	Condition Test	CTSS	2.879e-07	1	1
D00.PP-AB	Condition Test	CPNE5	2.08811e-07	1	1
D00.PP-AB	Condition Test	LINC02419	1.45373e-07	1	1
D00.PP-AB	Condition Test	SEPT14	1.17979e-07	1	1
D00.PP-AB	Condition Test	HES4	1.08494e-07	1	1
D00.PP-AB	Condition Test	SCGB1D2	1.03906e-07	1	1
D00.PP-AB	Condition Test	PMP2	8.13408e-08	1	1
D00.PP-AB	Condition Test	KCNIP4-IT1	6.85205e-08	1	1
D00.PP-AB	Condition Test	LINC01411	2.56245e-08	1	1
D00.PP-AB	Condition Test	LINC02533	1.85162e-08	1	1
D00.PP-AB	Condition Test	MOK	1.63252e-08	1	1
D00.PP-AB	Condition Test	AC006004.1	1.37298e-08	1	1
D00.PP-AB	Condition Test	LGALS9B	1.11577e-08	1	1
D00.PP-AB	Condition Test	GJB6	1.10217e-08	1	1
D00.PP-AB	Condition Test	LINC00485	9.50866e-09	1	1
D00.PP-AB	Condition Test	AC005264.1	8.95615e-09	1	1
D00.PP-AB	Condition Test	EGR3	8.63372e-09	1	1
D00.PP-AB	Condition Test	PGR	6.97159e-09	1	1
D00.PP-AB	Condition Test	AC015722.2	6.59893e-09	1	1
D00.PP-AB	Condition Test	AL161630.1	6.26224e-09	1	1
D00.PP-AB	Condition Test	AL031056.2	5.53911e-09	1	1
D00.PP-AB	Condition Test	ATP6V1FNB	5.44353e-09	1	1
D00.PP-AB	Condition Test	ZBTB20-AS4	4.9623e-09	1	1
D00.PP-AB	Condition Test	CCDC80	4.95143e-09	1	1
D00.PP-AB	Condition Test	PRSS23	4.85086e-09	1	1
D00.PP-AB	Condition Test	SIPA1L2	4.63273e-09	1	1
D00.PP-AB	Condition Test	TIPARP	4.58385e-09	1	1
D00.PP-AB	Condition Test	TSSK3	4.56949e-09	1	1
D00.PP-AB	Condition Test	LCN15	4.52269e-09	1	1
D00.PP-AB	Condition Test	IER5L	4.31846e-09	1	1
D00.PP-AB	Condition Test	TTC6	4.31433e-09	1	1
D00.PP-AB	Condition Test	SMCR5	4.12206e-09	1	1
D00.PP-AB	Condition Test	CST4	4.07686e-09	1	1
D00.PP-AB	Condition Test	MEG9	3.9878e-09	1	1
D00.PP-AB	Condition Test	C5orf17	3.96172e-09	1	1
D00.PP-AB	Condition Test	SORBS2	3.78243e-09	1	1
D00.PP-AB	Condition Test	SLC6A4	3.66959e-09	1	1
D00.PP-AB	Condition Test	HTR5A-AS1	3.61496e-09	1	1
D00.PP-AB	Condition Test	POTEC	3.61424e-09	1	1
D00.PP-AB	Condition Test	SH3BGR	3.57722e-09	1	1
D00.PP-AB	Condition Test	TGM3	3.53527e-09	1	1
D00.PP-AB	Condition Test	DIRC3	3.45029e-09	1	1
D00.PP-AB	Condition Test	CCDC144NL-AS1	3.24276e-09	1	1
D00.PP-AB	Condition Test	DOK4	3.1285e-09	1	1
D00.PP-AB	Condition Test	IFIT1	3.08225e-09	1	1
D00.PP-AB	Condition Test	PLD1	2.92277e-09	1	1
D00.PP-AB	Condition Test	TXNIP	2.85791e-09	1	1
D00.PP-AB	Condition Test	IRX3	2.44038e-09	1	1
D00.PP-AB	Condition Test	PROX1	1.62874e-09	1	1
D00.PP-AB	Condition Test	IFI16	1.52017e-09	1	1
D09B.D16.D19 CP.CM.EPDC	Association Test- Global	TYMS	9629.91	0	0
D09B.D16.D19 CP.CM.EPDC	Association Test- Global	UBE2T	8992.22	0	0
D09B.D16.D19 CP.CM.EPDC	Association Test- Global	SMC4	8668.35	0	0
D09B.D16.D19 CP.CM.EPDC	Association Test- Global	CKS1B	7133.94	0	0
D09B.D16.D19 CP.CM.EPDC	Association Test- Global	KPNA2	6872.26	0	0
D09B.D16.D19 CP.CM.EPDC	Association Test- Global	TNNC1	6776.75	0	0
D09B.D16.D19 CP.CM.EPDC	Association Test- Global	PBK	6694.11	0	0
D09B.D16.D19 CP.CM.EPDC	Association Test- Global	BIRC5	6529.54	0	0
D09B.D16.D19 CP.CM.EPDC	Association Test- Global	TPX2	6509.52	0	0
D09B.D16.D19 CP.CM.EPDC	Association Test- Global	RRM1	6473.94	0	0
D09B.D16.D19 CP.CM.EPDC	Association Test- Global	H2AFZ	6399.57	0	0
D09B.D16.D19 CP.CM.EPDC	Association Test- Global	NUSAP1	6295.36	0	0
D09B.D16.D19 CP.CM.EPDC	Association Test- Global	UBE2S	6016.23	0	0
D09B.D16.D19 CP.CM.EPDC	Association Test- Global	GTSE1	5960.31	0	0
D09B.D16.D19 CP.CM.EPDC	Association Test- Global	MKI67	5955.78	0	0
D09B.D16.D19 CP.CM.EPDC	Association Test- Global	HMGB1	5868.91	0	0
D09B.D16.D19 CP.CM.EPDC	Association Test- Global	TK1	5832.13	0	0
D09B.D16.D19 CP.CM.EPDC	Association Test- Global	ANLN	5825.79	0	0
D09B.D16.D19 CP.CM.EPDC	Association Test- Global	KIF20B	5728.01	0	0
D09B.D16.D19 CP.CM.EPDC	Association Test- Global	MYL4	5706.69	0	0
D09B.D16.D19 CP.CM.EPDC	Association Test- Global	H2AFX	5706.5	0	0
D09B.D16.D19 CP.CM.EPDC	Association Test- Global	ZWINT	5689.54	0	0
D09B.D16.D19 CP.CM.EPDC	Association Test- Global	PCLAF	5628.07	0	0
D09B.D16.D19 CP.CM.EPDC	Association Test- Global	KIF23	5524.09	0	0
D09B.D16.D19 CP.CM.EPDC	Association Test- Global	CKS2	5493.25	0	0
D09B.D16.D19 CP.CM.EPDC	Association Test- Global	ORC6	5444.8	0	0
D09B.D16.D19 CP.CM.EPDC	Association Test- Global	ASPM	5416.92	0	0
D09B.D16.D19 CP.CM.EPDC	Association Test- Global	MAD2L1	5393.66	0	0
D09B.D16.D19 CP.CM.EPDC	Association Test- Global	HIST1H4C	5388.4	0	0
D09B.D16.D19 CP.CM.EPDC	Association Test- Global	CENPF	5381.3	0	0
D09B.D16.D19 CP.CM.EPDC	Association Test- Global	AURKA	5214.33	0	0
D09B.D16.D19 CP.CM.EPDC	Association Test- Global	DEPDC1	5140.51	0	0
D09B.D16.D19 CP.CM.EPDC	Association Test- Global	TUBB	5090.75	0	0
D09B.D16.D19 CP.CM.EPDC	Association Test- Global	MYBL2	5080.3	0	0
D09B.D16.D19 CP.CM.EPDC	Association Test- Global	CENPK	5076.49	0	0
D09B.D16.D19 CP.CM.EPDC	Association Test- Global	NDC80	5048.45	0	0
D09B.D16.D19 CP.CM.EPDC	Association Test- Global	BST2	5033.37	0	0
D09B.D16.D19 CP.CM.EPDC	Association Test- Global	AURKB	5015.27	0	0
D09B.D16.D19 CP.CM.EPDC	Association Test- Global	HMMR	5014.73	0	0
D09B.D16.D19 CP.CM.EPDC	Association Test- Global	CCNB1	4959.97	0	0
D09B.D16.D19 CP.CM.EPDC	Association Test- Global	CENPM	4957.45	0	0
D09B.D16.D19 CP.CM.EPDC	Association Test- Global	S100A10	4852.74	0	0
[truncated: 8,723 more rows]

## Sheet: 3-LineageDEG.IntegrSubsets.TOP
Integrated Subset (Fig. S13)	TOP Association Test Threshold DEG*	TOP Condition Test Threshold DEG*	*Threshold DEG: FDR <0.05 & FC > 2x and then rank by Wald statistic
D00.PP-AB	BNIP3, DDIT4	XIST, DNAJC15
D09B.D16.D19 CP.CM.EPDC	TYMS, UBE2T	ZNF208, CCDC144NL-AS1
Lineage-1: CP-CM	CA1: TYMS, KPNA2; PA1: HMGB1, SMC4	XIST, GPC1
Lineage-2: CP-EPDC	CA1: TNNC1, ACTC1; PA1: TNNC1, MYL4	MEG8, MME

## Sheet: 4-LineageDEG.IntegrSubsets.ORA
Integrated Subset Data (Fig. S13)	Lineage DEG	DEG Group	ID	Description	GeneRatio	BgRatio	pvalue	p.adjust	qvalue	geneID	Count	Enriched Gene Sets (Top 5 in BOLD) for Association Test Lineage DEGs	Enriched Gene Sets (Top 5 in BOLD) for Condition Test Lineage DEGs
D00.PP-AB	Association Test	Top100-A	GO:0055069	zinc ion homeostasis	6/72	10/2319	1.38465e-07	0.000241068	0.000222565	MT1X/MT2A/MT1H/MT1F/MT1G/MT1E	6
D00.PP-AB	Association Test	Top100-A	GO:0071280	cellular response to copper ion	6/72	11/2319	2.97178e-07	0.000258693	0.000238837	MT1X/MT2A/MT1H/MT1F/MT1G/MT1E	6
D00.PP-AB	Association Test	Top100-A	GO:0072503	cellular divalent inorganic cation homeostasis	11/72	57/2319	7.03315e-07	0.000321275	0.000296616	MT1X/MT2A/MT1H/MT1F/MT1G/MT1E/TMEM64/DRD4/MCOLN3/STC1/BNIP3	11
D00.PP-AB	Association Test	Top100-A	GO:0010043	response to zinc ion	6/72	13/2319	1.05051e-06	0.000321275	0.000296616	MT1X/MT2A/MT1H/MT1F/MT1G/MT1E	6
D00.PP-AB	Association Test	Top100-A	GO:0071276	cellular response to cadmium ion	6/72	13/2319	1.05051e-06	0.000321275	0.000296616	MT1X/MT2A/MT1H/MT1F/MT1G/MT1E	6
D00.PP-AB	Association Test	Top100-A	GO:0006875	cellular metal ion homeostasis	12/72	72/2319	1.10721e-06	0.000321275	0.000296616	MT1X/MT2A/MT1H/MT1F/MT1G/MT1E/TMEM64/DRD4/EGLN1/MCOLN3/STC1/BNIP3	12
D00.PP-AB	Association Test	Top100-A	GO:0046916	cellular transition metal ion homeostasis	7/72	21/2319	1.70446e-06	0.000423924	0.000391385	MT1X/MT2A/MT1H/MT1F/MT1G/MT1E/EGLN1	7
D00.PP-AB	Association Test	Top100-A	GO:0030003	cellular cation homeostasis	12/72	77/2319	2.34119e-06	0.000464611	0.00042895	MT1X/MT2A/MT1H/MT1F/MT1G/MT1E/TMEM64/DRD4/EGLN1/MCOLN3/STC1/BNIP3	12
D00.PP-AB	Association Test	Top100-A	GO:0055082	cellular chemical homeostasis	14/72	106/2319	2.40178e-06	0.000464611	0.00042895	MT1X/MT2A/MT1H/MT1F/MT1G/MT1E/TMEM64/DRD4/EGLN1/NPTX1/MCOLN3/ADRA2A/STC1/BNIP3	14
D00.PP-AB	Association Test	Top100-A	GO:0046688	response to copper ion	6/72	15/2319	2.91613e-06	0.000507697	0.000468729	MT1X/MT2A/MT1H/MT1F/MT1G/MT1E	6
D00.PP-AB	Association Test	Top100-A	GO:0072507	divalent inorganic cation homeostasis	11/72	66/2319	3.27566e-06	0.000517099	0.000477409	MT1X/MT2A/MT1H/MT1F/MT1G/MT1E/TMEM64/DRD4/MCOLN3/STC1/BNIP3	11
D00.PP-AB	Association Test	Top100-A	GO:0006873	cellular ion homeostasis	12/72	80/2319	3.56415e-06	0.000517099	0.000477409	MT1X/MT2A/MT1H/MT1F/MT1G/MT1E/TMEM64/DRD4/EGLN1/MCOLN3/STC1/BNIP3	12
D00.PP-AB	Association Test	Top100-A	GO:0055076	transition metal ion homeostasis	7/72	24/2319	4.70819e-06	0.000630535	0.000582138	MT1X/MT2A/MT1H/MT1F/MT1G/MT1E/EGLN1	7
D00.PP-AB	Association Test	Top100-A	GO:0018208	peptidyl-proline modification	5/72	10/2319	5.60812e-06	0.00069741	0.00064388	P3H2/P4HA2/EGLN1/P4HA1/EGLN3	5
D00.PP-AB	Association Test	Top100-A	GO:0071248	cellular response to metal ion	9/72	46/2319	7.08978e-06	0.000822887	0.000759726	MT1X/MT2A/MT1H/MT1F/MT1G/MT1E/INHBB/NPTX1/BNIP3	9
D00.PP-AB	Association Test	Top100-A	GO:0046686	response to cadmium ion	6/72	18/2319	1.0043e-05	0.00108737	0.00100391	MT1X/MT2A/MT1H/MT1F/MT1G/MT1E	6
D00.PP-AB	Association Test	Top100-A	GO:0019725	cellular homeostasis	14/72	120/2319	1.08022e-05	0.00108737	0.00100391	MT1X/MT2A/MT1H/MT1F/MT1G/MT1E/TMEM64/DRD4/EGLN1/NPTX1/MCOLN3/ADRA2A/STC1/BNIP3	14
D00.PP-AB	Association Test	Top100-A	GO:0055065	metal ion homeostasis	12/72	89/2319	1.12422e-05	0.00108737	0.00100391	MT1X/MT2A/MT1H/MT1F/MT1G/MT1E/TMEM64/DRD4/EGLN1/MCOLN3/STC1/BNIP3	12
D00.PP-AB	Association Test	Top100-A	GO:0071241	cellular response to inorganic substance	9/72	51/2319	1.72806e-05	0.00158345	0.00146191	MT1X/MT2A/MT1H/MT1F/MT1G/MT1E/INHBB/NPTX1/BNIP3	9
D00.PP-AB	Association Test	Top100-A	GO:0009719	response to endogenous stimulus	24/72	327/2319	2.10747e-05	0.00183455	0.00169374	VIM/LEFTY1/COL1A1/WNT4/LBH/DRD4/NEFL/INHBB/COL1A2/SERPINB9/SESN3/FST/FGFR3/ADRA2A/CDKN1C/BTG2/STC1/DDIT4/GDF15/FOSL1/ID1/EGR1/KDM3A/INSIG2	24
D00.PP-AB	Association Test	Top100-A	GO:0055080	cation homeostasis	12/72	95/2319	2.23131e-05	0.00184986	0.00170787	MT1X/MT2A/MT1H/MT1F/MT1G/MT1E/TMEM64/DRD4/EGLN1/MCOLN3/STC1/BNIP3	12
D00.PP-AB	Association Test	Top100-A	GO:0010035	response to inorganic substance	13/72	113/2319	2.73375e-05	0.00216339	0.00199734	MT1X/MT2A/MT1H/MT1F/MT1G/MT1E/COL1A1/EGLN1/NEFL/INHBB/NPTX1/BNIP3/FOSL1	13
D00.PP-AB	Association Test	Top100-A	GO:0098771	inorganic ion homeostasis	12/72	98/2319	3.07856e-05	0.00233034	0.00215147	MT1X/MT2A/MT1H/MT1F/MT1G/MT1E/TMEM64/DRD4/EGLN1/MCOLN3/STC1/BNIP3	12
D00.PP-AB	Association Test	Top100-A	GO:0050801	ion homeostasis	12/72	100/2319	3.78833e-05	0.00274812	0.00253718	MT1X/MT2A/MT1H/MT1F/MT1G/MT1E/TMEM64/DRD4/EGLN1/MCOLN3/STC1/BNIP3	12
D00.PP-AB	Association Test	Top100-A	GO:0071495	cellular response to endogenous stimulus	21/72	282/2319	6.77491e-05	0.00471805	0.00435591	VIM/LEFTY1/COL1A1/WNT4/LBH/DRD4/INHBB/COL1A2/SERPINB9/SESN3/FST/FGFR3/ADRA2A/CDKN1C/STC1/DDIT4/GDF15/ID1/EGR1/KDM3A/INSIG2	21
D00.PP-AB	Association Test	Top100-A	GO:0071456	cellular response to hypoxia	8/72	49/2319	9.4693e-05	0.00634079	0.0058541	EGLN1/FAM162A/STC1/BNIP3/MALAT1/EGLN3/EGR1/BNIP3L	8
D00.PP-AB	Association Test	Top100-A	GO:0036294	cellular response to decreased oxygen levels	8/72	50/2319	0.000109951	0.00708977	0.00654559	EGLN1/FAM162A/STC1/BNIP3/MALAT1/EGLN3/EGR1/BNIP3L	8
D00.PP-AB	Association Test	Top100-A	GO:0042592	homeostatic process	21/72	294/2319	0.000126376	0.00742748	0.00685738	MT1X/MT2A/MT1H/MT1F/MT1G/MT1E/TMEM64/DRD4/EGLN1/NPTX1/SESN3/PLCL2/MCOLN3/ADRA2A/STC1/BNIP3/CDK6/ID1/EGR1/PLA2G2A/KDM3A	21
D00.PP-AB	Association Test	Top100-A	GO:0070482	response to oxygen levels	11/72	96/2319	0.000127543	0.00742748	0.00685738	COL1A1/EGLN1/FAM162A/PLOD2/STC1/DDIT4/BNIP3/MALAT1/EGLN3/EGR1/BNIP3L	11
D00.PP-AB	Association Test	Top100-A	GO:0045926	negative regulation of growth	9/72	65/2319	0.000127986	0.00742748	0.00685738	MT1X/MT2A/MT1H/MT1F/MT1G/MT1E/FGFR3/CDKN1A/GDF15	9
D00.PP-AB	Association Test	Top100-A	GO:0009725	response to hormone	15/72	169/2319	0.000137038	0.00769623	0.0071055	COL1A1/LBH/NEFL/INHBB/SERPINB9/SESN3/ADRA2A/BTG2/STC1/DDIT4/GDF15/FOSL1/EGR1/KDM3A/INSIG2	15
D00.PP-AB	Association Test	Top100-A	GO:0071310	cellular response to organic substance	27/72	440/2319	0.000143768	0.00773714	0.00714327	VIM/LEFTY1/MT1X/MT2A/MT1G/COL1A1/WNT4/LBH/DRD4/INHBB/NPTX1/COL1A2/SERPINB9/SESN3/FST/FGFR3/ADRA2A/CDKN1C/CXCL5/STC1/DDIT4/GDF15/ID1/EGR1/FEZ1/KDM3A/INSIG2	27
D00.PP-AB	Association Test	Top100-A	GO:0048878	chemical homeostasis	15/72	170/2319	0.000146654	0.00773714	0.00714327	MT1X/MT2A/MT1H/MT1F/MT1G/MT1E/TMEM64/DRD4/EGLN1/NPTX1/SESN3/MCOLN3/ADRA2A/STC1/BNIP3	15
D00.PP-AB	Association Test	Top100-A	GO:0021766	hippocampus development	5/72	18/2319	0.000156927	0.00803559	0.00741881	NEFL/ID4/BTG2/CDK6/FEZ1	5
D00.PP-AB	Association Test	Top100-A	GO:0071453	cellular response to oxygen levels	8/72	53/2319	0.000168419	0.00837762	0.00773459	EGLN1/FAM162A/STC1/BNIP3/MALAT1/EGLN3/EGR1/BNIP3L	8
D00.PP-AB	Association Test	Top100-A	GO:0009636	response to toxic substance	8/72	54/2319	0.000192835	0.00932569	0.0086099	MT1X/MT2A/MT1H/MT1F/MT1G/MT1E/NEFL/INHBB	8
D00.PP-AB	Association Test	Top100-A	GO:0010038	response to metal ion	9/72	72/2319	0.000286066	0.0129007	0.0119105	MT1X/MT2A/MT1H/MT1F/MT1G/MT1E/INHBB/NPTX1/BNIP3	9
D00.PP-AB	Association Test	Top100-A	GO:0001666	response to hypoxia	10/72	88/2319	0.000286159	0.0129007	0.0119105	EGLN1/FAM162A/PLOD2/STC1/DDIT4/BNIP3/MALAT1/EGLN3/EGR1/BNIP3L	10
D00.PP-AB	Association Test	Top100-A	GO:0098754	detoxification	6/72	31/2319	0.000288988	0.0129007	0.0119105	MT1X/MT2A/MT1H/MT1F/MT1G/MT1E	6
D00.PP-AB	Association Test	Top100-A	GO:0036293	response to decreased oxygen levels	10/72	89/2319	0.000314422	0.0136852	0.0126348	EGLN1/FAM162A/PLOD2/STC1/DDIT4/BNIP3/MALAT1/EGLN3/EGR1/BNIP3L	10
D00.PP-AB	Association Test	Top100-A	GO:1901700	response to oxygen-containing compound	20/72	303/2319	0.000569967	0.0242027	0.022345	VIM/COL1A1/DRD4/EGLN1/NEFL/INHBB/NPTX1/COL1A2/SESN3/ADRA2A/BTG2/CXCL5/STC1/DDIT4/BNIP3/GDF15/FOSL1/ID1/EGR1/INSIG2	20
D00.PP-AB	Association Test	Top100-A	GO:0071363	cellular response to growth factor stimulus	13/72	155/2319	0.000717501	0.0297421	0.0274593	LEFTY1/MT1G/COL1A1/WNT4/COL1A2/FST/FGFR3/CDKN1C/DDIT4/GDF15/ID1/EGR1/FEZ1	13
D00.PP-AB	Association Test	Top100-A	GO:0021543	pallium development	6/72	37/2319	0.000787111	0.0318688	0.0294227	NEFL/ID4/BTG2/BNIP3/CDK6/FEZ1	6
D00.PP-AB	Association Test	Top100-A	GO:0007167	enzyme-linked receptor protein signaling pathway	15/72	199/2319	0.000837999	0.0331581	0.030613	VIM/LEFTY1/COL1A1/WNT4/INHBB/COL1A2/SESN3/FST/FGFR3/ADRA2A/CDKN1C/DDIT4/GDF15/ID1/EGR1	15
D00.PP-AB	Association Test	Top100-A	GO:0032963	collagen metabolic process	5/72	26/2319	0.000992168	0.0383859	0.0354395	VIM/COL1A1/WNT4/P3H2/COL1A2	5
D00.PP-AB	Association Test	Top100-A	GO:1901652	response to peptide	10/72	103/2319	0.0010277	0.0388962	0.0359107	VIM/COL1A1/NEFL/INHBB/SESN3/BTG2/GDF15/ID1/EGR1/INSIG2	10
D00.PP-AB	Association Test	Top100-A	GO:0014070	response to organic cyclic compound	14/72	182/2319	0.00105057	0.0389159	0.0359289	COL1A1/LBH/DRD4/NEFL/INHBB/FST/BTG2/STC1/DDIT4/FOSL1/ID1/EGR1/KDM3A/INSIG2	14
D00.PP-AB	Association Test	Top100-A	GO:1901698	response to nitrogen compound	15/72	205/2319	0.00114633	0.0415782	0.0383869	VIM/COL1A1/DRD4/EGLN1/NEFL/INHBB/COL1A2/SESN3/BTG2/STC1/GDF15/FOSL1/ID1/EGR1/INSIG2	15
D00.PP-AB	Condition Test	Top100-A	GO:0072503	cellular divalent inorganic cation homeostasis	10/59	57/2319	8.8911e-07	0.00139946	0.00132524	BNIP3/TRDN/MT1H/MT1G/MT1F/ATP2B4/MT1E/SLC39A4/CAV2/NOL3	10
D00.PP-AB	Condition Test	Top100-A	GO:0055069	zinc ion homeostasis	5/59	10/2319	2.05518e-06	0.00161742	0.00153165	MT1H/MT1G/MT1F/MT1E/SLC39A4	5
D00.PP-AB	Condition Test	Top100-A	GO:0072507	divalent inorganic cation homeostasis	10/59	66/2319	3.63819e-06	0.00190884	0.00180761	BNIP3/TRDN/MT1H/MT1G/MT1F/ATP2B4/MT1E/SLC39A4/CAV2/NOL3	10
D00.PP-AB	Condition Test	Top100-A	GO:0006875	cellular metal ion homeostasis	10/59	72/2319	8.21428e-06	0.00276834	0.00262153	BNIP3/TRDN/MT1H/MT1G/MT1F/ATP2B4/MT1E/SLC39A4/CAV2/NOL3	10
D00.PP-AB	Condition Test	Top100-A	GO:0055065	metal ion homeostasis	11/59	89/2319	8.79398e-06	0.00276834	0.00262153	EDNRB/BNIP3/TRDN/MT1H/MT1G/MT1F/ATP2B4/MT1E/SLC39A4/CAV2/NOL3	11
D00.PP-AB	Condition Test	Top100-A	GO:0030003	cellular cation homeostasis	10/59	77/2319	1.52247e-05	0.00375804	0.00355874	BNIP3/TRDN/MT1H/MT1G/MT1F/ATP2B4/MT1E/SLC39A4/CAV2/NOL3	10
D00.PP-AB	Condition Test	Top100-A	GO:0055080	cation homeostasis	11/59	95/2319	1.6713e-05	0.00375804	0.00355874	EDNRB/BNIP3/TRDN/MT1H/MT1G/MT1F/ATP2B4/MT1E/SLC39A4/CAV2/NOL3	11
D00.PP-AB	Condition Test	Top100-A	GO:0006873	cellular ion homeostasis	10/59	80/2319	2.15354e-05	0.00395404	0.00374435	BNIP3/TRDN/MT1H/MT1G/MT1F/ATP2B4/MT1E/SLC39A4/CAV2/NOL3	10
D00.PP-AB	Condition Test	Top100-A	GO:0098771	inorganic ion homeostasis	11/59	98/2319	2.26089e-05	0.00395404	0.00374435	EDNRB/BNIP3/TRDN/MT1H/MT1G/MT1F/ATP2B4/MT1E/SLC39A4/CAV2/NOL3	11
D00.PP-AB	Condition Test	Top100-A	GO:0050801	ion homeostasis	11/59	100/2319	2.74764e-05	0.00429381	0.0040661	EDNRB/BNIP3/TRDN/MT1H/MT1G/MT1F/ATP2B4/MT1E/SLC39A4/CAV2/NOL3	11
D00.PP-AB	Condition Test	Top100-A	GO:0019725	cellular homeostasis	12/59	120/2319	3.00076e-05	0.00429381	0.0040661	BNIP3/TRDN/MT1H/MT1G/MT1F/ATP2B4/MT1E/SLC39A4/CAV2/CCL2/NOL3/NGFR	12
D00.PP-AB	Condition Test	Top100-A	GO:0055082	cellular chemical homeostasis	11/59	106/2319	4.79239e-05	0.00628602	0.00595266	BNIP3/TRDN/MT1H/MT1G/MT1F/ATP2B4/MT1E/SLC39A4/CAV2/NOL3/NGFR	11
D00.PP-AB	Condition Test	Top100-A	GO:0010035	response to inorganic substance	11/59	113/2319	8.73077e-05	0.0105709	0.0100103	EDNRB/FOSB/BNIP3/JUNB/MT1H/MT1G/MT1F/ATP2B4/MT1E/COL1A1/BMP7	11
D00.PP-AB	Condition Test	Top100-A	GO:0071280	cellular response to copper ion	4/59	11/2319	0.000109275	0.0122857	0.0116341	MT1H/MT1G/MT1F/MT1E	4
D00.PP-AB	Condition Test	Top100-A	GO:0071248	cellular response to metal ion	7/59	46/2319	0.000118526	0.0124373	0.0117777	FOSB/BNIP3/JUNB/MT1H/MT1G/MT1F/MT1E	7
D00.PP-AB	Condition Test	Top100-A	GO:0046916	cellular transition metal ion homeostasis	5/59	21/2319	0.000133775	0.0131602	0.0124622	MT1H/MT1G/MT1F/MT1E/SLC39A4	5
D00.PP-AB	Condition Test	Top100-A	GO:0010043	response to zinc ion	4/59	13/2319	0.000227879	0.0192267	0.0182071	MT1H/MT1G/MT1F/MT1E	4
D00.PP-AB	Condition Test	Top100-A	GO:0071276	cellular response to cadmium ion	4/59	13/2319	0.000227879	0.0192267	0.0182071	MT1H/MT1G/MT1F/MT1E	4
D00.PP-AB	Condition Test	Top100-A	GO:0071241	cellular response to inorganic substance	7/59	51/2319	0.000232089	0.0192267	0.0182071	FOSB/BNIP3/JUNB/MT1H/MT1G/MT1F/MT1E	7
D00.PP-AB	Condition Test	Top100-A	GO:0055076	transition metal ion homeostasis	5/59	24/2319	0.000263496	0.0207372	0.0196374	MT1H/MT1G/MT1F/MT1E/SLC39A4	5
D00.PP-AB	Condition Test	Top100-A	GO:0046688	response to copper ion	4/59	15/2319	0.000418734	0.0313851	0.0297207	MT1H/MT1G/MT1F/MT1E	4
D00.PP-AB	Condition Test	Top100-A	GO:0042592	homeostatic process	17/59	294/2319	0.00065916	0.0471599	0.0446589	EDNRB/BNIP3/TRDN/MT1H/MT1G/MT1F/ATP2B4/CDH2/MT1E/ZNF516/TSC22D3/SLC39A4/CAV2/CCL2/LNPEP/NOL3/NGFR	17
D00.PP-AB	Condition Test	Top100-B	GO:0006357	regulation of transcription by RNA polymerase II	12/20	449/2319	6.70308e-05	0.0163781	0.0163781	ZNF736/ZNF257/ZNF98/ZNF676/ZNF492/ZNF662/HMBOX1/HEY2/ZNF99/ZNF728/ZNF208/ZNF729	12
D00.PP-AB	Condition Test	Top100-B	GO:0006366	transcription by RNA polymerase II	12/20	456/2319	7.87407e-05	0.0163781	0.0163781	ZNF736/ZNF257/ZNF98/ZNF676/ZNF492/ZNF662/HMBOX1/HEY2/ZNF99/ZNF728/ZNF208/ZNF729	12
D09B.D16.D19.CP.CM.EPDC	Association Test-Global	Top100	GO:0000280	nuclear division	36/94	455/15295	7.188e-31	7.06787e-28	5.80259e-28	CENPF/UBE2C/TOP2A/UBE2S/CCNB1/MKI67/ASPM/CENPE/TPX2/NUSAP1/PLK1/CKS2/CDC20/AURKA/BIRC5/DLGAP5/SMC4/SGO2/KIF20B/NDC80/AURKB/KIF23/ANLN/CDCA8/KNSTRN/MAD2L1/TACC3/KIF11/NCAPG/SGO1/MYBL2/ZWINT/CENPK/SPC25/RAD51AP1/KIF22	36
D09B.D16.D19.CP.CM.EPDC	Association Test-Global	Top100	GO:0140014	mitotic nuclear division	32/94	315/15295	9.45534e-31	7.06787e-28	5.80259e-28	CENPF/UBE2C/UBE2S/CCNB1/MKI67/CENPE/TPX2/NUSAP1/PLK1/CDC20/AURKA/BIRC5/DLGAP5/SMC4/SGO2/KIF20B/NDC80/AURKB/KIF23/ANLN/CDCA8/KNSTRN/MAD2L1/TACC3/KIF11/NCAPG/SGO1/MYBL2/ZWINT/CENPK/SPC25/KIF22	32
D09B.D16.D19.CP.CM.EPDC	Association Test-Global	Top100	GO:0048285	organelle fission	36/94	498/15295	1.78654e-29	8.90293e-27	7.30915e-27	CENPF/UBE2C/TOP2A/UBE2S/CCNB1/MKI67/ASPM/CENPE/TPX2/NUSAP1/PLK1/CKS2/CDC20/AURKA/BIRC5/DLGAP5/SMC4/SGO2/KIF20B/NDC80/AURKB/KIF23/ANLN/CDCA8/KNSTRN/MAD2L1/TACC3/KIF11/NCAPG/SGO1/MYBL2/ZWINT/CENPK/SPC25/RAD51AP1/KIF22	36
D09B.D16.D19.CP.CM.EPDC	Association Test-Global	Top100	GO:0007059	chromosome segregation	32/94	356/15295	4.88257e-29	1.82486e-26	1.49818e-26	CENPF/UBE2C/TOP2A/CCNB1/MKI67/CENPE/NUSAP1/PLK1/CDC20/BIRC5/DLGAP5/SMC4/SGO2/NDC80/AURKB/KIF23/CENPW/CDCA8/KNSTRN/MAD2L1/TACC3/KIF11/NCAPG/KNL1/ECT2/SGO1/ZWINT/CENPK/SPC25/KIF22/CENPH/CENPN	32
D09B.D16.D19.CP.CM.EPDC	Association Test-Global	Top100	GO:0000819	sister chromatid segregation	26/94	226/15295	2.68644e-26	7.2609e-24	5.96107e-24	CENPF/UBE2C/TOP2A/CCNB1/CENPE/NUSAP1/PLK1/CDC20/BIRC5/DLGAP5/SMC4/SGO2/NDC80/AURKB/KIF23/CDCA8/KNSTRN/MAD2L1/TACC3/KIF11/NCAPG/SGO1/ZWINT/CENPK/SPC25/KIF22	26
D09B.D16.D19.CP.CM.EPDC	Association Test-Global	Top100	GO:0000070	mitotic sister chromatid segregation	25/94	199/15295	2.91407e-26	7.2609e-24	5.96107e-24	CENPF/UBE2C/CCNB1/CENPE/NUSAP1/PLK1/CDC20/BIRC5/DLGAP5/SMC4/SGO2/NDC80/AURKB/KIF23/CDCA8/KNSTRN/MAD2L1/TACC3/KIF11/NCAPG/SGO1/ZWINT/CENPK/SPC25/KIF22	25
D09B.D16.D19.CP.CM.EPDC	Association Test-Global	Top100	GO:0098813	nuclear chromosome segregation	28/94	299/15295	8.23422e-26	1.75859e-23	1.44378e-23	CENPF/UBE2C/TOP2A/CCNB1/CENPE/NUSAP1/PLK1/CDC20/BIRC5/DLGAP5/SMC4/SGO2/NDC80/AURKB/KIF23/CDCA8/KNSTRN/MAD2L1/TACC3/KIF11/NCAPG/KNL1/ECT2/SGO1/ZWINT/CENPK/SPC25/KIF22	28
D09B.D16.D19.CP.CM.EPDC	Association Test-Global	Top100	GO:0044772	mitotic cell cycle phase transition	28/94	432/15295	2.10042e-21	3.92515e-19	3.22248e-19	CENPF/UBE2C/UBE2S/CCNB1/CENPE/PLK1/CKS2/CDK1/CDC20/AURKA/CKS1B/BIRC5/DLGAP5/CDKN3/NDC80/AURKB/GTSE1/CCNA2/ANLN/CDCA8/MAD2L1/CLSPN/TACC3/RRM2/ZWINT/SPC25/RRM1/FOXM1	28
D09B.D16.D19.CP.CM.EPDC	Association Test-Global	Top100	GO:1902850	microtubule cytoskeleton organization involved in mitosis	20/94	161/15295	5.79223e-21	9.62153e-19	7.89911e-19	CCNB1/CENPE/TPX2/NUSAP1/PLK1/CDC20/AURKA/BIRC5/DLGAP5/NDC80/AURKB/KIF23/CDCA8/MAD2L1/TACC3/KIF11/STMN1/MYBL2/SPC25/CENPH	20
D09B.D16.D19.CP.CM.EPDC	Association Test-Global	Top100	GO:0007051	spindle organization	21/94	190/15295	6.70791e-21	1.00283e-18	8.23308e-19	CCNB1/ASPM/CENPE/TPX2/PLK1/CDC20/AURKA/BIRC5/DLGAP5/NDC80/AURKB/KIF23/CDCA8/KNSTRN/TACC3/KIF11/STMN1/MYBL2/SPC25/TUBB/CENPH	21
D09B.D16.D19.CP.CM.EPDC	Association Test-Global	Top100	GO:0007346	regulation of mitotic cell cycle	28/94	474/15295	2.55527e-20	3.47284e-18	2.85114e-18	CENPF/UBE2C/CCNB1/MKI67/CENPE/NUSAP1/PLK1/CKS2/CDK1/CDC20/AURKA/CKS1B/BIRC5/DLGAP5/KIF20B/NDC80/AURKB/GTSE1/ANLN/CDCA8/MAD2L1/CLSPN/PBK/RRM2/ZWINT/SPC25/GMNN/RRM1	28
D09B.D16.D19.CP.CM.EPDC	Association Test-Global	Top100	GO:0051983	regulation of chromosome segregation	18/94	125/15295	4.0093e-20	4.99492e-18	4.10074e-18	CENPF/UBE2C/CCNB1/MKI67/CENPE/PLK1/CDC20/BIRC5/DLGAP5/SMC4/NDC80/AURKB/CDCA8/MAD2L1/TACC3/NCAPG/ZWINT/SPC25	18
D09B.D16.D19.CP.CM.EPDC	Association Test-Global	Top100	GO:0007052	mitotic spindle organization	18/94	131/15295	9.6387e-20	9.7863e-18	8.03438e-18	CCNB1/CENPE/TPX2/PLK1/CDC20/AURKA/BIRC5/DLGAP5/NDC80/AURKB/KIF23/CDCA8/TACC3/KIF11/STMN1/MYBL2/SPC25/CENPH	18
D09B.D16.D19.CP.CM.EPDC	Association Test-Global	Top100	GO:0051304	chromosome separation	18/94	131/15295	9.6387e-20	9.7863e-18	8.03438e-18	CENPF/UBE2C/TOP2A/CCNB1/CENPE/PLK1/CDC20/BIRC5/DLGAP5/SMC4/NDC80/AURKB/CDCA8/MAD2L1/TACC3/NCAPG/ZWINT/SPC25	18
D09B.D16.D19.CP.CM.EPDC	Association Test-Global	Top100	GO:1905818	regulation of chromosome separation	17/94	108/15295	9.81903e-20	9.7863e-18	8.03438e-18	CENPF/UBE2C/CCNB1/CENPE/PLK1/CDC20/BIRC5/DLGAP5/SMC4/NDC80/AURKB/CDCA8/MAD2L1/TACC3/NCAPG/ZWINT/SPC25	17
D09B.D16.D19.CP.CM.EPDC	Association Test-Global	Top100	GO:0090068	positive regulation of cell cycle process	20/94	231/15295	8.38591e-18	7.83559e-16	6.43288e-16	UBE2C/CCNB1/NUSAP1/CDK1/AURKA/BIRC5/DLGAP5/SMC4/KIF20B/NDC80/AURKB/KIF23/CDCA8/MAD2L1/NCAPG/PBK/RRM2/ECT2/RAD51AP1/RRM1	20
D09B.D16.D19.CP.CM.EPDC	Association Test-Global	Top100	GO:0051783	regulation of nuclear division	17/94	140/15295	9.52735e-18	8.32401e-16	6.83386e-16	CENPF/CCNB1/MKI67/NUSAP1/PLK1/CDC20/AURKA/BIRC5/DLGAP5/KIF20B/NDC80/AURKB/CDCA8/MAD2L1/ZWINT/SPC25/RAD51AP1	17
D09B.D16.D19.CP.CM.EPDC	Association Test-Global	Top100	GO:0007088	regulation of mitotic nuclear division	16/94	115/15295	1.00222e-17	8.32401e-16	6.83386e-16	CENPF/CCNB1/MKI67/NUSAP1/PLK1/CDC20/AURKA/BIRC5/DLGAP5/KIF20B/NDC80/AURKB/CDCA8/MAD2L1/ZWINT/SPC25	16
D09B.D16.D19.CP.CM.EPDC	Association Test-Global	Top100	GO:0007091	metaphase/anaphase transition of mitotic cell cycle	15/94	94/15295	1.3205e-17	1.03903e-15	8.53023e-16	CENPF/UBE2C/CCNB1/CENPE/PLK1/CDC20/BIRC5/DLGAP5/NDC80/AURKB/CDCA8/MAD2L1/TACC3/ZWINT/SPC25	15
D09B.D16.D19.CP.CM.EPDC	Association Test-Global	Top100	GO:0045787	positive regulation of cell cycle	22/94	314/15295	1.48875e-17	1.11284e-15	9.13625e-16	UBE2C/CCNB1/NUSAP1/CKS2/CDK1/AURKA/CKS1B/BIRC5/DLGAP5/SMC4/KIF20B/NDC80/AURKB/KIF23/CDCA8/MAD2L1/NCAPG/PBK/RRM2/ECT2/RAD51AP1/RRM1	22
D09B.D16.D19.CP.CM.EPDC	Association Test-Global	Top100	GO:0010965	regulation of mitotic sister chromatid separation	15/94	96/15295	1.84045e-17	1.25067e-15	1.02678e-15	CENPF/UBE2C/CCNB1/CENPE/PLK1/CDC20/BIRC5/DLGAP5/NDC80/AURKB/CDCA8/MAD2L1/TACC3/ZWINT/SPC25	15
D09B.D16.D19.CP.CM.EPDC	Association Test-Global	Top100	GO:0044784	metaphase/anaphase transition of cell cycle	15/94	96/15295	1.84045e-17	1.25067e-15	1.02678e-15	CENPF/UBE2C/CCNB1/CENPE/PLK1/CDC20/BIRC5/DLGAP5/NDC80/AURKB/CDCA8/MAD2L1/TACC3/ZWINT/SPC25	15
D09B.D16.D19.CP.CM.EPDC	Association Test-Global	Top100	GO:0051306	mitotic sister chromatid separation	15/94	99/15295	2.98562e-17	1.94065e-15	1.59324e-15	CENPF/UBE2C/CCNB1/CENPE/PLK1/CDC20/BIRC5/DLGAP5/NDC80/AURKB/CDCA8/MAD2L1/TACC3/ZWINT/SPC25	15
D09B.D16.D19.CP.CM.EPDC	Association Test-Global	Top100	GO:0140694	non-membrane-bounded organelle assembly	23/94	372/15295	3.93024e-17	2.44821e-15	2.00994e-15	CENPF/ASPM/CENPE/TPX2/PLK1/CDC20/AURKA/BIRC5/DLGAP5/NDC80/AURKB/KIF23/CENPW/ANLN/ACTC1/CDCA8/KIF11/MYL9/MYBL2/CENPK/TUBB/CENPH/CENPN	23
D09B.D16.D19.CP.CM.EPDC	Association Test-Global	Top100	GO:0033045	regulation of sister chromatid segregation	15/94	104/15295	6.45547e-17	3.86037e-15	3.1693e-15	CENPF/UBE2C/CCNB1/CENPE/PLK1/CDC20/BIRC5/DLGAP5/NDC80/AURKB/CDCA8/MAD2L1/TACC3/ZWINT/SPC25	15
D09B.D16.D19.CP.CM.EPDC	Association Test-Global	Top100	GO:1901990	regulation of mitotic cell cycle phase transition	21/94	316/15295	2.60669e-16	1.49885e-14	1.23053e-14	CENPF/UBE2C/CCNB1/CENPE/PLK1/CDK1/CDC20/AURKA/BIRC5/DLGAP5/NDC80/AURKB/GTSE1/ANLN/CDCA8/MAD2L1/CLSPN/RRM2/ZWINT/SPC25/RRM1	21
D09B.D16.D19.CP.CM.EPDC	Association Test-Global	Top100	GO:0030071	regulation of mitotic metaphase/anaphase transition	14/94	91/15295	2.91843e-16	1.61594e-14	1.32666e-14	CENPF/UBE2C/CCNB1/CENPE/PLK1/CDC20/BIRC5/DLGAP5/NDC80/AURKB/CDCA8/MAD2L1/ZWINT/SPC25	14
D09B.D16.D19.CP.CM.EPDC	Association Test-Global	Top100	GO:1902099	regulation of metaphase/anaphase transition of cell cycle	14/94	93/15295	4.01264e-16	2.14247e-14	1.75893e-14	CENPF/UBE2C/CCNB1/CENPE/PLK1/CDC20/BIRC5/DLGAP5/NDC80/AURKB/CDCA8/MAD2L1/ZWINT/SPC25	14
D09B.D16.D19.CP.CM.EPDC	Association Test-Global	Top100	GO:0008608	attachment of spindle microtubules to kinetochore	11/94	43/15295	1.2654e-15	6.52335e-14	5.35555e-14	CCNB1/CENPE/BIRC5/NDC80/AURKB/CDCA8/KNSTRN/KNL1/ECT2/SGO1/SPC25	11
D09B.D16.D19.CP.CM.EPDC	Association Test-Global	Top100	GO:0007094	mitotic spindle assembly checkpoint signaling	11/94	46/15295	2.89123e-15	1.35074e-13	1.10894e-13	CENPF/CCNB1/PLK1/CDC20/BIRC5/NDC80/AURKB/CDCA8/MAD2L1/ZWINT/SPC25	11
D09B.D16.D19.CP.CM.EPDC	Association Test-Global	Top100	GO:0071173	spindle assembly checkpoint signaling	11/94	46/15295	2.89123e-15	1.35074e-13	1.10894e-13	CENPF/CCNB1/PLK1/CDC20/BIRC5/NDC80/AURKB/CDCA8/MAD2L1/ZWINT/SPC25	11
D09B.D16.D19.CP.CM.EPDC	Association Test-Global	Top100	GO:0071174	mitotic spindle checkpoint signaling	11/94	46/15295	2.89123e-15	1.35074e-13	1.10894e-13	CENPF/CCNB1/PLK1/CDC20/BIRC5/NDC80/AURKB/CDCA8/MAD2L1/ZWINT/SPC25	11
D09B.D16.D19.CP.CM.EPDC	Association Test-Global	Top100	GO:1901987	regulation of cell cycle phase transition	22/94	406/15295	3.30762e-15	1.49845e-13	1.2302e-13	CENPF/UBE2C/CCNB1/CENPE/PLK1/CDK1/CDC20/AURKA/BIRC5/DLGAP5/NDC80/AURKB/GTSE1/ANLN/CDCA8/MAD2L1/CLSPN/PBK/RRM2/ZWINT/SPC25/RRM1	22
D09B.D16.D19.CP.CM.EPDC	Association Test-Global	Top100	GO:0031577	spindle checkpoint signaling	11/94	47/15295	3.75585e-15	1.65147e-13	1.35583e-13	CENPF/CCNB1/PLK1/CDC20/BIRC5/NDC80/AURKB/CDCA8/MAD2L1/ZWINT/SPC25	11
D09B.D16.D19.CP.CM.EPDC	Association Test-Global	Top100	GO:0045841	negative regulation of mitotic metaphase/anaphase transition	11/94	48/15295	4.84818e-15	2.07086e-13	1.70014e-13	CENPF/CCNB1/PLK1/CDC20/BIRC5/NDC80/AURKB/CDCA8/MAD2L1/ZWINT/SPC25	11
D09B.D16.D19.CP.CM.EPDC	Association Test-Global	Top100	GO:0007093	mitotic cell cycle checkpoint signaling	15/94	138/15295	4.99211e-15	2.07311e-13	1.70199e-13	CENPF/CCNB1/PLK1/CDK1/CDC20/BIRC5/NDC80/AURKB/GTSE1/CDCA8/MAD2L1/CLSPN/PBK/ZWINT/SPC25	15
D09B.D16.D19.CP.CM.EPDC	Association Test-Global	Top100	GO:1902100	negative regulation of metaphase/anaphase transition of cell cycle	11/94	49/15295	6.22045e-15	2.46628e-13	2.02478e-13	CENPF/CCNB1/PLK1/CDC20/BIRC5/NDC80/AURKB/CDCA8/MAD2L1/ZWINT/SPC25	11
D09B.D16.D19.CP.CM.EPDC	Association Test-Global	Top100	GO:0033044	regulation of chromosome organization	18/94	242/15295	6.34193e-15	2.46628e-13	2.02478e-13	CENPF/UBE2C/TOP2A/CCNB1/CENPE/PLK1/CDC20/BIRC5/DLGAP5/SMC4/NDC80/AURKB/CDCA8/MAD2L1/TACC3/NCAPG/ZWINT/SPC25	18
D09B.D16.D19.CP.CM.EPDC	Association Test-Global	Top100	GO:0051383	kinetochore organization	9/94	23/15295	6.43378e-15	2.46628e-13	2.02478e-13	CENPF/CENPE/DLGAP5/SMC4/NDC80/CENPW/CENPK/CENPH/CENPN	9
D09B.D16.D19.CP.CM.EPDC	Association Test-Global	Top100	GO:0033046	negative regulation of sister chromatid segregation	11/94	50/15295	7.9352e-15	2.82455e-13	2.31891e-13	CENPF/CCNB1/PLK1/CDC20/BIRC5/NDC80/AURKB/CDCA8/MAD2L1/ZWINT/SPC25	11
D09B.D16.D19.CP.CM.EPDC	Association Test-Global	Top100	GO:0033048	negative regulation of mitotic sister chromatid segregation	11/94	50/15295	7.9352e-15	2.82455e-13	2.31891e-13	CENPF/CCNB1/PLK1/CDC20/BIRC5/NDC80/AURKB/CDCA8/MAD2L1/ZWINT/SPC25	11
D09B.D16.D19.CP.CM.EPDC	Association Test-Global	Top100	GO:2000816	negative regulation of mitotic sister chromatid separation	11/94	50/15295	7.9352e-15	2.82455e-13	2.31891e-13	CENPF/CCNB1/PLK1/CDC20/BIRC5/NDC80/AURKB/CDCA8/MAD2L1/ZWINT/SPC25	11
D09B.D16.D19.CP.CM.EPDC	Association Test-Global	Top100	GO:0051985	negative regulation of chromosome segregation	11/94	51/15295	1.0067e-14	3.42048e-13	2.80815e-13	CENPF/CCNB1/PLK1/CDC20/BIRC5/NDC80/AURKB/CDCA8/MAD2L1/ZWINT/SPC25	11
D09B.D16.D19.CP.CM.EPDC	Association Test-Global	Top100	GO:1905819	negative regulation of chromosome separation	11/94	51/15295	1.0067e-14	3.42048e-13	2.80815e-13	CENPF/CCNB1/PLK1/CDC20/BIRC5/NDC80/AURKB/CDCA8/MAD2L1/ZWINT/SPC25	11
D09B.D16.D19.CP.CM.EPDC	Association Test-Global	Top100	GO:0033047	regulation of mitotic sister chromatid segregation	11/94	55/15295	2.47914e-14	8.23627e-13	6.76183e-13	CENPF/CCNB1/PLK1/CDC20/BIRC5/NDC80/AURKB/CDCA8/MAD2L1/ZWINT/SPC25	11
D09B.D16.D19.CP.CM.EPDC	Association Test-Global	Top100	GO:0045839	negative regulation of mitotic nuclear division	11/94	56/15295	3.06978e-14	9.97679e-13	8.19077e-13	CENPF/CCNB1/PLK1/CDC20/BIRC5/NDC80/AURKB/CDCA8/MAD2L1/ZWINT/SPC25	11
D09B.D16.D19.CP.CM.EPDC	Association Test-Global	Top100	GO:0000281	mitotic cytokinesis	12/94	83/15295	9.53836e-14	3.03401e-12	2.49087e-12	NUSAP1/PLK1/BIRC5/KIF20B/AURKB/KIF23/ANLN/CDCA8/CEP55/STMN1/ECT2/CKAP2	12
D09B.D16.D19.CP.CM.EPDC	Association Test-Global	Top100	GO:0051784	negative regulation of nuclear division	11/94	63/15295	1.22589e-13	3.81812e-12	3.13461e-12	CENPF/CCNB1/PLK1/CDC20/BIRC5/NDC80/AURKB/CDCA8/MAD2L1/ZWINT/SPC25	11
D09B.D16.D19.CP.CM.EPDC	Association Test-Global	Top100	GO:0000075	cell cycle checkpoint signaling	15/94	182/15295	3.11126e-13	9.49253e-12	7.7932e-12	CENPF/CCNB1/PLK1/CDK1/CDC20/BIRC5/NDC80/AURKB/GTSE1/CDCA8/MAD2L1/CLSPN/PBK/ZWINT/SPC25	15
D09B.D16.D19.CP.CM.EPDC	Association Test-Global	Top100	GO:2001251	negative regulation of chromosome organization	12/94	93/15295	3.90351e-13	1.16715e-11	9.5821e-12	CENPF/TOP2A/CCNB1/PLK1/CDC20/BIRC5/NDC80/AURKB/CDCA8/MAD2L1/ZWINT/SPC25	12
D09B.D16.D19.CP.CM.EPDC	Association Test-Global	Top100	GO:0051225	spindle assembly	13/94	124/15295	5.96036e-13	1.7472e-11	1.43442e-11	ASPM/TPX2/PLK1/CDC20/AURKA/BIRC5/NDC80/AURKB/KIF23/CDCA8/KIF11/MYBL2/TUBB	13
D09B.D16.D19.CP.CM.EPDC	Association Test-Global	Top100	GO:0061640	cytoskeleton-dependent cytokinesis	12/94	98/15295	7.4247e-13	2.1346e-11	1.75247e-11	NUSAP1/PLK1/BIRC5/KIF20B/AURKB/KIF23/ANLN/CDCA8/CEP55/STMN1/ECT2/CKAP2	12
D09B.D16.D19.CP.CM.EPDC	Association Test-Global	Top100	GO:1901991	negative regulation of mitotic cell cycle phase transition	14/94	171/15295	2.23684e-12	6.30956e-11	5.18004e-11	CENPF/CCNB1/PLK1/CDK1/CDC20/BIRC5/NDC80/AURKB/GTSE1/CDCA8/MAD2L1/CLSPN/ZWINT/SPC25	14
D09B.D16.D19.CP.CM.EPDC	Association Test-Global	Top100	GO:0045930	negative regulation of mitotic cell cycle	15/94	221/15295	5.26377e-12	1.45728e-10	1.1964e-10	CENPF/CCNB1/PLK1/CDK1/CDC20/BIRC5/NDC80/AURKB/GTSE1/CDCA8/MAD2L1/CLSPN/PBK/ZWINT/SPC25	15
D09B.D16.D19.CP.CM.EPDC	Association Test-Global	Top100	GO:0051382	kinetochore assembly	7/94	18/15295	7.94722e-12	2.1602e-10	1.77349e-10	CENPF/CENPE/DLGAP5/CENPW/CENPK/CENPH/CENPN	7
D09B.D16.D19.CP.CM.EPDC	Association Test-Global	Top100	GO:0000910	cytokinesis	13/94	161/15295	1.72455e-11	4.60394e-10	3.77975e-10	NUSAP1/PLK1/AURKA/BIRC5/KIF20B/AURKB/KIF23/ANLN/CDCA8/CEP55/STMN1/ECT2/CKAP2	13
D09B.D16.D19.CP.CM.EPDC	Association Test-Global	Top100	GO:1901988	negative regulation of cell cycle phase transition	15/94	242/15295	1.93475e-11	5.07447e-10	4.16605e-10	CENPF/CCNB1/PLK1/CDK1/CDC20/BIRC5/NDC80/AURKB/GTSE1/CDCA8/MAD2L1/CLSPN/PBK/ZWINT/SPC25	15
D09B.D16.D19.CP.CM.EPDC	Association Test-Global	Top100	GO:0010639	negative regulation of organelle organization	17/94	343/15295	2.71789e-11	7.0056e-10	5.75147e-10	CENPF/TOP2A/CCNB1/TPX2/PLK1/CDC20/TMSB4X/BIRC5/TMSB10/NDC80/AURKB/CDCA8/MAD2L1/STMN1/CKAP2/ZWINT/SPC25	17
D09B.D16.D19.CP.CM.EPDC	Association Test-Global	Top100	GO:0010948	negative regulation of cell cycle process	15/94	284/15295	1.856e-10	4.70292e-09	3.86101e-09	CENPF/CCNB1/PLK1/CDK1/CDC20/BIRC5/NDC80/AURKB/GTSE1/CDCA8/MAD2L1/CLSPN/PBK/ZWINT/SPC25	15
D09B.D16.D19.CP.CM.EPDC	Association Test-Global	Top100	GO:0034508	centromere complex assembly	7/94	30/15295	4.7884e-10	1.19311e-08	9.79521e-09	CENPF/CENPE/DLGAP5/CENPW/CENPK/CENPH/CENPN	7
D09B.D16.D19.CP.CM.EPDC	Association Test-Global	Top100	GO:0090307	mitotic spindle assembly	9/94	72/15295	5.24012e-10	1.28426e-08	1.05435e-08	TPX2/PLK1/CDC20/BIRC5/AURKB/KIF23/CDCA8/KIF11/MYBL2	9
D09B.D16.D19.CP.CM.EPDC	Association Test-Global	Top100	GO:0045786	negative regulation of cell cycle	16/94	363/15295	6.22052e-10	1.49995e-08	1.23143e-08	CENPF/CCNB1/PLK1/CDK1/CDC20/BIRC5/NDC80/AURKB/GTSE1/CDCA8/MAD2L1/CLSPN/PBK/ZWINT/SPC25/GMNN	16
D09B.D16.D19.CP.CM.EPDC	Association Test-Global	Top100	GO:0051988	regulation of attachment of spindle microtubules to kinetochore	6/94	18/15295	8.01872e-10	1.90285e-08	1.56221e-08	CCNB1/BIRC5/AURKB/CDCA8/KNSTRN/ECT2	6
D09B.D16.D19.CP.CM.EPDC	Association Test-Global	Top100	GO:1901978	positive regulation of cell cycle checkpoint	6/94	19/15295	1.16619e-09	2.72414e-08	2.23647e-08	BIRC5/NDC80/AURKB/CDCA8/MAD2L1/PBK	6
D09B.D16.D19.CP.CM.EPDC	Association Test-Global	Top100	GO:0050000	chromosome localization	9/94	82/15295	1.7159e-09	3.94656e-08	3.24005e-08	CENPF/CCNB1/CENPE/BIRC5/DLGAP5/NDC80/AURKB/CDCA8/KIF22	9
D09B.D16.D19.CP.CM.EPDC	Association Test-Global	Top100	GO:0044839	cell cycle G2/M phase transition	11/94	149/15295	1.78602e-09	4.0456e-08	3.32136e-08	CENPF/CCNB1/PLK1/CDK1/AURKA/NDC80/AURKB/CCNA2/CLSPN/RRM1/FOXM1	11
D09B.D16.D19.CP.CM.EPDC	Association Test-Global	Top100	GO:0090231	regulation of spindle checkpoint	6/94	21/15295	2.30943e-09	5.00377e-08	4.10801e-08	CCNB1/BIRC5/NDC80/AURKB/CDCA8/MAD2L1	6
D09B.D16.D19.CP.CM.EPDC	Association Test-Global	Top100	GO:0090266	regulation of mitotic cell cycle spindle assembly checkpoint	6/94	21/15295	2.30943e-09	5.00377e-08	4.10801e-08	CCNB1/BIRC5/NDC80/AURKB/CDCA8/MAD2L1	6
D09B.D16.D19.CP.CM.EPDC	Association Test-Global	Top100	GO:1903504	regulation of mitotic spindle checkpoint	6/94	21/15295	2.30943e-09	5.00377e-08	4.10801e-08	CCNB1/BIRC5/NDC80/AURKB/CDCA8/MAD2L1	6
D09B.D16.D19.CP.CM.EPDC	Association Test-Global	Top100	GO:0090232	positive regulation of spindle checkpoint	5/94	12/15295	6.0279e-09	1.26925e-07	1.04204e-07	BIRC5/NDC80/AURKB/CDCA8/MAD2L1	5
D09B.D16.D19.CP.CM.EPDC	Association Test-Global	Top100	GO:0090267	positive regulation of mitotic cell cycle spindle assembly checkpoint	5/94	12/15295	6.0279e-09	1.26925e-07	1.04204e-07	BIRC5/NDC80/AURKB/CDCA8/MAD2L1	5
D09B.D16.D19.CP.CM.EPDC	Association Test-Global	Top100	GO:0051984	positive regulation of chromosome segregation	6/94	25/15295	7.38971e-09	1.53439e-07	1.25971e-07	CCNB1/BIRC5/SMC4/AURKB/CDCA8/NCAPG	6
D09B.D16.D19.CP.CM.EPDC	Association Test-Global	Top100	GO:0051310	metaphase plate congression	8/94	68/15295	8.21533e-09	1.68246e-07	1.38127e-07	CENPF/CCNB1/CENPE/BIRC5/NDC80/AURKB/CDCA8/KIF22	8
D09B.D16.D19.CP.CM.EPDC	Association Test-Global	Top100	GO:0000086	G2/M transition of mitotic cell cycle	10/94	136/15295	1.0614e-08	2.14431e-07	1.76044e-07	CENPF/CCNB1/PLK1/CDK1/AURKA/AURKB/CCNA2/CLSPN/RRM1/FOXM1	10
D09B.D16.D19.CP.CM.EPDC	Association Test-Global	Top100	GO:0140013	meiotic nuclear division	11/94	177/15295	1.09687e-08	2.18644e-07	1.79503e-07	TOP2A/ASPM/PLK1/CKS2/CDC20/AURKA/SMC4/SGO2/NDC80/SGO1/RAD51AP1	11
D09B.D16.D19.CP.CM.EPDC	Association Test-Global	Top100	GO:1905820	positive regulation of chromosome separation	6/94	27/15295	1.22299e-08	2.40575e-07	1.97508e-07	BIRC5/DLGAP5/SMC4/AURKB/CDCA8/NCAPG	6
D09B.D16.D19.CP.CM.EPDC	Association Test-Global	Top100	GO:0051231	spindle elongation	5/94	14/15295	1.50898e-08	2.92978e-07	2.40529e-07	BIRC5/AURKB/KIF23/CDCA8/KIF11	5
D09B.D16.D19.CP.CM.EPDC	Association Test-Global	Top100	GO:1901976	regulation of cell cycle checkpoint	7/94	48/15295	1.5831e-08	3.03428e-07	2.49109e-07	CCNB1/BIRC5/NDC80/AURKB/CDCA8/MAD2L1/PBK	7
D09B.D16.D19.CP.CM.EPDC	Association Test-Global	Top100	GO:0051303	establishment of chromosome localization	8/94	75/15295	1.81038e-08	3.42598e-07	2.81267e-07	CENPF/CCNB1/CENPE/BIRC5/NDC80/AURKB/CDCA8/KIF22	8
D09B.D16.D19.CP.CM.EPDC	Association Test-Global	Top100	GO:1903046	meiotic cell cycle process	11/94	194/15295	2.84166e-08	5.31035e-07	4.3597e-07	TOP2A/ASPM/PLK1/CKS2/CDC20/AURKA/SMC4/SGO2/NDC80/SGO1/RAD51AP1	11
D09B.D16.D19.CP.CM.EPDC	Association Test-Global	Top100	GO:0007080	mitotic metaphase plate congression	7/94	55/15295	4.21349e-08	7.77675e-07	6.38457e-07	CCNB1/CENPE/BIRC5/NDC80/AURKB/CDCA8/KIF22	7
D09B.D16.D19.CP.CM.EPDC	Association Test-Global	Top100	GO:0032465	regulation of cytokinesis	8/94	84/15295	4.47178e-08	8.15282e-07	6.69332e-07	PLK1/AURKA/BIRC5/KIF20B/AURKB/KIF23/CDCA8/ECT2	8
D09B.D16.D19.CP.CM.EPDC	Association Test-Global	Top100	GO:0030261	chromosome condensation	6/94	35/15295	6.44637e-08	1.1473e-06	9.41913e-07	TOP2A/NUSAP1/PLK1/CDK1/SMC4/NCAPG	6
D09B.D16.D19.CP.CM.EPDC	Association Test-Global	Top100	GO:0032467	positive regulation of cytokinesis	6/94	35/15295	6.44637e-08	1.1473e-06	9.41913e-07	BIRC5/KIF20B/AURKB/KIF23/CDCA8/ECT2	6
D09B.D16.D19.CP.CM.EPDC	Association Test-Global	Top100	GO:0051302	regulation of cell division	10/94	170/15295	8.93026e-08	1.57067e-06	1.2895e-06	ASPM/PLK1/AURKA/BIRC5/KIF20B/AURKB/KIF23/CDCA8/ORC6/ECT2	10
D09B.D16.D19.CP.CM.EPDC	Association Test-Global	Top100	GO:0010389	regulation of G2/M transition of mitotic cell cycle	8/94	94/15295	1.08601e-07	1.8879e-06	1.54993e-06	CENPF/CCNB1/PLK1/CDK1/AURKA/AURKB/CLSPN/RRM1	8
D09B.D16.D19.CP.CM.EPDC	Association Test-Global	Top100	GO:0051315	attachment of mitotic spindle microtubules to kinetochore	5/94	21/15295	1.4825e-07	2.54752e-06	2.09147e-06	CENPE/BIRC5/NDC80/AURKB/CDCA8	5
D09B.D16.D19.CP.CM.EPDC	Association Test-Global	Top100	GO:1902749	regulation of cell cycle G2/M phase transition	8/94	103/15295	2.21739e-07	3.76704e-06	3.09267e-06	CENPF/CCNB1/PLK1/CDK1/AURKA/AURKB/CLSPN/RRM1	8
D09B.D16.D19.CP.CM.EPDC	Association Test-Global	Top100	GO:1902412	regulation of mitotic cytokinesis	4/94	10/15295	2.7311e-07	4.58763e-06	3.76637e-06	BIRC5/KIF20B/AURKB/CDCA8	4
D09B.D16.D19.CP.CM.EPDC	Association Test-Global	Top100	GO:1904666	regulation of ubiquitin protein ligase activity	5/94	24/15295	3.0518e-07	5.06938e-06	4.16187e-06	UBE2C/UBE2S/PLK1/CDC20/MAD2L1	5
D09B.D16.D19.CP.CM.EPDC	Association Test-Global	Top100	GO:0065004	protein-DNA complex assembly	9/94	152/15295	3.86298e-07	6.34632e-06	5.21022e-06	CENPF/CENPE/DLGAP5/HMGB1/CENPW/CENPK/GMNN/CENPH/CENPN	9
D09B.D16.D19.CP.CM.EPDC	Association Test-Global	Top100	GO:0051256	mitotic spindle midzone assembly	4/94	11/15295	4.27154e-07	6.79356e-06	5.57739e-06	BIRC5/AURKB/KIF23/CDCA8	4
D09B.D16.D19.CP.CM.EPDC	Association Test-Global	Top100	GO:0051987	positive regulation of attachment of spindle microtubules to kinetochore	4/94	11/15295	4.27154e-07	6.79356e-06	5.57739e-06	CCNB1/BIRC5/AURKB/CDCA8	4
D09B.D16.D19.CP.CM.EPDC	Association Test-Global	Top100	GO:1904668	positive regulation of ubiquitin protein ligase activity	4/94	11/15295	4.27154e-07	6.79356e-06	5.57739e-06	UBE2C/UBE2S/PLK1/CDC20	4
D09B.D16.D19.CP.CM.EPDC	Association Test-Global	Top100	GO:0007127	meiosis I	8/94	117/15295	5.92897e-07	9.25441e-06	7.5977e-06	TOP2A/PLK1/CKS2/AURKA/SGO2/NDC80/SGO1/RAD51AP1	8
D09B.D16.D19.CP.CM.EPDC	Association Test-Global	Top100	GO:0051321	meiotic cell cycle	11/94	262/15295	5.94263e-07	9.25441e-06	7.5977e-06	TOP2A/ASPM/PLK1/CKS2/CDC20/AURKA/SMC4/SGO2/NDC80/SGO1/RAD51AP1	11
D09B.D16.D19.CP.CM.EPDC	Association Test-Global	Top100	GO:0000022	mitotic spindle elongation	4/94	12/15295	6.37717e-07	9.82873e-06	8.06921e-06	BIRC5/AURKB/KIF23/CDCA8	4
D09B.D16.D19.CP.CM.EPDC	Association Test-Global	Top100	GO:0061982	meiosis I cell cycle process	8/94	122/15295	8.16472e-07	1.24554e-05	1.02256e-05	TOP2A/PLK1/CKS2/AURKA/SGO2/NDC80/SGO1/RAD51AP1	8
D09B.D16.D19.CP.CM.EPDC	Association Test-Global	Top100	GO:0051255	spindle midzone assembly	4/94	14/15295	1.2775e-06	1.92916e-05	1.58381e-05	BIRC5/AURKB/KIF23/CDCA8	4
D09B.D16.D19.CP.CM.EPDC	Association Test-Global	Top100	GO:0009263	deoxyribonucleotide biosynthetic process	4/94	15/15295	1.73386e-06	2.54129e-05	2.08636e-05	TYMS/RRM2/RRM1/DTYMK	4
D09B.D16.D19.CP.CM.EPDC	Association Test-Global	Top100	GO:0009265	2'-deoxyribonucleotide biosynthetic process	4/94	15/15295	1.73386e-06	2.54129e-05	2.08636e-05	TYMS/RRM2/RRM1/DTYMK	4
D09B.D16.D19.CP.CM.EPDC	Association Test-Global	Top100	GO:0046385	deoxyribose phosphate biosynthetic process	4/94	15/15295	1.73386e-06	2.54129e-05	2.08636e-05	TYMS/RRM2/RRM1/DTYMK	4
D09B.D16.D19.CP.CM.EPDC	Association Test-Global	Top100	GO:0071824	protein-DNA complex subunit organization	9/94	186/15295	2.09543e-06	3.04142e-05	2.49696e-05	CENPF/CENPE/DLGAP5/HMGB1/CENPW/CENPK/GMNN/CENPH/CENPN	9
D09B.D16.D19.CP.CM.EPDC	Association Test-Global	Top100	GO:0034501	protein localization to kinetochore	4/94	18/15295	3.83234e-06	5.37053e-05	4.40911e-05	CDK1/NDC80/AURKB/KNL1	4
D09B.D16.D19.CP.CM.EPDC	Association Test-Global	Top100	GO:1901970	positive regulation of mitotic sister chromatid separation	4/94	18/15295	3.83234e-06	5.37053e-05	4.40911e-05	BIRC5/DLGAP5/AURKB/CDCA8	4
D09B.D16.D19.CP.CM.EPDC	Association Test-Global	Top100	GO:1903083	protein localization to condensed chromosome	4/94	18/15295	3.83234e-06	5.37053e-05	4.40911e-05	CDK1/NDC80/AURKB/KNL1	4
D09B.D16.D19.CP.CM.EPDC	Association Test-Global	Top100	GO:0032506	cytokinetic process	5/94	39/15295	3.84379e-06	5.37053e-05	4.40911e-05	KIF20B/AURKB/ANLN/CEP55/ECT2	5
D09B.D16.D19.CP.CM.EPDC	Association Test-Global	Top100	GO:0007076	mitotic chromosome condensation	4/94	19/15295	4.83149e-06	6.68803e-05	5.49075e-05	NUSAP1/PLK1/SMC4/NCAPG	4
D09B.D16.D19.CP.CM.EPDC	Association Test-Global	Top100	GO:0051781	positive regulation of cell division	6/94	78/15295	8.25096e-06	0.000113167	9.29079e-05	BIRC5/KIF20B/AURKB/KIF23/CDCA8/ECT2	6
D09B.D16.D19.CP.CM.EPDC	Association Test-Global	Top100	GO:0031145	anaphase-promoting complex-dependent catabolic process	4/94	23/15295	1.08319e-05	0.000147216	0.000120862	UBE2C/UBE2S/PLK1/CDC20	4
D09B.D16.D19.CP.CM.EPDC	Association Test-Global	Top100	GO:1901992	positive regulation of mitotic cell cycle phase transition	6/94	88/15295	1.65718e-05	0.000223197	0.000183241	UBE2C/CCNB1/CDK1/DLGAP5/RRM2/RRM1	6
D09B.D16.D19.CP.CM.EPDC	Association Test-Global	Top100	GO:0007098	centrosome cycle	7/94	133/15295	1.75141e-05	0.000233782	0.000191931	PLK1/CDK1/AURKA/NDC80/PCLAF/KIF11/SGO1	7
D09B.D16.D19.CP.CM.EPDC	Association Test-Global	Top100	GO:0051438	regulation of ubiquitin-protein transferase activity	5/94	53/15295	1.79017e-05	0.000236463	0.000194132	UBE2C/UBE2S/PLK1/CDC20/MAD2L1	5
D09B.D16.D19.CP.CM.EPDC	Association Test-Global	Top100	GO:0071459	protein localization to chromosome, centromeric region	4/94	26/15295	1.80313e-05	0.000236463	0.000194132	CDK1/NDC80/AURKB/KNL1	4
D09B.D16.D19.CP.CM.EPDC	Association Test-Global	Top100	GO:0007062	sister chromatid cohesion	5/94	55/15295	2.14921e-05	0.000279398	0.000229381	PLK1/CDC20/SGO2/SGO1/KIF22	5
D09B.D16.D19.CP.CM.EPDC	Association Test-Global	Top100	GO:0051653	spindle localization	5/94	56/15295	2.34852e-05	0.000302676	0.000248492	ASPM/NUSAP1/PLK1/NDC80/MAD2L1	5
D09B.D16.D19.CP.CM.EPDC	Association Test-Global	Top100	GO:0051443	positive regulation of ubiquitin-protein transferase activity	4/94	29/15295	2.82448e-05	0.000360906	0.000296298	UBE2C/UBE2S/PLK1/CDC20	4
D09B.D16.D19.CP.CM.EPDC	Association Test-Global	Top100	GO:0000079	regulation of cyclin-dependent protein serine/threonine kinase activity	6/94	97/15295	2.89077e-05	0.000366246	0.000300682	CCNB1/PLK1/CKS2/CKS1B/CDKN3/CCNA2	6
D09B.D16.D19.CP.CM.EPDC	Association Test-Global	Top100	GO:0007143	female meiotic nuclear division	4/94	30/15295	3.24373e-05	0.000407511	0.000334559	TOP2A/PLK1/AURKA/NDC80	4
D09B.D16.D19.CP.CM.EPDC	Association Test-Global	Top100	GO:1904029	regulation of cyclin-dependent protein kinase activity	6/94	100/15295	3.43608e-05	0.000428079	0.000351445	CCNB1/PLK1/CKS2/CKS1B/CDKN3/CCNA2	6
D09B.D16.D19.CP.CM.EPDC	Association Test-Global	Top100	GO:0031023	microtubule organizing center organization	7/94	148/15295	3.49165e-05	0.000431407	0.000354177	PLK1/CDK1/AURKA/NDC80/PCLAF/KIF11/SGO1	7
D09B.D16.D19.CP.CM.EPDC	Association Test-Global	Top100	GO:0051642	centrosome localization	4/94	32/15295	4.21649e-05	0.000516693	0.000424196	ASPM/AURKA/DLGAP5/MAD2L1	4
D09B.D16.D19.CP.CM.EPDC	Association Test-Global	Top100	GO:0061842	microtubule organizing center localization	4/94	33/15295	4.77557e-05	0.000578685	0.00047509	ASPM/AURKA/DLGAP5/MAD2L1	4
D09B.D16.D19.CP.CM.EPDC	Association Test-Global	Top100	GO:0051656	establishment of organelle localization	11/94	416/15295	4.7998e-05	0.000578685	0.00047509	CENPF/CCNB1/CENPE/NUSAP1/PLK1/BIRC5/NDC80/AURKB/CDCA8/MAD2L1/KIF22	11
D09B.D16.D19.CP.CM.EPDC	Association Test-Global	Top100	GO:1901989	positive regulation of cell cycle phase transition	6/94	109/15295	5.58427e-05	0.000667878	0.000548316	UBE2C/CCNB1/CDK1/DLGAP5/RRM2/RRM1	6
D09B.D16.D19.CP.CM.EPDC	Association Test-Global	Top100	GO:0006260	DNA replication	9/94	282/15295	5.86077e-05	0.000695385	0.000570899	CDK1/PCLAF/CCNA2/MCM7/ORC6/GINS2/RRM2/GMNN/RRM1	9
D09B.D16.D19.CP.CM.EPDC	Association Test-Global	Top100	GO:0090235	regulation of metaphase plate congression	3/94	13/15295	6.14889e-05	0.000723826	0.000594248	BIRC5/AURKB/CDCA8	3
D09B.D16.D19.CP.CM.EPDC	Association Test-Global	Top100	GO:0000212	meiotic spindle organization	3/94	14/15295	7.79102e-05	0.000909967	0.000747066	ASPM/AURKA/NDC80	3
D09B.D16.D19.CP.CM.EPDC	Association Test-Global	Top100	GO:0045931	positive regulation of mitotic cell cycle	6/94	117/15295	8.29201e-05	0.000960974	0.000788942	UBE2C/CCNB1/CDK1/DLGAP5/RRM2/RRM1	6
D09B.D16.D19.CP.CM.EPDC	Association Test-Global	Top100	GO:0040001	establishment of mitotic spindle localization	4/94	38/15295	8.41458e-05	0.000967677	0.000794445	NUSAP1/PLK1/NDC80/MAD2L1	4
D09B.D16.D19.CP.CM.EPDC	Association Test-Global	Top100	GO:0051782	negative regulation of cell division	3/94	16/15295	0.000118797	0.00135574	0.00111304	ASPM/AURKB/ORC6	3
D09B.D16.D19.CP.CM.EPDC	Association Test-Global	Top100	GO:0044773	mitotic DNA damage checkpoint signaling	5/94	79/15295	0.000123981	0.00140418	0.00115281	PLK1/CDK1/GTSE1/CLSPN/PBK	5
D09B.D16.D19.CP.CM.EPDC	Association Test-Global	Top100	GO:0009394	2'-deoxyribonucleotide metabolic process	4/94	42/15295	0.000125221	0.00140756	0.00115558	TYMS/RRM2/RRM1/DTYMK	4
D09B.D16.D19.CP.CM.EPDC	Association Test-Global	Top100	GO:0009262	deoxyribonucleotide metabolic process	4/94	43/15295	0.000137418	0.00152178	0.00124935	TYMS/RRM2/RRM1/DTYMK	4
D09B.D16.D19.CP.CM.EPDC	Association Test-Global	Top100	GO:0019692	deoxyribose phosphate metabolic process	4/94	43/15295	0.000137418	0.00152178	0.00124935	TYMS/RRM2/RRM1/DTYMK	4
D09B.D16.D19.CP.CM.EPDC	Association Test-Global	Top100	GO:0071897	DNA biosynthetic process	7/94	185/15295	0.000142631	0.00156789	0.00128721	CENPF/TYMS/AURKB/PCLAF/GINS2/TK1/RRM1	7
D09B.D16.D19.CP.CM.EPDC	Association Test-Global	Top100	GO:0044774	mitotic DNA integrity checkpoint signaling	5/94	83/15295	0.000156665	0.0017096	0.00140355	PLK1/CDK1/GTSE1/CLSPN/PBK	5
D09B.D16.D19.CP.CM.EPDC	Association Test-Global	Top100	GO:0045132	meiotic chromosome segregation	5/94	90/15295	0.000229265	0.00248371	0.00203908	TOP2A/PLK1/SMC4/SGO2/SGO1	5
D09B.D16.D19.CP.CM.EPDC	Association Test-Global	Top100	GO:0034502	protein localization to chromosome	5/94	92/15295	0.000254073	0.00273266	0.00224346	PLK1/CDK1/NDC80/AURKB/KNL1	5
D09B.D16.D19.CP.CM.EPDC	Association Test-Global	Top100	GO:0051293	establishment of spindle localization	4/94	52/15295	0.000288996	0.00308606	0.0025336	NUSAP1/PLK1/NDC80/MAD2L1	4
D09B.D16.D19.CP.CM.EPDC	Association Test-Global	Top100	GO:0051785	positive regulation of nuclear division	4/94	55/15295	0.000358991	0.00380632	0.00312492	NUSAP1/AURKA/DLGAP5/RAD51AP1	4
D09B.D16.D19.CP.CM.EPDC	Association Test-Global	Top100	GO:0048144	fibroblast proliferation	5/94	100/15295	0.000374252	0.00394019	0.00323483	CCNB1/CKS2/CDK1/CKS1B/CCNA2	5
D09B.D16.D19.CP.CM.EPDC	Association Test-Global	Top100	GO:0010972	negative regulation of G2/M transition of mitotic cell cycle	4/94	60/15295	0.000501402	0.00524193	0.00430353	PLK1/CDK1/AURKB/CLSPN	4
D09B.D16.D19.CP.CM.EPDC	Association Test-Global	Top100	GO:0006760	folic acid-containing compound metabolic process	3/94	26/15295	0.000527534	0.00547683	0.00449638	TYMS/GGH/DHFR	3
D09B.D16.D19.CP.CM.EPDC	Association Test-Global	Top100	GO:1902750	negative regulation of cell cycle G2/M phase transition	4/94	61/15295	0.000534083	0.00550658	0.0045208	PLK1/CDK1/AURKB/CLSPN	4
D09B.D16.D19.CP.CM.EPDC	Association Test-Global	Top100	GO:0014706	striated muscle tissue development	7/94	233/15295	0.000578713	0.00592587	0.00486503	NPPA/CENPF/CDK1/ACTC1/MYL7/TNNC1/MYL3	7
D09B.D16.D19.CP.CM.EPDC	Association Test-Global	Top100	GO:0010971	positive regulation of G2/M transition of mitotic cell cycle	3/94	27/15295	0.000590843	0.00600891	0.00493321	CCNB1/CDK1/RRM1	3
D09B.D16.D19.CP.CM.EPDC	Association Test-Global	Top100	GO:0031398	positive regulation of protein ubiquitination	5/94	112/15295	0.000629417	0.00635796	0.00521977	UBE2C/UBE2S/PLK1/CDC20/FANCI	5
D09B.D16.D19.CP.CM.EPDC	Association Test-Global	Top100	GO:0031100	animal organ regeneration	4/94	64/15295	0.0006412	0.00643352	0.0052818	CDK1/AURKA/TYMS/CCNA2	4
D09B.D16.D19.CP.CM.EPDC	Association Test-Global	Top100	GO:0010458	exit from mitosis	3/94	28/15295	0.000658808	0.00656612	0.00539067	UBE2C/UBE2S/ANLN	3
D09B.D16.D19.CP.CM.EPDC	Association Test-Global	Top100	GO:0042770	signal transduction in response to DNA damage	6/94	177/15295	0.000774267	0.00766575	0.00629345	PLK1/CDK1/GTSE1/CLSPN/PBK/FOXM1	6
D09B.D16.D19.CP.CM.EPDC	Association Test-Global	Top100	GO:0000077	DNA damage checkpoint signaling	5/94	118/15295	0.00079752	0.00784403	0.00643981	PLK1/CDK1/GTSE1/CLSPN/PBK	5
D09B.D16.D19.CP.CM.EPDC	Association Test-Global	Top100	GO:0070979	protein K11-linked ubiquitination	3/94	30/15295	0.000809246	0.00785599	0.00644963	UBE2C/UBE2S/UBE2T	3
D09B.D16.D19.CP.CM.EPDC	Association Test-Global	Top100	GO:1902751	positive regulation of cell cycle G2/M phase transition	3/94	30/15295	0.000809246	0.00785599	0.00644963	CCNB1/CDK1/RRM1	3
D09B.D16.D19.CP.CM.EPDC	Association Test-Global	Top100	GO:0031570	DNA integrity checkpoint signaling	5/94	126/15295	0.0010712	0.0102184	0.00838914	PLK1/CDK1/GTSE1/CLSPN/PBK	5
D09B.D16.D19.CP.CM.EPDC	Association Test-Global	Top100	GO:0000132	establishment of mitotic spindle orientation	3/94	33/15295	0.0010731	0.0102184	0.00838914	PLK1/NDC80/MAD2L1	3
D09B.D16.D19.CP.CM.EPDC	Association Test-Global	Top100	GO:0042558	pteridine-containing compound metabolic process	3/94	33/15295	0.0010731	0.0102184	0.00838914	TYMS/GGH/DHFR	3
D09B.D16.D19.CP.CM.EPDC	Association Test-Global	Top100	GO:0007095	mitotic G2 DNA damage checkpoint signaling	3/94	34/15295	0.00117174	0.0110173	0.00904502	PLK1/CDK1/CLSPN	3
D09B.D16.D19.CP.CM.EPDC	Association Test-Global	Top100	GO:0045737	positive regulation of cyclin-dependent protein serine/threonine kinase activity	3/94	34/15295	0.00117174	0.0110173	0.00904502	CCNB1/CKS2/CKS1B	3
D09B.D16.D19.CP.CM.EPDC	Association Test-Global	Top100	GO:1903322	positive regulation of protein modification by small protein conjugation or removal	5/94	130/15295	0.00123161	0.0115078	0.00944771	UBE2C/UBE2S/PLK1/CDC20/FANCI	5
D09B.D16.D19.CP.CM.EPDC	Association Test-Global	Top100	GO:0031032	actomyosin structure organization	6/94	194/15295	0.00124456	0.0115566	0.00948776	S100A10/ANLN/ACTC1/MYL9/STMN1/ECT2	6
D09B.D16.D19.CP.CM.EPDC	Association Test-Global	Top100	GO:0051258	protein polymerization	7/94	268/15295	0.00131174	0.0121053	0.00993822	UBE2C/UBE2S/TPX2/TMSB4X/TMSB10/STMN1/DIAPH3	7
D09B.D16.D19.CP.CM.EPDC	Association Test-Global	Top100	GO:0006275	regulation of DNA replication	5/94	133/15295	0.00136309	0.0124798	0.0102457	CDK1/CCNA2/MCM7/GINS2/GMNN	5
D09B.D16.D19.CP.CM.EPDC	Association Test-Global	Top100	GO:1901293	nucleoside phosphate biosynthetic process	7/94	270/15295	0.00136902	0.0124798	0.0102457	NPPA/TMSB4X/TYMS/RRM2/TK1/RRM1/DTYMK	7
D09B.D16.D19.CP.CM.EPDC	Association Test-Global	Top100	GO:0031396	regulation of protein ubiquitination	6/94	199/15295	0.00141763	0.0128178	0.0105232	UBE2C/UBE2S/PLK1/CDC20/MAD2L1/FANCI	6
D09B.D16.D19.CP.CM.EPDC	Association Test-Global	Top100	GO:0051098	regulation of binding	8/94	351/15295	0.00142324	0.0128178	0.0105232	PLK1/TMSB4X/AURKA/S100A10/AURKB/HMGB1/STMN1/GMNN	8
D09B.D16.D19.CP.CM.EPDC	Association Test-Global	Top100	GO:0006270	DNA replication initiation	3/94	37/15295	0.00150134	0.0134402	0.0110341	MCM7/ORC6/GMNN	3
D09B.D16.D19.CP.CM.EPDC	Association Test-Global	Top100	GO:1904031	positive regulation of cyclin-dependent protein kinase activity	3/94	38/15295	0.00162282	0.0144068	0.0118277	CCNB1/CKS2/CKS1B	3
D09B.D16.D19.CP.CM.EPDC	Association Test-Global	Top100	GO:0075733	intracellular transport of virus	2/94	10/15295	0.00162859	0.0144068	0.0118277	KPNA2/BST2	2
D09B.D16.D19.CP.CM.EPDC	Association Test-Global	Top100	GO:0007292	female gamete generation	5/94	139/15295	0.00165679	0.01457	0.0119617	TOP2A/ASPM/PLK1/AURKA/NDC80	5
D09B.D16.D19.CP.CM.EPDC	Association Test-Global	Top100	GO:0031111	negative regulation of microtubule polymerization or depolymerization	3/94	39/15295	0.00175028	0.0152132	0.0124897	TPX2/STMN1/CKAP2	3
D09B.D16.D19.CP.CM.EPDC	Association Test-Global	Top100	GO:0051294	establishment of spindle orientation	3/94	39/15295	0.00175028	0.0152132	0.0124897	PLK1/NDC80/MAD2L1	3
D09B.D16.D19.CP.CM.EPDC	Association Test-Global	Top100	GO:0007144	female meiosis I	2/94	11/15295	0.00198255	0.0169366	0.0139047	AURKA/NDC80	2
D09B.D16.D19.CP.CM.EPDC	Association Test-Global	Top100	GO:0009120	deoxyribonucleoside metabolic process	2/94	11/15295	0.00198255	0.0169366	0.0139047	TK1/DTYMK	2
D09B.D16.D19.CP.CM.EPDC	Association Test-Global	Top100	GO:0070601	centromeric sister chromatid cohesion	2/94	11/15295	0.00198255	0.0169366	0.0139047	SGO2/SGO1	2
D09B.D16.D19.CP.CM.EPDC	Association Test-Global	Top100	GO:0045840	positive regulation of mitotic nuclear division	3/94	41/15295	0.00202356	0.0171887	0.0141117	NUSAP1/AURKA/DLGAP5	3
D09B.D16.D19.CP.CM.EPDC	Association Test-Global	Top100	GO:0060236	regulation of mitotic spindle organization	3/94	42/15295	0.00216958	0.018325	0.0150445	TPX2/PLK1/TACC3	3
D09B.D16.D19.CP.CM.EPDC	Association Test-Global	Top100	GO:0051494	negative regulation of cytoskeleton organization	5/94	149/15295	0.00224611	0.0187739	0.015413	TPX2/TMSB4X/TMSB10/STMN1/CKAP2	5
D09B.D16.D19.CP.CM.EPDC	Association Test-Global	Top100	GO:0048738	cardiac muscle tissue development	6/94	218/15295	0.00224784	0.0187739	0.015413	NPPA/CDK1/ACTC1/MYL7/TNNC1/MYL3	6
D09B.D16.D19.CP.CM.EPDC	Association Test-Global	Top100	GO:0000727	double-strand break repair via break-induced replication	2/94	12/15295	0.00236956	0.0195718	0.0160681	MCM7/GINS2	2
D09B.D16.D19.CP.CM.EPDC	Association Test-Global	Top100	GO:0010992	ubiquitin recycling	2/94	12/15295	0.00236956	0.0195718	0.0160681	UBE2C/UBE2S	2
D09B.D16.D19.CP.CM.EPDC	Association Test-Global	Top100	GO:1902904	negative regulation of supramolecular fiber organization	5/94	152/15295	0.00244939	0.02012	0.0165181	TPX2/TMSB4X/TMSB10/STMN1/CKAP2	5
D09B.D16.D19.CP.CM.EPDC	Association Test-Global	Top100	GO:0007019	microtubule depolymerization	3/94	44/15295	0.00248089	0.0202674	0.0166392	TPX2/STMN1/CKAP2	3
D09B.D16.D19.CP.CM.EPDC	Association Test-Global	Top100	GO:0070507	regulation of microtubule cytoskeleton organization	5/94	153/15295	0.00252003	0.0204752	0.0168098	TPX2/PLK1/TACC3/STMN1/CKAP2	5
D09B.D16.D19.CP.CM.EPDC	Association Test-Global	Top100	GO:0090224	regulation of spindle organization	3/94	46/15295	0.00281849	0.0227764	0.018699	TPX2/PLK1/TACC3	3
D09B.D16.D19.CP.CM.EPDC	Association Test-Global	Top100	GO:0032392	DNA geometric change	4/94	96/15295	0.00288749	0.0232086	0.0190538	TOP2A/HMGB1/MCM7/GINS2	4
D09B.D16.D19.CP.CM.EPDC	Association Test-Global	Top100	GO:0060047	heart contraction	6/94	230/15295	0.00293456	0.0234608	0.0192609	NPPA/ACTC1/MYL7/TNNC1/MYL4/MYL3	6
D09B.D16.D19.CP.CM.EPDC	Association Test-Global	Top100	GO:0032873	negative regulation of stress-activated MAPK cascade	3/94	48/15295	0.00318308	0.0251783	0.020671	NPPA/PBK/FOXM1	3
D09B.D16.D19.CP.CM.EPDC	Association Test-Global	Top100	GO:0070303	negative regulation of stress-activated protein kinase signaling cascade	3/94	48/15295	0.00318308	0.0251783	0.020671	NPPA/PBK/FOXM1	3
D09B.D16.D19.CP.CM.EPDC	Association Test-Global	Top100	GO:0007100	mitotic centrosome separation	2/94	14/15295	0.00324109	0.0253687	0.0208273	AURKA/KIF11	2
D09B.D16.D19.CP.CM.EPDC	Association Test-Global	Top100	GO:0051290	protein heterotetramerization	2/94	14/15295	0.00324109	0.0253687	0.0208273	RRM2/RRM1	2
D09B.D16.D19.CP.CM.EPDC	Association Test-Global	Top100	GO:0044818	mitotic G2/M transition checkpoint	3/94	49/15295	0.00337571	0.0262849	0.0215794	PLK1/CDK1/CLSPN	3
D09B.D16.D19.CP.CM.EPDC	Association Test-Global	Top100	GO:0006261	DNA-templated DNA replication	5/94	165/15295	0.00348746	0.0270143	0.0221782	MCM7/ORC6/GINS2/GMNN/RRM1	5
D09B.D16.D19.CP.CM.EPDC	Association Test-Global	Top100	GO:0003015	heart process	6/94	240/15295	0.00361795	0.0275672	0.0226322	NPPA/ACTC1/MYL7/TNNC1/MYL4/MYL3	6
D09B.D16.D19.CP.CM.EPDC	Association Test-Global	Top100	GO:0032886	regulation of microtubule-based process	6/94	240/15295	0.00361795	0.0275672	0.0226322	TPX2/PLK1/AURKA/TACC3/STMN1/CKAP2	6
D09B.D16.D19.CP.CM.EPDC	Association Test-Global	Top100	GO:1903320	regulation of protein modification by small protein conjugation or removal	6/94	241/15295	0.00369228	0.0275672	0.0226322	UBE2C/UBE2S/PLK1/CDC20/MAD2L1/FANCI	6
D09B.D16.D19.CP.CM.EPDC	Association Test-Global	Top100	GO:0071103	DNA conformation change	4/94	103/15295	0.00371995	0.0275672	0.0226322	TOP2A/HMGB1/MCM7/GINS2	4
D09B.D16.D19.CP.CM.EPDC	Association Test-Global	Top100	GO:0030174	regulation of DNA-templated DNA replication initiation	2/94	15/15295	0.0037248	0.0275672	0.0226322	MCM7/GMNN	2
D09B.D16.D19.CP.CM.EPDC	Association Test-Global	Top100	GO:0033275	actin-myosin filament sliding	2/94	15/15295	0.0037248	0.0275672	0.0226322	ACTC1/TNNC1	2
D09B.D16.D19.CP.CM.EPDC	Association Test-Global	Top100	GO:0045144	meiotic sister chromatid segregation	2/94	15/15295	0.0037248	0.0275672	0.0226322	SGO2/SGO1	2
D09B.D16.D19.CP.CM.EPDC	Association Test-Global	Top100	GO:0051177	meiotic sister chromatid cohesion	2/94	15/15295	0.0037248	0.0275672	0.0226322	SGO2/SGO1	2
D09B.D16.D19.CP.CM.EPDC	Association Test-Global	Top100	GO:0051299	centrosome separation	2/94	15/15295	0.0037248	0.0275672	0.0226322	AURKA/KIF11	2
D09B.D16.D19.CP.CM.EPDC	Association Test-Global	Top100	GO:0006941	striated muscle contraction	5/94	168/15295	0.00376599	0.0277348	0.0227697	NPPA/SMPX/TNNC1/MYL4/MYL3	5
D09B.D16.D19.CP.CM.EPDC	Association Test-Global	Top100	GO:0006266	DNA ligation	2/94	16/15295	0.00423995	0.0306218	0.02514	TOP2A/HMGB1	2
D09B.D16.D19.CP.CM.EPDC	Association Test-Global	Top100	GO:0007096	regulation of exit from mitosis	2/94	16/15295	0.00423995	0.0306218	0.02514	UBE2C/ANLN	2
D09B.D16.D19.CP.CM.EPDC	Association Test-Global	Top100	GO:0007135	meiosis II	2/94	16/15295	0.00423995	0.0306218	0.02514	SGO2/SGO1	2
D09B.D16.D19.CP.CM.EPDC	Association Test-Global	Top100	GO:0061983	meiosis II cell cycle process	2/94	16/15295	0.00423995	0.0306218	0.02514	SGO2/SGO1	2
D09B.D16.D19.CP.CM.EPDC	Association Test-Global	Top100	GO:0045143	homologous chromosome segregation	3/94	55/15295	0.00468114	0.0336457	0.0276225	PLK1/SGO2/SGO1	3
D09B.D16.D19.CP.CM.EPDC	Association Test-Global	Top100	GO:0046653	tetrahydrofolate metabolic process	2/94	17/15295	0.00478613	0.0342357	0.0281069	TYMS/DHFR	2
D09B.D16.D19.CP.CM.EPDC	Association Test-Global	Top100	GO:0031099	regeneration	5/94	181/15295	0.00515965	0.0366666	0.0301026	CDK1/AURKA/TYMS/CCNA2/DHFR	5
D09B.D16.D19.CP.CM.EPDC	Association Test-Global	Top100	GO:0090329	regulation of DNA-templated DNA replication	3/94	57/15295	0.00517502	0.0366666	0.0301026	MCM7/GINS2/GMNN	3
D09B.D16.D19.CP.CM.EPDC	Association Test-Global	Top100	GO:0009148	pyrimidine nucleoside triphosphate biosynthetic process	2/94	18/15295	0.00536294	0.0378189	0.0310486	TYMS/DTYMK	2
D09B.D16.D19.CP.CM.EPDC	Association Test-Global	Top100	GO:0055008	cardiac muscle tissue morphogenesis	3/94	59/15295	0.00569915	0.0400011	0.0328402	ACTC1/TNNC1/MYL3	3
D09B.D16.D19.CP.CM.EPDC	Association Test-Global	Top100	GO:0009165	nucleotide biosynthetic process	6/94	268/15295	0.00616129	0.0430427	0.0353373	NPPA/TMSB4X/TYMS/RRM2/RRM1/DTYMK	6
D09B.D16.D19.CP.CM.EPDC	Association Test-Global	Top100	GO:0071900	regulation of protein serine/threonine kinase activity	7/94	355/15295	0.0062293	0.0433154	0.0355612	NPPA/CCNB1/PLK1/CKS2/CKS1B/CDKN3/CCNA2	7
D09B.D16.D19.CP.CM.EPDC	Association Test-Global	Top100	GO:0051445	regulation of meiotic cell cycle	3/94	62/15295	0.00654314	0.045287	0.0371798	ASPM/CDC20/RAD51AP1	3
D09B.D16.D19.CP.CM.EPDC	Association Test-Global	Top100	GO:0048524	positive regulation of viral process	3/94	63/15295	0.0068401	0.0471242	0.0386881	TOP2A/KPNA2/HMGB1	3
D09B.D16.D19.CP.CM.EPDC	Association Test-Global	Top100	GO:0046794	transport of virus	2/94	21/15295	0.00727338	0.0498794	0.0409501	KPNA2/BST2	2
D09B.D16.D19.CP.CM.EPDC	Condition Test-Lineage1	Top100-A	GO:0014854	response to inactivity	2/10	12/15295	2.53047e-05	0.010837	0.00586888	ACTN3/FBXO32	2
D09B.D16.D19.CP.CM.EPDC	Condition Test-Lineage1	Top100-A	GO:0014874	response to stimulus involved in regulation of muscle adaptation	2/10	13/15295	2.98951e-05	0.010837	0.00586888	ACTN3/FBXO32	2
D09B.D16.D19.CP.CM.EPDC	Condition Test-Lineage1	Top100-A	GO:1903715	regulation of aerobic respiration	2/10	30/15295	0.000165737	0.0400531	0.0216912	BNIP3/ACTN3	2
D09B.D16.D19.CP.CM.EPDC	Condition Test-Lineage1	Top100-C	GO:0071294	cellular response to zinc ion	3/48	20/15295	3.18521e-05	0.0196625	0.0171443	MT1X/KCNK3/MT3	3
D09B.D16.D19.CP.CM.EPDC	Condition Test-Lineage1	Top100-C	GO:0090287	regulation of cellular response to growth factor stimulus	7/48	297/15295	3.60965e-05	0.0196625	0.0171443	FOXD1/PMEPA1/CCBE1/DCN/MT3/GPC1/SFRP5	7
D09B.D16.D19.CP.CM.EPDC	Condition Test-Lineage1	Top100-C	GO:0071280	cellular response to copper ion	3/48	23/15295	4.91562e-05	0.0196625	0.0171443	MT1X/MT3/AQP1	3
D09B.D16.D19.CP.CM.EPDC	Condition Test-Lineage1	Top100-C	GO:0006882	cellular zinc ion homeostasis	3/48	36/15295	0.000192582	0.0453076	0.039505	MT1X/SLC39A4/MT3	3
D09B.D16.D19.CP.CM.EPDC	Condition Test-Lineage1	Top100-C	GO:0046688	response to copper ion	3/48	36/15295	0.000192582	0.0453076	0.039505	MT1X/MT3/AQP1	3
D09B.D16.D19.CP.CM.EPDC	Condition Test-Lineage1	Top100-C	GO:0055069	zinc ion homeostasis	3/48	38/15295	0.000226538	0.0453076	0.039505	MT1X/SLC39A4/MT3	3
D09B.D16.D19.CP.CM.EPDC	Condition Test-Lineage1	Top100-D	GO:0030510	regulation of BMP signaling pathway	4/19	101/15295	6.43327e-06	0.00671634	0.00405635	BMP4/FST/LRP2/GPC3	4
D09B.D16.D19.CP.CM.EPDC	Condition Test-Lineage1	Top100-D	GO:0060976	coronary vasculature development	3/19	46/15295	2.38519e-05	0.00888038	0.00536333	BMP4/LRP2/GPC3	3
D09B.D16.D19.CP.CM.EPDC	Condition Test-Lineage1	Top100-D	GO:0030509	BMP signaling pathway	4/19	153/15295	3.31953e-05	0.00888038	0.00536333	BMP4/FST/LRP2/GPC3	4
D09B.D16.D19.CP.CM.EPDC	Condition Test-Lineage1	Top100-D	GO:0071772	response to BMP	4/19	163/15295	4.25306e-05	0.00888038	0.00536333	BMP4/FST/LRP2/GPC3	4
D09B.D16.D19.CP.CM.EPDC	Condition Test-Lineage1	Top100-D	GO:0071773	cellular response to BMP stimulus	4/19	163/15295	4.25306e-05	0.00888038	0.00536333	BMP4/FST/LRP2/GPC3	4
D09B.D16.D19.CP.CM.EPDC	Condition Test-Lineage1	Top100-D	GO:0003139	secondary heart field specification	2/19	11/15295	7.98769e-05	0.0138986	0.00839408	BMP4/LRP2	2
D09B.D16.D19.CP.CM.EPDC	Condition Test-Lineage1	Top100-D	GO:0072178	nephric duct morphogenesis	2/19	12/15295	9.57812e-05	0.0142851	0.00862751	BMP4/GPC3	2
D09B.D16.D19.CP.CM.EPDC	Condition Test-Lineage1	Top100-D	GO:0007389	pattern specification process	5/19	433/15295	0.000148768	0.0170966	0.0103255	BMP4/FST/LRP2/COBL/GPC3	5
D09B.D16.D19.CP.CM.EPDC	Condition Test-Lineage1	Top100-D	GO:0009798	axis specification	3/19	88/15295	0.000166833	0.0170966	0.0103255	BMP4/COBL/GPC3	3
D09B.D16.D19.CP.CM.EPDC	Condition Test-Lineage1	Top100-D	GO:0072176	nephric duct development	2/19	16/15295	0.000173632	0.0170966	0.0103255	BMP4/GPC3	2
D09B.D16.D19.CP.CM.EPDC	Condition Test-Lineage1	Top100-D	GO:0001843	neural tube closure	3/19	92/15295	0.000190322	0.0170966	0.0103255	BMP4/LRP2/COBL	3
D09B.D16.D19.CP.CM.EPDC	Condition Test-Lineage1	Top100-D	GO:0060606	tube closure	3/19	93/15295	0.000196512	0.0170966	0.0103255	BMP4/LRP2/COBL	3
D09B.D16.D19.CP.CM.EPDC	Condition Test-Lineage1	Top100-D	GO:0003128	heart field specification	2/19	18/15295	0.000221053	0.0171086	0.0103328	BMP4/LRP2	2
D09B.D16.D19.CP.CM.EPDC	Condition Test-Lineage1	Top100-D	GO:0014020	primary neural tube formation	3/19	98/15295	0.000229425	0.0171086	0.0103328	BMP4/LRP2/COBL	3
D09B.D16.D19.CP.CM.EPDC	Condition Test-Lineage1	Top100-D	GO:0090092	regulation of transmembrane receptor protein serine/threonine kinase signaling pathway	4/19	265/15295	0.000278119	0.0185914	0.0112283	BMP4/FST/LRP2/GPC3	4
D09B.D16.D19.CP.CM.EPDC	Condition Test-Lineage1	Top100-D	GO:0001841	neural tube formation	3/19	106/15295	0.000289184	0.0185914	0.0112283	BMP4/LRP2/COBL	3
D09B.D16.D19.CP.CM.EPDC	Condition Test-Lineage1	Top100-D	GO:0072111	cell proliferation involved in kidney development	2/19	21/15295	0.000302733	0.0185914	0.0112283	BMP4/GPC3	2
D09B.D16.D19.CP.CM.EPDC	Condition Test-Lineage1	Top100-D	GO:0070233	negative regulation of T cell apoptotic process	2/19	23/15295	0.000364181	0.0204547	0.0123536	BMP4/TSC22D3	2
D09B.D16.D19.CP.CM.EPDC	Condition Test-Lineage1	Top100-D	GO:0030282	bone mineralization	3/19	117/15295	0.000386578	0.0204547	0.0123536	BMP4/GPM6B/GPC3	3
D09B.D16.D19.CP.CM.EPDC	Condition Test-Lineage1	Top100-D	GO:0010720	positive regulation of cell development	4/19	290/15295	0.000391852	0.0204547	0.0123536	BMP4/LRP2/PDE3A/BIN1	4
D09B.D16.D19.CP.CM.EPDC	Condition Test-Lineage1	Top100-D	GO:0090287	regulation of cellular response to growth factor stimulus	4/19	297/15295	0.000428912	0.0204622	0.0123582	BMP4/FST/LRP2/GPC3	4
D09B.D16.D19.CP.CM.EPDC	Condition Test-Lineage1	Top100-D	GO:0003148	outflow tract septum morphogenesis	2/19	25/15295	0.000431196	0.0204622	0.0123582	BMP4/LRP2	2
D09B.D16.D19.CP.CM.EPDC	Condition Test-Lineage1	Top100-D	GO:0001838	embryonic epithelial tube formation	3/19	127/15295	0.000491554	0.0219133	0.0132346	BMP4/LRP2/COBL	3
D09B.D16.D19.CP.CM.EPDC	Condition Test-Lineage1	Top100-D	GO:0035116	embryonic hindlimb morphogenesis	2/19	27/15295	0.000503753	0.0219133	0.0132346	BMP4/GPC3	2
D09B.D16.D19.CP.CM.EPDC	Condition Test-Lineage1	Top100-D	GO:0060562	epithelial tube morphogenesis	4/19	326/15295	0.000609606	0.0243422	0.0147015	BMP4/LRP2/COBL/GPC3	4
D09B.D16.D19.CP.CM.EPDC	Condition Test-Lineage1	Top100-D	GO:0043271	negative regulation of ion transport	3/19	137/15295	0.000613297	0.0243422	0.0147015	GPM6B/RRAD/BIN1	3
D09B.D16.D19.CP.CM.EPDC	Condition Test-Lineage1	Top100-D	GO:0072175	epithelial tube formation	3/19	139/15295	0.00063975	0.0243422	0.0147015	BMP4/LRP2/COBL	3
D09B.D16.D19.CP.CM.EPDC	Condition Test-Lineage1	Top100-D	GO:0003002	regionalization	4/19	332/15295	0.000652857	0.0243422	0.0147015	BMP4/LRP2/COBL/GPC3	4
D09B.D16.D19.CP.CM.EPDC	Condition Test-Lineage1	Top100-D	GO:0035137	hindlimb morphogenesis	2/19	33/15295	0.000754423	0.0258272	0.0155984	BMP4/GPC3	2
D09B.D16.D19.CP.CM.EPDC	Condition Test-Lineage1	Top100-D	GO:0060914	heart formation	2/19	34/15295	0.000800982	0.0258272	0.0155984	BMP4/LRP2	2
D09B.D16.D19.CP.CM.EPDC	Condition Test-Lineage1	Top100-D	GO:0070229	negative regulation of lymphocyte apoptotic process	2/19	34/15295	0.000800982	0.0258272	0.0155984	BMP4/TSC22D3	2
D09B.D16.D19.CP.CM.EPDC	Condition Test-Lineage1	Top100-D	GO:0016331	morphogenesis of embryonic epithelium	3/19	152/15295	0.000829615	0.0258272	0.0155984	BMP4/LRP2/COBL	3
D09B.D16.D19.CP.CM.EPDC	Condition Test-Lineage1	Top100-D	GO:0010092	specification of animal organ identity	2/19	35/15295	0.000848897	0.0258272	0.0155984	BMP4/LRP2	2
D09B.D16.D19.CP.CM.EPDC	Condition Test-Lineage1	Top100-D	GO:0035148	tube formation	3/19	154/15295	0.000861665	0.0258272	0.0155984	BMP4/LRP2/COBL	3
D09B.D16.D19.CP.CM.EPDC	Condition Test-Lineage1	Top100-D	GO:0007178	transmembrane receptor protein serine/threonine kinase signaling pathway	4/19	358/15295	0.000865856	0.0258272	0.0155984	BMP4/FST/LRP2/GPC3	4
D09B.D16.D19.CP.CM.EPDC	Condition Test-Lineage1	Top100-D	GO:0031214	biomineral tissue development	3/19	157/15295	0.000911205	0.026425	0.0159594	BMP4/GPM6B/GPC3	3
D09B.D16.D19.CP.CM.EPDC	Condition Test-Lineage1	Top100-D	GO:0030513	positive regulation of BMP signaling pathway	2/19	37/15295	0.000948788	0.0267712	0.0161685	BMP4/GPC3	2
D09B.D16.D19.CP.CM.EPDC	Condition Test-Lineage1	Top100-D	GO:0021915	neural tube development	3/19	163/15295	0.00101565	0.027673	0.0167132	BMP4/LRP2/COBL	3
D09B.D16.D19.CP.CM.EPDC	Condition Test-Lineage1	Top100-D	GO:0110148	biomineralization	3/19	164/15295	0.00103376	0.027673	0.0167132	BMP4/GPM6B/GPC3	3
D09B.D16.D19.CP.CM.EPDC	Condition Test-Lineage1	Top100-D	GO:0070232	regulation of T cell apoptotic process	2/19	40/15295	0.00110873	0.0283476	0.0171206	BMP4/TSC22D3	2
D09B.D16.D19.CP.CM.EPDC	Condition Test-Lineage1	Top100-D	GO:0002683	negative regulation of immune system process	4/19	383/15295	0.00111327	0.0283476	0.0171206	BMP4/TSC22D3/TMEM176B/BST2	4
D09B.D16.D19.CP.CM.EPDC	Condition Test-Lineage1	Top100-D	GO:0010463	mesenchymal cell proliferation	2/19	41/15295	0.00116472	0.0289517	0.0174855	BMP4/GPC3	2
D09B.D16.D19.CP.CM.EPDC	Condition Test-Lineage1	Top100-D	GO:0030501	positive regulation of bone mineralization	2/19	43/15295	0.00128072	0.0310947	0.0187797	BMP4/GPM6B	2
D09B.D16.D19.CP.CM.EPDC	Condition Test-Lineage1	Top100-D	GO:1903170	negative regulation of calcium ion transmembrane transport	2/19	45/15295	0.00140204	0.0332665	0.0200914	RRAD/BIN1	2
D09B.D16.D19.CP.CM.EPDC	Condition Test-Lineage1	Top100-D	GO:2000107	negative regulation of leukocyte apoptotic process	2/19	49/15295	0.00166053	0.0383933	0.0231878	BMP4/TSC22D3	2
D09B.D16.D19.CP.CM.EPDC	Condition Test-Lineage1	Top100-D	GO:0009952	anterior/posterior pattern specification	3/19	196/15295	0.00172608	0.0383933	0.0231878	BMP4/COBL/GPC3	3
D09B.D16.D19.CP.CM.EPDC	Condition Test-Lineage1	Top100-D	GO:0009948	anterior/posterior axis specification	2/19	50/15295	0.00172844	0.0383933	0.0231878	BMP4/GPC3	2
D09B.D16.D19.CP.CM.EPDC	Condition Test-Lineage1	Top100-D	GO:0046324	regulation of glucose import	2/19	51/15295	0.00179765	0.0389493	0.0235235	HK2/GPC3	2
D09B.D16.D19.CP.CM.EPDC	Condition Test-Lineage1	Top100-D	GO:0045778	positive regulation of ossification	2/19	52/15295	0.00186818	0.0389493	0.0235235	BMP4/GPM6B	2
D09B.D16.D19.CP.CM.EPDC	Condition Test-Lineage1	Top100-D	GO:0070169	positive regulation of biomineral tissue development	2/19	52/15295	0.00186818	0.0389493	0.0235235	BMP4/GPM6B	2
D09B.D16.D19.CP.CM.EPDC	Condition Test-Lineage1	Top100-D	GO:0070231	T cell apoptotic process	2/19	53/15295	0.00194	0.0389493	0.0235235	BMP4/TSC22D3	2
D09B.D16.D19.CP.CM.EPDC	Condition Test-Lineage1	Top100-D	GO:0110151	positive regulation of biomineralization	2/19	53/15295	0.00194	0.0389493	0.0235235	BMP4/GPM6B	2
D09B.D16.D19.CP.CM.EPDC	Condition Test-Lineage1	Top100-D	GO:0010466	negative regulation of peptidase activity	3/19	212/15295	0.00215949	0.042538	0.0256909	BST2/GPC3/BIN1	3
D09B.D16.D19.CP.CM.EPDC	Condition Test-Lineage1	Top100-D	GO:0001658	branching involved in ureteric bud morphogenesis	2/19	58/15295	0.00231857	0.0440107	0.0265804	BMP4/GPC3	2
D09B.D16.D19.CP.CM.EPDC	Condition Test-Lineage1	Top100-D	GO:0051926	negative regulation of calcium ion transport	2/19	58/15295	0.00231857	0.0440107	0.0265804	RRAD/BIN1	2
D09B.D16.D19.CP.CM.EPDC	Condition Test-Lineage1	Top100-D	GO:0070228	regulation of lymphocyte apoptotic process	2/19	59/15295	0.00239815	0.0447084	0.0270017	BMP4/TSC22D3	2
D09B.D16.D19.CP.CM.EPDC	Condition Test-Lineage1	Top100-D	GO:0060284	regulation of cell development	4/19	483/15295	0.00260991	0.0478025	0.0288704	BMP4/LRP2/PDE3A/BIN1	4
D09B.D16.D19.CP.CM.EPDC	Condition Test-Lineage1	Top100-D	GO:0014015	positive regulation of gliogenesis	2/19	64/15295	0.00281521	0.0496745	0.030001	LRP2/BIN1	2
D09B.D16.D19.CP.CM.EPDC	Condition Test-Lineage1	Top100-D	GO:0060675	ureteric bud morphogenesis	2/19	64/15295	0.00281521	0.0496745	0.030001	BMP4/GPC3	2
D09B.D16.D19.CP.CM.EPDC	Condition Test-Lineage1	Top100-D	GO:0045926	negative regulation of growth	3/19	234/15295	0.0028581	0.0496745	0.030001	BMP4/BST2/GPC3	3
D09B.D16.D19.CP.CM.EPDC	Condition Test-Lineage1	Top100-D	GO:0072171	mesonephric tubule morphogenesis	2/19	65/15295	0.00290244	0.0496745	0.030001	BMP4/GPC3	2
D09B.D16.D19.CP.CM.EPDC	Condition Test-Lineage2	Top100-A	GO:0060099	regulation of phagocytosis, engulfment	2/16	14/15295	9.26832e-05	0.0353586	0.0227318	CD300A/PLCG2	2
D09B.D16.D19.CP.CM.EPDC	Condition Test-Lineage2	Top100-A	GO:1905153	regulation of membrane invagination	2/16	14/15295	9.26832e-05	0.0353586	0.0227318	CD300A/PLCG2	2
D09B.D16.D19.CP.CM.EPDC	Condition Test-Lineage2	Top100-B	GO:0019886	antigen processing and presentation of exogenous peptide antigen via MHC class II	1/3	26/15295	0.00509137	0.011737	NA	CTSF	1
D09B.D16.D19.CP.CM.EPDC	Condition Test-Lineage2	Top100-B	GO:0002495	antigen processing and presentation of peptide antigen via MHC class II	1/3	28/15295	0.0054823	0.011737	NA	CTSF	1
D09B.D16.D19.CP.CM.EPDC	Condition Test-Lineage2	Top100-B	GO:0007549	dosage compensation	1/3	28/15295	0.0054823	0.011737	NA	XIST	1
D09B.D16.D19.CP.CM.EPDC	Condition Test-Lineage2	Top100-B	GO:0009048	dosage compensation by inactivation of X chromosome	1/3	28/15295	0.0054823	0.011737	NA	XIST	1
D09B.D16.D19.CP.CM.EPDC	Condition Test-Lineage2	Top100-B	GO:0002504	antigen processing and presentation of peptide or polysaccharide antigen via MHC class II	1/3	30/15295	0.00587313	0.011737	NA	CTSF	1
D09B.D16.D19.CP.CM.EPDC	Condition Test-Lineage2	Top100-B	GO:0002478	antigen processing and presentation of exogenous peptide antigen	1/3	36/15295	0.00704498	0.011737	NA	CTSF	1
D09B.D16.D19.CP.CM.EPDC	Condition Test-Lineage2	Top100-B	GO:0019884	antigen processing and presentation of exogenous antigen	1/3	42/15295	0.00821592	0.011737	NA	CTSF	1
D09B.D16.D19.CP.CM.EPDC	Condition Test-Lineage2	Top100-B	GO:0048002	antigen processing and presentation of peptide antigen	1/3	56/15295	0.0109445	0.0136807	NA	CTSF	1
D09B.D16.D19.CP.CM.EPDC	Condition Test-Lineage2	Top100-B	GO:0019882	antigen processing and presentation	1/3	92/15295	0.017938	0.0199311	NA	CTSF	1
D09B.D16.D19.CP.CM.EPDC	Condition Test-Lineage2	Top100-B	GO:0040029	epigenetic regulation of gene expression	1/3	139/15295	0.0270185	0.0270185	NA	XIST	1
D09B.D16.D19.CP.CM.EPDC	Condition Test-Lineage2	Top100-C	GO:0000079	regulation of cyclin-dependent protein serine/threonine kinase activity	2/3	97/15295	0.00011893	0.0060051	0.00199615	CCNB2/CDKN3	2
D09B.D16.D19.CP.CM.EPDC	Condition Test-Lineage2	Top100-C	GO:1904029	regulation of cyclin-dependent protein kinase activity	2/3	100/15295	0.000126423	0.0060051	0.00199615	CCNB2/CDKN3	2
D09B.D16.D19.CP.CM.EPDC	Condition Test-Lineage2	Top100-C	GO:0071900	regulation of protein serine/threonine kinase activity	2/3	355/15295	0.00158689	0.0370993	0.0123322	CCNB2/CDKN3	2
D09B.D16.D19.CP.CM.EPDC	Condition Test-Lineage2	Top100-C	GO:0140694	non-membrane-bounded organelle assembly	2/3	372/15295	0.00174143	0.0370993	0.0123322	CSRP3/CCNB2	2
D09B.D16.D19.CP.CM.EPDC	Condition Test-Lineage2	Top100-C	GO:0007144	female meiosis I	1/3	11/15295	0.00215616	0.0370993	0.0123322	CCNB2	1
D09B.D16.D19.CP.CM.EPDC	Condition Test-Lineage2	Top100-C	GO:0044772	mitotic cell cycle phase transition	2/3	432/15295	0.00234312	0.0370993	0.0123322	CCNB2/CDKN3	2
D09B.D16.D19.CP.CM.EPDC	Condition Test-Lineage2	Top100-C	GO:0000212	meiotic spindle organization	1/3	14/15295	0.00274366	0.0372354	0.0123774	CCNB2	1
D09B.D16.D19.CP.CM.EPDC	Condition Test-Lineage2	Top100-C	GO:0055003	cardiac myofibril assembly	1/3	19/15295	0.00372232	0.043971	0.0146164	CSRP3	1
D09B.D16.D19.CP.CM.EPDC	Condition Test-Lineage2	Top100-C	GO:0002026	regulation of the force of heart contraction	1/3	25/15295	0.00489587	0.043971	0.0146164	CSRP3	1
D09B.D16.D19.CP.CM.EPDC	Condition Test-Lineage2	Top100-C	GO:0046716	muscle cell cellular homeostasis	1/3	25/15295	0.00489587	0.043971	0.0146164	CSRP3	1
D09B.D16.D19.CP.CM.EPDC	Condition Test-Lineage2	Top100-C	GO:0035994	response to muscle stretch	1/3	26/15295	0.00509137	0.043971	0.0146164	CSRP3	1
D09B.D16.D19.CP.CM.EPDC	Condition Test-Lineage2	Top100-C	GO:0007143	female meiotic nuclear division	1/3	30/15295	0.00587313	0.0464956	0.0154556	CCNB2	1

## Sheet: 5-LineageDEG.IntegrSubsets.GSEA
Integrated Subset Data (Fig .S13)	Lineage DEG	ID	Description	setSize	enrichmentScore	NES	pvalue	p.adjust	qvalue	rank	leading_edge	core_enrichment
D09B.D16.D19 CP.CM.EPDC	Association Test- Global	HALLMARK_E2F_TARGETS	HALLMARK_E2F_TARGETS	148	0.805416	1.52395	1e-10	2.4e-09	2.21053e-09	428	tags=61%, list=15%, signal=55%	UBE2T/SMC4/CKS1B/KPNA2/BIRC5/UBE2S/MKI67/TK1/CKS2/ORC6/MAD2L1/AURKA/DEPDC1/TUBB/MYBL2/AURKB/HMMR/CENPM/CENPE/MCM7/CDK1/TOP2A/CDKN3/DLGAP5/JPT1/ATAD2/DEK/TACC3/PLK1/KIF22/RAD51AP1/CDCA3/RRM2/CDC20/STMN1/CDCA8/SPC25/DIAPH3/TMPO/DUT/CCNB2/KIF4A/SPAG5/PCNA/KIF2C/BUB1B/BRCA2/RACGAP1/DDX39A/CHEK1/ASF1B/HMGB2/PTTG1/MCM3/SNRPB/NCAPD2/MXD3/MELK/RPA3/CSE1L/RANBP1/LIG1/POLA2/BRCA1/TRIP13/RFC3/USP1/DNMT1/RFC…
D09B.D16.D19 CP.CM.EPDC	Association Test- Global	HALLMARK_G2M_CHECKPOINT	HALLMARK_G2M_CHECKPOINT	127	0.808621	1.52333	1e-10	2.4e-09	2.21053e-09	324	tags=56%, list=11%, signal=52%	SMC4/CKS1B/KPNA2/PBK/BIRC5/TPX2/NUSAP1/UBE2S/MKI67/KIF20B/KIF23/CKS2/ORC6/MAD2L1/CENPF/AURKA/MYBL2/NDC80/AURKB/HMMR/CENPE/CDK1/TOP2A/DTYMK/CDKN3/JPT1/GINS2/UBE2C/TACC3/PLK1/KIF22/CCNA2/CDC20/STMN1/KNL1/KIF11/TMPO/BUB1/CCNB2/KIF4A/HMGN2/KIF2C/BRCA2/RACGAP1/DDX39A/CHAF1A/CHEK1/FBXO5/MARCKS/PTTG1/MCM3/PRC1/SMC2/BUB3/TTK/SNRPD1/POLA2/CENPA/MCM5/TROAP/CDC45/CDC6/DBF4/EZH2/MCM6/HSPA8/NEK2/CDC25B/CCNF/E…
D09B.D16.D19 CP.CM.EPDC	Association Test- Global	HALLMARK_MITOTIC_SPINDLE	HALLMARK_MITOTIC_SPINDLE	73	0.790465	1.46137	1.85613e-08	2.96981e-07	2.73535e-07	164	tags=40%, list=6%, signal=38%	SMC4/BIRC5/TPX2/NUSAP1/ANLN/KIF20B/KIF23/CENPF/AURKA/NDC80/CENPE/CDK1/TOP2A/DLGAP5/PLK1/KIF22/ECT2/KIF11/BUB1/CCNB2/KIF4A/KIF2C/BRCA2/RACGAP1/FBXO5/MARCKS/PRC1/SORBS2/TTK
D09B.D16.D19 CP.CM.EPDC	Association Test- Global	HALLMARK_SPERMATOGENESIS	HALLMARK_SPERMATOGENESIS	27	0.835583	1.50021	6.148e-05	0.00073776	0.000679515	356	tags=56%, list=12%, signal=49%	AURKA/CDK1/CDKN3/BUB1/CCNB2/KIF2C/RPL39L/TTK/NCAPH/RFC4/DBF4/EZH2/TNNI3/NEK2/SCG5
D09B.D16.D19 CP.CM.EPDC	Association Test- Global	HALLMARK_MYC_TARGETS_V1	HALLMARK_MYC_TARGETS_V1	75	0.714598	1.32286	0.000211989	0.0020351	0.00187443	426	tags=36%, list=15%, signal=31%	TYMS/KPNA2/RRM1/MAD2L1/MCM7/DEK/CCNA2/CDC20/DUT/PCNA/BUB3/SNRPD1/RANBP1/RFC4/USP1/MCM5/CDC45/MCM6/MCM4/RPS6/MCM2/NME1/PGK1/LDHA/RAN/RPS5/CTPS1
D09B.D16.D19 CP.CM.EPDC	Association Test- Global	HALLMARK_DNA_REPAIR	HALLMARK_DNA_REPAIR	33	0.764467	1.37589	0.00129778	0.0103822	0.00956259	358	tags=42%, list=12%, signal=38%	TYMS/ZWINT/DUT/FEN1/PCNA/RPA3/LIG1/POLA2/RFC4/RFC3/RFC2/ARL6IP1/NME1/PRIM1
