# Supplementary material for: LMNA-Related Dilated Cardiomyopathy: Single-Cell Transcriptomics during Patient-Derived iPSC Differentiation Support Cell Type and Lineage-Specific Dysregulation of Gene Expression and Development for Cardiomyocytes and Epicardium-Derived Cells with Lamin A/C Haploinsufficiency
Source: Cells. 2024 Sep 3;13(17):1479. doi: 10.3390/cells13171479 (PMC11394257; doi:10.3390/cells13171479)
Supplement: Supplementary file 1 [file cells-13-01479-s001.zip › ExcelTable.S1.Cluster.Subcluster.DEG..xlsx]

## Sheet: 1-SingleSample.CDEG
Condition (Table S7)	Day	Cell Types: n=10 (Fig S6)	Possible Subtype	cluster	ALL Cluster DEG (CDEG)	p_val	avg_log2FC	pct.1	pct.2	p_val_adj
CA1	D00	Pluripotent	PP-A	0	FABP5	0	0.83704	0.987	0.687	0
CA1	D00	Pluripotent	PP-A	0	HIST1H4C	9.79868e-278	0.829644	0.929	0.553	2.1122e-273
CA1	D00	Pluripotent	PP-A	0	C1QBP	0	0.737321	0.99	0.761	0
CA1	D00	Pluripotent	PP-A	0	SSBP1	0	0.682841	0.99	0.677	0
CA1	D00	Pluripotent	PP-A	0	PRDX1	0	0.682007	0.994	0.815	0
CA1	D00	Pluripotent	PP-A	0	KRT18	0	0.679258	0.981	0.637	0
CA1	D00	Pluripotent	PP-A	0	PSMB1	0	0.66395	0.987	0.659	0
CA1	D00	Pluripotent	PP-A	0	SNRPD1	0	0.654156	0.988	0.698	0
CA1	D00	Pluripotent	PP-A	0	H2AFZ	0	0.640694	0.994	0.878	0
CA1	D00	Pluripotent	PP-A	0	MGST1	0	0.627699	0.991	0.748	0
CA1	D00	Pluripotent	PP-A	0	RAN	0	0.625987	0.993	0.853	0
CA1	D00	Pluripotent	PP-A	0	PSMB5	0	0.624003	0.984	0.606	0
CA1	D00	Pluripotent	PP-A	0	NME1	0	0.619785	0.985	0.656	0
CA1	D00	Pluripotent	PP-A	0	SLIRP	0	0.616392	0.987	0.67	0
CA1	D00	Pluripotent	PP-A	0	SRSF7	0	0.616044	0.992	0.728	0
CA1	D00	Pluripotent	PP-A	0	DYNLL1	0	0.600838	0.988	0.725	0
CA1	D00	Pluripotent	PP-A	0	PARK7	0	0.59869	0.987	0.69	0
CA1	D00	Pluripotent	PP-A	0	RPL36AL	0	0.586584	0.985	0.672	0
CA1	D00	Pluripotent	PP-A	0	CYCS	0	0.581993	0.986	0.666	0
CA1	D00	Pluripotent	PP-A	0	VDAC2	0	0.579172	0.981	0.623	0
CA1	D00	Pluripotent	PP-A	0	HSPE1	0	0.57806	0.992	0.822	0
CA1	D00	Pluripotent	PP-A	0	PRMT1	0	0.576985	0.987	0.708	0
CA1	D00	Pluripotent	PP-A	0	PSMD8	0	0.573194	0.973	0.535	0
CA1	D00	Pluripotent	PP-A	0	BTF3	0	0.571549	0.992	0.785	0
CA1	D00	Pluripotent	PP-A	0	HSPA8	0	0.568958	0.995	0.867	0
CA1	D00	Pluripotent	PP-A	0	RPL22L1	7.95325e-306	0.567458	0.985	0.66	1.7144e-301
CA1	D00	Pluripotent	PP-A	0	RBM8A	0	0.562082	0.985	0.623	0
CA1	D00	Pluripotent	PP-A	0	NPM1	0	0.55977	0.998	0.961	0
CA1	D00	Pluripotent	PP-A	0	ATP5MC3	0	0.555902	0.986	0.683	0
CA1	D00	Pluripotent	PP-A	0	SNRPD3	0	0.551758	0.985	0.639	0
CA1	D00	Pluripotent	PP-A	0	PSMA5	0	0.547881	0.972	0.56	0
CA1	D00	Pluripotent	PP-A	0	ILF2	0	0.547727	0.984	0.64	0
CA1	D00	Pluripotent	PP-A	0	EIF6	0	0.541428	0.937	0.465	0
CA1	D00	Pluripotent	PP-A	0	MT1X	1.34847e-284	0.538684	0.807	0.357	2.90675e-280
CA1	D00	Pluripotent	PP-A	0	POMP	0	0.535842	0.987	0.682	0
CA1	D00	Pluripotent	PP-A	0	ADRM1	0	0.53202	0.963	0.543	0
CA1	D00	Pluripotent	PP-A	0	PSMA3	0	0.531795	0.978	0.587	0
CA1	D00	Pluripotent	PP-A	0	JPT1	0	0.528973	0.988	0.741	0
CA1	D00	Pluripotent	PP-A	0	SPCS1	0	0.526582	0.973	0.568	0
CA1	D00	Pluripotent	PP-A	0	TXN	6.90267e-290	0.526364	0.989	0.723	1.48794e-285
CA1	D00	Pluripotent	PP-A	0	APRT	4.9926e-289	0.525192	0.985	0.656	1.0762e-284
CA1	D00	Pluripotent	PP-A	0	MRPS34	0	0.520023	0.982	0.641	0
CA1	D00	Pluripotent	PP-A	0	MRPS23	0	0.517838	0.908	0.403	0
CA1	D00	Pluripotent	PP-A	0	NDUFS5	3.10287e-292	0.51595	0.99	0.736	6.68855e-288
CA1	D00	Pluripotent	PP-A	0	EPCAM	1.292e-303	0.514234	0.986	0.647	2.78504e-299
CA1	D00	Pluripotent	PP-A	0	MYL12A	1.52219e-298	0.514082	0.97	0.554	3.28124e-294
CA1	D00	Pluripotent	PP-A	0	LDHB	0	0.513046	0.993	0.844	0
CA1	D00	Pluripotent	PP-A	0	PSMB6	3.62268e-270	0.512264	0.981	0.589	7.80904e-266
CA1	D00	Pluripotent	PP-A	0	DAD1	1.36e-307	0.510983	0.956	0.498	2.93162e-303
CA1	D00	Pluripotent	PP-A	0	COX5A	1.61891e-270	0.510778	0.984	0.646	3.48972e-266
CA1	D00	Pluripotent	PP-A	0	CLDN7	0	0.504463	0.939	0.439	0
CA1	D00	Pluripotent	PP-A	0	SUB1	8.21027e-298	0.50232	0.986	0.689	1.76981e-293
CA1	D00	Pluripotent	PP-A	0	PSMB2	0	0.501041	0.974	0.556	0
CA1	D00	Pluripotent	PP-A	0	MRPL3	0	0.500746	0.965	0.551	0
CA1	D00	Pluripotent	PP-A	0	PSMB3	5.48709e-307	0.49707	0.972	0.538	1.1828e-302
CA1	D00	Pluripotent	PP-A	0	UQCRFS1	5.86055e-303	0.496632	0.963	0.549	1.2633e-298
CA1	D00	Pluripotent	PP-A	0	ATP5MC1	7.37346e-298	0.495323	0.962	0.537	1.58942e-293
CA1	D00	Pluripotent	PP-A	0	MYL6	1.27584e-228	0.493622	0.988	0.716	2.7502e-224
CA1	D00	Pluripotent	PP-A	0	PEBP1	2.509e-275	0.490173	0.991	0.805	5.4084e-271
CA1	D00	Pluripotent	PP-A	0	PRDX6	5.05563e-244	0.487731	0.985	0.661	1.08979e-239
CA1	D00	Pluripotent	PP-A	0	UBB	1.67845e-252	0.487063	0.988	0.721	3.61807e-248
CA1	D00	Pluripotent	PP-A	0	GAL	2.66979e-220	0.486253	0.932	0.525	5.75499e-216
CA1	D00	Pluripotent	PP-A	0	CCT3	2.02677e-305	0.482031	0.99	0.746	4.3689e-301
CA1	D00	Pluripotent	PP-A	0	EEF1E1	0	0.481178	0.963	0.537	0
CA1	D00	Pluripotent	PP-A	0	RANBP1	6.64406e-290	0.480854	0.989	0.778	1.43219e-285
CA1	D00	Pluripotent	PP-A	0	RTRAF	1.06662e-272	0.479403	0.983	0.665	2.2992e-268
CA1	D00	Pluripotent	PP-A	0	NUDC	0	0.479331	0.981	0.637	0
CA1	D00	Pluripotent	PP-A	0	GSTP1	1.65221e-251	0.477025	0.994	0.851	3.56151e-247
CA1	D00	Pluripotent	PP-A	0	HSP90AA1	0	0.47638	0.996	0.901	0
CA1	D00	Pluripotent	PP-A	0	CLTA	6.76715e-261	0.475164	0.981	0.624	1.45873e-256
CA1	D00	Pluripotent	PP-A	0	ATP5F1C	5.80103e-293	0.473643	0.967	0.543	1.25047e-288
CA1	D00	Pluripotent	PP-A	0	SNRPB	2.09635e-266	0.473272	0.99	0.753	4.51889e-262
CA1	D00	Pluripotent	PP-A	0	TRMT112	1.14344e-274	0.472214	0.982	0.65	2.4648e-270
CA1	D00	Pluripotent	PP-A	0	RPL23	3.73614e-238	0.470896	0.992	0.829	8.05363e-234
CA1	D00	Pluripotent	PP-A	0	UQCRH	4.47288e-216	0.470208	0.989	0.751	9.64174e-212
CA1	D00	Pluripotent	PP-A	0	CYBA	5.36448e-252	0.468905	0.975	0.562	1.15637e-247
CA1	D00	Pluripotent	PP-A	0	PTGES3	1.45586e-276	0.468633	0.988	0.729	3.13825e-272
CA1	D00	Pluripotent	PP-A	0	GADD45GIP1	1.88281e-277	0.466474	0.984	0.656	4.05859e-273
CA1	D00	Pluripotent	PP-A	0	TUBA1B	4.4436e-235	0.46596	0.995	0.851	9.57862e-231
CA1	D00	Pluripotent	PP-A	0	ATP6V0B	1.43086e-292	0.465193	0.934	0.477	3.08436e-288
CA1	D00	Pluripotent	PP-A	0	NDUFV2	8.02633e-274	0.463587	0.981	0.643	1.73016e-269
CA1	D00	Pluripotent	PP-A	0	MRPL15	0	0.463137	0.901	0.413	0
CA1	D00	Pluripotent	PP-A	0	SAP18	4.63863e-261	0.461668	0.981	0.639	9.99904e-257
CA1	D00	Pluripotent	PP-A	0	TUBB4B	6.7825e-281	0.461631	0.977	0.583	1.46204e-276
CA1	D00	Pluripotent	PP-A	0	NTS	2.52336e-229	0.459675	0.802	0.385	5.43934e-225
CA1	D00	Pluripotent	PP-A	0	CCT2	2.58753e-300	0.459462	0.986	0.715	5.57767e-296
CA1	D00	Pluripotent	PP-A	0	TUBA1C	1.57142e-279	0.459228	0.982	0.632	3.38735e-275
CA1	D00	Pluripotent	PP-A	0	EIF3G	3.99298e-272	0.458998	0.969	0.577	8.60726e-268
CA1	D00	Pluripotent	PP-A	0	MRPL20	1.61884e-276	0.458563	0.981	0.634	3.48958e-272
CA1	D00	Pluripotent	PP-A	0	PFDN2	1.58321e-303	0.45829	0.942	0.497	3.41276e-299
CA1	D00	Pluripotent	PP-A	0	SUMO2	2.55919e-237	0.457889	0.989	0.765	5.51659e-233
CA1	D00	Pluripotent	PP-A	0	DCUN1D5	0	0.456409	0.949	0.498	0
CA1	D00	Pluripotent	PP-A	0	SNU13	8.81139e-265	0.455816	0.981	0.667	1.89938e-260
CA1	D00	Pluripotent	PP-A	0	H3F3B	1.52002e-254	0.454942	0.99	0.78	3.27656e-250
CA1	D00	Pluripotent	PP-A	0	MDH1	1.51338e-275	0.453698	0.969	0.543	3.26225e-271
CA1	D00	Pluripotent	PP-A	0	SNRPA1	9.74217e-290	0.453046	0.962	0.544	2.10002e-285
CA1	D00	Pluripotent	PP-A	0	EIF1	4.12054e-247	0.452389	0.989	0.781	8.88223e-243
CA1	D00	Pluripotent	PP-A	0	NCL	9.99582e-207	0.451369	0.992	0.834	2.1547e-202
CA1	D00	Pluripotent	PP-A	0	CLDN6	2.36076e-238	0.451086	0.984	0.632	5.08885e-234
CA1	D00	Pluripotent	PP-A	0	TUBB2A	0	0.450761	0.893	0.417	0
CA1	D00	Pluripotent	PP-A	0	SRSF3	8.50745e-268	0.448804	0.989	0.742	1.83387e-263
CA1	D00	Pluripotent	PP-A	0	CBR1	2.07086e-286	0.448498	0.929	0.49	4.46394e-282
CA1	D00	Pluripotent	PP-A	0	RPL27	3.09405e-241	0.448146	0.992	0.817	6.66953e-237
CA1	D00	Pluripotent	PP-A	0	HNRNPC	1.23789e-215	0.44789	0.989	0.751	2.6684e-211
CA1	D00	Pluripotent	PP-A	0	CKS1B	2.61202e-234	0.447183	0.977	0.606	5.63047e-230
CA1	D00	Pluripotent	PP-A	0	MRPL51	2.05468e-219	0.446624	0.983	0.653	4.42906e-215
CA1	D00	Pluripotent	PP-A	0	MRPL27	0	0.446459	0.871	0.388	0
CA1	D00	Pluripotent	PP-A	0	HSPD1	0	0.446229	0.995	0.872	0
CA1	D00	Pluripotent	PP-A	0	EIF3I	4.1568e-272	0.446042	0.962	0.547	8.96039e-268
CA1	D00	Pluripotent	PP-A	0	ACAT2	2.71794e-251	0.445971	0.956	0.547	5.85879e-247
CA1	D00	Pluripotent	PP-A	0	BANF1	4.16122e-245	0.445591	0.973	0.586	8.96993e-241
CA1	D00	Pluripotent	PP-A	0	TOMM7	2.64938e-227	0.444745	0.985	0.677	5.71099e-223
CA1	D00	Pluripotent	PP-A	0	MRPL32	0	0.444173	0.917	0.451	0
CA1	D00	Pluripotent	PP-A	0	PGRMC1	6.79571e-247	0.441667	0.978	0.619	1.46488e-242
CA1	D00	Pluripotent	PP-A	0	ATP5F1B	5.8723e-262	0.441637	0.988	0.732	1.26583e-257
CA1	D00	Pluripotent	PP-A	0	CKS2	3.08476e-221	0.441308	0.961	0.588	6.6495e-217
CA1	D00	Pluripotent	PP-A	0	CFL1	1.66829e-209	0.44087	0.991	0.785	3.59617e-205
CA1	D00	Pluripotent	PP-A	0	PSMD7	5.91586e-273	0.440744	0.974	0.606	1.27522e-268
CA1	D00	Pluripotent	PP-A	0	SKP1	5.56748e-236	0.438992	0.984	0.645	1.20013e-231
CA1	D00	Pluripotent	PP-A	0	REXO2	0	0.438361	0.927	0.478	0
CA1	D00	Pluripotent	PP-A	0	CCT5	2.23072e-278	0.437144	0.988	0.705	4.80854e-274
CA1	D00	Pluripotent	PP-A	0	CD63	7.83134e-206	0.43703	0.987	0.656	1.68812e-201
CA1	D00	Pluripotent	PP-A	0	PSMB7	7.76623e-266	0.436593	0.959	0.545	1.67409e-261
CA1	D00	Pluripotent	PP-A	0	MRPL47	0	0.436542	0.938	0.485	0
CA1	D00	Pluripotent	PP-A	0	PPA1	3.84301e-256	0.436431	0.974	0.605	8.28399e-252
CA1	D00	Pluripotent	PP-A	0	MRPL13	0	0.435502	0.925	0.442	0
CA1	D00	Pluripotent	PP-A	0	TBCA	2.67728e-268	0.433992	0.986	0.704	5.77113e-264
CA1	D00	Pluripotent	PP-A	0	FKBP4	1.7147e-294	0.433757	0.965	0.572	3.69621e-290
CA1	D00	Pluripotent	PP-A	0	AURKAIP1	2.68668e-237	0.432198	0.982	0.666	5.79142e-233
CA1	D00	Pluripotent	PP-A	0	TPM1	5.13772e-207	0.431374	0.74	0.347	1.10749e-202
CA1	D00	Pluripotent	PP-A	0	EBNA1BP2	0	0.429826	0.933	0.476	0
CA1	D00	Pluripotent	PP-A	0	SLC25A5	6.08802e-206	0.428697	0.985	0.687	1.31233e-201
CA1	D00	Pluripotent	PP-A	0	SRP14	2.58098e-228	0.428223	0.989	0.748	5.56356e-224
CA1	D00	Pluripotent	PP-A	0	NDUFAB1	2.23662e-250	0.427768	0.979	0.633	4.82126e-246
CA1	D00	Pluripotent	PP-A	0	CHCHD2	1.15156e-224	0.426427	0.928	0.541	2.4823e-220
CA1	D00	Pluripotent	PP-A	0	TUBB	2.00248e-244	0.426405	0.993	0.847	4.31655e-240
CA1	D00	Pluripotent	PP-A	0	TRAPPC4	0	0.424989	0.872	0.38	0
CA1	D00	Pluripotent	PP-A	0	SOD1	3.0925e-236	0.424965	0.979	0.628	6.6662e-232
CA1	D00	Pluripotent	PP-A	0	TKT	3.86047e-263	0.424899	0.993	0.818	8.32164e-259
CA1	D00	Pluripotent	PP-A	0	OSTC	1.60457e-230	0.424808	0.97	0.576	3.45882e-226
CA1	D00	Pluripotent	PP-A	0	NDUFA4	1.12153e-192	0.42432	0.99	0.76	2.41758e-188
CA1	D00	Pluripotent	PP-A	0	SF3B5	8.80615e-286	0.424174	0.927	0.473	1.89825e-281
CA1	D00	Pluripotent	PP-A	0	PFN1	1.38168e-176	0.423666	0.989	0.789	2.97835e-172
CA1	D00	Pluripotent	PP-A	0	SSB	3.2669e-274	0.423268	0.991	0.733	7.04214e-270
CA1	D00	Pluripotent	PP-A	0	MRPL12	4.40554e-272	0.422598	0.95	0.545	9.49658e-268
CA1	D00	Pluripotent	PP-A	0	SNRPF	1.82203e-213	0.42119	0.987	0.706	3.92756e-209
CA1	D00	Pluripotent	PP-A	0	TALDO1	7.10036e-249	0.420981	0.969	0.571	1.53055e-244
CA1	D00	Pluripotent	PP-A	0	MRPL36	0	0.420384	0.884	0.412	0
CA1	D00	Pluripotent	PP-A	0	LYAR	3.55337e-303	0.420236	0.919	0.474	7.65964e-299
CA1	D00	Pluripotent	PP-A	0	SPCS2	5.40872e-253	0.418547	0.959	0.539	1.1659e-248
CA1	D00	Pluripotent	PP-A	0	SUMO1	2.29476e-238	0.418334	0.983	0.668	4.94658e-234
CA1	D00	Pluripotent	PP-A	0	POLR2G	0	0.418138	0.91	0.432	0
CA1	D00	Pluripotent	PP-A	0	EXOSC7	0	0.417828	0.87	0.374	0
CA1	D00	Pluripotent	PP-A	0	LSM3	2.29939e-237	0.41703	0.982	0.658	4.95657e-233
CA1	D00	Pluripotent	PP-A	0	PRDX4	4.03618e-225	0.416474	0.973	0.593	8.70038e-221
CA1	D00	Pluripotent	PP-A	0	H3F3A	1.32786e-163	0.416426	0.993	0.865	2.86234e-159
CA1	D00	Pluripotent	PP-A	0	CTSC	2.54717e-226	0.416315	0.983	0.638	5.49069e-222
CA1	D00	Pluripotent	PP-A	0	NDUFC2	2.37825e-241	0.416085	0.967	0.559	5.12656e-237
CA1	D00	Pluripotent	PP-A	0	NACA	4.28363e-225	0.414362	0.994	0.884	9.2338e-221
CA1	D00	Pluripotent	PP-A	0	PPIA	3.05659e-179	0.413453	0.99	0.814	6.58878e-175
CA1	D00	Pluripotent	PP-A	0	RPS27A	1.55848e-227	0.412011	0.998	0.945	3.35945e-223
CA1	D00	Pluripotent	PP-A	0	RPS14	2.42577e-144	0.411615	0.992	0.859	5.229e-140
CA1	D00	Pluripotent	PP-A	0	EIF2S1	0	0.411069	0.873	0.398	0
CA1	D00	Pluripotent	PP-A	0	LAPTM4B	1.34246e-195	0.410603	0.985	0.676	2.8938e-191
CA1	D00	Pluripotent	PP-A	0	PSMC1	1.91828e-297	0.409573	0.943	0.492	4.13505e-293
CA1	D00	Pluripotent	PP-A	0	SNRPC	2.53468e-247	0.409527	0.964	0.559	5.46375e-243
CA1	D00	Pluripotent	PP-A	0	NOP10	5.8317e-228	0.409514	0.975	0.618	1.25708e-223
CA1	D00	Pluripotent	PP-A	0	PSMC5	4.70634e-243	0.409262	0.968	0.58	1.0145e-238
CA1	D00	Pluripotent	PP-A	0	BUD23	2.2264e-292	0.408843	0.899	0.436	4.79924e-288
CA1	D00	Pluripotent	PP-A	0	CCT4	1.97895e-238	0.408496	0.977	0.633	4.26582e-234
CA1	D00	Pluripotent	PP-A	0	SRM	5.55871e-238	0.408376	0.981	0.655	1.19824e-233
CA1	D00	Pluripotent	PP-A	0	MRPS12	7.99488e-289	0.408092	0.891	0.43	1.72338e-284
CA1	D00	Pluripotent	PP-A	0	SRSF2	2.11444e-240	0.406627	0.991	0.761	4.55788e-236
CA1	D00	Pluripotent	PP-A	0	TXNDC17	3.51078e-218	0.406544	0.981	0.645	7.56784e-214
CA1	D00	Pluripotent	PP-A	0	PPIB	4.65845e-212	0.406093	0.983	0.647	1.00418e-207
CA1	D00	Pluripotent	PP-A	0	PSMC4	1.71969e-304	0.406058	0.927	0.457	3.70697e-300
CA1	D00	Pluripotent	PP-A	0	FAU	8.53722e-207	0.405686	0.992	0.826	1.84028e-202
CA1	D00	Pluripotent	PP-A	0	PSMA2	5.66597e-293	0.405593	0.882	0.412	1.22136e-288
CA1	D00	Pluripotent	PP-A	0	SEC61G	3.70935e-212	0.405114	0.973	0.585	7.99587e-208
CA1	D00	Pluripotent	PP-A	0	DUT	9.14842e-220	0.403759	0.973	0.611	1.97203e-215
CA1	D00	Pluripotent	PP-A	0	EMC6	1.52144e-250	0.403619	0.933	0.505	3.27961e-246
CA1	D00	Pluripotent	PP-A	0	SNRPE	6.56469e-200	0.403516	0.987	0.691	1.41509e-195
CA1	D00	Pluripotent	PP-A	0	RUVBL1	1.02902e-293	0.40347	0.927	0.477	2.21815e-289
CA1	D00	Pluripotent	PP-A	0	SF3B6	7.12418e-243	0.40338	0.963	0.555	1.53569e-238
CA1	D00	Pluripotent	PP-A	0	DCAF13	0	0.402782	0.936	0.47	0
CA1	D00	Pluripotent	PP-A	0	NDUFB10	6.91629e-221	0.401881	0.979	0.632	1.49087e-216
CA1	D00	Pluripotent	PP-A	0	CCT6A	1.25002e-236	0.401848	0.989	0.723	2.69454e-232
CA1	D00	Pluripotent	PP-A	0	PA2G4	2.10997e-260	0.401383	0.985	0.698	4.54826e-256
CA1	D00	Pluripotent	PP-A	0	MAD2L1	2.34587e-283	0.401107	0.913	0.448	5.05675e-279
CA1	D00	Pluripotent	PP-A	0	SSR3	1.33299e-252	0.399463	0.932	0.496	2.87339e-248
CA1	D00	Pluripotent	PP-A	0	NDUFS6	8.39016e-189	0.398952	0.983	0.654	1.80858e-184
CA1	D00	Pluripotent	PP-A	0	OAZ1	2.09934e-169	0.397479	0.99	0.76	4.52533e-165
CA1	D00	Pluripotent	PP-A	0	CNMD	8.48041e-269	0.39714	0.925	0.446	1.82804e-264
CA1	D00	Pluripotent	PP-A	0	PCMT1	0	0.396798	0.888	0.401	0
CA1	D00	Pluripotent	PP-A	0	CALM2	1.05355e-208	0.395787	0.985	0.698	2.27104e-204
CA1	D00	Pluripotent	PP-A	0	DPY30	2.35875e-271	0.395765	0.945	0.499	5.08452e-267
CA1	D00	Pluripotent	PP-A	0	MRPS18C	5.15856e-308	0.395648	0.889	0.421	1.11198e-303
CA1	D00	Pluripotent	PP-A	0	MANF	4.96838e-296	0.395619	0.818	0.347	1.07098e-291
CA1	D00	Pluripotent	PP-A	0	XRCC6	9.52227e-234	0.395613	0.985	0.711	2.05262e-229
CA1	D00	Pluripotent	PP-A	0	BEX3	6.10986e-181	0.395336	0.987	0.738	1.31704e-176
CA1	D00	Pluripotent	PP-A	0	RPA3	2.07446e-238	0.394453	0.951	0.52	4.4717e-234
CA1	D00	Pluripotent	PP-A	0	HNRNPF	1.73091e-240	0.394025	0.979	0.627	3.73116e-236
CA1	D00	Pluripotent	PP-A	0	CD9	1.07476e-274	0.393847	0.935	0.448	2.31675e-270
CA1	D00	Pluripotent	PP-A	0	RSL1D1	1.0204e-229	0.393769	0.976	0.633	2.19956e-225
CA1	D00	Pluripotent	PP-A	0	UBE2L3	1.13207e-252	0.393731	0.961	0.564	2.4403e-248
CA1	D00	Pluripotent	PP-A	0	G3BP2	4.35924e-245	0.393609	0.928	0.491	9.39679e-241
CA1	D00	Pluripotent	PP-A	0	NDUFA8	0	0.393332	0.857	0.375	0
CA1	D00	Pluripotent	PP-A	0	EEF1B2	2.22102e-196	0.39331	0.992	0.818	4.78763e-192
CA1	D00	Pluripotent	PP-A	0	RPS9	2.9917e-125	0.392633	0.993	0.847	6.44892e-121
CA1	D00	Pluripotent	PP-A	0	EIF3M	3.56377e-250	0.392372	0.973	0.599	7.68207e-246
CA1	D00	Pluripotent	PP-A	0	APEX1	4.12566e-218	0.391607	0.977	0.622	8.89327e-214
CA1	D00	Pluripotent	PP-A	0	HMGN3	1.50119e-192	0.391446	0.98	0.655	3.23597e-188
CA1	D00	Pluripotent	PP-A	0	XRCC5	4.62943e-223	0.391416	0.989	0.75	9.97921e-219
CA1	D00	Pluripotent	PP-A	0	CD81	2.6832e-203	0.390987	0.98	0.633	5.7839e-199
CA1	D00	Pluripotent	PP-A	0	PHB	4.63459e-243	0.390369	0.984	0.684	9.99032e-239
CA1	D00	Pluripotent	PP-A	0	NDUFA12	4.59347e-273	0.389853	0.912	0.453	9.90168e-269
CA1	D00	Pluripotent	PP-A	0	CALM1	2.16135e-194	0.389641	0.988	0.747	4.659e-190
CA1	D00	Pluripotent	PP-A	0	ATP5IF1	5.50963e-206	0.389344	0.983	0.652	1.18766e-201
CA1	D00	Pluripotent	PP-A	0	RPL29	2.873e-139	0.389342	0.995	0.87	6.19303e-135
CA1	D00	Pluripotent	PP-A	0	PCBP1	7.952e-203	0.389318	0.975	0.625	1.71413e-198
CA1	D00	Pluripotent	PP-A	0	CDC123	2.42268e-270	0.389305	0.952	0.528	5.22234e-266
CA1	D00	Pluripotent	PP-A	0	CYB5A	1.06554e-257	0.388973	0.929	0.491	2.29688e-253
CA1	D00	Pluripotent	PP-A	0	RPL15	3.70311e-122	0.388657	0.995	0.893	7.98242e-118
CA1	D00	Pluripotent	PP-A	0	TXNL1	7.25692e-255	0.387622	0.945	0.518	1.5643e-250
CA1	D00	Pluripotent	PP-A	0	AP2S1	1.9412e-181	0.387577	0.977	0.625	4.18445e-177
CA1	D00	Pluripotent	PP-A	0	PDCD5	1.19668e-251	0.387164	0.959	0.587	2.57957e-247
CA1	D00	Pluripotent	PP-A	0	C11orf58	8.66443e-229	0.386909	0.978	0.636	1.8677e-224
CA1	D00	Pluripotent	PP-A	0	TIMM13	4.28025e-194	0.386046	0.986	0.713	9.2265e-190
CA1	D00	Pluripotent	PP-A	0	RPL7	4.29548e-163	0.385508	0.995	0.872	9.25934e-159
CA1	D00	Pluripotent	PP-A	0	SSR4	3.17489e-247	0.384151	0.921	0.473	6.8438e-243
CA1	D00	Pluripotent	PP-A	0	ACTG1	1.84915e-171	0.383857	0.994	0.896	3.98604e-167
CA1	D00	Pluripotent	PP-A	0	GLRX3	3.56579e-263	0.383658	0.926	0.486	7.68643e-259
CA1	D00	Pluripotent	PP-A	0	PHB2	9.33462e-206	0.382742	0.982	0.674	2.01217e-201
CA1	D00	Pluripotent	PP-A	0	EIF4A3	5.49314e-305	0.382598	0.921	0.45	1.1841e-300
CA1	D00	Pluripotent	PP-A	0	TOMM22	1.09597e-238	0.382505	0.943	0.525	2.36248e-234
CA1	D00	Pluripotent	PP-A	0	POLR3K	0	0.382311	0.84	0.363	0
CA1	D00	Pluripotent	PP-A	0	DNAJA1	1.41201e-255	0.381967	0.965	0.588	3.04373e-251
CA1	D00	Pluripotent	PP-A	0	PTTG1	9.63919e-223	0.381766	0.978	0.612	2.07782e-218
CA1	D00	Pluripotent	PP-A	0	TOMM40	1.90887e-235	0.381647	0.972	0.642	4.11477e-231
CA1	D00	Pluripotent	PP-A	0	CCT7	1.71499e-241	0.381204	0.975	0.608	3.69684e-237
CA1	D00	Pluripotent	PP-A	0	DBI	3.71869e-174	0.380722	0.983	0.64	8.016e-170
CA1	D00	Pluripotent	PP-A	0	NIFK	0	0.380317	0.894	0.427	0
CA1	D00	Pluripotent	PP-A	0	IMP3	3.89147e-283	0.379917	0.901	0.439	8.38846e-279
CA1	D00	Pluripotent	PP-A	0	ENO1	5.20531e-187	0.379793	0.991	0.803	1.12206e-182
CA1	D00	Pluripotent	PP-A	0	SEC61B	1.15902e-182	0.379237	0.981	0.648	2.49839e-178
CA1	D00	Pluripotent	PP-A	0	PSMD2	7.40225e-233	0.379017	0.96	0.566	1.59563e-228
CA1	D00	Pluripotent	PP-A	0	CACYBP	2.20962e-241	0.376865	0.977	0.633	4.76305e-237
CA1	D00	Pluripotent	PP-A	0	MRTO4	3.14927e-305	0.376804	0.887	0.428	6.78856e-301
CA1	D00	Pluripotent	PP-A	0	RBX1	5.67382e-197	0.376638	0.972	0.589	1.22305e-192
CA1	D00	Pluripotent	PP-A	0	PRDX3	1.76096e-232	0.376236	0.962	0.568	3.79592e-228
CA1	D00	Pluripotent	PP-A	0	NOL7	4.2287e-252	0.374691	0.959	0.572	9.11539e-248
CA1	D00	Pluripotent	PP-A	0	ALYREF	2.92932e-243	0.37401	0.932	0.501	6.31445e-239
CA1	D00	Pluripotent	PP-A	0	EIF5A	3.78184e-184	0.373055	0.989	0.762	8.15214e-180
CA1	D00	Pluripotent	PP-A	0	SCAND1	3.12405e-250	0.372612	0.929	0.497	6.7342e-246
CA1	D00	Pluripotent	PP-A	0	NDUFB6	2.91422e-284	0.372253	0.898	0.424	6.28189e-280
CA1	D00	Pluripotent	PP-A	0	EZR	9.63124e-227	0.372154	0.937	0.527	2.07611e-222
CA1	D00	Pluripotent	PP-A	0	ERH	7.29466e-207	0.371661	0.987	0.692	1.57244e-202
CA1	D00	Pluripotent	PP-A	0	PPM1G	1.63393e-200	0.371652	0.982	0.672	3.52209e-196
CA1	D00	Pluripotent	PP-A	0	RPL24	1.50014e-155	0.371341	0.995	0.897	3.23371e-151
CA1	D00	Pluripotent	PP-A	0	RPL18	5.24619e-116	0.371242	0.994	0.842	1.13087e-111
CA1	D00	Pluripotent	PP-A	0	CCT8	3.55356e-226	0.370662	0.979	0.633	7.66006e-222
CA1	D00	Pluripotent	PP-A	0	SNRPG	5.9225e-190	0.37048	0.986	0.706	1.27665e-185
CA1	D00	Pluripotent	PP-A	0	SNRPB2	4.48014e-253	0.370338	0.942	0.512	9.65739e-249
CA1	D00	Pluripotent	PP-A	0	EBPL	4.12247e-233	0.370233	0.947	0.522	8.88639e-229
CA1	D00	Pluripotent	PP-A	0	FDFT1	1.58415e-209	0.370053	0.944	0.554	3.41479e-205
CA1	D00	Pluripotent	PP-A	0	MLF2	1.68859e-204	0.369767	0.961	0.57	3.63993e-200
CA1	D00	Pluripotent	PP-A	0	ATP5F1D	5.45458e-195	0.369408	0.975	0.616	1.17579e-190
CA1	D00	Pluripotent	PP-A	0	RAB34	2.78455e-223	0.368692	0.965	0.601	6.00238e-219
CA1	D00	Pluripotent	PP-A	0	COA4	1.27868e-250	0.368077	0.946	0.531	2.75633e-246
CA1	D00	Pluripotent	PP-A	0	MYL12B	2.75193e-247	0.367837	0.963	0.543	5.93207e-243
CA1	D00	Pluripotent	PP-A	0	COX7B	1.92429e-221	0.36745	0.962	0.56	4.148e-217
CA1	D00	Pluripotent	PP-A	0	GRPEL1	0	0.367049	0.739	0.267	0
CA1	D00	Pluripotent	PP-A	0	HINT1	1.879e-139	0.366676	0.987	0.714	4.05038e-135
CA1	D00	Pluripotent	PP-A	0	CLIC1	1.28492e-177	0.365516	0.982	0.645	2.76978e-173
CA1	D00	Pluripotent	PP-A	0	SSR2	6.62681e-210	0.365272	0.945	0.526	1.42848e-205
CA1	D00	Pluripotent	PP-A	0	ATP6V1G1	3.34681e-191	0.364948	0.965	0.6	7.21438e-187
CA1	D00	Pluripotent	PP-A	0	STRAP	4.11849e-219	0.364606	0.975	0.627	8.87782e-215
CA1	D00	Pluripotent	PP-A	0	UBA52	1.52891e-158	0.363436	0.992	0.8	3.29572e-154
CA1	D00	Pluripotent	PP-A	0	MRPL22	2.16306e-281	0.363423	0.878	0.406	4.66269e-277
CA1	D00	Pluripotent	PP-A	0	YWHAB	5.67129e-177	0.363309	0.986	0.723	1.2225e-172
CA1	D00	Pluripotent	PP-A	0	GMNN	1.81139e-273	0.363149	0.899	0.431	3.90464e-269
CA1	D00	Pluripotent	PP-A	0	RPS4X	3.35742e-99	0.362152	0.991	0.849	7.23727e-95
CA1	D00	Pluripotent	PP-A	0	UBE2S	2.60957e-146	0.362045	0.982	0.719	5.62519e-142
CA1	D00	Pluripotent	PP-A	0	SS18L2	5.19189e-274	0.361568	0.867	0.412	1.11916e-269
CA1	D00	Pluripotent	PP-A	0	SRSF9	7.56999e-167	0.360773	0.987	0.684	1.63179e-162
CA1	D00	Pluripotent	PP-A	0	MRPS7	1.34998e-258	0.360544	0.922	0.486	2.91001e-254
CA1	D00	Pluripotent	PP-A	0	CSTB	1.53783e-193	0.360023	0.972	0.621	3.31496e-189
CA1	D00	Pluripotent	PP-A	0	CALR	2.91946e-162	0.359346	0.991	0.779	6.29319e-158
CA1	D00	Pluripotent	PP-A	0	RPS5	5.15315e-139	0.359153	0.995	0.862	1.11081e-134
CA1	D00	Pluripotent	PP-A	0	SEC11A	5.89611e-168	0.358975	0.986	0.669	1.27097e-163
CA1	D00	Pluripotent	PP-A	0	STOML2	1.56038e-198	0.3589	0.956	0.563	3.36357e-194
CA1	D00	Pluripotent	PP-A	0	TRAPPC2L	8.39136e-241	0.358132	0.911	0.465	1.80884e-236
CA1	D00	Pluripotent	PP-A	0	RPL35	3.27105e-199	0.358094	0.994	0.883	7.05108e-195
CA1	D00	Pluripotent	PP-A	0	LNCPRESS1	5.79784e-270	0.35769	0.817	0.357	1.24978e-265
CA1	D00	Pluripotent	PP-A	0	POU5F1	1.38904e-164	0.357689	0.993	0.825	2.99421e-160
CA1	D00	Pluripotent	PP-A	0	XBP1	2.83045e-265	0.357385	0.828	0.377	6.10131e-261
CA1	D00	Pluripotent	PP-A	0	MCM3	2.18878e-200	0.356883	0.957	0.578	4.71813e-196
CA1	D00	Pluripotent	PP-A	0	CYC1	8.34271e-240	0.356688	0.945	0.533	1.79835e-235
CA1	D00	Pluripotent	PP-A	0	RPL9	9.532e-106	0.355882	0.992	0.838	2.05472e-101
CA1	D00	Pluripotent	PP-A	0	GTPBP4	7.4934e-272	0.355057	0.853	0.4	1.61528e-267
CA1	D00	Pluripotent	PP-A	0	EIF3K	6.90395e-181	0.35492	0.978	0.618	1.48822e-176
CA1	D00	Pluripotent	PP-A	0	RPP30	6.66585e-298	0.354815	0.845	0.369	1.43689e-293
CA1	D00	Pluripotent	PP-A	0	GTF2A2	2.3697e-225	0.353934	0.925	0.503	5.10813e-221
CA1	D00	Pluripotent	PP-A	0	RACK1	2.36781e-111	0.353889	0.992	0.861	5.10406e-107
CA1	D00	Pluripotent	PP-A	0	HMGB1	3.55897e-262	0.353861	0.996	0.909	7.67172e-258
CA1	D00	Pluripotent	PP-A	0	MRPL21	2.36508e-286	0.353529	0.89	0.436	5.09817e-282
CA1	D00	Pluripotent	PP-A	0	HNRNPH3	1.14843e-187	0.353477	0.979	0.656	2.47555e-183
CA1	D00	Pluripotent	PP-A	0	POLR2H	2.88167e-240	0.35289	0.905	0.452	6.21174e-236
CA1	D00	Pluripotent	PP-A	0	RPL19	5.12166e-128	0.352796	0.996	0.906	1.10403e-123
CA1	D00	Pluripotent	PP-A	0	RPL8	1.58618e-107	0.352716	0.994	0.871	3.41916e-103
CA1	D00	Pluripotent	PP-A	0	RPL38	1.2533e-190	0.352659	0.992	0.842	2.70161e-186
CA1	D00	Pluripotent	PP-A	0	EDF1	3.14952e-182	0.352626	0.979	0.642	6.7891e-178
CA1	D00	Pluripotent	PP-A	0	THY1	6.9206e-187	0.35236	0.974	0.632	1.4918e-182
CA1	D00	Pluripotent	PP-A	0	PSMA7	1.22073e-186	0.352332	0.994	0.828	2.63141e-182
CA1	D00	Pluripotent	PP-A	0	HMGB3	6.27401e-185	0.351476	0.983	0.688	1.35243e-180
CA1	D00	Pluripotent	PP-A	0	ATP5PO	3.80572e-170	0.351164	0.971	0.593	8.20361e-166
CA1	D00	Pluripotent	PP-A	0	PSMG1	7.62322e-264	0.3503	0.897	0.444	1.64326e-259
CA1	D00	Pluripotent	PP-A	0	UBE2T	3.81202e-270	0.35029	0.847	0.381	8.2172e-266
CA1	D00	Pluripotent	PP-A	0	C8orf59	8.12577e-209	0.350071	0.928	0.504	1.75159e-204
CA1	D00	Pluripotent	PP-A	0	DCTPP1	1.03722e-267	0.350032	0.858	0.411	2.23583e-263
CA1	D00	Pluripotent	PP-A	0	MAGOH	3.24681e-261	0.349991	0.919	0.469	6.99882e-257
CA1	D00	Pluripotent	PP-A	0	THYN1	6.00819e-284	0.34968	0.871	0.399	1.29513e-279
CA1	D00	Pluripotent	PP-A	0	COX7C	4.7656e-147	0.348594	0.993	0.81	1.02727e-142
CA1	D00	Pluripotent	PP-A	0	ELOC	2.36956e-213	0.347954	0.944	0.533	5.10783e-209
CA1	D00	Pluripotent	PP-A	0	SRI	2.37576e-209	0.347571	0.936	0.514	5.12119e-205
CA1	D00	Pluripotent	PP-A	0	MALSU1	7.93122e-281	0.347172	0.856	0.391	1.70965e-276
CA1	D00	Pluripotent	PP-A	0	ARPC3	7.94103e-197	0.346755	0.97	0.596	1.71177e-192
CA1	D00	Pluripotent	PP-A	0	MDH2	4.59644e-209	0.346149	0.956	0.564	9.90809e-205
CA1	D00	Pluripotent	PP-A	0	IER2	7.59191e-225	0.345952	0.924	0.514	1.63651e-220
CA1	D00	Pluripotent	PP-A	0	RPS11	4.4918e-113	0.345728	0.992	0.773	9.68252e-109
CA1	D00	Pluripotent	PP-A	0	CENPV	1.26497e-180	0.345458	0.974	0.637	2.72676e-176
CA1	D00	Pluripotent	PP-A	0	RPL11	5.86374e-97	0.345369	0.995	0.899	1.26399e-92
CA1	D00	Pluripotent	PP-A	0	COA3	1.14945e-258	0.345214	0.839	0.384	2.47776e-254
CA1	D00	Pluripotent	PP-A	0	RPS10	2.40378e-162	0.34495	0.976	0.611	5.18158e-158
CA1	D00	Pluripotent	PP-A	0	CNIH4	3.17832e-225	0.344411	0.919	0.476	6.85118e-221
CA1	D00	Pluripotent	PP-A	0	GTF3C6	1.87569e-214	0.344401	0.963	0.599	4.04323e-210
CA1	D00	Pluripotent	PP-A	0	TUBB2B	1.12301e-163	0.344194	0.982	0.691	2.42076e-159
CA1	D00	Pluripotent	PP-A	0	PRELID1	3.45226e-155	0.343832	0.988	0.756	7.44169e-151
CA1	D00	Pluripotent	PP-A	0	ANP32A	2.27142e-188	0.342891	0.964	0.584	4.89628e-184
CA1	D00	Pluripotent	PP-A	0	ENY2	7.70178e-184	0.342239	0.98	0.648	1.6602e-179
CA1	D00	Pluripotent	PP-A	0	RPS13	1.28332e-88	0.342047	0.991	0.827	2.76631e-84
CA1	D00	Pluripotent	PP-A	0	PSMD13	3.05329e-277	0.340747	0.893	0.421	6.58168e-273
CA1	D00	Pluripotent	PP-A	0	MRPL50	5.55176e-300	0.340669	0.824	0.35	1.19674e-295
CA1	D00	Pluripotent	PP-A	0	ECHS1	9.385e-211	0.340566	0.923	0.493	2.02303e-206
CA1	D00	Pluripotent	PP-A	0	TAGLN	3.28566e-155	0.339938	0.393	0.127	7.08257e-151
CA1	D00	Pluripotent	PP-A	0	NIP7	6.3289e-294	0.339331	0.811	0.343	1.36426e-289
CA1	D00	Pluripotent	PP-A	0	BUD31	2.98687e-228	0.339172	0.915	0.486	6.4385e-224
CA1	D00	Pluripotent	PP-A	0	AC106864.1	2.88791e-149	0.338981	0.994	0.814	6.22518e-145
CA1	D00	Pluripotent	PP-A	0	UQCC3	3.83143e-250	0.338588	0.876	0.432	8.25904e-246
CA1	D00	Pluripotent	PP-A	0	ATP5PF	5.28794e-161	0.338388	0.978	0.629	1.13987e-156
CA1	D00	Pluripotent	PP-A	0	EMG1	4.20173e-285	0.337565	0.82	0.359	9.05726e-281
CA1	D00	Pluripotent	PP-A	0	BCAS2	1.53698e-288	0.337431	0.835	0.361	3.31311e-284
CA1	D00	Pluripotent	PP-A	0	PELP1	1.75111e-273	0.337229	0.828	0.368	3.77469e-269
CA1	D00	Pluripotent	PP-A	0	ADH5	4.74751e-198	0.336988	0.975	0.618	1.02337e-193
CA1	D00	Pluripotent	PP-A	0	SPINT2	2.10941e-175	0.336947	0.97	0.595	4.54704e-171
CA1	D00	Pluripotent	PP-A	0	MRPS6	9.64346e-225	0.336765	0.921	0.497	2.07874e-220
CA1	D00	Pluripotent	PP-A	0	RPS15	1.58239e-123	0.335902	0.992	0.876	3.41101e-119
CA1	D00	Pluripotent	PP-A	0	ATP1B3	6.03596e-195	0.335402	0.969	0.592	1.30111e-190
CA1	D00	Pluripotent	PP-A	0	RPL18A	7.74991e-81	0.335211	0.994	0.896	1.67057e-76
CA1	D00	Pluripotent	PP-A	0	REEP5	2.76874e-266	0.335102	0.824	0.359	5.9683e-262
CA1	D00	Pluripotent	PP-A	0	DKC1	4.17409e-243	0.335091	0.942	0.532	8.99766e-239
CA1	D00	Pluripotent	PP-A	0	PAK1IP1	7.14478e-291	0.334843	0.84	0.364	1.54013e-286
CA1	D00	Pluripotent	PP-A	0	MRPL52	4.85057e-198	0.334606	0.948	0.548	1.04559e-193
CA1	D00	Pluripotent	PP-A	0	RPS6	1.5975e-86	0.334017	0.996	0.901	3.44356e-82
CA1	D00	Pluripotent	PP-A	0	METTL5	1.22851e-240	0.333316	0.887	0.449	2.64818e-236
CA1	D00	Pluripotent	PP-A	0	RPL10	6.4512e-74	0.333198	0.995	0.901	1.39062e-69
CA1	D00	Pluripotent	PP-A	0	MRPL11	2.15089e-188	0.332207	0.965	0.586	4.63646e-184
CA1	D00	Pluripotent	PP-A	0	RPL10A	9.15773e-106	0.332142	0.993	0.856	1.97404e-101
CA1	D00	Pluripotent	PP-A	0	NTHL1	4.04709e-271	0.331646	0.856	0.392	8.72392e-267
CA1	D00	Pluripotent	PP-A	0	TM2D2	3.15006e-278	0.331594	0.691	0.248	6.79027e-274
CA1	D00	Pluripotent	PP-A	0	LSM7	1.33694e-162	0.33155	0.98	0.649	2.8819e-158
CA1	D00	Pluripotent	PP-A	0	NAE1	2.81647e-210	0.331493	0.954	0.563	6.07118e-206
CA1	D00	Pluripotent	PP-A	0	VDAC1	9.85841e-185	0.331093	0.976	0.645	2.12508e-180
CA1	D00	Pluripotent	PP-A	0	LSM6	1.29543e-222	0.330625	0.92	0.487	2.79243e-218
CA1	D00	Pluripotent	PP-A	0	CHCHD3	1.37465e-243	0.330171	0.898	0.456	2.9632e-239
CA1	D00	Pluripotent	PP-A	0	RPL30	1.27301e-92	0.329285	0.995	0.874	2.7441e-88
CA1	D00	Pluripotent	PP-A	0	COX7A2	4.4512e-158	0.329275	0.975	0.624	9.595e-154
CA1	D00	Pluripotent	PP-A	0	NDUFB11	1.27764e-165	0.329139	0.961	0.555	2.75407e-161
CA1	D00	Pluripotent	PP-A	0	RPL27A	1.73908e-126	0.328904	0.992	0.832	3.74875e-122
CA1	D00	Pluripotent	PP-A	0	RPL35A	3.53892e-104	0.328599	0.994	0.884	7.62849e-100
CA1	D00	Pluripotent	PP-A	0	TUFM	2.42231e-187	0.327781	0.982	0.678	5.22154e-183
CA1	D00	Pluripotent	PP-A	0	RAC1	2.24357e-150	0.326964	0.987	0.716	4.83624e-146
CA1	D00	Pluripotent	PP-A	0	TIMM17A	5.61301e-276	0.326148	0.764	0.312	1.20994e-271
CA1	D00	Pluripotent	PP-A	0	PDCD6	3.53525e-232	0.326132	0.89	0.447	7.62059e-228
CA1	D00	Pluripotent	PP-A	0	PSMA1	8.28741e-222	0.325968	0.942	0.528	1.78643e-217
CA1	D00	Pluripotent	PP-A	0	RNF7	4.15262e-177	0.325395	0.953	0.564	8.95138e-173
CA1	D00	Pluripotent	PP-A	0	SDHC	2.62709e-226	0.324623	0.875	0.432	5.66296e-222
CA1	D00	Pluripotent	PP-A	0	SRP19	2.46414e-247	0.324258	0.854	0.415	5.3117e-243
CA1	D00	Pluripotent	PP-A	0	EMC4	3.47449e-229	0.324076	0.867	0.425	7.48961e-225
CA1	D00	Pluripotent	PP-A	0	ODC1	9.67607e-209	0.323606	0.919	0.503	2.08577e-204
CA1	D00	Pluripotent	PP-A	0	ATP6V0E1	1.64563e-248	0.322825	0.86	0.417	3.54731e-244
CA1	D00	Pluripotent	PP-A	0	RPL26	2.78437e-115	0.322243	0.993	0.851	6.00199e-111
CA1	D00	Pluripotent	PP-A	0	RPL21	5.03037e-125	0.320396	0.996	0.92	1.08435e-120
CA1	D00	Pluripotent	PP-A	0	TRMT10C	9.46524e-269	0.320388	0.857	0.397	2.04033e-264
CA1	D00	Pluripotent	PP-A	0	PRDX2	1.45278e-135	0.319116	0.984	0.613	3.13161e-131
CA1	D00	Pluripotent	PP-A	0	RPS18	4.03981e-94	0.319005	0.997	0.951	8.70821e-90
CA1	D00	Pluripotent	PP-A	0	PSMD12	1.3145e-268	0.318999	0.865	0.414	2.83354e-264
CA1	D00	Pluripotent	PP-A	0	MMADHC	7.75252e-242	0.318978	0.888	0.441	1.67113e-237
CA1	D00	Pluripotent	PP-A	0	COA6	4.20724e-271	0.318843	0.809	0.353	9.06913e-267
CA1	D00	Pluripotent	PP-A	0	RPS16	1.34283e-85	0.318785	0.993	0.847	2.8946e-81
CA1	D00	Pluripotent	PP-A	0	TPM3	2.35609e-140	0.318692	0.982	0.704	5.07878e-136
CA1	D00	Pluripotent	PP-A	0	CNBP	2.28954e-160	0.318666	0.976	0.649	4.93532e-156
CA1	D00	Pluripotent	PP-A	0	HNRNPAB	2.09939e-145	0.318635	0.987	0.738	4.52545e-141
CA1	D00	Pluripotent	PP-A	0	FAM207A	2.51387e-263	0.318034	0.793	0.339	5.4189e-259
CA1	D00	Pluripotent	PP-A	0	DDX39A	2.14678e-268	0.317499	0.83	0.369	4.6276e-264
CA1	D00	Pluripotent	PP-A	0	UQCRB	3.34656e-141	0.316373	0.986	0.715	7.21384e-137
CA1	D00	Pluripotent	PP-A	0	PTMA	2.89405e-175	0.316297	0.999	0.981	6.23842e-171
CA1	D00	Pluripotent	PP-A	0	FDPS	2.06073e-164	0.316136	0.967	0.602	4.44211e-160
CA1	D00	Pluripotent	PP-A	0	SLC25A3	6.00759e-115	0.315499	0.989	0.765	1.295e-110
CA1	D00	Pluripotent	PP-A	0	RPS12	1.98251e-67	0.314785	0.993	0.861	4.2735e-63
CA1	D00	Pluripotent	PP-A	0	ATP5MPL	1.1438e-172	0.314679	0.962	0.579	2.46557e-168
CA1	D00	Pluripotent	PP-A	0	CISD1	2.89264e-262	0.314102	0.771	0.326	6.23538e-258
CA1	D00	Pluripotent	PP-A	0	UBE2C	4.00246e-127	0.313719	0.837	0.507	8.6277e-123
CA1	D00	Pluripotent	PP-A	0	C19orf53	3.07692e-181	0.313393	0.951	0.57	6.6326e-177
CA1	D00	Pluripotent	PP-A	0	PSMC3	8.61983e-210	0.312793	0.948	0.536	1.85809e-205
CA1	D00	Pluripotent	PP-A	0	RPS7	1.12225e-114	0.312719	0.998	0.927	2.41912e-110
CA1	D00	Pluripotent	PP-A	0	NDUFAF4	2.91357e-278	0.312002	0.782	0.321	6.2805e-274
CA1	D00	Pluripotent	PP-A	0	GAPDH	1.06864e-111	0.311766	0.996	0.903	2.30355e-107
CA1	D00	Pluripotent	PP-A	0	RABAC1	1.54556e-182	0.311475	0.948	0.546	3.33162e-178
CA1	D00	Pluripotent	PP-A	0	ATP5MF	3.0037e-149	0.311291	0.979	0.627	6.47478e-145
CA1	D00	Pluripotent	PP-A	0	MRPL4	1.06005e-227	0.311006	0.87	0.431	2.28504e-223
CA1	D00	Pluripotent	PP-A	0	ATP5MD	1.21421e-156	0.309761	0.972	0.632	2.61736e-152
CA1	D00	Pluripotent	PP-A	0	RPL23A	1.85703e-116	0.309699	0.996	0.89	4.00301e-112
CA1	D00	Pluripotent	PP-A	0	POP7	4.25596e-217	0.308846	0.912	0.483	9.17414e-213
CA1	D00	Pluripotent	PP-A	0	EPRS	1.52293e-208	0.308519	0.912	0.489	3.28282e-204
CA1	D00	Pluripotent	PP-A	0	NDUFB7	2.03848e-177	0.308373	0.963	0.569	4.39414e-173
CA1	D00	Pluripotent	PP-A	0	NUTF2	4.82112e-186	0.3078	0.933	0.52	1.03924e-181
CA1	D00	Pluripotent	PP-A	0	ATP6V1F	2.62712e-212	0.307623	0.861	0.426	5.66302e-208
CA1	D00	Pluripotent	PP-A	0	MRPL14	3.96103e-186	0.307543	0.949	0.558	8.5384e-182
CA1	D00	Pluripotent	PP-A	0	IMP4	1.86985e-262	0.307464	0.811	0.356	4.03065e-258
CA1	D00	Pluripotent	PP-A	0	MRPS15	2.01873e-186	0.307071	0.957	0.571	4.35157e-182
CA1	D00	Pluripotent	PP-A	0	PSMD1	9.45862e-182	0.306963	0.941	0.538	2.0389e-177
CA1	D00	Pluripotent	PP-A	0	CCNB1	7.80176e-203	0.306711	0.929	0.522	1.68175e-198
CA1	D00	Pluripotent	PP-A	0	EXOSC8	1.70072e-249	0.306358	0.856	0.396	3.66607e-245
CA1	D00	Pluripotent	PP-A	0	SSSCA1	4.10165e-280	0.306317	0.822	0.363	8.84151e-276
CA1	D00	Pluripotent	PP-A	0	VDAC3	9.59219e-214	0.305974	0.883	0.45	2.06769e-209
CA1	D00	Pluripotent	PP-A	0	TSFM	1.7503e-298	0.305736	0.756	0.286	3.77294e-294
CA1	D00	Pluripotent	PP-A	0	PCBP2	4.9844e-123	0.305456	0.976	0.628	1.07444e-118
CA1	D00	Pluripotent	PP-A	0	RPL13	2.61652e-42	0.304774	0.996	0.897	5.64017e-38
CA1	D00	Pluripotent	PP-A	0	RPS26	1.16273e-138	0.304242	0.992	0.856	2.50637e-134
CA1	D00	Pluripotent	PP-A	0	MRPS26	9.16728e-193	0.302985	0.938	0.541	1.9761e-188
CA1	D00	Pluripotent	PP-A	0	EXOSC3	2.82632e-279	0.302803	0.823	0.358	6.09242e-275
CA1	D00	Pluripotent	PP-A	0	TXNDC12	2.92924e-233	0.302677	0.848	0.404	6.31426e-229
CA1	D00	Pluripotent	PP-A	0	PSMD11	2.19413e-211	0.30266	0.939	0.537	4.72967e-207
CA1	D00	Pluripotent	PP-A	0	RPS3	2.82534e-55	0.302535	0.994	0.889	6.0903e-51
CA1	D00	Pluripotent	PP-A	0	VPS25	1.18098e-247	0.302504	0.832	0.383	2.54573e-243
CA1	D00	Pluripotent	PP-A	0	NTMT1	3.58149e-253	0.302454	0.832	0.385	7.72026e-249
CA1	D00	Pluripotent	PP-A	0	UBC	3.60172e-180	0.302216	0.963	0.581	7.76386e-176
CA1	D00	Pluripotent	PP-A	0	TIMM50	2.00967e-249	0.301894	0.84	0.395	4.33205e-245
CA1	D00	Pluripotent	PP-A	0	AP2M1	2.34492e-140	0.301213	0.976	0.636	5.05472e-136
CA1	D00	Pluripotent	PP-A	0	VSNL1	2.1883e-267	0.300745	0.81	0.34	4.71709e-263
CA1	D00	Pluripotent	PP-A	0	TIMM8B	1.34669e-186	0.300595	0.946	0.542	2.90292e-182
CA1	D00	Pluripotent	PP-A	0	GPATCH4	1.79304e-215	0.299735	0.92	0.511	3.86508e-211
CA1	D00	Pluripotent	PP-A	0	FAM136A	1.98404e-193	0.299484	0.929	0.528	4.2768e-189
CA1	D00	Pluripotent	PP-A	0	BEX1	2.13388e-185	0.298793	0.927	0.537	4.59979e-181
CA1	D00	Pluripotent	PP-A	0	HSP90AB1	2.49761e-189	0.298752	0.997	0.926	5.38386e-185
CA1	D00	Pluripotent	PP-A	0	PDLIM1	3.07835e-196	0.298183	0.911	0.473	6.63568e-192
CA1	D00	Pluripotent	PP-A	0	PAICS	1.46587e-165	0.298055	0.983	0.696	3.15982e-161
CA1	D00	Pluripotent	PP-A	0	PCNA	1.08863e-214	0.297781	0.935	0.508	2.34664e-210
CA1	D00	Pluripotent	PP-A	0	TMBIM6	5.80443e-136	0.297546	0.977	0.634	1.2512e-131
CA1	D00	Pluripotent	PP-A	0	ARPC2	1.23738e-139	0.297443	0.98	0.668	2.6673e-135
CA1	D00	Pluripotent	PP-A	0	UBE2N	1.38909e-207	0.297405	0.947	0.543	2.99433e-203
CA1	D00	Pluripotent	PP-A	0	PSMA4	2.31495e-166	0.297174	0.972	0.6	4.9901e-162
CA1	D00	Pluripotent	PP-A	0	EIF1B	2.13713e-212	0.297111	0.93	0.502	4.60679e-208
CA1	D00	Pluripotent	PP-A	0	PRPF40A	1.23564e-161	0.297024	0.969	0.643	2.66354e-157
CA1	D00	Pluripotent	PP-A	0	MRPL54	3.88719e-243	0.296837	0.845	0.397	8.37923e-239
CA1	D00	Pluripotent	PP-A	0	DNAJC7	9.10681e-190	0.296765	0.936	0.547	1.96306e-185
CA1	D00	Pluripotent	PP-A	0	ATRAID	2.61517e-197	0.296204	0.874	0.449	5.63725e-193
CA1	D00	Pluripotent	PP-A	0	L1TD1	2.73221e-181	0.295894	0.997	0.898	5.88955e-177
CA1	D00	Pluripotent	PP-A	0	PFDN5	6.02367e-124	0.295694	0.981	0.647	1.29846e-119
CA1	D00	Pluripotent	PP-A	0	TNFRSF12A	1.77226e-241	0.295686	0.809	0.359	3.82028e-237
CA1	D00	Pluripotent	PP-A	0	STMN1	1.98033e-125	0.294986	0.988	0.729	4.2688e-121
CA1	D00	Pluripotent	PP-A	0	SEC11C	1.46109e-237	0.29476	0.874	0.431	3.14953e-233
CA1	D00	Pluripotent	PP-A	0	ATP5MG	8.27446e-128	0.294389	0.981	0.681	1.78364e-123
CA1	D00	Pluripotent	PP-A	0	SDHD	6.38788e-242	0.294297	0.784	0.341	1.37697e-237
CA1	D00	Pluripotent	PP-A	0	SNRNP40	1.66982e-243	0.293309	0.861	0.411	3.59946e-239
CA1	D00	Pluripotent	PP-A	0	MORF4L1	1.3565e-135	0.292663	0.982	0.699	2.92406e-131
CA1	D00	Pluripotent	PP-A	0	RPL7A	9.75857e-45	0.292451	0.994	0.893	2.10356e-40
CA1	D00	Pluripotent	PP-A	0	TMEM208	3.19835e-225	0.292323	0.816	0.383	6.89436e-221
CA1	D00	Pluripotent	PP-A	0	CD320	1.01204e-220	0.290509	0.857	0.421	2.18155e-216
CA1	D00	Pluripotent	PP-A	0	RPS20	7.28825e-84	0.289973	0.989	0.778	1.57106e-79
CA1	D00	Pluripotent	PP-A	0	SERBP1	7.65112e-143	0.289629	0.993	0.86	1.64928e-138
CA1	D00	Pluripotent	PP-A	0	RSL24D1	4.94852e-188	0.289621	0.949	0.551	1.0667e-183
CA1	D00	Pluripotent	PP-A	0	MTX1	3.43356e-254	0.289536	0.733	0.293	7.40139e-250
CA1	D00	Pluripotent	PP-A	0	PDIA6	2.22297e-128	0.289403	0.99	0.73	4.79183e-124
CA1	D00	Pluripotent	PP-A	0	CENPW	9.64478e-218	0.289399	0.883	0.43	2.07903e-213
CA1	D00	Pluripotent	PP-A	0	UTP11	1.89097e-268	0.289258	0.735	0.284	4.07617e-264
CA1	D00	Pluripotent	PP-A	0	UMPS	2.72306e-281	0.28922	0.718	0.268	5.86982e-277
CA1	D00	Pluripotent	PP-A	0	SURF2	1.75236e-250	0.289125	0.796	0.348	3.77739e-246
CA1	D00	Pluripotent	PP-A	0	RPSA	1.14741e-44	0.288748	0.995	0.871	2.47336e-40
CA1	D00	Pluripotent	PP-A	0	PPP1R14B	5.4484e-130	0.288631	0.99	0.784	1.17446e-125
CA1	D00	Pluripotent	PP-A	0	LAMTOR4	2.58807e-152	0.288566	0.958	0.581	5.57884e-148
CA1	D00	Pluripotent	PP-A	0	EIF2S2	1.63476e-154	0.288422	0.988	0.746	3.52388e-150
CA1	D00	Pluripotent	PP-A	0	ACOT7	1.47345e-226	0.288237	0.826	0.384	3.17617e-222
CA1	D00	Pluripotent	PP-A	0	RPS23	1.4596e-79	0.288118	0.998	0.961	3.1463e-75
CA1	D00	Pluripotent	PP-A	0	MRFAP1	1.23658e-175	0.28809	0.959	0.583	2.66558e-171
CA1	D00	Pluripotent	PP-A	0	EIF3D	7.21552e-196	0.288024	0.947	0.545	1.55538e-191
CA1	D00	Pluripotent	PP-A	0	SELENOT	2.4104e-257	0.287957	0.704	0.269	5.19587e-253
CA1	D00	Pluripotent	PP-A	0	SF3B4	3.745e-263	0.287479	0.8	0.348	8.07272e-259
CA1	D00	Pluripotent	PP-A	0	MRPL34	1.79555e-211	0.287248	0.879	0.445	3.87048e-207
CA1	D00	Pluripotent	PP-A	0	POP5	1.59847e-270	0.287233	0.736	0.289	3.44566e-266
CA1	D00	Pluripotent	PP-A	0	PSMD3	3.67263e-221	0.286096	0.915	0.488	7.91672e-217
CA1	D00	Pluripotent	PP-A	0	SF3A3	7.6042e-196	0.286018	0.906	0.492	1.63916e-191
CA1	D00	Pluripotent	PP-A	0	EIF4E2	1.08849e-225	0.285895	0.873	0.426	2.34635e-221
CA1	D00	Pluripotent	PP-A	0	YWHAQ	2.75371e-147	0.285852	0.985	0.69	5.9359e-143
CA1	D00	Pluripotent	PP-A	0	TPI1	8.05319e-96	0.285681	0.987	0.734	1.73594e-91
CA1	D00	Pluripotent	PP-A	0	CHCHD1	2.27614e-216	0.285431	0.913	0.484	4.90645e-212
CA1	D00	Pluripotent	PP-A	0	S100A10	3.55032e-168	0.284986	0.76	0.381	7.65307e-164
CA1	D00	Pluripotent	PP-A	0	SNRPA	3.08099e-184	0.284882	0.912	0.492	6.64138e-180
CA1	D00	Pluripotent	PP-A	0	TOMM20	5.15897e-129	0.28477	0.969	0.615	1.11207e-124
CA1	D00	Pluripotent	PP-A	0	EEF1D	1.94983e-113	0.284719	0.985	0.719	4.20304e-109
CA1	D00	Pluripotent	PP-A	0	UCHL1	5.50378e-144	0.284699	0.991	0.775	1.18639e-139
CA1	D00	Pluripotent	PP-A	0	UBE2M	1.10494e-183	0.284632	0.949	0.556	2.38182e-179
CA1	D00	Pluripotent	PP-A	0	DMKN	1.4023e-150	0.284584	0.954	0.585	3.0228e-146
CA1	D00	Pluripotent	PP-A	0	TMX2	2.20005e-241	0.284203	0.739	0.308	4.74242e-237
CA1	D00	Pluripotent	PP-A	0	MRPS2	5.82387e-240	0.283826	0.837	0.393	1.25539e-235
CA1	D00	Pluripotent	PP-A	0	TMEM258	4.32218e-138	0.283709	0.968	0.625	9.3169e-134
CA1	D00	Pluripotent	PP-A	0	TCP1	5.01275e-170	0.283369	0.968	0.623	1.08055e-165
CA1	D00	Pluripotent	PP-A	0	MRPL37	1.63844e-198	0.283286	0.906	0.484	3.53182e-194
CA1	D00	Pluripotent	PP-A	0	SIVA1	7.12052e-153	0.28316	0.97	0.621	1.5349e-148
CA1	D00	Pluripotent	PP-A	0	EMC7	1.74186e-265	0.282946	0.699	0.256	3.75474e-261
CA1	D00	Pluripotent	PP-A	0	RPL36	1.00556e-88	0.282704	0.995	0.865	2.16758e-84
CA1	D00	Pluripotent	PP-A	0	MRPL18	4.56145e-217	0.282604	0.878	0.447	9.83267e-213
CA1	D00	Pluripotent	PP-A	0	PUF60	1.31482e-218	0.282585	0.905	0.475	2.83423e-214
CA1	D00	Pluripotent	PP-A	0	OCIAD2	1.59343e-160	0.282518	0.944	0.555	3.43479e-156
CA1	D00	Pluripotent	PP-A	0	NUP37	1.09882e-278	0.282483	0.739	0.282	2.36862e-274
CA1	D00	Pluripotent	PP-A	0	NDUFB4	2.61552e-146	0.282266	0.959	0.573	5.63801e-142
CA1	D00	Pluripotent	PP-A	0	EIF3H	1.99478e-154	0.282261	0.959	0.587	4.29994e-150
CA1	D00	Pluripotent	PP-A	0	UFD1	2.25684e-242	0.281582	0.847	0.399	4.86484e-238
CA1	D00	Pluripotent	PP-A	0	LAMTOR5	1.54052e-183	0.281443	0.894	0.473	3.32074e-179
CA1	D00	Pluripotent	PP-A	0	MRPS9	1.17348e-248	0.281082	0.853	0.401	2.52954e-244
CA1	D00	Pluripotent	PP-A	0	HSBP1	1.81693e-122	0.281029	0.979	0.629	3.91658e-118
CA1	D00	Pluripotent	PP-A	0	EIF1AX	4.38768e-152	0.280925	0.994	0.817	9.45809e-148
CA1	D00	Pluripotent	PP-A	0	RPL14	4.72841e-118	0.280886	0.996	0.923	1.01926e-113
CA1	D00	Pluripotent	PP-A	0	TUBB6	5.3106e-229	0.280787	0.694	0.283	1.14475e-224
CA1	D00	Pluripotent	PP-A	0	TIMM10	5.442e-257	0.280525	0.744	0.301	1.17308e-252
CA1	D00	Pluripotent	PP-A	0	TTC1	3.44667e-243	0.279977	0.816	0.367	7.42964e-239
CA1	D00	Pluripotent	PP-A	0	UQCR10	4.8168e-129	0.279928	0.972	0.622	1.03831e-124
CA1	D00	Pluripotent	PP-A	0	RTN4	3.75891e-116	0.279575	0.98	0.663	8.1027e-112
CA1	D00	Pluripotent	PP-A	0	SFPQ	1.81428e-127	0.27889	0.984	0.719	3.91086e-123
CA1	D00	Pluripotent	PP-A	0	DNAJC19	5.60193e-170	0.278824	0.937	0.54	1.20755e-165
CA1	D00	Pluripotent	PP-A	0	NDUFS8	2.59334e-164	0.278603	0.937	0.539	5.5902e-160
CA1	D00	Pluripotent	PP-A	0	YBX3	2.51069e-122	0.278349	0.986	0.726	5.41204e-118
CA1	D00	Pluripotent	PP-A	0	NPM3	2.77214e-214	0.278331	0.871	0.444	5.97562e-210
CA1	D00	Pluripotent	PP-A	0	TCEAL8	1.16729e-200	0.278017	0.899	0.48	2.51621e-196
CA1	D00	Pluripotent	PP-A	0	PNO1	4.90091e-299	0.277755	0.761	0.289	1.05644e-294
CA1	D00	Pluripotent	PP-A	0	GINS2	1.31499e-216	0.27733	0.874	0.436	2.8346e-212
CA1	D00	Pluripotent	PP-A	0	NHP2	6.85887e-131	0.277202	0.97	0.62	1.4785e-126
CA1	D00	Pluripotent	PP-A	0	PSMD14	9.25448e-185	0.277109	0.941	0.536	1.9949e-180
CA1	D00	Pluripotent	PP-A	0	KPNA2	3.96115e-131	0.276611	0.98	0.7	8.53866e-127
CA1	D00	Pluripotent	PP-A	0	COPS9	1.24458e-163	0.276333	0.922	0.514	2.68282e-159
CA1	D00	Pluripotent	PP-A	0	MRPS10	4.97917e-243	0.27599	0.768	0.331	1.07331e-238
CA1	D00	Pluripotent	PP-A	0	DNTTIP2	6.22871e-248	0.275939	0.804	0.354	1.34266e-243
CA1	D00	Pluripotent	PP-A	0	RPL39L	8.28063e-176	0.275506	0.898	0.488	1.78497e-171
CA1	D00	Pluripotent	PP-A	0	MYDGF	3.17454e-207	0.274762	0.843	0.406	6.84304e-203
CA1	D00	Pluripotent	PP-A	0	BRIX1	4.43847e-235	0.274616	0.875	0.436	9.56757e-231
CA1	D00	Pluripotent	PP-A	0	MRPS16	4.67631e-181	0.273544	0.891	0.481	1.00802e-176
CA1	D00	Pluripotent	PP-A	0	METTL26	1.98294e-183	0.273303	0.895	0.483	4.27442e-179
CA1	D00	Pluripotent	PP-A	0	TMEM14C	1.34719e-165	0.273298	0.938	0.533	2.904e-161
CA1	D00	Pluripotent	PP-A	0	RPL26L1	4.55613e-217	0.272382	0.834	0.395	9.82119e-213
CA1	D00	Pluripotent	PP-A	0	MAGOHB	2.17062e-254	0.272207	0.752	0.304	4.67899e-250
CA1	D00	Pluripotent	PP-A	0	DYNLT1	4.01682e-200	0.272142	0.872	0.439	8.65865e-196
CA1	D00	Pluripotent	PP-A	0	WDR18	3.04039e-224	0.271913	0.802	0.365	6.55386e-220
CA1	D00	Pluripotent	PP-A	0	BCAP31	3.07343e-187	0.271751	0.884	0.464	6.62509e-183
CA1	D00	Pluripotent	PP-A	0	NUDT5	1.26944e-221	0.271509	0.882	0.442	2.73641e-217
CA1	D00	Pluripotent	PP-A	0	PSAT1	1.435e-152	0.271289	0.947	0.575	3.09328e-148
CA1	D00	Pluripotent	PP-A	0	MARCKSL1	3.32638e-96	0.271288	0.989	0.793	7.17035e-92
CA1	D00	Pluripotent	PP-A	0	MRPL16	1.62798e-253	0.271249	0.814	0.363	3.50928e-249
CA1	D00	Pluripotent	PP-A	0	CARHSP1	8.0282e-133	0.271023	0.969	0.61	1.73056e-128
CA1	D00	Pluripotent	PP-A	0	OCIAD1	1.98954e-176	0.270881	0.934	0.531	4.28865e-172
CA1	D00	Pluripotent	PP-A	0	PMAIP1	8.12342e-204	0.270539	0.856	0.423	1.75108e-199
CA1	D00	Pluripotent	PP-A	0	SLC25A4	4.97285e-213	0.270507	0.672	0.27	1.07195e-208
CA1	D00	Pluripotent	PP-A	0	RPS29	9.5512e-55	0.270335	0.994	0.889	2.05886e-50
CA1	D00	Pluripotent	PP-A	0	ATP5PB	1.48842e-180	0.270115	0.939	0.541	3.20845e-176
CA1	D00	Pluripotent	PP-A	0	RBM3	5.77168e-141	0.269781	0.948	0.572	1.24414e-136
CA1	D00	Pluripotent	PP-A	0	MTCH2	4.05742e-184	0.269776	0.896	0.475	8.74617e-180
CA1	D00	Pluripotent	PP-A	0	NDUFB5	1.27937e-224	0.269685	0.812	0.371	2.75782e-220
CA1	D00	Pluripotent	PP-A	0	BUB3	4.76113e-188	0.269392	0.905	0.511	1.02631e-183
CA1	D00	Pluripotent	PP-A	0	SNRPN	2.17889e-85	0.269261	0.993	0.847	4.69682e-81
CA1	D00	Pluripotent	PP-A	0	PGAM1	5.50167e-94	0.269133	0.992	0.806	1.18594e-89
CA1	D00	Pluripotent	PP-A	0	TAF9	1.34327e-195	0.269053	0.886	0.468	2.89556e-191
CA1	D00	Pluripotent	PP-A	0	ARL2	1.39266e-153	0.268753	0.943	0.537	3.00201e-149
CA1	D00	Pluripotent	PP-A	0	RPL22	6.68918e-76	0.268594	0.992	0.858	1.44192e-71
CA1	D00	Pluripotent	PP-A	0	SDF2L1	4.44709e-240	0.268393	0.696	0.276	9.58615e-236
CA1	D00	Pluripotent	PP-A	0	DTD1	1.12957e-213	0.26829	0.83	0.395	2.4349e-209
CA1	D00	Pluripotent	PP-A	0	MCTS1	5.06219e-248	0.268213	0.731	0.295	1.0912e-243
CA1	D00	Pluripotent	PP-A	0	CFAP298	1.45347e-240	0.268144	0.809	0.363	3.13309e-236
CA1	D00	Pluripotent	PP-A	0	CDC20	9.86058e-213	0.268036	0.877	0.447	2.12555e-208
CA1	D00	Pluripotent	PP-A	0	ACTB	8.17317e-98	0.267998	0.997	0.928	1.76181e-93
CA1	D00	Pluripotent	PP-A	0	RRM2	4.45653e-233	0.267121	0.842	0.39	9.60649e-229
CA1	D00	Pluripotent	PP-A	0	PSME2	6.43875e-202	0.267013	0.853	0.411	1.38794e-197
CA1	D00	Pluripotent	PP-A	0	HAUS1	1.66586e-222	0.266342	0.831	0.391	3.59094e-218
CA1	D00	Pluripotent	PP-A	0	SELENOH	5.35252e-118	0.266239	0.975	0.645	1.15379e-113
CA1	D00	Pluripotent	PP-A	0	EIF5	4.6714e-127	0.266152	0.974	0.658	1.00697e-122
CA1	D00	Pluripotent	PP-A	0	PDCL3	1.45663e-250	0.265513	0.667	0.244	3.13991e-246
CA1	D00	Pluripotent	PP-A	0	UBE2I	6.58855e-114	0.264258	0.98	0.686	1.42023e-109
CA1	D00	Pluripotent	PP-A	0	VPS29	9.1598e-221	0.264175	0.838	0.396	1.97449e-216
CA1	D00	Pluripotent	PP-A	0	COX6C	1.63325e-126	0.264079	0.963	0.568	3.52063e-122
CA1	D00	Pluripotent	PP-A	0	BZW1	4.80688e-167	0.263634	0.964	0.601	1.03617e-162
CA1	D00	Pluripotent	PP-A	0	PSMB4	5.44245e-156	0.263402	0.955	0.572	1.17317e-151
CA1	D00	Pluripotent	PP-A	0	NDUFS2	7.91327e-196	0.262465	0.901	0.463	1.70579e-191
CA1	D00	Pluripotent	PP-A	0	NOP16	5.84131e-271	0.262422	0.819	0.354	1.25915e-266
CA1	D00	Pluripotent	PP-A	0	NEDD8	4.75162e-107	0.26237	0.98	0.672	1.02426e-102
CA1	D00	Pluripotent	PP-A	0	PNP	5.97877e-281	0.262282	0.684	0.239	1.28878e-276
CA1	D00	Pluripotent	PP-A	0	NDUFA6	3.1569e-156	0.261891	0.96	0.567	6.80502e-152
CA1	D00	Pluripotent	PP-A	0	POLR2I	1.66542e-144	0.261865	0.957	0.586	3.58998e-140
CA1	D00	Pluripotent	PP-A	0	FAM96B	2.00657e-211	0.261558	0.8	0.373	4.32536e-207
CA1	D00	Pluripotent	PP-A	0	RPS3A	2.87584e-40	0.261215	0.998	0.933	6.19915e-36
CA1	D00	Pluripotent	PP-A	0	NDUFB9	3.09688e-138	0.261105	0.952	0.589	6.67563e-134
CA1	D00	Pluripotent	PP-A	0	RPS17	7.83599e-185	0.260659	0.89	0.463	1.68913e-180
CA1	D00	Pluripotent	PP-A	0	TIMM8A	2.45579e-261	0.260332	0.707	0.271	5.2937e-257
CA1	D00	Pluripotent	PP-A	0	EIF4EBP1	2.68468e-137	0.260286	0.965	0.611	5.78709e-133
CA1	D00	Pluripotent	PP-A	0	NAA20	9.2097e-253	0.260157	0.678	0.252	1.98524e-248
CA1	D00	Pluripotent	PP-A	0	MYC	3.66595e-237	0.260063	0.622	0.214	7.90233e-233
CA1	D00	Pluripotent	PP-A	0	MRPS21	1.22359e-127	0.26005	0.957	0.604	2.63757e-123
CA1	D00	Pluripotent	PP-A	0	SEM1	9.56196e-111	0.25986	0.98	0.652	2.06118e-106
CA1	D00	Pluripotent	PP-A	0	COX4I1	2.5055e-92	0.259392	0.988	0.743	5.40085e-88
CA1	D00	Pluripotent	PP-A	0	NDUFA10	1.16285e-232	0.259133	0.804	0.357	2.50663e-228
CA1	D00	Pluripotent	PP-A	0	ARF4	6.76648e-211	0.259113	0.863	0.424	1.45858e-206
CA1	D00	Pluripotent	PP-A	0	CLNS1A	7.9796e-181	0.25903	0.932	0.532	1.72008e-176
CA1	D00	Pluripotent	PP-A	0	RPL3	1.07266e-40	0.258919	0.996	0.916	2.31223e-36
CA1	D00	Pluripotent	PP-A	0	C14orf119	2.46271e-231	0.258599	0.772	0.335	5.30861e-227
CA1	D00	Pluripotent	PP-A	0	DBN1	1.34263e-155	0.258554	0.926	0.539	2.89418e-151
CA1	D00	Pluripotent	PP-A	0	EIF4A1	4.54488e-153	0.258483	0.97	0.644	9.79695e-149
CA1	D00	Pluripotent	PP-A	0	POLR2C	1.59507e-227	0.258443	0.744	0.318	3.43834e-223
CA1	D00	Pluripotent	PP-A	0	TMEM205	2.32243e-212	0.258171	0.754	0.33	5.00623e-208
CA1	D00	Pluripotent	PP-A	0	EXOSC1	4.46991e-216	0.257806	0.749	0.326	9.63534e-212
CA1	D00	Pluripotent	PP-A	0	CENPX	4.93233e-158	0.257759	0.928	0.535	1.06321e-153
CA1	D00	Pluripotent	PP-A	0	SCO1	1.02909e-237	0.257679	0.775	0.339	2.21832e-233
CA1	D00	Pluripotent	PP-A	0	SERP1	1.82564e-154	0.257149	0.951	0.585	3.93535e-150
CA1	D00	Pluripotent	PP-A	0	EXOSC9	4.62839e-250	0.257143	0.731	0.288	9.97696e-246
CA1	D00	Pluripotent	PP-A	0	UQCRC1	6.07464e-184	0.256429	0.898	0.485	1.30945e-179
CA1	D00	Pluripotent	PP-A	0	KRT19	3.07871e-218	0.25639	0.844	0.387	6.63648e-214
CA1	D00	Pluripotent	PP-A	0	PPP1CA	3.79053e-139	0.256326	0.953	0.573	8.17086e-135
CA1	D00	Pluripotent	PP-A	0	ID3	2.34067e-127	0.256234	0.954	0.615	5.04554e-123
CA1	D00	Pluripotent	PP-A	0	RPS27L	1.08572e-131	0.256142	0.94	0.562	2.34037e-127
CA1	D00	Pluripotent	PP-A	0	GLRX5	1.84744e-139	0.255992	0.95	0.568	3.98235e-135
CA1	D00	Pluripotent	PP-A	0	HMGN2	9.88134e-106	0.255868	0.987	0.77	2.13002e-101
CA1	D00	Pluripotent	PP-A	0	HIKESHI	4.67801e-174	0.255776	0.885	0.469	1.00839e-169
CA1	D00	Pluripotent	PP-A	0	MESD	7.32761e-206	0.255686	0.856	0.426	1.57954e-201
CA1	D00	Pluripotent	PP-A	0	UQCRQ	1.04046e-166	0.255646	0.941	0.554	2.24281e-162
CA1	D00	Pluripotent	PP-A	0	RARRES2	5.77948e-157	0.255228	0.895	0.494	1.24582e-152
CA1	D00	Pluripotent	PP-A	0	TMEM223	1.51518e-213	0.254842	0.71	0.298	3.26611e-209
CA1	D00	Pluripotent	PP-A	0	HNRNPK	2.56243e-122	0.254649	0.99	0.768	5.52358e-118
CA1	D00	Pluripotent	PP-A	0	POLR3G	3.35973e-158	0.254037	0.945	0.56	7.24223e-154
CA1	D00	Pluripotent	PP-A	0	LSM5	7.48988e-150	0.25392	0.953	0.577	1.61452e-145
CA1	D00	Pluripotent	PP-A	0	POLR2K	1.44825e-217	0.253828	0.845	0.406	3.12186e-213
CA1	D00	Pluripotent	PP-A	0	NANS	1.12928e-238	0.253787	0.727	0.296	2.43428e-234
CA1	D00	Pluripotent	PP-A	0	PPIF	1.06023e-236	0.253445	0.757	0.318	2.28544e-232
CA1	D00	Pluripotent	PP-A	0	TMEM126A	9.96524e-227	0.253283	0.723	0.304	2.14811e-222
CA1	D00	Pluripotent	PP-A	0	RPS19BP1	1.02555e-165	0.252937	0.942	0.553	2.21066e-161
CA1	D00	Pluripotent	PP-A	0	LEPROTL1	2.22927e-216	0.252833	0.685	0.276	4.8054e-212
CA1	D00	Pluripotent	PP-A	0	DTYMK	7.51683e-179	0.252523	0.866	0.452	1.62033e-174
CA1	D00	Pluripotent	PP-A	0	MRPL44	7.58168e-241	0.252326	0.711	0.281	1.63431e-236
CA1	D00	Pluripotent	PP-A	0	NDUFC1	4.38882e-169	0.252284	0.908	0.495	9.46053e-165
CA1	D00	Pluripotent	PP-A	0	ITM2B	1.23118e-180	0.252276	0.906	0.486	2.65392e-176
CA1	D00	Pluripotent	PP-A	0	UCHL3	1.14244e-192	0.252003	0.839	0.42	2.46263e-188
CA1	D00	Pluripotent	PP-A	0	LMAN2	1.99523e-197	0.251825	0.862	0.429	4.30092e-193
CA1	D00	Pluripotent	PP-A	0	RPAIN	5.00298e-201	0.251664	0.831	0.4	1.07844e-196
CA1	D00	Pluripotent	PP-A	0	STIP1	7.40466e-192	0.251629	0.91	0.501	1.59615e-187
CA1	D00	Pluripotent	PP-A	0	FKBP1A	1.18656e-143	0.251438	0.951	0.561	2.55775e-139
CA1	D00	Pluripotent	PP-A	0	DNAJA2	1.38861e-207	0.250674	0.835	0.411	2.9933e-203
CA1	D00	Pluripotent	PP-A	0	PDCD2	2.15685e-178	0.250464	0.908	0.499	4.64931e-174
CA1	D00	Pluripotent	PP-A	0	RBPMS2	6.86065e-171	0.250076	0.941	0.547	1.47888e-166
CA1	D00	Unknown	UNK-B	1	MT-ND6	0	2.89894	0.966	0.743	0
CA1	D00	Unknown	UNK-B	1	MT-ATP6	0	2.73699	0.997	0.977	0
CA1	D00	Unknown	UNK-B	1	MT-CO3	0	2.68306	0.997	0.974	0
CA1	D00	Unknown	UNK-B	1	MT-CO1	0	2.56181	0.997	0.974	0
CA1	D00	Unknown	UNK-B	1	MT-CYB	0	2.53203	0.996	0.973	0
CA1	D00	Unknown	UNK-B	1	MT-CO2	0	2.52488	0.997	0.976	0
CA1	D00	Unknown	UNK-B	1	MT-ND1	0	2.35855	0.997	0.974	0
CA1	D00	Unknown	UNK-B	1	MT-ND3	0	2.34832	0.997	0.972	0
CA1	D00	Unknown	UNK-B	1	MT-ND5	0	2.20746	0.997	0.967	0
CA1	D00	Unknown	UNK-B	1	MTRNR2L12	0	2.10285	0.919	0.788	0
CA1	D00	Unknown	UNK-B	1	MT-ND2	0	1.96921	0.997	0.972	0
CA1	D00	Unknown	UNK-B	1	MT-ND4	0	1.90327	0.996	0.972	0
CA1	D00	Unknown	UNK-B	1	MT-ND4L	0	1.76004	0.936	0.898	0
CA1	D00	Unknown	UNK-B	1	MT-ATP8	2.89146e-257	1.69186	0.844	0.755	6.23282e-253
CA1	D00	Unknown	UNK-B	1	PWAR6	6.45611e-252	1.47208	0.911	0.919	1.39168e-247
CA1	D00	Unknown	UNK-B	1	COL18A1	1.45839e-63	1.13297	0.597	0.608	3.14371e-59
CA1	D00	Unknown	UNK-B	1	MTRNR2L8	5.42533e-53	1.12215	0.535	0.5	1.16948e-48
CA1	D00	Unknown	UNK-B	1	NOP56	1.98665e-187	1.07963	0.929	0.954	4.28242e-183
CA1	D00	Unknown	UNK-B	1	BCAT1	1.33269e-36	0.894331	0.612	0.765	2.87274e-32
CA1	D00	Unknown	UNK-B	1	DST	1.04579e-11	0.881853	0.461	0.565	2.2543e-07
CA1	D00	Unknown	UNK-B	1	XIST	5.97746e-06	0.874408	0.462	0.607	0.12885
CA1	D00	Unknown	UNK-B	1	MALAT1	5.28641e-05	0.867637	0.665	0.808	1
CA1	D00	Unknown	UNK-B	1	GRID2	8.16491e-07	0.85071	0.438	0.582	0.0176003
CA1	D00	Unknown	UNK-B	1	CHD9	8.31139e-06	0.79123	0.376	0.457	0.17916
CA1	D00	Unknown	UNK-B	1	KCNQ1OT1	0.000309534	0.775249	0.325	0.375	1
CA1	D00	Unknown	UNK-B	1	CCNG1	2.49018e-14	0.743348	0.55	0.755	5.36783e-10
CA1	D00	Unknown	UNK-B	1	NKTR	7.10015e-05	0.708396	0.471	0.67	1
CA1	D00	Unknown	UNK-B	1	CHML	0.00378559	0.706766	0.298	0.349	1
CA1	D00	Unknown	UNK-B	1	GOLGA4	1.99591e-05	0.699427	0.38	0.459	0.430238
CA1	D00	Unknown	UNK-B	1	TAF1D	3.2433e-08	0.661338	0.524	0.757	0.000699126
CA1	D00	Unknown	UNK-B	1	NSD1	5.60626e-07	0.618271	0.502	0.714	0.0120848
CA1	D00	Unknown	UNK-B	1	BOD1L1	0.000684187	0.617212	0.443	0.626	1
CA1	D00	Unknown	UNK-B	1	COL1A1	5.15373e-32	0.616444	0.156	0.063	1.11094e-27
CA1	D00	Unknown	UNK-B	1	HSD17B12	0.00558646	0.614458	0.458	0.679	1
CA1	D00	Unknown	UNK-B	1	FLNA	2.02522e-13	0.605956	0.607	0.842	4.36557e-09
CA1	D00	Unknown	UNK-B	1	MACF1	0.000796041	0.560038	0.501	0.734	1
CA1	D00	Unknown	UNK-B	1	VCAN	1.70816e-10	0.540936	0.602	0.844	3.68211e-06
CA1	D00	Unknown	UNK-B	1	PTPRZ1	0.00849829	0.529137	0.483	0.727	1
CA1	D00	Unknown	UNK-B	1	DYNC1H1	0.0063045	0.523422	0.513	0.767	1
CA1	D00	Unknown	UNK-B	1	YES1	0.00705446	0.493172	0.254	0.394	1
CA1	D00	Unknown	UNK-B	1	GTF3A	0.000311572	0.487168	0.543	0.833	1
CA1	D00	Unknown	UNK-B	1	SLC3A2	2.34555e-14	0.48692	0.71	0.9	5.05608e-10
CA1	D00	Unknown	UNK-B	1	PODXL	3.72439e-08	0.468119	0.605	0.864	0.000802829
CA1	D00	Unknown	UNK-B	1	ZNF208	0.000717158	0.465389	0.271	0.434	1
CA1	D00	Unknown	UNK-B	1	TMEM259	0.00866253	0.458992	0.337	0.556	1
CA1	D00	Unknown	UNK-B	1	AKAP9	5.19414e-05	0.449442	0.304	0.52	1
CA1	D00	Unknown	UNK-B	1	PIF1	0.000182643	0.439366	0.357	0.608	1
CA1	D00	Unknown	UNK-B	1	PDIA3	1.16348e-12	0.433869	0.703	0.929	2.50799e-08
CA1	D00	Unknown	UNK-B	1	SON	0.00219078	0.427815	0.601	0.898	1
CA1	D00	Unknown	UNK-B	1	KANSL1	7.56072e-07	0.423001	0.306	0.551	0.0162979
CA1	D00	Unknown	UNK-B	1	ARHGEF10	0.00827094	0.416677	0.194	0.288	1
CA1	D00	Unknown	UNK-B	1	SYNE2	0.00179274	0.416341	0.294	0.473	1
CA1	D00	Unknown	UNK-B	1	RAB3B	4.47444e-07	0.40764	0.288	0.516	0.00964511
CA1	D00	Unknown	UNK-B	1	CD46	1.88537e-06	0.407473	0.256	0.447	0.040641
CA1	D00	Unknown	UNK-B	1	PTPRG	2.92943e-06	0.401618	0.229	0.393	0.0631469
CA1	D00	Unknown	UNK-B	1	ANKRD12	0.000241107	0.399791	0.219	0.35	1
CA1	D00	Unknown	UNK-B	1	AC011447.3	1.1139e-05	0.396519	0.256	0.439	0.240111
CA1	D00	Unknown	UNK-B	1	SHPRH	3.58296e-05	0.395298	0.273	0.461	0.772343
CA1	D00	Unknown	UNK-B	1	SORL1	4.89464e-07	0.390127	0.254	0.449	0.0105509
CA1	D00	Unknown	UNK-B	1	KIF5C	1.12595e-06	0.389124	0.314	0.564	0.024271
CA1	D00	Unknown	UNK-B	1	TMEM132B	3.45234e-06	0.386168	0.225	0.385	0.0744186
CA1	D00	Unknown	UNK-B	1	ESF1	0.000378347	0.385374	0.393	0.695	1
CA1	D00	Unknown	UNK-B	1	USP34	7.76876e-07	0.384487	0.26	0.456	0.0167463
CA1	D00	Unknown	UNK-B	1	HSPA5	5.30212e-06	0.383617	0.681	0.9	0.114292
CA1	D00	Unknown	UNK-B	1	SYT1	3.63492e-06	0.37955	0.306	0.536	0.0783544
CA1	D00	Unknown	UNK-B	1	AHI1	0.00203963	0.378152	0.167	0.253	1
CA1	D00	Unknown	UNK-B	1	FRAS1	0.000129745	0.377131	0.193	0.309	1
CA1	D00	Unknown	UNK-B	1	CHTF18	0.000369354	0.364149	0.171	0.268	1
CA1	D00	Unknown	UNK-B	1	PRKX	2.51042e-05	0.363583	0.202	0.334	0.541146
CA1	D00	Unknown	UNK-B	1	ITPR2	3.32816e-05	0.359312	0.221	0.365	0.717418
CA1	D00	Unknown	UNK-B	1	RB1CC1	8.07288e-10	0.359093	0.265	0.493	1.74019e-05
CA1	D00	Unknown	UNK-B	1	HOOK2	2.21416e-09	0.356632	0.314	0.594	4.77284e-05
CA1	D00	Unknown	UNK-B	1	PKN2	7.49521e-07	0.353411	0.18	0.309	0.0161567
CA1	D00	Unknown	UNK-B	1	CWF19L2	4.85436e-06	0.348517	0.217	0.367	0.104641
CA1	D00	Unknown	UNK-B	1	PRKDC	0.00263576	0.344518	0.647	0.92	1
CA1	D00	Unknown	UNK-B	1	POLR2J3.1	3.78201e-12	0.342277	0.209	0.407	8.15251e-08
CA1	D00	Unknown	UNK-B	1	N4BP2	3.81658e-09	0.339874	0.264	0.486	8.22702e-05
CA1	D00	Unknown	UNK-B	1	TMEM132A	7.96501e-06	0.337328	0.168	0.281	0.171694
CA1	D00	Unknown	UNK-B	1	VPS13A	0.000157321	0.335218	0.153	0.243	1
CA1	D00	Unknown	UNK-B	1	MMS22L	2.76088e-08	0.33328	0.193	0.347	0.000595134
CA1	D00	Unknown	UNK-B	1	ZMYM2	4.02215e-08	0.332961	0.318	0.585	0.000867015
CA1	D00	Unknown	UNK-B	1	ZNF714	1.05273e-11	0.332845	0.264	0.511	2.26925e-07
CA1	D00	Unknown	UNK-B	1	N4BP2L2	1.11463e-12	0.331737	0.277	0.545	2.4027e-08
CA1	D00	Unknown	UNK-B	1	GRN	1.81115e-08	0.330709	0.347	0.65	0.000390411
CA1	D00	Unknown	UNK-B	1	RHOQ	0.00505791	0.329335	0.158	0.232	1
CA1	D00	Unknown	UNK-B	1	ZNF292	6.91027e-10	0.328907	0.292	0.546	1.48958e-05
CA1	D00	Unknown	UNK-B	1	IGSF8	1.0284e-08	0.326778	0.26	0.474	0.000221681
CA1	D00	Unknown	UNK-B	1	NUS1	8.99228e-11	0.325561	0.223	0.422	1.93838e-06
CA1	D00	Unknown	UNK-B	1	HMGA2	2.93715e-11	0.323178	0.266	0.508	6.33133e-07
CA1	D00	Unknown	UNK-B	1	ZNF431	6.13558e-11	0.322958	0.206	0.392	1.32259e-06
CA1	D00	Unknown	UNK-B	1	DANT1	3.99359e-05	0.32267	0.163	0.265	0.860858
CA1	D00	Unknown	UNK-B	1	RIC3	4.28666e-08	0.322356	0.191	0.342	0.000924032
CA1	D00	Unknown	UNK-B	1	ZNF532	1.77272e-08	0.32222	0.196	0.354	0.000382127
CA1	D00	Unknown	UNK-B	1	PLEKHA5	9.7243e-10	0.321305	0.302	0.57	2.09617e-05
CA1	D00	Unknown	UNK-B	1	ZNF721	7.83917e-09	0.320957	0.218	0.395	0.000168981
CA1	D00	Unknown	UNK-B	1	SMG1	1.14966e-09	0.319457	0.222	0.412	2.47821e-05
CA1	D00	Unknown	UNK-B	1	ERBB2	0.00027211	0.319039	0.421	0.743	1
CA1	D00	Unknown	UNK-B	1	MYSM1	2.34884e-11	0.318784	0.206	0.396	5.06315e-07
CA1	D00	Unknown	UNK-B	1	ASPM	4.91152e-08	0.313333	0.344	0.629	0.00105873
CA1	D00	Unknown	UNK-B	1	GLG1	2.07292e-14	0.309401	0.336	0.677	4.46839e-10
CA1	D00	Unknown	UNK-B	1	ZNF138	1.59807e-08	0.309174	0.157	0.286	0.00034448
CA1	D00	Unknown	UNK-B	1	ATAD5	1.17125e-10	0.309007	0.216	0.407	2.52474e-06
CA1	D00	Unknown	UNK-B	1	INTS6	1.52869e-08	0.30471	0.194	0.349	0.000329525
CA1	D00	Unknown	UNK-B	1	SREBF1	1.21556e-13	0.302994	0.199	0.4	2.62026e-09
CA1	D00	Unknown	UNK-B	1	ZNF33A	5.42968e-09	0.297423	0.183	0.335	0.000117042
CA1	D00	Unknown	UNK-B	1	TTC17	2.30555e-09	0.297004	0.174	0.323	4.96984e-05
CA1	D00	Unknown	UNK-B	1	RRBP1	4.99095e-07	0.291979	0.409	0.75	0.0107585
CA1	D00	Unknown	UNK-B	1	CCDC14	2.68075e-08	0.291131	0.209	0.373	0.000577863
CA1	D00	Unknown	UNK-B	1	COL6A1	4.21876e-05	0.29088	0.16	0.258	0.909396
CA1	D00	Unknown	UNK-B	1	FLNB	3.55782e-14	0.28918	0.234	0.47	7.66924e-10
CA1	D00	Unknown	UNK-B	1	SLC4A7	3.66854e-09	0.289015	0.207	0.377	7.90791e-05
CA1	D00	Unknown	UNK-B	1	PLXNB1	1.73479e-09	0.288134	0.165	0.307	3.73951e-05
CA1	D00	Unknown	UNK-B	1	WWC2	4.28977e-13	0.28803	0.26	0.511	9.24702e-09
CA1	D00	Unknown	UNK-B	1	RANBP2	2.9387e-12	0.287735	0.31	0.605	6.33466e-08
CA1	D00	Unknown	UNK-B	1	PDZD8	1.00803e-05	0.287136	0.139	0.233	0.21729
CA1	D00	Unknown	UNK-B	1	KHDC4	7.32734e-11	0.283877	0.171	0.328	1.57948e-06
CA1	D00	Unknown	UNK-B	1	PHIP	1.09908e-05	0.282003	0.417	0.755	0.236917
CA1	D00	Unknown	UNK-B	1	PILRB	1.83074e-05	0.281432	0.142	0.235	0.394635
CA1	D00	Unknown	UNK-B	1	TLE4	4.16761e-10	0.280545	0.19	0.351	8.98371e-06
CA1	D00	Unknown	UNK-B	1	PCNX4	1.1758e-07	0.279826	0.146	0.261	0.00253456
CA1	D00	Unknown	UNK-B	1	COL4A1	1.48165e-05	0.27951	0.137	0.227	0.319384
CA1	D00	Unknown	UNK-B	1	TNRC6B	9.18772e-12	0.278309	0.331	0.641	1.9805e-07
CA1	D00	Unknown	UNK-B	1	FANCA	1.37836e-15	0.277873	0.181	0.379	2.9712e-11
CA1	D00	Unknown	UNK-B	1	ZNF883	2.14124e-05	0.274694	0.117	0.195	0.461567
CA1	D00	Unknown	UNK-B	1	RANBP17	1.18156e-05	0.273681	0.143	0.239	0.254697
CA1	D00	Unknown	UNK-B	1	GCC2	1.36604e-16	0.272736	0.282	0.582	2.94464e-12
CA1	D00	Unknown	UNK-B	1	GIGYF1	9.06043e-08	0.271678	0.168	0.296	0.00195307
CA1	D00	Unknown	UNK-B	1	PDPR	8.8735e-14	0.271446	0.19	0.383	1.91277e-09
CA1	D00	Unknown	UNK-B	1	CHD6	4.35871e-15	0.270515	0.218	0.443	9.39564e-11
CA1	D00	Unknown	UNK-B	1	SUN1	1.05668e-08	0.269426	0.181	0.327	0.000227777
CA1	D00	Unknown	UNK-B	1	UGGT1	1.11139e-06	0.268839	0.144	0.249	0.023957
CA1	D00	Unknown	UNK-B	1	ZNF605	0.000333812	0.265661	0.135	0.211	1
CA1	D00	Unknown	UNK-B	1	MSI2	1.94498e-11	0.26522	0.195	0.374	4.19261e-07
CA1	D00	Unknown	UNK-B	1	SCAI	1.67407e-09	0.264148	0.137	0.26	3.60863e-05
CA1	D00	Unknown	UNK-B	1	CENPE	1.53136e-11	0.262441	0.289	0.541	3.30099e-07
CA1	D00	Unknown	UNK-B	1	IGF2R	9.84592e-06	0.262409	0.145	0.241	0.212239
CA1	D00	Unknown	UNK-B	1	MIA3	1.12752e-14	0.262151	0.179	0.366	2.43048e-10
CA1	D00	Unknown	UNK-B	1	DHFR	3.13718e-14	0.258514	0.327	0.66	6.76251e-10
CA1	D00	Unknown	UNK-B	1	PHACTR2	4.63514e-15	0.257348	0.256	0.517	9.99152e-11
CA1	D00	Unknown	UNK-B	1	AP002856.2	3.86713e-13	0.257197	0.148	0.305	8.33598e-09
CA1	D00	Unknown	UNK-B	1	SACS	1.55962e-09	0.256892	0.166	0.308	3.36192e-05
CA1	D00	Unknown	UNK-B	1	AC100830.1	8.40403e-05	0.256408	0.121	0.196	1
CA1	D00	Unknown	UNK-B	1	GAN	8.15824e-09	0.255787	0.151	0.277	0.000175859
CA1	D00	Unknown	UNK-B	1	INTS1	3.30968e-19	0.255577	0.229	0.494	7.13434e-15
CA1	D00	Unknown	UNK-B	1	PLXNB2	1.70073e-05	0.253669	0.13	0.215	0.36661
CA1	D00	Unknown	UNK-B	1	ZNF525	0.000128176	0.252661	0.117	0.188	1
CA1	D00	Unknown	UNK-B	1	TRPM7	0.00664788	0.252367	0.119	0.174	1
CA1	D00	Unknown	UNK-B	1	SENP6	2.04868e-16	0.251667	0.213	0.442	4.41613e-12
CA1	D00	Unknown	UNK-B	1	DYNC2H1	1.31475e-05	0.251517	0.12	0.202	0.283407
CA1	D00	Unknown	UNK-B	1	NOTCH1	8.12598e-14	0.250901	0.194	0.389	1.75164e-09
CA1	D00	Pluripotent	PP-B	2	BNIP3	0	1.75803	0.828	0.184	0
CA1	D00	Pluripotent	PP-B	2	DDIT4	0	1.37545	0.85	0.238	0
CA1	D00	Pluripotent	PP-B	2	ID1	1.48697e-35	0.967232	0.73	0.631	3.20532e-31
CA1	D00	Pluripotent	PP-B	2	PGK1	1.55982e-147	0.910138	0.974	0.853	3.36235e-143
CA1	D00	Pluripotent	PP-B	2	IGFBP2	5.51698e-147	0.842249	0.997	0.944	1.18924e-142
CA1	D00	Pluripotent	PP-B	2	LDHA	6.24623e-122	0.821151	0.983	0.873	1.34644e-117
CA1	D00	Pluripotent	PP-B	2	FAM162A	2.35796e-91	0.717071	0.861	0.681	5.08282e-87
CA1	D00	Pluripotent	PP-B	2	SLC2A1	6.26854e-69	0.654833	0.836	0.688	1.35125e-64
CA1	D00	Pluripotent	PP-B	2	C4orf3	9.30748e-89	0.609441	0.878	0.694	2.00632e-84
CA1	D00	Pluripotent	PP-B	2	IRX2	5.01811e-86	0.581602	0.402	0.152	1.0817e-81
CA1	D00	Pluripotent	PP-B	2	PKM	3.82182e-81	0.504307	0.988	0.88	8.23832e-77
CA1	D00	Pluripotent	PP-B	2	BNIP3L	3.10156e-95	0.498658	0.704	0.401	6.68572e-91
CA1	D00	Pluripotent	PP-B	2	TPI11	1.10932e-119	0.497693	0.999	0.918	2.39126e-115
CA1	D00	Pluripotent	PP-B	2	AC009446.1	2.95683e-75	0.494031	0.834	0.618	6.37374e-71
CA1	D00	Pluripotent	PP-B	2	CKB	1.61494e-55	0.490441	0.944	0.792	3.48116e-51
CA1	D00	Pluripotent	PP-B	2	USP9X	7.55854e-58	0.486197	0.864	0.706	1.62932e-53
CA1	D00	Pluripotent	PP-B	2	SFRP1	1.65602e-70	0.453395	0.997	0.928	3.56972e-66
CA1	D00	Pluripotent	PP-B	2	UGP2	2.38575e-58	0.421169	0.993	0.898	5.14272e-54
CA1	D00	Pluripotent	PP-B	2	STC1	1.99298e-74	0.410287	0.455	0.2	4.29607e-70
CA1	D00	Pluripotent	PP-B	2	MALAT11	1.67803e-28	0.398191	0.886	0.792	3.61716e-24
CA1	D00	Pluripotent	PP-B	2	MARCKS	5.89958e-54	0.395216	0.972	0.85	1.27171e-49
CA1	D00	Pluripotent	PP-B	2	KDM5B	2.70615e-45	0.392601	0.842	0.716	5.83338e-41
CA1	D00	Pluripotent	PP-B	2	SOX2	3.53918e-39	0.391055	0.96	0.87	7.62905e-35
CA1	D00	Pluripotent	PP-B	2	B2M	1.37203e-44	0.381086	0.748	0.563	2.95754e-40
CA1	D00	Pluripotent	PP-B	2	PLA2G16	1.40259e-29	0.372342	0.725	0.594	3.02343e-25
CA1	D00	Pluripotent	PP-B	2	ENO11	1.25804e-64	0.36328	0.999	0.94	2.71183e-60
CA1	D00	Pluripotent	PP-B	2	PGM1	3.40912e-74	0.361518	0.465	0.208	7.3487e-70
CA1	D00	Pluripotent	PP-B	2	SMIM3	2.71355e-71	0.359841	0.549	0.289	5.84933e-67
CA1	D00	Pluripotent	PP-B	2	HMGB2	3.33762e-41	0.354031	0.963	0.872	7.19457e-37
CA1	D00	Pluripotent	PP-B	2	ADM	4.20526e-22	0.348936	0.717	0.621	9.06486e-18
CA1	D00	Pluripotent	PP-B	2	WSB1	7.19754e-41	0.348215	0.735	0.555	1.5515e-36
CA1	D00	Pluripotent	PP-B	2	FRAT2	1.92905e-34	0.347132	0.721	0.572	4.15827e-30
CA1	D00	Pluripotent	PP-B	2	HILPDA	1.65131e-34	0.33936	0.706	0.549	3.55956e-30
CA1	D00	Pluripotent	PP-B	2	KRT191	6.51345e-31	0.339232	0.864	0.719	1.40404e-26
CA1	D00	Pluripotent	PP-B	2	FGFR1	2.20364e-41	0.337615	0.949	0.832	4.75018e-37
CA1	D00	Pluripotent	PP-B	2	ID2	0	0.336719	0.242	0.01	0
CA1	D00	Pluripotent	PP-B	2	PRDX21	3.05275e-42	0.331502	0.996	0.882	6.5805e-38
CA1	D00	Pluripotent	PP-B	2	LITAF	2.98335e-25	0.327902	0.823	0.702	6.43091e-21
CA1	D00	Pluripotent	PP-B	2	TMSB4X	1.79628e-46	0.326801	1	0.954	3.87205e-42
CA1	D00	Pluripotent	PP-B	2	CCNI	3.54251e-42	0.321172	0.982	0.875	7.63623e-38
CA1	D00	Pluripotent	PP-B	2	TSTD1	2.53091e-41	0.321111	0.784	0.608	5.45562e-37
CA1	D00	Pluripotent	PP-B	2	FST	4.08626e-80	0.320994	0.311	0.096	8.80835e-76
CA1	D00	Pluripotent	PP-B	2	RPL31	1.36668e-124	0.320462	1	0.974	2.94602e-120
CA1	D00	Pluripotent	PP-B	2	PNRC1	4.90916e-73	0.318523	0.435	0.181	1.05822e-68
CA1	D00	Pluripotent	PP-B	2	RPL13A	4.62658e-85	0.314765	0.999	0.961	9.97306e-81
CA1	D00	Pluripotent	PP-B	2	CDKN1C	1.39692e-68	0.312147	0.279	0.088	3.01119e-64
CA1	D00	Pluripotent	PP-B	2	H1FX	1.46087e-27	0.309521	0.916	0.801	3.14906e-23
CA1	D00	Pluripotent	PP-B	2	CLDN3	5.81898e-43	0.306448	0.549	0.352	1.25434e-38
CA1	D00	Pluripotent	PP-B	2	BTG1	4.69573e-33	0.304502	0.695	0.538	1.01221e-28
CA1	D00	Pluripotent	PP-B	2	MFGE8	1.28882e-33	0.302113	0.985	0.909	2.77818e-29
CA1	D00	Pluripotent	PP-B	2	CNMD1	3.73624e-26	0.301687	0.908	0.796	8.05385e-22
CA1	D00	Pluripotent	PP-B	2	APELA	2.17283e-26	0.298987	0.431	0.288	4.68376e-22
CA1	D00	Pluripotent	PP-B	2	SLC25A6	3.94163e-40	0.298524	0.993	0.902	8.49657e-36
CA1	D00	Pluripotent	PP-B	2	NPTX1	1.64551e-78	0.297084	0.151	0.025	3.54706e-74
CA1	D00	Pluripotent	PP-B	2	DARS	3.15811e-33	0.292541	0.857	0.719	6.80763e-29
CA1	D00	Pluripotent	PP-B	2	NARF	1.47101e-35	0.291671	0.737	0.575	3.17091e-31
CA1	D00	Pluripotent	PP-B	2	INSIG2	3.05167e-84	0.289435	0.36	0.122	6.57818e-80
CA1	D00	Pluripotent	PP-B	2	EEF1A1	7.38291e-125	0.288496	1	0.994	1.59146e-120
CA1	D00	Pluripotent	PP-B	2	NUCKS1	5.26351e-40	0.287181	0.996	0.929	1.1346e-35
CA1	D00	Pluripotent	PP-B	2	PGAM11	3.22263e-47	0.286314	1	0.941	6.9467e-43
CA1	D00	Pluripotent	PP-B	2	SLC2A3	1.20605e-22	0.285509	0.897	0.82	2.59977e-18
CA1	D00	Pluripotent	PP-B	2	CD91	1.6059e-25	0.282774	0.931	0.803	3.46169e-21
CA1	D00	Pluripotent	PP-B	2	GJA1	8.77698e-25	0.282254	0.897	0.785	1.89196e-20
CA1	D00	Pluripotent	PP-B	2	TNNT1	3.02674e-32	0.282024	0.787	0.638	6.52445e-28
CA1	D00	Pluripotent	PP-B	2	GPI	1.49787e-28	0.281754	0.858	0.746	3.2288e-24
CA1	D00	Pluripotent	PP-B	2	SMIM14	4.041e-43	0.279257	0.52	0.316	8.71079e-39
CA1	D00	Pluripotent	PP-B	2	COX6C1	2.03994e-30	0.27774	0.959	0.856	4.3973e-26
CA1	D00	Pluripotent	PP-B	2	COX7C1	2.3381e-50	0.276847	0.999	0.943	5.04e-46
CA1	D00	Pluripotent	PP-B	2	PTMS	3.38971e-40	0.27534	0.985	0.896	7.30687e-36
CA1	D00	Pluripotent	PP-B	2	GCHFR	1.71696e-31	0.274088	0.626	0.466	3.70107e-27
CA1	D00	Pluripotent	PP-B	2	PDLIM11	4.00013e-25	0.271207	0.917	0.792	8.62267e-21
CA1	D00	Pluripotent	PP-B	2	HNRNPA1	2.16509e-53	0.270729	0.999	0.953	4.66706e-49
CA1	D00	Pluripotent	PP-B	2	CAMLG	3.44974e-30	0.270496	0.788	0.643	7.43626e-26
CA1	D00	Pluripotent	PP-B	2	NPC2	4.57838e-26	0.26828	0.851	0.729	9.86916e-22
CA1	D00	Pluripotent	PP-B	2	LINC00458	4.59019e-16	0.268028	0.228	0.13	9.8946e-12
CA1	D00	Pluripotent	PP-B	2	CCL26	1.38738e-67	0.267114	0.351	0.133	2.99063e-63
CA1	D00	Pluripotent	PP-B	2	BBX	6.54242e-26	0.265927	0.619	0.479	1.41028e-21
CA1	D00	Pluripotent	PP-B	2	CRABP2	4.76736e-35	0.263954	0.479	0.295	1.02765e-30
CA1	D00	Pluripotent	PP-B	2	SLC25A36	2.89532e-27	0.263359	0.644	0.499	6.24115e-23
CA1	D00	Pluripotent	PP-B	2	QPRT	1.14529e-29	0.262724	0.906	0.78	2.4688e-25
CA1	D00	Pluripotent	PP-B	2	BRI3	2.03342e-26	0.261283	0.911	0.79	4.38323e-22
CA1	D00	Pluripotent	PP-B	2	CA11	2.98025e-34	0.260513	0.538	0.36	6.42423e-30
CA1	D00	Pluripotent	PP-B	2	MIF	5.45259e-27	0.259986	0.967	0.87	1.17536e-22
CA1	D00	Pluripotent	PP-B	2	SAP30	1.10063e-32	0.259884	0.585	0.412	2.37251e-28
CA1	D00	Pluripotent	PP-B	2	KDELR1	7.57928e-28	0.259549	0.953	0.833	1.63379e-23
CA1	D00	Pluripotent	PP-B	2	IFITM3	5.85859e-22	0.257835	0.627	0.494	1.26288e-17
CA1	D00	Pluripotent	PP-B	2	CCNB1IP1	3.56268e-27	0.257626	0.86	0.729	7.67971e-23
CA1	D00	Pluripotent	PP-B	2	AUTS2	3.96044e-26	0.256741	0.609	0.483	8.53713e-22
CA1	D00	Pluripotent	PP-B	2	ATP5PD	3.28147e-23	0.256329	0.909	0.804	7.07353e-19
CA1	D00	Pluripotent	PP-B	2	CSRP2	1.67465e-26	0.255114	0.952	0.821	3.60987e-22
CA1	D00	Pluripotent	PP-B	2	CD24	5.48859e-38	0.253763	0.999	0.97	1.18312e-33
CA1	D00	Pluripotent	PP-B	2	P4HA1	2.63751e-62	0.252377	0.37	0.149	5.68541e-58
CA1	D00	Pluripotent	PP-B	2	AKIRIN1	8.13265e-23	0.252159	0.985	0.89	1.75307e-18
CA1	D00	Pluripotent	PP-B	2	RABGAP1L	1.9284e-26	0.252006	0.58	0.438	4.15687e-22
CA1	D00	Pluripotent	PP-C	3	LRRC75A	0	1.47125	0.627	0.098	0
CA1	D00	Pluripotent	PP-C	3	HNRNPH1	2.53938e-154	1.25924	0.854	0.77	5.47389e-150
CA1	D00	Pluripotent	PP-C	3	CTNNB1	2.59841e-115	1.20444	0.732	0.569	5.60112e-111
CA1	D00	Pluripotent	PP-C	3	NR6A1	7.70819e-87	0.820252	0.832	0.843	1.66158e-82
CA1	D00	Pluripotent	PP-C	3	PPP1CB	3.07412e-34	0.775691	0.569	0.534	6.62656e-30
CA1	D00	Pluripotent	PP-C	3	SCD	3.42061e-69	0.748245	0.825	0.867	7.37347e-65
CA1	D00	Pluripotent	PP-C	3	CECR2	5.23745e-29	0.716506	0.562	0.545	1.12898e-24
CA1	D00	Pluripotent	PP-C	3	RPLP0	2.24119e-263	0.714004	0.999	0.959	4.8311e-259
CA1	D00	Pluripotent	PP-C	3	PODXL1	5.24199e-57	0.709741	0.811	0.846	1.12996e-52
CA1	D00	Pluripotent	PP-C	3	CTTN	3.07628e-27	0.708576	0.558	0.541	6.63124e-23
CA1	D00	Pluripotent	PP-C	3	TRIM71	2.60616e-44	0.689413	0.715	0.752	5.61783e-40
CA1	D00	Pluripotent	PP-C	3	TCF7L1	1.47649e-61	0.687096	0.781	0.814	3.18271e-57
CA1	D00	Pluripotent	PP-C	3	LARP1	3.49149e-35	0.68545	0.731	0.807	7.52626e-31
CA1	D00	Pluripotent	PP-C	3	PABPC1	2.08011e-156	0.669664	0.982	0.973	4.48389e-152
CA1	D00	Pluripotent	PP-C	3	ZNF462	9.50535e-24	0.667151	0.588	0.597	2.04897e-19
CA1	D00	Pluripotent	PP-C	3	SOX4	9.76714e-96	0.65887	0.935	0.925	2.10541e-91
CA1	D00	Pluripotent	PP-C	3	FADS2	5.07658e-29	0.657847	0.654	0.7	1.09431e-24
CA1	D00	Pluripotent	PP-C	3	LIN28A	1.81146e-72	0.656676	0.906	0.904	3.90477e-68
CA1	D00	Pluripotent	PP-C	3	USP22	1.7868e-25	0.640605	0.642	0.704	3.85163e-21
CA1	D00	Pluripotent	PP-C	3	RPS8	1.37944e-230	0.631432	0.999	0.961	2.97351e-226
CA1	D00	Pluripotent	PP-C	3	DHCR24	8.22973e-41	0.625393	0.756	0.817	1.774e-36
CA1	D00	Pluripotent	PP-C	3	ZFP36L1	2.123e-28	0.616169	0.705	0.742	4.57634e-24
CA1	D00	Pluripotent	PP-C	3	CTBP1	5.30586e-18	0.612622	0.461	0.44	1.14373e-13
CA1	D00	Pluripotent	PP-C	3	SEPT9	5.3311e-32	0.603856	0.69	0.742	1.14917e-27
CA1	D00	Pluripotent	PP-C	3	EIF4G2	5.51656e-66	0.601642	0.875	0.911	1.18915e-61
CA1	D00	Pluripotent	PP-C	3	AP3D1	9.30439e-21	0.600256	0.637	0.726	2.00566e-16
CA1	D00	Pluripotent	PP-C	3	RBPMS21	3.05074e-53	0.598854	0.806	0.842	6.57618e-49
CA1	D00	Pluripotent	PP-C	3	PHC1	2.69287e-40	0.598656	0.774	0.85	5.80476e-36
CA1	D00	Pluripotent	PP-C	3	AFDN	5.63986e-19	0.595397	0.572	0.61	1.21573e-14
CA1	D00	Pluripotent	PP-C	3	SEMA6A	4.73279e-40	0.591451	0.787	0.828	1.0202e-35
CA1	D00	Pluripotent	PP-C	3	FTL	2.01041e-156	0.590055	1	0.954	4.33363e-152
CA1	D00	Pluripotent	PP-C	3	RABL6	9.76903e-38	0.589866	0.742	0.79	2.10581e-33
CA1	D00	Pluripotent	PP-C	3	TP53	9.26344e-14	0.586248	0.537	0.589	1.99683e-09
CA1	D00	Pluripotent	PP-C	3	ENAH	1.29529e-35	0.580605	0.771	0.843	2.79212e-31
CA1	D00	Pluripotent	PP-C	3	RPLP1	2.35142e-241	0.579366	1	0.988	5.06872e-237
CA1	D00	Pluripotent	PP-C	3	TXNL4A	1.65761e-47	0.579185	0.837	0.873	3.57315e-43
CA1	D00	Pluripotent	PP-C	3	CNN2	4.83891e-55	0.57599	0.842	0.872	1.04308e-50
CA1	D00	Pluripotent	PP-C	3	NME4	7.0674e-52	0.575269	0.853	0.867	1.52345e-47
CA1	D00	Pluripotent	PP-C	3	AC092069.1	2.45568e-237	0.574363	0.248	0.022	5.29347e-233
CA1	D00	Pluripotent	PP-C	3	SETD5	1.56239e-18	0.573417	0.558	0.583	3.36789e-14
CA1	D00	Pluripotent	PP-C	3	EEF1A11	1.19775e-246	0.571165	1	0.994	2.58186e-242
CA1	D00	Pluripotent	PP-C	3	FTH1	1.802e-159	0.570475	0.996	0.955	3.88439e-155
CA1	D00	Pluripotent	PP-C	3	PPP3CA	7.28601e-13	0.567497	0.461	0.467	1.57057e-08
CA1	D00	Pluripotent	PP-C	3	HNRNPUL1	3.43533e-27	0.565204	0.686	0.754	7.40519e-23
CA1	D00	Pluripotent	PP-C	3	RPS121	8.22975e-198	0.563043	1	0.956	1.77401e-193
CA1	D00	Pluripotent	PP-C	3	EEF2	2.72223e-116	0.559424	0.98	0.946	5.86803e-112
CA1	D00	Pluripotent	PP-C	3	LSM12	2.02585e-13	0.559087	0.558	0.637	4.36692e-09
CA1	D00	Pluripotent	PP-C	3	YWHAE	2.91203e-77	0.557621	0.965	0.923	6.27716e-73
CA1	D00	Pluripotent	PP-C	3	EIF4EBP2	1.38516e-18	0.556469	0.604	0.67	2.98585e-14
CA1	D00	Pluripotent	PP-C	3	SPATS2L	1.89491e-31	0.555743	0.738	0.799	4.08467e-27
CA1	D00	Pluripotent	PP-C	3	MYBL2	4.51364e-26	0.554552	0.69	0.772	9.7296e-22
CA1	D00	Pluripotent	PP-C	3	FGFR11	1.9197e-31	0.55044	0.76	0.843	4.1381e-27
CA1	D00	Pluripotent	PP-C	3	CTXN1	2.68367e-16	0.548924	0.578	0.631	5.78493e-12
CA1	D00	Pluripotent	PP-C	3	JARID2	1.16302e-39	0.548403	0.781	0.849	2.507e-35
CA1	D00	Pluripotent	PP-C	3	JADE1	2.52189e-26	0.545928	0.757	0.829	5.43619e-22
CA1	D00	Pluripotent	PP-C	3	C1orf56	4.78921e-83	0.543712	0.223	0.053	1.03236e-78
CA1	D00	Pluripotent	PP-C	3	CELF1	4.62265e-20	0.538189	0.659	0.743	9.96458e-16
CA1	D00	Pluripotent	PP-C	3	SLC38A1	1.66398e-19	0.534135	0.665	0.756	3.58688e-15
CA1	D00	Pluripotent	PP-C	3	MIDN	8.93598e-21	0.532618	0.675	0.751	1.92624e-16
CA1	D00	Pluripotent	PP-C	3	AES	6.50454e-21	0.520236	0.711	0.795	1.40212e-16
CA1	D00	Pluripotent	PP-C	3	NANOG	2.01026e-13	0.51995	0.481	0.488	4.33331e-09
CA1	D00	Pluripotent	PP-C	3	SELENOW	1.44788e-54	0.518924	0.899	0.907	3.12105e-50
CA1	D00	Pluripotent	PP-C	3	SLC2A31	1.15268e-21	0.517256	0.732	0.83	2.48471e-17
CA1	D00	Pluripotent	PP-C	3	ADAR	1.16579e-16	0.516863	0.607	0.68	2.51297e-12
CA1	D00	Pluripotent	PP-C	3	BRD4	1.21568e-24	0.516618	0.705	0.799	2.62052e-20
CA1	D00	Pluripotent	PP-C	3	MAP4K4	2.62444e-18	0.515364	0.668	0.749	5.65724e-14
CA1	D00	Pluripotent	PP-C	3	GIGYF11	1.05363e-14	0.514743	0.349	0.283	2.2712e-10
CA1	D00	Pluripotent	PP-C	3	GNB1	2.56391e-28	0.514547	0.718	0.806	5.52677e-24
CA1	D00	Pluripotent	PP-C	3	SOX11	6.88161e-11	0.514406	0.506	0.543	1.4834e-06
CA1	D00	Pluripotent	PP-C	3	SLC25A39	2.36553e-34	0.511863	0.773	0.843	5.09913e-30
CA1	D00	Pluripotent	PP-C	3	GTF2I	3.40007e-34	0.508361	0.829	0.881	7.32919e-30
CA1	D00	Pluripotent	PP-C	3	SLC7A5	1.11956e-08	0.508204	0.533	0.617	0.000241332
CA1	D00	Pluripotent	PP-C	3	MAPK6	6.94172e-13	0.50304	0.526	0.561	1.49636e-08
CA1	D00	Pluripotent	PP-C	3	EIF2AK4	1.11802e-17	0.501998	0.68	0.782	2.41001e-13
CA1	D00	Pluripotent	PP-C	3	ACVR2B	2.546e-15	0.501665	0.557	0.602	5.48815e-11
CA1	D00	Pluripotent	PP-C	3	RPL41	3.37784e-204	0.499833	1	0.973	7.28127e-200
CA1	D00	Pluripotent	PP-C	3	HMGA1	1.70077e-146	0.499766	1	0.961	3.66617e-142
CA1	D00	Pluripotent	PP-C	3	TLK1	0.000171937	0.496225	0.393	0.436	1
CA1	D00	Pluripotent	PP-C	3	KTN1	5.85231e-15	0.495927	0.661	0.759	1.26152e-10
CA1	D00	Pluripotent	PP-C	3	IRF2BPL	5.4028e-12	0.49493	0.37	0.329	1.16463e-07
CA1	D00	Pluripotent	PP-C	3	B3GNT7	4.38997e-08	0.494339	0.296	0.261	0.000946301
CA1	D00	Pluripotent	PP-C	3	GOLIM4	2.20817e-14	0.494332	0.296	0.219	4.75993e-10
CA1	D00	Pluripotent	PP-C	3	PTPRF	5.85032e-07	0.494083	0.515	0.594	0.012611
CA1	D00	Pluripotent	PP-C	3	PTP4A2	3.98005e-15	0.491893	0.663	0.779	8.5794e-11
CA1	D00	Pluripotent	PP-C	3	CCNI1	3.56779e-38	0.489674	0.85	0.883	7.69074e-34
CA1	D00	Pluripotent	PP-C	3	DYNLL2	1.19496e-07	0.489611	0.459	0.507	0.00257586
CA1	D00	Pluripotent	PP-C	3	RAC3	6.20207e-26	0.489505	0.763	0.845	1.33692e-21
CA1	D00	Pluripotent	PP-C	3	TOR1AIP2	3.70016e-09	0.489351	0.334	0.3	7.97607e-05
CA1	D00	Pluripotent	PP-C	3	GANAB	1.41412e-14	0.48785	0.586	0.658	3.04828e-10
CA1	D00	Pluripotent	PP-C	3	SSBP3	6.64152e-10	0.486813	0.572	0.669	1.43165e-05
CA1	D00	Pluripotent	PP-C	3	SRM1	3.91679e-48	0.486722	0.907	0.897	8.44304e-44
CA1	D00	Pluripotent	PP-C	3	TSPYL1	1.2633e-09	0.486377	0.358	0.329	2.72317e-05
CA1	D00	Pluripotent	PP-C	3	WASF2	7.89051e-15	0.486296	0.602	0.683	1.70088e-10
CA1	D00	Pluripotent	PP-C	3	DSG2	3.45158e-13	0.485767	0.624	0.721	7.44022e-09
CA1	D00	Pluripotent	PP-C	3	PPDPF	1.01087e-23	0.48521	0.792	0.851	2.17903e-19
CA1	D00	Pluripotent	PP-C	3	CDC42	6.21296e-17	0.485024	0.7	0.793	1.33927e-12
CA1	D00	Pluripotent	PP-C	3	SALL2	1.78081e-08	0.482684	0.547	0.654	0.000383872
CA1	D00	Pluripotent	PP-C	3	EIF2S3	1.06556e-21	0.482503	0.696	0.778	2.29692e-17
CA1	D00	Pluripotent	PP-C	3	FASN	5.5836e-32	0.480877	0.774	0.843	1.2036e-27
CA1	D00	Pluripotent	PP-C	3	HDGFL3	7.23941e-14	0.48047	0.606	0.694	1.56053e-09
CA1	D00	Pluripotent	PP-C	3	SHISA5	3.72448e-05	0.477938	0.513	0.632	0.80285
CA1	D00	Pluripotent	PP-C	3	ANKRD11	4.15975e-22	0.476776	0.777	0.869	8.96676e-18
CA1	D00	Pluripotent	PP-C	3	USP44	2.73172e-24	0.473753	0.778	0.856	5.88849e-20
CA1	D00	Pluripotent	PP-C	3	WTAP	6.10279e-07	0.473523	0.502	0.595	0.0131552
CA1	D00	Pluripotent	PP-C	3	USP9X1	1.48328e-12	0.472293	0.616	0.721	3.19735e-08
CA1	D00	Pluripotent	PP-C	3	TMA7	7.53868e-69	0.471538	0.968	0.942	1.62504e-64
CA1	D00	Pluripotent	PP-C	3	TCEA1	2.95958e-12	0.470457	0.675	0.786	6.37967e-08
CA1	D00	Pluripotent	PP-C	3	JTB	7.88981e-11	0.469744	0.67	0.807	1.70073e-06
CA1	D00	Pluripotent	PP-C	3	CNOT7	8.50137e-17	0.468691	0.663	0.756	1.83256e-12
CA1	D00	Pluripotent	PP-C	3	KHSRP	1.20466e-11	0.466356	0.609	0.724	2.59677e-07
CA1	D00	Pluripotent	PP-C	3	GPATCH41	1.1772e-25	0.46632	0.764	0.818	2.53758e-21
CA1	D00	Pluripotent	PP-C	3	TCF3	4.00015e-10	0.465945	0.586	0.703	8.62273e-06
CA1	D00	Pluripotent	PP-C	3	RPS2	5.06484e-180	0.46447	1	0.971	1.09178e-175
CA1	D00	Pluripotent	PP-C	3	HDLBP	1.16371e-10	0.462971	0.631	0.741	2.50849e-06
CA1	D00	Pluripotent	PP-C	3	NLGN4X	9.18864e-08	0.462762	0.529	0.606	0.0019807
CA1	D00	Pluripotent	PP-C	3	SLC25A61	1.2519e-49	0.460792	0.93	0.906	2.6986e-45
CA1	D00	Pluripotent	PP-C	3	PTPN12	1.10686e-08	0.459915	0.511	0.588	0.000238596
CA1	D00	Pluripotent	PP-C	3	YBX1	1.12784e-111	0.455895	0.989	0.983	2.43117e-107
CA1	D00	Pluripotent	PP-C	3	RPL12	4.55521e-119	0.454637	0.999	0.965	9.8192e-115
CA1	D00	Pluripotent	PP-C	3	PABPN1	1.69118e-18	0.454264	0.701	0.819	3.6455e-14
CA1	D00	Pluripotent	PP-C	3	CAPZA1	9.77825e-06	0.454039	0.459	0.529	0.21078
CA1	D00	Pluripotent	PP-C	3	PAFAH1B2	7.45598e-09	0.453731	0.554	0.645	0.000160721
CA1	D00	Pluripotent	PP-C	3	FAM96A	5.67179e-07	0.453653	0.494	0.581	0.0122261
CA1	D00	Pluripotent	PP-C	3	ADGRL1	5.71896e-08	0.453513	0.4	0.409	0.00123278
CA1	D00	Pluripotent	PP-C	3	GATAD2A	1.10163e-05	0.45326	0.492	0.594	0.237467
CA1	D00	Pluripotent	PP-C	3	KPNB1	2.66539e-46	0.453045	0.882	0.922	5.74552e-42
CA1	D00	Pluripotent	PP-C	3	GPR176	2.65333e-07	0.452688	0.508	0.579	0.00571951
CA1	D00	Pluripotent	PP-C	3	FADS1	2.0417e-11	0.448984	0.683	0.805	4.4011e-07
CA1	D00	Pluripotent	PP-C	3	RBM17	1.29902e-17	0.446776	0.717	0.821	2.80016e-13
CA1	D00	Pluripotent	PP-C	3	WNK1	0.000231878	0.445812	0.471	0.566	1
CA1	D00	Pluripotent	PP-C	3	TNRC6A	6.60439e-07	0.44335	0.53	0.628	0.0142364
CA1	D00	Pluripotent	PP-C	3	TPM4	1.92944e-21	0.442854	0.778	0.866	4.15909e-17
CA1	D00	Pluripotent	PP-C	3	DPYSL3	8.48078e-09	0.442719	0.644	0.757	0.000182812
CA1	D00	Pluripotent	PP-C	3	VASH2	1.39361e-09	0.442536	0.569	0.655	3.00406e-05
CA1	D00	Pluripotent	PP-C	3	SFRP11	6.63756e-40	0.440987	0.927	0.932	1.43079e-35
CA1	D00	Pluripotent	PP-C	3	FAM222B	1.78462e-05	0.440678	0.47	0.552	0.384694
CA1	D00	Pluripotent	PP-C	3	AGO2	1.56851e-06	0.440385	0.504	0.591	0.0338109
CA1	D00	Pluripotent	PP-C	3	NREP	1.67967e-07	0.439576	0.595	0.722	0.0036207
CA1	D00	Pluripotent	PP-C	3	SET	1.85928e-80	0.436644	0.992	0.956	4.00787e-76
CA1	D00	Pluripotent	PP-C	3	CNOT9	0.00025636	0.436549	0.383	0.422	1
CA1	D00	Pluripotent	PP-C	3	BCAT11	7.90772e-12	0.436524	0.655	0.759	1.70459e-07
CA1	D00	Pluripotent	PP-C	3	RPL28	8.31852e-118	0.436264	0.999	0.957	1.79314e-113
CA1	D00	Pluripotent	PP-C	3	TRAF4	1.3166e-07	0.436012	0.583	0.708	0.00283807
CA1	D00	Pluripotent	PP-C	3	IGF2BP1	1.59118e-18	0.435164	0.732	0.843	3.42995e-14
CA1	D00	Pluripotent	PP-C	3	MTDH	4.53086e-13	0.433621	0.69	0.799	9.76672e-09
CA1	D00	Pluripotent	PP-C	3	MACF11	3.67241e-10	0.433453	0.62	0.722	7.91624e-06
CA1	D00	Pluripotent	PP-C	3	C20orf27	1.05258e-13	0.433183	0.673	0.791	2.26894e-09
CA1	D00	Pluripotent	PP-C	3	ARID1A	1.47122e-08	0.432995	0.586	0.7	0.000317136
CA1	D00	Pluripotent	PP-C	3	BOLA3	3.20246e-14	0.432751	0.689	0.8	6.90322e-10
CA1	D00	Pluripotent	PP-C	3	HMGCS1	4.69806e-06	0.432061	0.527	0.62	0.101271
CA1	D00	Pluripotent	PP-C	3	KXD1	5.628e-08	0.431159	0.555	0.671	0.00121317
CA1	D00	Pluripotent	PP-C	3	MDM4	0.00031803	0.429342	0.338	0.356	1
CA1	D00	Pluripotent	PP-C	3	KPNA6	8.34247e-05	0.429163	0.484	0.582	1
CA1	D00	Pluripotent	PP-C	3	PDGFA	5.87825e-06	0.42879	0.363	0.374	0.126711
CA1	D00	Pluripotent	PP-C	3	SEC61A1	0.00111797	0.428586	0.474	0.572	1
CA1	D00	Pluripotent	PP-C	3	DNMT3A	0.000128936	0.427852	0.509	0.623	1
CA1	D00	Pluripotent	PP-C	3	YWHAZ	3.15209e-26	0.426197	0.82	0.876	6.79464e-22
CA1	D00	Pluripotent	PP-C	3	BRD3	5.82967e-06	0.42521	0.558	0.693	0.125664
CA1	D00	Pluripotent	PP-C	3	ADNP	3.25779e-05	0.42518	0.439	0.501	0.70225
CA1	D00	Pluripotent	PP-C	3	CNOT1	0.000317329	0.423754	0.489	0.601	1
CA1	D00	Pluripotent	PP-C	3	NCOR2	2.26352e-05	0.421158	0.443	0.509	0.487924
CA1	D00	Pluripotent	PP-C	3	SBK1	0.000191368	0.419565	0.417	0.474	1
CA1	D00	Pluripotent	PP-C	3	RPS15A	4.03832e-87	0.418157	0.994	0.958	8.705e-83
CA1	D00	Pluripotent	PP-C	3	POU2F1	0.000128258	0.415167	0.489	0.584	1
CA1	D00	Pluripotent	PP-C	3	B4GALT2	0.0029176	0.415153	0.404	0.477	1
CA1	D00	Pluripotent	PP-C	3	RCC2	8.5081e-14	0.415023	0.728	0.837	1.83401e-09
CA1	D00	Pluripotent	PP-C	3	PBX1	1.27922e-05	0.413622	0.585	0.734	0.275748
CA1	D00	Pluripotent	PP-C	3	NORAD	1.24961e-05	0.412569	0.421	0.449	0.269367
CA1	D00	Pluripotent	PP-C	3	NUCKS11	7.72881e-45	0.41148	0.927	0.933	1.66602e-40
CA1	D00	Pluripotent	PP-C	3	KMT2A	3.17066e-05	0.408884	0.511	0.613	0.683468
CA1	D00	Pluripotent	PP-C	3	ANKRD40	0.000103543	0.407608	0.285	0.277	1
CA1	D00	Pluripotent	PP-C	3	CDV3	1.3027e-08	0.407576	0.624	0.747	0.00028081
CA1	D00	Pluripotent	PP-C	3	WWC21	2.11313e-05	0.407354	0.442	0.495	0.455506
CA1	D00	Pluripotent	PP-C	3	GUK1	4.31252e-09	0.406512	0.628	0.748	9.29606e-05
CA1	D00	Pluripotent	PP-C	3	DESI2	5.34749e-06	0.406372	0.555	0.68	0.11527
CA1	D00	Pluripotent	PP-C	3	ITGB5	1.41775e-05	0.406303	0.56	0.673	0.305609
CA1	D00	Pluripotent	PP-C	3	EIF3L	6.23049e-23	0.405648	0.816	0.878	1.34304e-18
CA1	D00	Pluripotent	PP-C	3	CSDE1	3.9016e-24	0.40537	0.791	0.897	8.4103e-20
CA1	D00	Pluripotent	PP-C	3	SRSF1	1.32507e-06	0.404746	0.603	0.738	0.0285632
CA1	D00	Pluripotent	PP-C	3	HDGF	1.53354e-15	0.404204	0.736	0.838	3.3057e-11
CA1	D00	Pluripotent	PP-C	3	NET1	0.000316136	0.403209	0.438	0.505	1
CA1	D00	Pluripotent	PP-C	3	UBE2Q1	1.47845e-05	0.402371	0.411	0.454	0.318694
CA1	D00	Pluripotent	PP-C	3	SEPHS1	4.8041e-47	0.401961	0.948	0.94	1.03557e-42
CA1	D00	Pluripotent	PP-C	3	PTPN11	0.00161404	0.401625	0.384	0.434	1
CA1	D00	Pluripotent	PP-C	3	NIPBL	0.00304933	0.400879	0.443	0.533	1
CA1	D00	Pluripotent	PP-C	3	XPO6	0.00069797	0.398924	0.435	0.513	1
CA1	D00	Pluripotent	PP-C	3	RWDD1	7.42544e-12	0.397679	0.69	0.793	1.60063e-07
CA1	D00	Pluripotent	PP-C	3	AZIN1	0.000248524	0.397051	0.494	0.589	1
CA1	D00	Pluripotent	PP-C	3	YKT6	0.00897216	0.396915	0.332	0.368	1
CA1	D00	Pluripotent	PP-C	3	AC124312.1	0.00122607	0.396313	0.376	0.418	1
CA1	D00	Pluripotent	PP-C	3	CDC34	1.51398e-08	0.395007	0.606	0.723	0.000326353
CA1	D00	Pluripotent	PP-C	3	CARM1	0.000102858	0.394511	0.527	0.653	1
CA1	D00	Pluripotent	PP-C	3	PPP1R14B1	1.7168e-52	0.394419	0.964	0.936	3.70074e-48
CA1	D00	Pluripotent	PP-C	3	PRELID11	6.02327e-51	0.393994	0.958	0.927	1.29838e-46
CA1	D00	Pluripotent	PP-C	3	PPP1CC	1.93875e-25	0.393005	0.836	0.895	4.17918e-21
CA1	D00	Pluripotent	PP-C	3	ARIH2	3.39357e-06	0.392863	0.56	0.699	0.0731519
CA1	D00	Pluripotent	PP-C	3	CDK16	0.00226279	0.392746	0.397	0.466	1
CA1	D00	Pluripotent	PP-C	3	FOXN3	2.56606e-07	0.39226	0.564	0.681	0.0055314
CA1	D00	Pluripotent	PP-C	3	SKIL	5.96968e-06	0.390994	0.569	0.677	0.128682
CA1	D00	Pluripotent	PP-C	3	FZD7	4.37775e-05	0.389878	0.578	0.695	0.943668
CA1	D00	Pluripotent	PP-C	3	RALBP1	4.78777e-05	0.38845	0.551	0.685	1
CA1	D00	Pluripotent	PP-C	3	HIP1	0.000960562	0.387171	0.443	0.524	1
CA1	D00	Pluripotent	PP-C	3	DAG1	0.00876768	0.38709	0.467	0.591	1
CA1	D00	Pluripotent	PP-C	3	CSNK1G2	7.95155e-06	0.386195	0.572	0.695	0.171404
CA1	D00	Pluripotent	PP-C	3	HCFC1	0.00716577	0.386019	0.424	0.518	1
CA1	D00	Pluripotent	PP-C	3	TRAF7	0.0022174	0.385705	0.471	0.58	1
CA1	D00	Pluripotent	PP-C	3	ADD2	0.0031883	0.384465	0.447	0.554	1
CA1	D00	Pluripotent	PP-C	3	ARID3A	0.000568638	0.383097	0.386	0.427	1
CA1	D00	Pluripotent	PP-C	3	KIF1C	0.00894605	0.382943	0.332	0.37	1
CA1	D00	Pluripotent	PP-C	3	STARD7	0.000321104	0.382525	0.554	0.693	1
CA1	D00	Pluripotent	PP-C	3	EPN1	0.001601	0.38203	0.55	0.694	1
CA1	D00	Pluripotent	PP-C	3	PRRC2B	0.00206634	0.380796	0.433	0.514	1
CA1	D00	Pluripotent	PP-C	3	IPO7	0.00050008	0.380285	0.553	0.686	1
CA1	D00	Pluripotent	PP-C	3	DNMT3B	1.15969e-23	0.378847	0.881	0.926	2.49982e-19
CA1	D00	Pluripotent	PP-C	3	ZMYND8	4.34165e-06	0.378828	0.614	0.752	0.0935886
CA1	D00	Pluripotent	PP-C	3	AGPAT1	0.00544526	0.378822	0.439	0.54	1
CA1	D00	Pluripotent	PP-C	3	TDGF1	5.17726e-25	0.378342	0.875	0.909	1.11601e-20
CA1	D00	Pluripotent	PP-C	3	MAL2	0.000873062	0.378286	0.564	0.697	1
CA1	D00	Pluripotent	PP-C	3	PAPOLA	3.27328e-11	0.377508	0.68	0.811	7.05588e-07
CA1	D00	Pluripotent	PP-C	3	YWHAG	0.000376011	0.376985	0.569	0.713	1
CA1	D00	Pluripotent	PP-C	3	DPYSL2	1.54692e-06	0.37629	0.63	0.782	0.0333454
CA1	D00	Pluripotent	PP-C	3	TJP1	0.000858755	0.376134	0.492	0.612	1
CA1	D00	Pluripotent	PP-C	3	MAZ	9.99877e-16	0.375743	0.742	0.839	2.15533e-11
CA1	D00	Pluripotent	PP-C	3	GJA11	8.02187e-09	0.374805	0.677	0.798	0.000172919
CA1	D00	Pluripotent	PP-C	3	CXXC5	1.74171e-06	0.372597	0.633	0.76	0.0375444
CA1	D00	Pluripotent	PP-C	3	RPS28	5.9059e-75	0.372591	0.994	0.961	1.27307e-70
CA1	D00	Pluripotent	PP-C	3	TAF10	6.88115e-05	0.371918	0.595	0.745	1
CA1	D00	Pluripotent	PP-C	3	AK4	1.06688e-05	0.370996	0.619	0.76	0.229977
CA1	D00	Pluripotent	PP-C	3	UBAC1	0.00752924	0.37091	0.505	0.648	1
CA1	D00	Pluripotent	PP-C	3	FAAP20	3.38809e-11	0.370243	0.701	0.813	7.30337e-07
CA1	D00	Pluripotent	PP-C	3	KIF1A	8.36923e-05	0.369559	0.536	0.638	1
CA1	D00	Pluripotent	PP-C	3	ATF4	1.31233e-13	0.368223	0.745	0.849	2.82885e-09
CA1	D00	Pluripotent	PP-C	3	TNRC6B1	0.00776103	0.367728	0.502	0.624	1
CA1	D00	Pluripotent	PP-C	3	VRTN	1.33065e-07	0.367602	0.624	0.744	0.00286836
CA1	D00	Pluripotent	PP-C	3	SHC1	1.66596e-06	0.36662	0.597	0.736	0.0359114
CA1	D00	Pluripotent	PP-C	3	ZBTB44	0.00583592	0.366587	0.48	0.592	1
CA1	D00	Pluripotent	PP-C	3	QSER1	0.00850323	0.365826	0.492	0.628	1
CA1	D00	Pluripotent	PP-C	3	PRR13	4.03606e-05	0.363979	0.609	0.75	0.870014
CA1	D00	Pluripotent	PP-C	3	DUS1L	0.000229899	0.36369	0.508	0.625	1
CA1	D00	Pluripotent	PP-C	3	CHP1	0.000136813	0.361493	0.325	0.328	1
CA1	D00	Pluripotent	PP-C	3	LIN28B	0.00042931	0.361241	0.467	0.563	1
CA1	D00	Pluripotent	PP-C	3	VTI1B	1.88317e-05	0.360459	0.541	0.666	0.405936
CA1	D00	Pluripotent	PP-C	3	BRI31	1.69487e-06	0.360062	0.658	0.805	0.0365346
CA1	D00	Pluripotent	PP-C	3	MTRNR2L121	3.58455e-16	0.359217	0.711	0.803	7.72686e-12
CA1	D00	Pluripotent	PP-C	3	KAT7	0.000293535	0.35907	0.532	0.659	1
CA1	D00	Pluripotent	PP-C	3	NECTIN1	0.00794859	0.358851	0.393	0.464	1
CA1	D00	Pluripotent	PP-C	3	LAMTOR1	1.66802e-06	0.357908	0.705	0.841	0.0359558
CA1	D00	Pluripotent	PP-C	3	RASSF3	5.4641e-05	0.355885	0.188	0.154	1
CA1	D00	Pluripotent	PP-C	3	PWAR61	6.76711e-30	0.355773	0.833	0.923	1.45872e-25
CA1	D00	Pluripotent	PP-C	3	LRRFIP1	0.000338812	0.354094	0.595	0.735	1
CA1	D00	Pluripotent	PP-C	3	CHD7	0.00078228	0.353474	0.547	0.68	1
CA1	D00	Pluripotent	PP-C	3	TERF1	3.84316e-52	0.352331	0.983	0.98	8.28431e-48
CA1	D00	Pluripotent	PP-C	3	SDC4	0.000148209	0.352247	0.23	0.207	1
CA1	D00	Pluripotent	PP-C	3	USO1	0.00834263	0.351617	0.562	0.721	1
CA1	D00	Pluripotent	PP-C	3	GPX4	5.10536e-26	0.351444	0.885	0.902	1.10051e-21
CA1	D00	Pluripotent	PP-C	3	VCAN1	1.3707e-12	0.34984	0.739	0.831	2.95468e-08
CA1	D00	Pluripotent	PP-C	3	PHACTR21	0.000441812	0.349755	0.439	0.501	1
CA1	D00	Pluripotent	PP-C	3	RPL34	1.28002e-60	0.349653	0.994	0.969	2.7592e-56
CA1	D00	Pluripotent	PP-C	3	SLC39A14	0.00383064	0.349269	0.474	0.583	1
CA1	D00	Pluripotent	PP-C	3	PAK1	0.00185391	0.349188	0.516	0.65	1
CA1	D00	Pluripotent	PP-C	3	INSR	3.36909e-07	0.347559	0.223	0.177	0.00726242
CA1	D00	Pluripotent	PP-C	3	PSAP	0.00401431	0.3463	0.581	0.743	1
CA1	D00	Pluripotent	PP-C	3	SSRP1	1.19099e-12	0.345691	0.759	0.857	2.56731e-08
CA1	D00	Pluripotent	PP-C	3	MTA1	0.000878956	0.340408	0.53	0.651	1
CA1	D00	Pluripotent	PP-C	3	EIF4EBP11	5.93829e-15	0.34012	0.823	0.877	1.28006e-10
CA1	D00	Pluripotent	PP-C	3	LY6E	3.5159e-05	0.339034	0.61	0.748	0.757888
CA1	D00	Pluripotent	PP-C	3	AP2B1	0.007715	0.338581	0.52	0.669	1
CA1	D00	Pluripotent	PP-C	3	HEBP2	0.00128625	0.337191	0.602	0.748	1
CA1	D00	Pluripotent	PP-C	3	SPTBN1	0.00934465	0.336045	0.523	0.647	1
CA1	D00	Pluripotent	PP-C	3	NHP21	3.16412e-19	0.33526	0.813	0.885	6.82058e-15
CA1	D00	Pluripotent	PP-C	3	TCF4	0.00380421	0.335059	0.525	0.665	1
CA1	D00	Pluripotent	PP-C	3	PCM1	0.00255206	0.333665	0.511	0.617	1
CA1	D00	Pluripotent	PP-C	3	RPS19	1.61288e-85	0.332957	0.997	0.964	3.47673e-81
CA1	D00	Pluripotent	PP-C	3	C9orf16	7.04269e-05	0.330346	0.63	0.773	1
CA1	D00	Pluripotent	PP-C	3	TEAD2	0.00597023	0.330256	0.544	0.712	1
CA1	D00	Pluripotent	PP-C	3	EIF4B	3.91775e-13	0.329917	0.77	0.888	8.44509e-09
CA1	D00	Pluripotent	PP-C	3	SF1	4.93315e-06	0.329766	0.644	0.784	0.106339
CA1	D00	Pluripotent	PP-C	3	SLC38A2	0.000213607	0.328537	0.614	0.752	1
CA1	D00	Pluripotent	PP-C	3	SERF2	3.33667e-37	0.328195	0.95	0.933	7.19252e-33
CA1	D00	Pluripotent	PP-C	3	OST4	1.24562e-13	0.327455	0.797	0.876	2.68506e-09
CA1	D00	Pluripotent	PP-C	3	TET1	0.00696745	0.323953	0.46	0.555	1
CA1	D00	Pluripotent	PP-C	3	SSNA1	7.32695e-07	0.322491	0.656	0.796	0.015794
CA1	D00	Pluripotent	PP-C	3	PSME3	0.0030673	0.322261	0.551	0.704	1
CA1	D00	Pluripotent	PP-C	3	MCL1	0.00970959	0.322131	0.509	0.645	1
CA1	D00	Pluripotent	PP-C	3	MYL6B	1.0892e-06	0.320731	0.669	0.82	0.0234788
CA1	D00	Pluripotent	PP-C	3	SRRM2	7.81379e-14	0.320342	0.836	0.923	1.68434e-09
CA1	D00	Pluripotent	PP-C	3	EIF4H	3.97118e-05	0.319363	0.676	0.817	0.856027
CA1	D00	Pluripotent	PP-C	3	NDUFAF8	2.40845e-06	0.317858	0.662	0.803	0.0519167
CA1	D00	Pluripotent	PP-C	3	SH3BGRL3	2.71689e-07	0.315839	0.704	0.819	0.00585654
CA1	D00	Pluripotent	PP-C	3	AMD1	1.66821e-10	0.315296	0.703	0.821	3.59599e-06
CA1	D00	Pluripotent	PP-C	3	HIC2	0.000185347	0.313689	0.243	0.223	1
CA1	D00	Pluripotent	PP-C	3	LINC00678	2.58233e-06	0.313216	0.652	0.776	0.0556647
CA1	D00	Pluripotent	PP-C	3	ODC11	5.30321e-07	0.313113	0.717	0.819	0.0114316
CA1	D00	Pluripotent	PP-C	3	HNRNPAB1	8.19346e-21	0.313113	0.917	0.924	1.76618e-16
CA1	D00	Pluripotent	PP-C	3	ILF3	1.68551e-13	0.312615	0.787	0.897	3.63329e-09
CA1	D00	Pluripotent	PP-C	3	TMEM183A	0.00562494	0.311421	0.578	0.745	1
CA1	D00	Pluripotent	PP-C	3	ZC3H4	0.00304622	0.308701	0.222	0.209	1
CA1	D00	Pluripotent	PP-C	3	ARL6IP4	2.99225e-09	0.308622	0.714	0.838	6.45009e-05
CA1	D00	Pluripotent	PP-C	3	CTBP2	4.30189e-07	0.305525	0.721	0.845	0.00927316
CA1	D00	Pluripotent	PP-C	3	HMGN1	1.24339e-30	0.304987	0.955	0.943	2.68026e-26
CA1	D00	Pluripotent	PP-C	3	ITGB1	0.00776048	0.304933	0.607	0.766	1
CA1	D00	Pluripotent	PP-C	3	MLEC	2.41758e-09	0.304428	0.742	0.861	5.21134e-05
CA1	D00	Pluripotent	PP-C	3	NSD11	0.00276925	0.303819	0.565	0.706	1
CA1	D00	Pluripotent	PP-C	3	YY1	1.47516e-06	0.301955	0.691	0.831	0.0317985
CA1	D00	Pluripotent	PP-C	3	CARMIL1	0.00374029	0.301302	0.222	0.211	1
CA1	D00	Pluripotent	PP-C	3	BRD7	3.06494e-05	0.301014	0.661	0.807	0.660679
CA1	D00	Pluripotent	PP-C	3	RPS27	1.22665e-68	0.300994	0.996	0.982	2.64416e-64
CA1	D00	Pluripotent	PP-C	3	RPL37	3.24384e-71	0.300785	1	0.98	6.99243e-67
CA1	D00	Pluripotent	PP-C	3	TMSB10	7.51449e-29	0.295879	0.971	0.948	1.61982e-24
CA1	D00	Pluripotent	PP-C	3	DEK	1.69327e-19	0.295365	0.879	0.925	3.65001e-15
CA1	D00	Pluripotent	PP-C	3	UBE2K	0.000352719	0.294572	0.633	0.806	1
CA1	D00	Pluripotent	PP-C	3	TCOF1	0.00363595	0.290644	0.619	0.786	1
CA1	D00	Pluripotent	PP-C	3	PTBP1	2.24694e-08	0.289993	0.712	0.855	0.00048435
CA1	D00	Pluripotent	PP-C	3	AC005921.2	1.88967e-05	0.289667	0.165	0.127	0.407338
CA1	D00	Pluripotent	PP-C	3	ANAPC11	4.44224e-06	0.287509	0.734	0.851	0.095757
CA1	D00	Pluripotent	PP-C	3	EIF3F	1.55845e-09	0.286997	0.829	0.892	3.3594e-05
CA1	D00	Pluripotent	PP-C	3	DAZAP1	0.000112806	0.286456	0.675	0.822	1
CA1	D00	Pluripotent	PP-C	3	RPSA1	4.23308e-50	0.28595	0.999	0.961	9.12482e-46
CA1	D00	Pluripotent	PP-C	3	RPS291	1.3096e-44	0.280626	0.997	0.966	2.82298e-40
CA1	D00	Pluripotent	PP-C	3	SSU72	2.23554e-10	0.279998	0.773	0.867	4.81892e-06
CA1	D00	Pluripotent	PP-C	3	CD241	7.32905e-41	0.279716	0.992	0.971	1.57985e-36
CA1	D00	Pluripotent	PP-C	3	MAD2L2	5.68618e-07	0.279518	0.743	0.867	0.0122571
CA1	D00	Pluripotent	PP-C	3	FLNA1	0.000535901	0.279416	0.677	0.833	1
CA1	D00	Pluripotent	PP-C	3	CYP2S1	0.0063166	0.279148	0.6	0.753	1
CA1	D00	Pluripotent	PP-C	3	CCDC85B	0.00473168	0.278321	0.63	0.784	1
CA1	D00	Pluripotent	PP-C	3	ARPC21	4.44247e-12	0.277882	0.857	0.903	9.57618e-08
CA1	D00	Pluripotent	PP-C	3	RPL39	2.7494e-37	0.27579	0.992	0.962	5.92661e-33
CA1	D00	Pluripotent	PP-C	3	UBE2D2	2.26154e-10	0.27461	0.759	0.868	4.87497e-06
CA1	D00	Pluripotent	PP-C	3	IPO5	0.00192038	0.274127	0.654	0.838	1
CA1	D00	Pluripotent	PP-C	3	HELLS	4.08218e-08	0.273799	0.75	0.871	0.000879954
CA1	D00	Pluripotent	PP-C	3	RPS3A1	8.10106e-52	0.272792	1	0.98	1.74626e-47
CA1	D00	Pluripotent	PP-C	3	TPT1	9.91614e-46	0.271748	0.987	0.978	2.13752e-41
CA1	D00	Pluripotent	PP-C	3	H2AFV	1.34844e-06	0.271029	0.755	0.867	0.029067
CA1	D00	Pluripotent	PP-C	3	NT5DC2	3.87304e-08	0.269201	0.764	0.883	0.000834872
CA1	D00	Pluripotent	PP-C	3	POU5F11	1.66258e-27	0.26897	0.972	0.949	3.58386e-23
CA1	D00	Pluripotent	PP-C	3	CSNK1A1	0.00038425	0.265307	0.662	0.798	1
CA1	D00	Pluripotent	PP-C	3	ZFAS1	9.13224e-08	0.263233	0.763	0.865	0.00196855
CA1	D00	Pluripotent	PP-C	3	RPS21	1.56086e-24	0.261205	0.973	0.971	3.36458e-20
CA1	D00	Pluripotent	PP-C	3	PAWR	0.000328267	0.257078	0.705	0.853	1
CA1	D00	Pluripotent	PP-C	3	RPL101	9.37435e-44	0.25636	1	0.969	2.02073e-39
CA1	D00	Pluripotent	PP-C	3	DDX21	6.93986e-08	0.256108	0.837	0.915	0.00149596
CA1	D00	Pluripotent	PP-C	3	BPTF	3.02903e-05	0.255765	0.764	0.891	0.652937
CA1	D00	Pluripotent	PP-C	3	FKBP8	5.86912e-05	0.253893	0.705	0.845	1
CA1	D00	Pluripotent	PP-C	3	AHCY	7.64246e-06	0.253256	0.756	0.869	0.164741
CA1	D00	Pluripotent	PP-C	3	RPS31	7.48902e-37	0.252983	1	0.965	1.61433e-32
CA1	D00	Pluripotent	PP-C	3	ST13	1.52225e-07	0.252909	0.799	0.887	0.00328135
CA1	D00	Pluripotent	PP-C	3	MARCKS1	1.29352e-05	0.251017	0.76	0.862	0.278832
CA1	D00	Unknown	UNK-A	4	FUS	1.01827e-06	0.738995	0.689	0.953	0.0219499
CA1	D00	Unknown	UNK-A	4	MTRNR2L81	1.46667e-53	0.730311	0.088	0.519	3.16155e-49
CA1	D00	Unknown	UNK-A	4	MALAT12	7.56304e-32	0.706429	0.368	0.814	1.63029e-27
CA1	D00	Unknown	UNK-A	4	HNRNPA3	6.25033e-16	0.676832	0.71	0.944	1.34732e-11
CA1	D00	Unknown	UNK-A	4	DDX18	2.5603e-06	0.671831	0.453	0.869	0.0551899
CA1	D00	Unknown	UNK-A	4	HES1	0.00653792	0.649817	0.105	0.169	1
CA1	D00	Unknown	UNK-A	4	SNRNP70	7.89878e-05	0.638796	0.484	0.882	1
CA1	D00	Unknown	UNK-A	4	HNRNPA2B1	1.80654e-25	0.601313	0.877	0.973	3.89419e-21
CA1	D00	Unknown	UNK-A	4	CDC37	7.93085e-17	0.572912	0.374	0.824	1.70958e-12
CA1	D00	Unknown	UNK-A	4	HMGB11	1.40269e-31	0.572238	0.926	0.975	3.02363e-27
CA1	D00	Unknown	UNK-A	4	HSP90AB11	6.67153e-27	0.557427	0.942	0.98	1.43812e-22
CA1	D00	Unknown	UNK-A	4	AHSA1	7.78957e-18	0.554448	0.34	0.768	1.67912e-13
CA1	D00	Unknown	UNK-A	4	EIF5B	0.000456255	0.552977	0.508	0.909	1
CA1	D00	Unknown	UNK-A	4	CDC201	4.00642e-10	0.5415	0.389	0.782	8.63623e-06
CA1	D00	Unknown	UNK-A	4	RTF1	1.04895e-26	0.532144	0.317	0.787	2.26112e-22
CA1	D00	Unknown	UNK-A	4	CHD91	1.23886e-31	0.532048	0.123	0.464	2.6705e-27
CA1	D00	Unknown	UNK-A	4	KRT8	1.70875e-16	0.530473	0.309	0.686	3.68339e-12
CA1	D00	Unknown	UNK-A	4	ACTR3	1.01813e-29	0.526926	0.241	0.663	2.19469e-25
CA1	D00	Unknown	UNK-A	4	HNRNPM	2.01464e-05	0.522717	0.704	0.943	0.434275
CA1	D00	Unknown	UNK-A	4	ESF11	2.59273e-39	0.507135	0.22	0.69	5.5889e-35
CA1	D00	Unknown	UNK-A	4	PQBP1	8.557e-25	0.506536	0.249	0.656	1.84455e-20
CA1	D00	Unknown	UNK-A	4	NOP58	1.08393e-13	0.504845	0.385	0.837	2.33652e-09
CA1	D00	Unknown	UNK-A	4	SEPT7	5.50158e-22	0.496708	0.337	0.795	1.18592e-17
CA1	D00	Unknown	UNK-A	4	ACADVL	2.62472e-24	0.488893	0.146	0.452	5.65784e-20
CA1	D00	Unknown	UNK-A	4	EIF4A2	3.39172e-20	0.486515	0.354	0.808	7.3112e-16
CA1	D00	Unknown	UNK-A	4	POU3F1	1.12625e-20	0.483915	0.132	0.4	2.42774e-16
CA1	D00	Unknown	UNK-A	4	ATP5ME	3.2525e-09	0.482026	0.644	0.934	7.01108e-05
CA1	D00	Unknown	UNK-A	4	MYL12B1	2.13605e-05	0.47971	0.473	0.871	0.460446
CA1	D00	Unknown	UNK-A	4	CALD1	0.00605616	0.474404	0.535	0.916	1
CA1	D00	Unknown	UNK-A	4	ZFP42	1.22767e-27	0.472619	0.259	0.693	2.64637e-23
CA1	D00	Unknown	UNK-A	4	DNAJA11	0.00460432	0.471546	0.514	0.882	1
CA1	D00	Unknown	UNK-A	4	DNAJC8	2.15244e-11	0.471426	0.428	0.866	4.6398e-07
CA1	D00	Unknown	UNK-A	4	VCP	6.10593e-11	0.47128	0.455	0.887	1.31619e-06
CA1	D00	Unknown	UNK-A	4	ROMO1	3.8446e-13	0.471107	0.374	0.812	8.28743e-09
CA1	D00	Unknown	UNK-A	4	ENO12	7.79477e-18	0.469183	0.825	0.948	1.68024e-13
CA1	D00	Unknown	UNK-A	4	TRIML2	2.67482e-20	0.469089	0.103	0.343	5.76584e-16
CA1	D00	Unknown	UNK-A	4	PABPC4	2.36207e-12	0.456661	0.428	0.872	5.09167e-08
CA1	D00	Unknown	UNK-A	4	TFG	1.2074e-24	0.455662	0.27	0.702	2.60267e-20
CA1	D00	Unknown	UNK-A	4	METAP2	2.69908e-09	0.452325	0.451	0.88	5.81814e-05
CA1	D00	Unknown	UNK-A	4	TAF1D1	1.7631e-45	0.450852	0.235	0.759	3.80054e-41
CA1	D00	Unknown	UNK-A	4	PCNA1	1.7517e-08	0.449478	0.43	0.842	0.000377597
CA1	D00	Unknown	UNK-A	4	HNRNPA11	8.48065e-19	0.447174	0.809	0.961	1.82809e-14
CA1	D00	Unknown	UNK-A	4	NUP93	5.00371e-31	0.445818	0.163	0.533	1.0786e-26
CA1	D00	Unknown	UNK-A	4	C1orf35	3.41752e-28	0.444849	0.175	0.538	7.36681e-24
CA1	D00	Unknown	UNK-A	4	RHOT2	4.46418e-31	0.444824	0.183	0.572	9.62299e-27
CA1	D00	Unknown	UNK-A	4	POLR2B	4.73381e-41	0.442895	0.128	0.526	1.02042e-36
CA1	D00	Unknown	UNK-A	4	HSP90AA11	3.12123e-11	0.442305	0.914	0.974	6.72811e-07
CA1	D00	Unknown	UNK-A	4	SRSF11	1.20344e-27	0.439336	0.286	0.748	2.59414e-23
CA1	D00	Unknown	UNK-A	4	TUBA1A	0.00120036	0.439153	0.488	0.852	1
CA1	D00	Unknown	UNK-A	4	ZC3H15	2.99393e-10	0.438086	0.444	0.882	6.45372e-06
CA1	D00	Unknown	UNK-A	4	MFAP1	8.15089e-27	0.437649	0.202	0.576	1.75701e-22
CA1	D00	Unknown	UNK-A	4	MCM7	7.25179e-13	0.436868	0.451	0.9	1.5632e-08
CA1	D00	Unknown	UNK-A	4	PSMD4	1.2828e-19	0.436666	0.344	0.794	2.76521e-15
CA1	D00	Unknown	UNK-A	4	CSKMT	1.86377e-24	0.434253	0.146	0.455	4.01754e-20
CA1	D00	Unknown	UNK-A	4	FXR1	1.5349e-13	0.43423	0.414	0.86	3.30863e-09
CA1	D00	Unknown	UNK-A	4	TOP1	1.62629e-12	0.433842	0.414	0.864	3.50563e-08
CA1	D00	Unknown	UNK-A	4	CDCA7L	3.3436e-30	0.432602	0.257	0.702	7.20747e-26
CA1	D00	Unknown	UNK-A	4	RUVBL2	7.41337e-29	0.428035	0.257	0.7	1.59803e-24
CA1	D00	Unknown	UNK-A	4	MCM5	7.24352e-15	0.427951	0.412	0.858	1.56141e-10
CA1	D00	Unknown	UNK-A	4	HMGN5	4.63578e-28	0.426252	0.286	0.742	9.99289e-24
CA1	D00	Unknown	UNK-A	4	JUND	1.14349e-26	0.423611	0.292	0.755	2.4649e-22
CA1	D00	Unknown	UNK-A	4	PTMA1	5.40718e-53	0.421326	0.99	0.995	1.16557e-48
CA1	D00	Unknown	UNK-A	4	ATIC	6.27712e-22	0.419365	0.354	0.823	1.3531e-17
CA1	D00	Unknown	UNK-A	4	NAA50	7.38312e-32	0.416135	0.267	0.728	1.5915e-27
CA1	D00	Unknown	UNK-A	4	SRSF31	5.14137e-05	0.415364	0.681	0.936	1
CA1	D00	Unknown	UNK-A	4	PUF601	8.3202e-17	0.415264	0.37	0.812	1.7935e-12
CA1	D00	Unknown	UNK-A	4	PDHB	8.82418e-28	0.415083	0.309	0.77	1.90214e-23
CA1	D00	Unknown	UNK-A	4	BRD9	2.52204e-35	0.414293	0.16	0.556	5.43652e-31
CA1	D00	Unknown	UNK-A	4	UQCRC2	7.36372e-29	0.412889	0.288	0.761	1.58732e-24
CA1	D00	Unknown	UNK-A	4	MTA3	2.51042e-33	0.412862	0.245	0.698	5.41146e-29
CA1	D00	Unknown	UNK-A	4	BUB31	8.11895e-16	0.412664	0.387	0.821	1.75012e-11
CA1	D00	Unknown	UNK-A	4	GAR1	1.05252e-30	0.412395	0.218	0.642	2.26881e-26
CA1	D00	Unknown	UNK-A	4	HSPA9	5.46873e-13	0.411453	0.436	0.895	1.17884e-08
CA1	D00	Unknown	UNK-A	4	DDX46	1.97109e-16	0.410071	0.447	0.905	4.24889e-12
CA1	D00	Unknown	UNK-A	4	MORF4L2	4.69639e-23	0.408808	0.346	0.808	1.01235e-18
CA1	D00	Unknown	UNK-A	4	LMNB1	5.54359e-31	0.406499	0.241	0.68	1.19498e-26
CA1	D00	Unknown	UNK-A	4	CNDP2	6.71118e-30	0.405909	0.276	0.74	1.44666e-25
CA1	D00	Unknown	UNK-A	4	MED4	2.57729e-27	0.405786	0.181	0.54	5.55561e-23
CA1	D00	Unknown	UNK-A	4	NAP1L4	6.87994e-30	0.404441	0.321	0.813	1.48304e-25
CA1	D00	Unknown	UNK-A	4	AKAP8L	4.64977e-26	0.404183	0.191	0.55	1.0023e-21
CA1	D00	Unknown	UNK-A	4	CTPS1	5.84668e-39	0.401605	0.198	0.644	1.26031e-34
CA1	D00	Unknown	UNK-A	4	HNRNPD	0.00231685	0.401331	0.675	0.94	1
CA1	D00	Unknown	UNK-A	4	RPL351	5.90202e-23	0.401112	0.899	0.968	1.27224e-18
CA1	D00	Unknown	UNK-A	4	CCT71	0.00035457	0.399271	0.502	0.896	1
CA1	D00	Unknown	UNK-A	4	NMT1	1.09475e-29	0.398187	0.245	0.672	2.35985e-25
CA1	D00	Unknown	UNK-A	4	UBE2N1	9.18543e-13	0.397384	0.412	0.861	1.98001e-08
CA1	D00	Unknown	UNK-A	4	DCAF131	2.19303e-16	0.396641	0.383	0.834	4.72729e-12
CA1	D00	Unknown	UNK-A	4	ATP5F1B1	0.000713029	0.395991	0.665	0.933	1
CA1	D00	Unknown	UNK-A	4	FSD1	1.67037e-29	0.394573	0.146	0.491	3.60064e-25
CA1	D00	Unknown	UNK-A	4	EIF1B1	5.52198e-16	0.393633	0.387	0.838	1.19032e-11
CA1	D00	Unknown	UNK-A	4	RASL11B	3.79008e-28	0.393155	0.14	0.468	8.1699e-24
CA1	D00	Unknown	UNK-A	4	PSMD6	2.59235e-31	0.390384	0.274	0.738	5.58808e-27
CA1	D00	Unknown	UNK-A	4	NIPSNAP1	1.69888e-29	0.389173	0.228	0.649	3.6621e-25
CA1	D00	Unknown	UNK-A	4	COL6A11	1.84088e-18	0.388791	0.064	0.258	3.96821e-14
CA1	D00	Unknown	UNK-A	4	EIF4A31	6.53607e-19	0.388049	0.366	0.818	1.40892e-14
CA1	D00	Unknown	UNK-A	4	CCNB11	9.80301e-16	0.387844	0.412	0.841	2.11314e-11
CA1	D00	Unknown	UNK-A	4	EWSR1	1.24206e-33	0.38692	0.309	0.818	2.67738e-29
CA1	D00	Unknown	UNK-A	4	AURKB	1.4684e-23	0.386413	0.288	0.708	3.16528e-19
CA1	D00	Unknown	UNK-A	4	UPF2	2.24219e-33	0.385469	0.123	0.471	4.83327e-29
CA1	D00	Unknown	UNK-A	4	CWF19L21	1.60945e-24	0.384003	0.099	0.366	3.46932e-20
CA1	D00	Unknown	UNK-A	4	SREK1IP1	3.14729e-39	0.382372	0.198	0.645	6.7843e-35
CA1	D00	Unknown	UNK-A	4	DDX54	2.96298e-31	0.382341	0.226	0.652	6.38699e-27
CA1	D00	Unknown	UNK-A	4	WDR34	3.31207e-30	0.381922	0.163	0.524	7.1395e-26
CA1	D00	Unknown	UNK-A	4	ATP5PB1	2.29185e-13	0.381856	0.405	0.854	4.94031e-09
CA1	D00	Unknown	UNK-A	4	AMD11	2.99715e-22	0.381509	0.368	0.832	6.46065e-18
CA1	D00	Unknown	UNK-A	4	PSMC31	1.33836e-10	0.381225	0.43	0.859	2.88496e-06
CA1	D00	Unknown	UNK-A	4	PHF14	1.48029e-42	0.381172	0.255	0.774	3.19091e-38
CA1	D00	Unknown	UNK-A	4	FKBP41	4.95705e-06	0.381042	0.477	0.88	0.106854
CA1	D00	Unknown	UNK-A	4	NOP161	5.66718e-27	0.380487	0.276	0.717	1.22162e-22
CA1	D00	Unknown	UNK-A	4	MAPRE1	2.32696e-32	0.379857	0.239	0.681	5.016e-28
CA1	D00	Unknown	UNK-A	4	JUN	5.37106e-22	0.378699	0.062	0.281	1.15779e-17
CA1	D00	Unknown	UNK-A	4	CTNNB11	6.32733e-30	0.378581	0.204	0.593	1.36392e-25
CA1	D00	Unknown	UNK-A	4	POLR2L	0.0013755	0.378402	0.479	0.889	1
CA1	D00	Unknown	UNK-A	4	ZNF121	8.44085e-35	0.37722	0.132	0.497	1.81951e-30
CA1	D00	Unknown	UNK-A	4	TLE41	3.24795e-24	0.377024	0.091	0.349	7.00127e-20
CA1	D00	Unknown	UNK-A	4	AC092490.1	5.53933e-29	0.376371	0.21	0.605	1.19406e-24
CA1	D00	Unknown	UNK-A	4	SRRM1	2.44826e-12	0.375681	0.461	0.911	5.27747e-08
CA1	D00	Unknown	UNK-A	4	TCP11	4.2967e-06	0.372939	0.475	0.896	0.0926197
CA1	D00	Unknown	UNK-A	4	NSA2	1.50531e-16	0.372716	0.399	0.854	3.24485e-12
CA1	D00	Unknown	UNK-A	4	WDR43	1.96542e-32	0.371915	0.284	0.764	4.23665e-28
CA1	D00	Unknown	UNK-A	4	STMN11	0.00798665	0.371177	0.685	0.931	1
CA1	D00	Unknown	UNK-A	4	USP5	1.28422e-25	0.371029	0.136	0.445	2.76827e-21
CA1	D00	Unknown	UNK-A	4	LZTS2	9.39968e-25	0.370998	0.121	0.41	2.0262e-20
CA1	D00	Unknown	UNK-A	4	PFDN6	1.81846e-25	0.37039	0.282	0.716	3.91987e-21
CA1	D00	Unknown	UNK-A	4	CPSF6	1.10575e-24	0.368923	0.319	0.775	2.38355e-20
CA1	D00	Unknown	UNK-A	4	FAM133B	6.97867e-31	0.368863	0.278	0.742	1.50432e-26
CA1	D00	Unknown	UNK-A	4	HSPA4	3.49265e-18	0.368722	0.409	0.862	7.52876e-14
CA1	D00	Unknown	UNK-A	4	NAT9	1.7561e-09	0.368611	0.058	0.172	3.78545e-05
CA1	D00	Unknown	UNK-A	4	PKM1	4.40897e-06	0.368126	0.516	0.901	0.0950397
CA1	D00	Unknown	UNK-A	4	CDK1	1.10275e-27	0.366528	0.235	0.623	2.37709e-23
CA1	D00	Unknown	UNK-A	4	TTF1	2.32087e-36	0.366388	0.136	0.514	5.00287e-32
CA1	D00	Unknown	UNK-A	4	AAMP	1.30741e-33	0.365705	0.255	0.721	2.81826e-29
CA1	D00	Unknown	UNK-A	4	ILF31	5.3742e-13	0.365117	0.463	0.908	1.15846e-08
CA1	D00	Unknown	UNK-A	4	PHGDH	0.00347006	0.364617	0.541	0.922	1
CA1	D00	Unknown	UNK-A	4	FKBP3	1.83159e-05	0.363979	0.481	0.9	0.394818
CA1	D00	Unknown	UNK-A	4	RAD23B	3.25468e-29	0.36392	0.292	0.748	7.01579e-25
CA1	D00	Unknown	UNK-A	4	TUBA1B1	1.12969e-13	0.363708	0.889	0.961	2.43516e-09
CA1	D00	Unknown	UNK-A	4	PUSL1	4.52413e-29	0.363098	0.132	0.461	9.75221e-25
CA1	D00	Unknown	UNK-A	4	UTP3	6.76794e-29	0.363005	0.148	0.491	1.4589e-24
CA1	D00	Unknown	UNK-A	4	MRPS36	2.52031e-26	0.362882	0.237	0.642	5.43277e-22
CA1	D00	Unknown	UNK-A	4	IMPDH2	6.28437e-12	0.361939	0.444	0.883	1.35466e-07
CA1	D00	Unknown	UNK-A	4	HEXIM1	4.66963e-14	0.361112	0.058	0.211	1.00658e-09
CA1	D00	Unknown	UNK-A	4	UTP18	6.08449e-28	0.359302	0.272	0.714	1.31157e-23
CA1	D00	Unknown	UNK-A	4	SEPT2	3.98697e-22	0.35916	0.364	0.846	8.59432e-18
CA1	D00	Unknown	UNK-A	4	CDC1231	1.21067e-13	0.35797	0.43	0.86	2.60971e-09
CA1	D00	Unknown	UNK-A	4	ABHD17A	2.02847e-29	0.357674	0.181	0.557	4.37258e-25
CA1	D00	Unknown	UNK-A	4	NDUFB1	3.82407e-16	0.356315	0.389	0.845	8.24317e-12
CA1	D00	Unknown	UNK-A	4	BZW11	3.58126e-12	0.355506	0.447	0.888	7.71976e-08
CA1	D00	Unknown	UNK-A	4	ARPC5	6.3076e-32	0.35548	0.255	0.7	1.35967e-27
CA1	D00	Unknown	UNK-A	4	ISYNA1	4.14786e-33	0.35513	0.23	0.671	8.94114e-29
CA1	D00	Unknown	UNK-A	4	WDR1	1.36072e-26	0.355	0.321	0.806	2.93317e-22
CA1	D00	Unknown	UNK-A	4	HDGFL2	7.46705e-37	0.354277	0.251	0.729	1.6096e-32
CA1	D00	Unknown	UNK-A	4	HNRNPR	1.50377e-13	0.354027	0.461	0.9	3.24153e-09
CA1	D00	Unknown	UNK-A	4	ACOT9	4.98957e-23	0.353698	0.121	0.398	1.07555e-18
CA1	D00	Unknown	UNK-A	4	CACYBP1	1.94937e-05	0.351884	0.494	0.905	0.420205
CA1	D00	Unknown	UNK-A	4	TUBB4B1	0.00311143	0.351746	0.516	0.891	1
CA1	D00	Unknown	UNK-A	4	PCLAF	9.13926e-14	0.351491	0.428	0.874	1.97006e-09
CA1	D00	Unknown	UNK-A	4	IDI1	6.9483e-32	0.350909	0.263	0.716	1.49778e-27
CA1	D00	Unknown	UNK-A	4	STRAP1	2.10479e-05	0.350557	0.479	0.902	0.453708
CA1	D00	Unknown	UNK-A	4	TDG	2.51877e-37	0.35016	0.23	0.695	5.42946e-33
CA1	D00	Unknown	UNK-A	4	NCBP2	1.5968e-32	0.349796	0.251	0.703	3.44205e-28
CA1	D00	Unknown	UNK-A	4	RFC4	2.78139e-27	0.349195	0.253	0.684	5.99557e-23
CA1	D00	Unknown	UNK-A	4	PAIP1	3.49028e-35	0.348685	0.187	0.604	7.52365e-31
CA1	D00	Unknown	UNK-A	4	PMPCA	5.41789e-32	0.348685	0.235	0.668	1.16788e-27
CA1	D00	Unknown	UNK-A	4	AZIN11	5.34884e-34	0.34724	0.189	0.599	1.153e-29
CA1	D00	Unknown	UNK-A	4	PTBP11	4.06783e-21	0.346037	0.389	0.865	8.76862e-17
CA1	D00	Unknown	UNK-A	4	LUC7L	8.23324e-31	0.345921	0.255	0.702	1.77476e-26
CA1	D00	Unknown	UNK-A	4	TGIF1	4.96899e-27	0.345765	0.3	0.746	1.07112e-22
CA1	D00	Unknown	UNK-A	4	ANXA5	3.23749e-11	0.345489	0.434	0.868	6.97873e-07
CA1	D00	Unknown	UNK-A	4	COPB2	1.35224e-30	0.345086	0.191	0.581	2.91489e-26
CA1	D00	Unknown	UNK-A	4	MRPL28	8.39684e-25	0.34388	0.311	0.758	1.81002e-20
CA1	D00	Unknown	UNK-A	4	RANGAP1	4.01723e-34	0.343482	0.148	0.524	8.65955e-30
CA1	D00	Unknown	UNK-A	4	CIR1	3.30228e-25	0.342249	0.142	0.453	7.1184e-21
CA1	D00	Unknown	UNK-A	4	MTCH1	1.3621e-18	0.342175	0.401	0.869	2.93614e-14
CA1	D00	Unknown	UNK-A	4	TRIM27	8.19611e-37	0.342077	0.175	0.589	1.76675e-32
CA1	D00	Unknown	UNK-A	4	TPM2	5.64425e-06	0.340859	0.498	0.892	0.121667
CA1	D00	Unknown	UNK-A	4	EIF3D1	4.02615e-21	0.339866	0.389	0.862	8.67877e-17
CA1	D00	Unknown	UNK-A	4	HNRNPH2	2.66291e-28	0.339377	0.136	0.463	5.74016e-24
CA1	D00	Unknown	UNK-A	4	H2AFX	2.086e-29	0.33919	0.317	0.806	4.49659e-25
CA1	D00	Unknown	UNK-A	4	DDX41	4.03497e-25	0.338509	0.107	0.387	8.69778e-21
CA1	D00	Unknown	UNK-A	4	RSL24D11	5.38495e-12	0.338221	0.436	0.864	1.16078e-07
CA1	D00	Unknown	UNK-A	4	MAGEF1	2.26021e-31	0.337609	0.171	0.547	4.87212e-27
CA1	D00	Unknown	UNK-A	4	PSMA11	3.25598e-17	0.337595	0.399	0.853	7.0186e-13
CA1	D00	Unknown	UNK-A	4	DYNC1I2	2.17617e-37	0.337562	0.183	0.608	4.69094e-33
CA1	D00	Unknown	UNK-A	4	PPP1R35	9.00404e-35	0.337423	0.16	0.55	1.94091e-30
CA1	D00	Unknown	UNK-A	4	TSC22D1	8.2903e-33	0.337361	0.136	0.492	1.78706e-28
CA1	D00	Unknown	UNK-A	4	SNX2	2.36426e-35	0.336762	0.195	0.614	5.0964e-31
CA1	D00	Unknown	UNK-A	4	DPPA4	0.00319557	0.335892	0.558	0.933	1
CA1	D00	Unknown	UNK-A	4	ACBD6	1.70371e-36	0.335777	0.241	0.712	3.67251e-32
CA1	D00	Unknown	UNK-A	4	RBM171	1.94827e-27	0.335568	0.333	0.834	4.1997e-23
CA1	D00	Unknown	UNK-A	4	EBNA1BP21	2.74235e-19	0.335048	0.374	0.834	5.91141e-15
CA1	D00	Unknown	UNK-A	4	CRABP1	1.70493e-27	0.334974	0.263	0.687	3.67514e-23
CA1	D00	Unknown	UNK-A	4	MRPS31	3.05878e-32	0.334866	0.169	0.55	6.59351e-28
CA1	D00	Unknown	UNK-A	4	NAPRT	6.67674e-17	0.334807	0.074	0.264	1.43924e-12
CA1	D00	Unknown	UNK-A	4	RPL381	9.6492e-12	0.334454	0.807	0.959	2.07998e-07
CA1	D00	Unknown	UNK-A	4	EIF4E	2.08386e-33	0.334154	0.286	0.775	4.49197e-29
CA1	D00	Unknown	UNK-A	4	RSRP1	1.25573e-25	0.334044	0.074	0.329	2.70684e-21
CA1	D00	Unknown	UNK-A	4	ARG2	4.96854e-26	0.333944	0.148	0.469	1.07102e-21
CA1	D00	Unknown	UNK-A	4	RAB7A	1.36571e-35	0.333255	0.241	0.703	2.94393e-31
CA1	D00	Unknown	UNK-A	4	NCL1	0.00203626	0.333018	0.798	0.957	1
CA1	D00	Unknown	UNK-A	4	SNHG12	7.70074e-12	0.332644	0.084	0.239	1.65997e-07
CA1	D00	Unknown	UNK-A	4	BAX	2.97849e-21	0.332242	0.383	0.851	6.42044e-17
CA1	D00	Unknown	UNK-A	4	KNOP1	2.93339e-23	0.332207	0.379	0.866	6.32321e-19
CA1	D00	Unknown	UNK-A	4	HIST1H2BH	9.17474e-22	0.332173	0.072	0.297	1.97771e-17
CA1	D00	Unknown	UNK-A	4	CSE1L	3.31831e-39	0.331812	0.274	0.78	7.15295e-35
CA1	D00	Unknown	UNK-A	4	PPP1CC1	6.55837e-10	0.331394	0.465	0.908	1.41372e-05
CA1	D00	Unknown	UNK-A	4	GULP1	2.25414e-37	0.330825	0.191	0.621	4.85903e-33
CA1	D00	Unknown	UNK-A	4	PSME1	2.40101e-34	0.330779	0.165	0.553	5.17562e-30
CA1	D00	Unknown	UNK-A	4	HSD17B10	6.29095e-33	0.328885	0.257	0.718	1.35608e-28
CA1	D00	Unknown	UNK-A	4	RTCB	2.66376e-30	0.32863	0.284	0.756	5.74201e-26
CA1	D00	Unknown	UNK-A	4	CHCHD11	2.87916e-19	0.32841	0.372	0.82	6.20631e-15
CA1	D00	Unknown	UNK-A	4	DHX15	3.36502e-34	0.327772	0.276	0.758	7.25365e-30
CA1	D00	Unknown	UNK-A	4	EIF4G21	1.40481e-06	0.327693	0.512	0.925	0.030282
CA1	D00	Unknown	UNK-A	4	IRF3	5.41226e-34	0.32766	0.189	0.599	1.16667e-29
CA1	D00	Unknown	UNK-A	4	SRRT	2.59253e-39	0.327635	0.2	0.648	5.58847e-35
CA1	D00	Unknown	UNK-A	4	MRPL161	2.53752e-28	0.327476	0.272	0.716	5.46987e-24
CA1	D00	Unknown	UNK-A	4	PFAS	2.03808e-29	0.327272	0.119	0.44	4.39329e-25
CA1	D00	Unknown	UNK-A	4	PSMB41	2.29422e-10	0.326891	0.444	0.874	4.94543e-06
CA1	D00	Unknown	UNK-A	4	HIF1A	6.96952e-40	0.326567	0.173	0.606	1.50235e-35
CA1	D00	Unknown	UNK-A	4	SRP54	7.05523e-31	0.326065	0.146	0.499	1.52083e-26
CA1	D00	Unknown	UNK-A	4	AIMP2	3.54416e-32	0.325039	0.222	0.649	7.63979e-28
CA1	D00	Unknown	UNK-A	4	NARS	8.8426e-31	0.324586	0.323	0.816	1.90611e-26
CA1	D00	Unknown	UNK-A	4	SOCS2	1.30965e-24	0.324257	0.113	0.394	2.82308e-20
CA1	D00	Unknown	UNK-A	4	MRPS5	2.45462e-41	0.324159	0.175	0.614	5.29118e-37
CA1	D00	Unknown	UNK-A	4	MRPS91	2.79642e-33	0.323812	0.284	0.756	6.02797e-29
CA1	D00	Unknown	UNK-A	4	UGP21	0.000135	0.323625	0.533	0.918	1
CA1	D00	Unknown	UNK-A	4	PNO11	1.08442e-30	0.323124	0.23	0.657	2.33757e-26
CA1	D00	Unknown	UNK-A	4	CCDC174	1.64809e-20	0.321889	0.074	0.292	3.55263e-16
CA1	D00	Unknown	UNK-A	4	MOB4	2.05419e-32	0.321561	0.183	0.578	4.42802e-28
CA1	D00	Unknown	UNK-A	4	PCCB	4.04946e-25	0.321494	0.144	0.457	8.72902e-21
CA1	D00	Unknown	UNK-A	4	NUDT51	4.19544e-30	0.32119	0.307	0.788	9.04369e-26
CA1	D00	Unknown	UNK-A	4	ANXA2	3.33762e-24	0.320823	0.241	0.617	7.19457e-20
CA1	D00	Unknown	UNK-A	4	PAIP2	5.86984e-24	0.320582	0.356	0.844	1.2653e-19
CA1	D00	Unknown	UNK-A	4	RAB18	3.37836e-28	0.320461	0.158	0.504	7.28239e-24
CA1	D00	Unknown	UNK-A	4	ELF3	8.01988e-08	0.320134	0.043	0.132	0.00172877
CA1	D00	Unknown	UNK-A	4	LIMD2	5.01421e-36	0.319385	0.261	0.736	1.08086e-31
CA1	D00	Unknown	UNK-A	4	UROD	1.24484e-31	0.319078	0.183	0.575	2.68337e-27
CA1	D00	Unknown	UNK-A	4	AP1S1	1.00848e-33	0.31879	0.14	0.506	2.17389e-29
CA1	D00	Unknown	UNK-A	4	C21orf58	9.24353e-20	0.318151	0.07	0.279	1.99253e-15
CA1	D00	Unknown	UNK-A	4	LRP3	5.66002e-26	0.318021	0.097	0.373	1.22007e-21
CA1	D00	Unknown	UNK-A	4	LSM8	2.46015e-31	0.317581	0.28	0.758	5.3031e-27
CA1	D00	Unknown	UNK-A	4	ACAT21	2.15449e-08	0.316545	0.457	0.867	0.000464421
CA1	D00	Unknown	UNK-A	4	TSG101	2.36994e-29	0.316397	0.163	0.518	5.10865e-25
CA1	D00	Unknown	UNK-A	4	FAM49B	4.07834e-34	0.31623	0.245	0.706	8.79126e-30
CA1	D00	Unknown	UNK-A	4	BIRC5	2.06403e-22	0.316226	0.36	0.827	4.44922e-18
CA1	D00	Unknown	UNK-A	4	HSPA14.1	5.36778e-31	0.316221	0.163	0.532	1.15708e-26
CA1	D00	Unknown	UNK-A	4	COPS2	1.59676e-31	0.315359	0.181	0.57	3.44197e-27
CA1	D00	Unknown	UNK-A	4	NOL71	1.22195e-12	0.314449	0.442	0.877	2.63402e-08
CA1	D00	Unknown	UNK-A	4	GSDMD	4.23238e-22	0.314431	0.107	0.364	9.12332e-18
CA1	D00	Unknown	UNK-A	4	MVD	9.18205e-36	0.314328	0.163	0.56	1.97928e-31
CA1	D00	Unknown	UNK-A	4	HADHB	3.3802e-26	0.313752	0.146	0.467	7.28637e-22
CA1	D00	Unknown	UNK-A	4	SUGT1	5.04492e-27	0.313366	0.35	0.835	1.08748e-22
CA1	D00	Unknown	UNK-A	4	PSMD111	1.83352e-21	0.313271	0.393	0.854	3.95233e-17
CA1	D00	Unknown	UNK-A	4	POLR3E	5.53744e-27	0.313026	0.119	0.423	1.19365e-22
CA1	D00	Unknown	UNK-A	4	CCDC59	9.70374e-44	0.312322	0.181	0.641	2.09174e-39
CA1	D00	Unknown	UNK-A	4	CHTF181	7.44533e-19	0.311403	0.068	0.268	1.60492e-14
CA1	D00	Unknown	UNK-A	4	PRPF4B	1.45054e-44	0.310582	0.214	0.709	3.12678e-40
CA1	D00	Unknown	UNK-A	4	DRAP1	2.02254e-22	0.310542	0.362	0.845	4.35978e-18
CA1	D00	Unknown	UNK-A	4	SPIN1	3.06385e-31	0.310446	0.117	0.448	6.60444e-27
CA1	D00	Unknown	UNK-A	4	KDM1A	1.71287e-30	0.310443	0.305	0.786	3.69225e-26
CA1	D00	Unknown	UNK-A	4	C8orf33	1.23353e-33	0.310226	0.191	0.599	2.65899e-29
CA1	D00	Unknown	UNK-A	4	CMAS	7.43421e-37	0.310071	0.235	0.693	1.60252e-32
CA1	D00	Unknown	UNK-A	4	AK2	1.27749e-33	0.309841	0.212	0.639	2.75376e-29
CA1	D00	Unknown	UNK-A	4	PBDC1	4.72218e-30	0.309825	0.241	0.668	1.01791e-25
CA1	D00	Unknown	UNK-A	4	TUBB2A1	1.47798e-21	0.309295	0.35	0.788	3.18594e-17
CA1	D00	Unknown	UNK-A	4	PPP1CB1	1.92098e-29	0.30929	0.179	0.55	4.14086e-25
CA1	D00	Unknown	UNK-A	4	DDX211	3.58557e-09	0.30928	0.514	0.926	7.72906e-05
CA1	D00	Unknown	UNK-A	4	PSMC6	1.95627e-35	0.308873	0.3	0.803	4.21694e-31
CA1	D00	Unknown	UNK-A	4	SF3B61	1.12168e-06	0.308452	0.459	0.874	0.0241789
CA1	D00	Unknown	UNK-A	4	NDUFA61	1.19427e-16	0.30844	0.407	0.878	2.57437e-12
CA1	D00	Unknown	UNK-A	4	PTTG11	1.26198e-06	0.308362	0.492	0.9	0.0272033
CA1	D00	Unknown	UNK-A	4	PFDN1	1.40518e-31	0.308117	0.216	0.633	3.029e-27
CA1	D00	Unknown	UNK-A	4	GPN1	1.83101e-31	0.308015	0.107	0.43	3.94692e-27
CA1	D00	Unknown	UNK-A	4	BCCIP	2.51903e-37	0.307624	0.233	0.705	5.43002e-33
CA1	D00	Unknown	UNK-A	4	UTP6	4.20224e-38	0.306887	0.187	0.617	9.05836e-34
CA1	D00	Unknown	UNK-A	4	PPAN	1.41411e-27	0.306686	0.169	0.515	3.04825e-23
CA1	D00	Unknown	UNK-A	4	RFC2	1.86972e-26	0.305248	0.272	0.702	4.03036e-22
CA1	D00	Unknown	UNK-A	4	AURKA	2.32221e-24	0.305089	0.173	0.493	5.00576e-20
CA1	D00	Unknown	UNK-A	4	KRT192	3.22877e-27	0.305057	0.298	0.744	6.95993e-23
CA1	D00	Unknown	UNK-A	4	SON1	1.98156e-31	0.304791	0.36	0.896	4.27145e-27
CA1	D00	Unknown	UNK-A	4	DNAJB6	2.72949e-16	0.304345	0.416	0.873	5.88368e-12
CA1	D00	Unknown	UNK-A	4	GART	2.97757e-37	0.304334	0.243	0.713	6.41845e-33
CA1	D00	Unknown	UNK-A	4	DDB2	6.31255e-15	0.304157	0.095	0.284	1.36073e-10
CA1	D00	Unknown	UNK-A	4	SYF2	3.56208e-33	0.304132	0.237	0.686	7.67842e-29
CA1	D00	Unknown	UNK-A	4	DDX24	7.98925e-33	0.304087	0.3	0.812	1.72216e-28
CA1	D00	Unknown	UNK-A	4	ATXN10	2.84734e-22	0.303993	0.346	0.809	6.13772e-18
CA1	D00	Unknown	UNK-A	4	NSRP1	2.74639e-39	0.303879	0.14	0.538	5.92012e-35
CA1	D00	Unknown	UNK-A	4	KLHL7	2.55256e-40	0.303568	0.222	0.696	5.50229e-36
CA1	D00	Unknown	UNK-A	4	POU5F12	1.04882e-06	0.303535	0.829	0.955	0.0226084
CA1	D00	Unknown	UNK-A	4	RRP1	5.03419e-39	0.303384	0.218	0.678	1.08517e-34
CA1	D00	Unknown	UNK-A	4	RIOK2	6.77281e-30	0.30326	0.103	0.411	1.45995e-25
CA1	D00	Unknown	UNK-A	4	NDUFS21	4.64172e-24	0.302811	0.34	0.807	1.00057e-19
CA1	D00	Unknown	UNK-A	4	TMSB101	5.50726e-06	0.302776	0.778	0.956	0.118714
CA1	D00	Unknown	UNK-A	4	SYNCRIP	8.31693e-15	0.302578	0.442	0.897	1.7928e-10
CA1	D00	Unknown	UNK-A	4	ALKBH7	2.85008e-33	0.302253	0.265	0.739	6.14363e-29
CA1	D00	Unknown	UNK-A	4	ATF41	1.25662e-24	0.301861	0.377	0.862	2.70877e-20
CA1	D00	Unknown	UNK-A	4	MRPS33	5.77568e-35	0.301768	0.241	0.697	1.24501e-30
CA1	D00	Unknown	UNK-A	4	RAMMET	1.3904e-29	0.301548	0.165	0.525	2.99714e-25
CA1	D00	Unknown	UNK-A	4	DDIT41	3.68214e-14	0.301531	0.099	0.28	7.93721e-10
CA1	D00	Unknown	UNK-A	4	LDHB1	1.85147e-09	0.301226	0.858	0.959	3.99104e-05
CA1	D00	Unknown	UNK-A	4	PPIG	8.56813e-23	0.300181	0.397	0.872	1.84695e-18
CA1	D00	Unknown	UNK-A	4	GDI2	1.01617e-13	0.300151	0.436	0.881	2.19046e-09
CA1	D00	Unknown	UNK-A	4	PRPSAP1	9.7632e-29	0.300143	0.14	0.474	2.10455e-24
CA1	D00	Unknown	UNK-A	4	PAPSS1	4.50963e-37	0.300121	0.144	0.532	9.72095e-33
CA1	D00	Unknown	UNK-A	4	SAT1	4.74366e-24	0.299569	0.144	0.445	1.02254e-19
CA1	D00	Unknown	UNK-A	4	MGAT4B	4.87152e-34	0.29947	0.13	0.488	1.0501e-29
CA1	D00	Unknown	UNK-A	4	AP1S2	9.02463e-33	0.299313	0.337	0.849	1.94535e-28
CA1	D00	Unknown	UNK-A	4	RBM42	6.24225e-38	0.298586	0.181	0.612	1.34558e-33
CA1	D00	Unknown	UNK-A	4	UBE2E1	2.26093e-32	0.298247	0.218	0.648	4.87366e-28
CA1	D00	Unknown	UNK-A	4	RTN4IP1	1.45253e-11	0.298124	0.072	0.216	3.13108e-07
CA1	D00	Unknown	UNK-A	4	LEO1	1.21527e-30	0.297695	0.175	0.549	2.61963e-26
CA1	D00	Unknown	UNK-A	4	MAGOH1	3.87221e-20	0.297475	0.366	0.821	8.34693e-16
CA1	D00	Unknown	UNK-A	4	SPATC1L	6.36114e-29	0.297385	0.237	0.657	1.37121e-24
CA1	D00	Unknown	UNK-A	4	WDR46	4.13799e-40	0.297184	0.193	0.641	8.91985e-36
CA1	D00	Unknown	UNK-A	4	OAT	6.54955e-29	0.29679	0.132	0.456	1.41182e-24
CA1	D00	Unknown	UNK-A	4	HMGB21	3.67146e-11	0.296607	0.469	0.893	7.91419e-07
CA1	D00	Unknown	UNK-A	4	RP9	7.42969e-14	0.296532	0.062	0.217	1.60154e-09
CA1	D00	Unknown	UNK-A	4	GLO1	2.95261e-26	0.29633	0.346	0.837	6.36464e-22
CA1	D00	Unknown	UNK-A	4	GTF2F2	2.59452e-44	0.29587	0.181	0.639	5.59275e-40
CA1	D00	Unknown	UNK-A	4	ACYP1	1.31751e-16	0.295845	0.088	0.288	2.84002e-12
CA1	D00	Unknown	UNK-A	4	VAPA	9.48182e-32	0.295647	0.278	0.736	2.0439e-27
CA1	D00	Unknown	UNK-A	4	DSTN	2.18853e-05	0.29535	0.492	0.912	0.47176
CA1	D00	Unknown	UNK-A	4	VDAC11	4.41084e-05	0.295271	0.508	0.907	0.9508
CA1	D00	Unknown	UNK-A	4	RAB13	9.76435e-09	0.294865	0.477	0.899	0.00021048
CA1	D00	Unknown	UNK-A	4	AP002856.21	2.42625e-21	0.2941	0.076	0.301	5.23002e-17
CA1	D00	Unknown	UNK-A	4	SF3B2	2.75517e-27	0.293406	0.35	0.839	5.93903e-23
CA1	D00	Unknown	UNK-A	4	RALY	4.27448e-32	0.293314	0.28	0.755	9.21406e-28
CA1	D00	Unknown	UNK-A	4	C12orf45	1.28662e-23	0.292888	0.307	0.748	2.77345e-19
CA1	D00	Unknown	UNK-A	4	SFPQ1	0.000763848	0.292201	0.572	0.93	1
CA1	D00	Unknown	UNK-A	4	ANP32A1	1.5469e-07	0.292127	0.479	0.882	0.0033345
CA1	D00	Unknown	UNK-A	4	FAF1	1.22002e-25	0.291345	0.134	0.44	2.62988e-21
CA1	D00	Unknown	UNK-A	4	SPAG7	1.71939e-34	0.291123	0.243	0.706	3.70631e-30
CA1	D00	Unknown	UNK-A	4	TAF15	1.665e-40	0.29072	0.167	0.596	3.58906e-36
CA1	D00	Unknown	UNK-A	4	PDAP1	4.50045e-10	0.290684	0.475	0.906	9.70117e-06
CA1	D00	Unknown	UNK-A	4	BASP1	1.81653e-18	0.290643	0.401	0.861	3.91571e-14
CA1	D00	Unknown	UNK-A	4	ANP32E	2.29265e-18	0.290583	0.409	0.852	4.94203e-14
CA1	D00	Unknown	UNK-A	4	FBL	1.10517e-07	0.290543	0.469	0.895	0.00238231
CA1	D00	Unknown	UNK-A	4	GGCT	1.47833e-23	0.290038	0.366	0.859	3.18668e-19
CA1	D00	Unknown	UNK-A	4	HMGN11	5.95013e-05	0.28963	0.724	0.952	1
CA1	D00	Unknown	UNK-A	4	ARHGEF16	5.24011e-13	0.289415	0.037	0.167	1.12956e-08
CA1	D00	Unknown	UNK-A	4	AP1M2	6.87203e-46	0.289129	0.195	0.676	1.48134e-41
CA1	D00	Unknown	UNK-A	4	RAD51AP1	5.66174e-35	0.288937	0.169	0.569	1.22044e-30
CA1	D00	Unknown	UNK-A	4	NMD3	4.02707e-20	0.288708	0.091	0.319	8.68075e-16
CA1	D00	Unknown	UNK-A	4	ANKHD1	3.2735e-17	0.288634	0.078	0.274	7.05636e-13
CA1	D00	Unknown	UNK-A	4	RPL13A1	8.76159e-08	0.288453	0.897	0.966	0.00188865
CA1	D00	Unknown	UNK-A	4	NDUFS3	1.55763e-25	0.28671	0.315	0.769	3.35763e-21
CA1	D00	Unknown	UNK-A	4	CNP	1.90173e-22	0.286065	0.076	0.31	4.09938e-18
CA1	D00	Unknown	UNK-A	4	NPM11	1.81096e-15	0.285969	0.957	0.99	3.90371e-11
CA1	D00	Unknown	UNK-A	4	CAPZB	2.70586e-17	0.285655	0.428	0.873	5.83276e-13
CA1	D00	Unknown	UNK-A	4	NOM1	3.13967e-37	0.285635	0.093	0.436	6.76787e-33
CA1	D00	Unknown	UNK-A	4	DDX49	1.18295e-30	0.285548	0.138	0.482	2.54997e-26
CA1	D00	Unknown	UNK-A	4	CPSF3	9.3763e-37	0.285271	0.185	0.609	2.02115e-32
CA1	D00	Unknown	UNK-A	4	YY11	2.38184e-32	0.285093	0.323	0.843	5.13429e-28
CA1	D00	Unknown	UNK-A	4	FDXR	9.18608e-17	0.284931	0.078	0.271	1.98015e-12
CA1	D00	Unknown	UNK-A	4	IDH3G	2.46887e-35	0.284906	0.103	0.444	5.3219e-31
CA1	D00	Unknown	UNK-A	4	GINS4	1.9405e-40	0.284254	0.099	0.468	4.18295e-36
CA1	D00	Unknown	UNK-A	4	RARS2	5.93643e-26	0.284181	0.134	0.442	1.27966e-21
CA1	D00	Unknown	UNK-A	4	IK	7.73004e-34	0.283979	0.228	0.671	1.66629e-29
CA1	D00	Unknown	UNK-A	4	SDHB	2.28805e-29	0.283931	0.218	0.619	4.93211e-25
CA1	D00	Unknown	UNK-A	4	PFDN4	2.541e-12	0.283876	0.428	0.875	5.47737e-08
CA1	D00	Unknown	UNK-A	4	ACTB1	1.40145e-15	0.283593	0.951	0.981	3.02097e-11
CA1	D00	Unknown	UNK-A	4	DNAJB4	0.000116508	0.28336	0.053	0.116	1
CA1	D00	Unknown	UNK-A	4	CIRBP	1.269e-27	0.283165	0.329	0.821	2.73546e-23
CA1	D00	Unknown	UNK-A	4	ELAVL1	4.23102e-29	0.283001	0.307	0.781	9.12039e-25
CA1	D00	Unknown	UNK-A	4	CHMP2B	7.06388e-37	0.282843	0.171	0.582	1.52269e-32
CA1	D00	Unknown	UNK-A	4	ENY21	0.00253787	0.28276	0.523	0.91	1
CA1	D00	Unknown	UNK-A	4	U2AF2	3.71042e-36	0.281897	0.171	0.577	7.99818e-32
CA1	D00	Unknown	UNK-A	4	TARS	6.19207e-34	0.281326	0.348	0.856	1.33476e-29
CA1	D00	Unknown	UNK-A	4	RBBP4	3.38758e-46	0.28122	0.265	0.795	7.30228e-42
CA1	D00	Unknown	UNK-A	4	IFRD1	1.61835e-21	0.280782	0.107	0.358	3.48851e-17
CA1	D00	Unknown	UNK-A	4	TRAP1	7.7058e-36	0.280733	0.302	0.809	1.66106e-31
CA1	D00	Unknown	UNK-A	4	IDH1	2.78763e-24	0.280456	0.36	0.833	6.00902e-20
CA1	D00	Unknown	UNK-A	4	NACC1	1.142e-41	0.280286	0.154	0.582	2.4617e-37
CA1	D00	Unknown	UNK-A	4	ELP2	5.62394e-39	0.27987	0.15	0.554	1.2123e-34
CA1	D00	Unknown	UNK-A	4	XRN2	3.72933e-17	0.279815	0.426	0.894	8.03894e-13
CA1	D00	Unknown	UNK-A	4	EML2	4.04661e-11	0.279721	0.062	0.194	8.72288e-07
CA1	D00	Unknown	UNK-A	4	PSMC11	9.65661e-24	0.279189	0.36	0.846	2.08158e-19
CA1	D00	Unknown	UNK-A	4	EMC2	2.79895e-32	0.279172	0.111	0.441	6.03342e-28
CA1	D00	Unknown	UNK-A	4	CDCA3	1.983e-33	0.278305	0.117	0.461	4.27456e-29
CA1	D00	Unknown	UNK-A	4	ENOPH1	6.27105e-38	0.277165	0.233	0.698	1.35179e-33
CA1	D00	Unknown	UNK-A	4	AC006329.1	7.92298e-15	0.27683	0.099	0.291	1.70788e-10
CA1	D00	Unknown	UNK-A	4	KIF1C1	3.72316e-24	0.276675	0.107	0.378	8.02564e-20
CA1	D00	Unknown	UNK-A	4	GIPC1	3.25024e-34	0.276553	0.183	0.59	7.00621e-30
CA1	D00	Unknown	UNK-A	4	NT5C	5.36927e-41	0.276542	0.245	0.735	1.1574e-36
CA1	D00	Unknown	UNK-A	4	C5orf30	2.99482e-13	0.275972	0.06	0.209	6.45563e-09
CA1	D00	Unknown	UNK-A	4	CDC26	1.58082e-29	0.275792	0.3	0.78	3.40761e-25
CA1	D00	Unknown	UNK-A	4	NOP53	1.02419e-21	0.275556	0.383	0.853	2.20775e-17
CA1	D00	Unknown	UNK-A	4	HDAC2	1.22311e-16	0.275046	0.455	0.903	2.63654e-12
CA1	D00	Unknown	UNK-A	4	KCMF1	1.139e-34	0.275033	0.278	0.761	2.45523e-30
CA1	D00	Unknown	UNK-A	4	CLNS1A1	1.30751e-24	0.274775	0.362	0.848	2.81846e-20
CA1	D00	Unknown	UNK-A	4	SRSF6	4.19335e-38	0.27439	0.156	0.558	9.03918e-34
CA1	D00	Unknown	UNK-A	4	APEX11	0.00012192	0.274326	0.506	0.902	1
CA1	D00	Unknown	UNK-A	4	GNL2	9.76634e-36	0.274282	0.204	0.635	2.10523e-31
CA1	D00	Unknown	UNK-A	4	WDR74	3.02328e-37	0.273671	0.208	0.646	6.51697e-33
CA1	D00	Unknown	UNK-A	4	ZMAT2	3.12e-45	0.273503	0.204	0.691	6.72548e-41
CA1	D00	Unknown	UNK-A	4	COPS6	6.70406e-35	0.273265	0.294	0.786	1.44513e-30
CA1	D00	Unknown	UNK-A	4	ZNF708	3.15546e-13	0.27248	0.051	0.194	6.8019e-09
CA1	D00	Unknown	UNK-A	4	SH3GL1	7.71395e-34	0.271906	0.204	0.625	1.66282e-29
CA1	D00	Unknown	UNK-A	4	BOP1	6.27467e-39	0.271709	0.233	0.705	1.35257e-34
CA1	D00	Unknown	UNK-A	4	STK11	2.57397e-24	0.271646	0.109	0.385	5.54844e-20
CA1	D00	Unknown	UNK-A	4	NUF2	2.12875e-21	0.271607	0.113	0.369	4.58872e-17
CA1	D00	Unknown	UNK-A	4	TET11	1.67848e-54	0.271592	0.113	0.567	3.61814e-50
CA1	D00	Unknown	UNK-A	4	PRDX11	4.57843e-07	0.271456	0.842	0.952	0.00986927
CA1	D00	Unknown	UNK-A	4	TMSB4X1	2.35817e-06	0.271454	0.846	0.961	0.0508327
CA1	D00	Unknown	UNK-A	4	MDH11	4.52282e-09	0.271425	0.463	0.876	9.7494e-05
CA1	D00	Unknown	UNK-A	4	TRMT6	1.20341e-26	0.271324	0.111	0.404	2.59406e-22
CA1	D00	Unknown	UNK-A	4	FBRSL1	1.31958e-37	0.27122	0.148	0.543	2.84448e-33
CA1	D00	Unknown	UNK-A	4	CDYL	5.23091e-40	0.270953	0.146	0.553	1.12758e-35
CA1	D00	Unknown	UNK-A	4	ACTR2	1.31849e-33	0.270888	0.224	0.656	2.84213e-29
CA1	D00	Unknown	UNK-A	4	RSRC2	1.86344e-38	0.270796	0.274	0.778	4.01684e-34
CA1	D00	Unknown	UNK-A	4	DDX51	1.22325e-24	0.270521	0.064	0.302	2.63683e-20
CA1	D00	Unknown	UNK-A	4	MRFAP11	3.01994e-18	0.270442	0.405	0.881	6.50979e-14
CA1	D00	Unknown	UNK-A	4	LSM14A	6.76469e-41	0.270336	0.21	0.679	1.4582e-36
CA1	D00	Unknown	UNK-A	4	LMNA	1.09162e-22	0.270101	0.105	0.364	2.35309e-18
CA1	D00	Unknown	UNK-A	4	RARS	6.56685e-47	0.270074	0.21	0.701	1.41555e-42
CA1	D00	Unknown	UNK-A	4	EIF3M1	4.61315e-13	0.270025	0.459	0.894	9.94411e-09
CA1	D00	Unknown	UNK-A	4	SRP141	0.00143097	0.269948	0.702	0.936	1
CA1	D00	Unknown	UNK-A	4	TPGS2	7.38677e-39	0.26987	0.249	0.726	1.59229e-34
CA1	D00	Unknown	UNK-A	4	RRP9	1.45896e-31	0.269816	0.175	0.554	3.14493e-27
CA1	D00	Unknown	UNK-A	4	NCKAP1	3.21878e-40	0.26964	0.115	0.498	6.9384e-36
CA1	D00	Unknown	UNK-A	4	RNMT	5.5574e-44	0.269633	0.2	0.669	1.19795e-39
CA1	D00	Unknown	UNK-A	4	AP000459.2	9.24412e-26	0.269559	0.123	0.42	1.99266e-21
CA1	D00	Unknown	UNK-A	4	FGF2	6.3708e-37	0.269187	0.189	0.62	1.37329e-32
CA1	D00	Unknown	UNK-A	4	SRSF10	1.38677e-23	0.268567	0.401	0.875	2.98933e-19
CA1	D00	Unknown	UNK-A	4	CDV31	8.91189e-35	0.268505	0.282	0.759	1.92105e-30
CA1	D00	Unknown	UNK-A	4	ABCF1	8.9662e-26	0.267968	0.366	0.862	1.93275e-21
CA1	D00	Unknown	UNK-A	4	ACP1	2.75203e-20	0.267579	0.387	0.859	5.93227e-16
CA1	D00	Unknown	UNK-A	4	EIF4H1	5.6992e-32	0.267571	0.329	0.828	1.22852e-27
CA1	D00	Unknown	UNK-A	4	CD3EAP	3.32349e-38	0.267521	0.173	0.593	7.16412e-34
CA1	D00	Unknown	UNK-A	4	RAE1	8.90147e-29	0.267351	0.136	0.465	1.9188e-24
CA1	D00	Unknown	UNK-A	4	AGPS	3.44278e-24	0.267118	0.095	0.357	7.42126e-20
CA1	D00	Unknown	UNK-A	4	SNRPC1	2.11648e-09	0.266659	0.44	0.877	4.56228e-05
CA1	D00	Unknown	UNK-A	4	HSPE11	0.000102933	0.266619	0.835	0.953	1
CA1	D00	Unknown	UNK-A	4	GAPDH1	6.51671e-14	0.266599	0.959	0.972	1.40474e-09
CA1	D00	Unknown	UNK-A	4	VRK1	7.79417e-34	0.266372	0.187	0.594	1.68011e-29
CA1	D00	Unknown	UNK-A	4	DPM1	4.11157e-37	0.266328	0.179	0.6	8.8629e-33
CA1	D00	Unknown	UNK-A	4	TAF6	7.95694e-52	0.266315	0.119	0.565	1.7152e-47
CA1	D00	Unknown	UNK-A	4	KCTD5	1.05436e-10	0.266078	0.045	0.162	2.27278e-06
CA1	D00	Unknown	UNK-A	4	THAP11	1.6027e-39	0.265976	0.136	0.531	3.45479e-35
CA1	D00	Unknown	UNK-A	4	UBE2K1	7.26106e-38	0.26595	0.3	0.816	1.56519e-33
CA1	D00	Unknown	UNK-A	4	CAPN1	6.2663e-41	0.265908	0.134	0.536	1.35076e-36
CA1	D00	Unknown	UNK-A	4	TCEAL81	2.62965e-28	0.265576	0.331	0.81	5.66847e-24
CA1	D00	Unknown	UNK-A	4	C1orf112	5.09499e-17	0.265329	0.072	0.261	1.09828e-12
CA1	D00	Unknown	UNK-A	4	SART1	8.82589e-29	0.265294	0.117	0.43	1.90251e-24
CA1	D00	Unknown	UNK-A	4	ZNF649	7.26279e-30	0.265082	0.119	0.44	1.56557e-25
CA1	D00	Unknown	UNK-A	4	VPS291	4.78331e-33	0.2645	0.276	0.743	1.03109e-28
CA1	D00	Unknown	UNK-A	4	FOXD3-AS1	3.28081e-19	0.264428	0.374	0.836	7.0721e-15
CA1	D00	Unknown	UNK-A	4	CCND3	1.17444e-22	0.264191	0.082	0.323	2.53161e-18
CA1	D00	Unknown	UNK-A	4	GRHPR	9.82928e-43	0.264157	0.202	0.671	2.1188e-38
CA1	D00	Unknown	UNK-A	4	CCDC25	7.76886e-38	0.264044	0.216	0.663	1.67465e-33
CA1	D00	Unknown	UNK-A	4	PSMD131	1.78404e-30	0.264	0.317	0.791	3.84568e-26
CA1	D00	Unknown	UNK-A	4	GRWD1	2.31494e-37	0.263973	0.171	0.585	4.99008e-33
CA1	D00	Unknown	UNK-A	4	MRPL10	1.36421e-35	0.26361	0.208	0.642	2.94069e-31
CA1	D00	Unknown	UNK-A	4	RPS151	4.75808e-09	0.263347	0.918	0.964	0.000102565
CA1	D00	Unknown	UNK-A	4	PLIN3	3.09267e-43	0.263201	0.171	0.618	6.66656e-39
CA1	D00	Unknown	UNK-A	4	PPP2R2A	4.4842e-38	0.263172	0.191	0.628	9.66615e-34
CA1	D00	Unknown	UNK-A	4	ATP5PD1	9.92553e-22	0.262585	0.352	0.828	2.13955e-17
CA1	D00	Unknown	UNK-A	4	DLD	1.38348e-29	0.262543	0.132	0.461	2.98224e-25
CA1	D00	Unknown	UNK-A	4	CCT41	5.1423e-06	0.262485	0.506	0.904	0.110847
CA1	D00	Unknown	UNK-A	4	ORC3	3.81425e-34	0.2621	0.15	0.528	8.222e-30
CA1	D00	Unknown	UNK-A	4	EIF4A11	1.07327e-16	0.262077	0.449	0.904	2.31355e-12
CA1	D00	Unknown	UNK-A	4	TRMT11	9.59473e-27	0.26132	0.078	0.344	2.06824e-22
CA1	D00	Unknown	UNK-A	4	NIFK1	3.53322e-36	0.261048	0.29	0.794	7.6162e-32
CA1	D00	Unknown	UNK-A	4	LONP1	4.40434e-40	0.26094	0.13	0.525	9.494e-36
CA1	D00	Unknown	UNK-A	4	TCEA11	1.21704e-31	0.260669	0.309	0.798	2.62344e-27
CA1	D00	Unknown	UNK-A	4	COX7B1	7.80507e-16	0.260342	0.422	0.877	1.68246e-11
CA1	D00	Unknown	UNK-A	4	PRPF38A	4.91897e-43	0.26025	0.165	0.604	1.06033e-38
CA1	D00	Unknown	UNK-A	4	TRAPPC2B	2.69612e-17	0.260131	0.064	0.249	5.81176e-13
CA1	D00	Unknown	UNK-A	4	CNFN	1.036e-20	0.259701	0.088	0.32	2.2332e-16
CA1	D00	Unknown	UNK-A	4	PSMC41	9.35185e-27	0.259694	0.354	0.824	2.01588e-22
CA1	D00	Unknown	UNK-A	4	NSUN5	2.62945e-44	0.259482	0.152	0.591	5.66805e-40
CA1	D00	Unknown	UNK-A	4	MAPK1IP1L	1.53807e-40	0.258815	0.169	0.599	3.31547e-36
CA1	D00	Unknown	UNK-A	4	MPHOSPH6	9.84015e-36	0.258671	0.179	0.591	2.12114e-31
CA1	D00	Unknown	UNK-A	4	TOMM401	3.66479e-08	0.258663	0.488	0.904	0.000789982
CA1	D00	Unknown	UNK-A	4	PRPF38B	2.85648e-43	0.258537	0.263	0.771	6.15744e-39
CA1	D00	Unknown	UNK-A	4	DGKZ	3.30842e-31	0.258432	0.111	0.434	7.13162e-27
CA1	D00	Unknown	UNK-A	4	BBC3	2.40697e-13	0.258215	0.051	0.195	5.18847e-09
CA1	D00	Unknown	UNK-A	4	SF3B41	1.45317e-41	0.257912	0.218	0.703	3.13244e-37
CA1	D00	Unknown	UNK-A	4	PTPN111	6.57991e-33	0.257379	0.111	0.444	1.41837e-28
CA1	D00	Unknown	UNK-A	4	MICU2	1.454e-22	0.257348	0.103	0.36	3.13425e-18
CA1	D00	Unknown	UNK-A	4	DHX9	7.86194e-41	0.256988	0.284	0.79	1.69472e-36
CA1	D00	Unknown	UNK-A	4	HMGCS11	1.58446e-38	0.256842	0.193	0.631	3.41547e-34
CA1	D00	Unknown	UNK-A	4	PAPOLA1	1.59278e-39	0.256817	0.292	0.824	3.43339e-35
CA1	D00	Unknown	UNK-A	4	HSD17B4	6.3089e-38	0.256712	0.226	0.693	1.35995e-33
CA1	D00	Unknown	UNK-A	4	SOD11	0.000982168	0.256697	0.519	0.904	1
CA1	D00	Unknown	UNK-A	4	ZFP36L2	3.16894e-39	0.256634	0.245	0.716	6.83097e-35
CA1	D00	Unknown	UNK-A	4	SMARCE1	8.22148e-18	0.2565	0.088	0.296	1.77222e-13
CA1	D00	Unknown	UNK-A	4	MRPL57	1.49204e-25	0.256296	0.364	0.85	3.21625e-21
CA1	D00	Unknown	UNK-A	4	FADD	1.0538e-24	0.256286	0.126	0.419	2.27157e-20
CA1	D00	Unknown	UNK-A	4	PGK11	8.56134e-09	0.255992	0.473	0.876	0.000184548
CA1	D00	Unknown	UNK-A	4	IER5	2.78775e-07	0.255763	0.041	0.124	0.00600928
CA1	D00	Unknown	UNK-A	4	TRIR	7.89398e-18	0.255602	0.399	0.867	1.70163e-13
CA1	D00	Unknown	UNK-A	4	FBXO5	2.02061e-28	0.255507	0.15	0.49	4.35563e-24
CA1	D00	Unknown	UNK-A	4	CYC11	4.7075e-21	0.255182	0.385	0.858	1.01475e-16
CA1	D00	Unknown	UNK-A	4	OPA1	4.81692e-23	0.25516	0.105	0.365	1.03834e-18
CA1	D00	Unknown	UNK-A	4	SUCLA2	8.52891e-30	0.254674	0.158	0.515	1.83849e-25
CA1	D00	Unknown	UNK-A	4	NUDT4	1.59794e-21	0.25466	0.08	0.31	3.44452e-17
CA1	D00	Unknown	UNK-A	4	THOP1	4.43713e-45	0.254563	0.128	0.547	9.56467e-41
CA1	D00	Unknown	UNK-A	4	PBRM1	2.92821e-44	0.254465	0.123	0.537	6.31206e-40
CA1	D00	Unknown	UNK-A	4	THOC7	4.84192e-31	0.254281	0.309	0.786	1.04372e-26
CA1	D00	Unknown	UNK-A	4	WASHC5	4.88289e-21	0.253967	0.045	0.243	1.05256e-16
CA1	D00	Unknown	UNK-A	4	LAS1L	1.89278e-35	0.253771	0.179	0.588	4.08008e-31
CA1	D00	Unknown	UNK-A	4	PMS1	6.1483e-30	0.253671	0.086	0.38	1.32533e-25
CA1	D00	Unknown	UNK-A	4	TIMM21	2.83831e-16	0.253634	0.068	0.248	6.11826e-12
CA1	D00	Unknown	UNK-A	4	NDUFA3	3.44456e-23	0.253239	0.348	0.828	7.4251e-19
CA1	D00	Unknown	UNK-A	4	XPOT	2.46822e-41	0.253204	0.154	0.574	5.3205e-37
CA1	D00	Unknown	UNK-A	4	MRPL131	1.19084e-26	0.253116	0.352	0.82	2.56696e-22
CA1	D00	Unknown	UNK-A	4	MBD3	1.08944e-28	0.252949	0.121	0.438	2.34839e-24
CA1	D00	Unknown	UNK-A	4	PGS1	1.79692e-24	0.25294	0.086	0.344	3.87344e-20
CA1	D00	Unknown	UNK-A	4	MRPS30	4.41104e-34	0.252641	0.204	0.622	9.50844e-30
CA1	D00	Unknown	UNK-A	4	FGD6	5.32226e-13	0.252451	0.047	0.185	1.14727e-08
CA1	D00	Unknown	UNK-A	4	MAP2K2	4.60908e-19	0.252214	0.397	0.862	9.93533e-15
CA1	D00	Unknown	UNK-A	4	POLR2F	3.58526e-23	0.252016	0.366	0.856	7.72838e-19
CA1	D00	Unknown	UNK-A	4	WDR45B	1.7777e-36	0.251816	0.206	0.646	3.832e-32
CA1	D00	Unknown	UNK-A	4	SNRPA11	2.24832e-13	0.25153	0.42	0.873	4.84648e-09
CA1	D00	Unknown	UNK-A	4	CIAPIN1	1.04171e-39	0.251391	0.202	0.658	2.2455e-35
CA1	D00	Unknown	UNK-A	4	PSMD71	2.79408e-08	0.251318	0.484	0.896	0.000602293
CA1	D00	Unknown	UNK-A	4	ARID4A	5.49826e-19	0.251195	0.049	0.235	1.1852e-14
CA1	D00	Unknown	UNK-A	4	DYNC1LI1	9.62919e-40	0.251164	0.226	0.698	2.07567e-35
CA1	D00	Unknown	UNK-A	4	FAM118B	2.8043e-31	0.251159	0.109	0.432	6.04494e-27
CA1	D00	Unknown	UNK-A	4	SAMM50	5.64306e-32	0.250864	0.235	0.67	1.21642e-27
CA1	D00	Unknown	UNK-A	4	FARSA	8.62472e-41	0.25076	0.187	0.631	1.85915e-36
CA1	D00	Unknown	UNK-A	4	SMAP1	2.31492e-39	0.250301	0.167	0.587	4.99005e-35
CA1	D00	Unknown	UNK-A	4	PNP1	4.23676e-33	0.250297	0.185	0.586	9.13277e-29
CA1	D00	Unknown	UNK-A	4	BLVRB	6.63313e-26	0.250291	0.134	0.441	1.42984e-21
CA1	D00	Unknown	UNK-A	4	RPS27L1	4.35693e-12	0.250286	0.424	0.86	9.39181e-08
CA1	D00	Unknown	UNK-A	4	FCF1	3.48524e-18	0.250265	0.076	0.277	7.51277e-14
CA1	D00	Pluripotent	PP-D	5	VIM	0	3.28933	0.958	0.121	0
CA1	D00	Pluripotent	PP-D	5	PTN	1.52621e-195	2.82272	0.963	0.571	3.28989e-191
CA1	D00	Pluripotent	PP-D	5	SIX3	0	2.60679	0.839	0.002	0
CA1	D00	Pluripotent	PP-D	5	FABP7	2.38495e-244	2.13231	0.879	0.258	5.141e-240
CA1	D00	Pluripotent	PP-D	5	SIX6	0	2.06581	0.673	0.008	0
CA1	D00	Pluripotent	PP-D	5	DLK1	0	1.94217	0.414	0	0
CA1	D00	Pluripotent	PP-D	5	GPC3	3.86394e-209	1.90872	0.868	0.298	8.32911e-205
CA1	D00	Pluripotent	PP-D	5	TUBA1A1	7.09884e-170	1.89223	0.989	0.834	1.53023e-165
CA1	D00	Pluripotent	PP-D	5	TFPI	0	1.77799	0.732	0.027	0
CA1	D00	Pluripotent	PP-D	5	CDH2	0	1.75722	0.862	0.009	0
CA1	D00	Pluripotent	PP-D	5	RIPPLY3	0	1.55919	0.504	0.02	0
CA1	D00	Pluripotent	PP-D	5	SAT11	5.14817e-100	1.53405	0.794	0.424	1.10974e-95
CA1	D00	Pluripotent	PP-D	5	MALAT13	4.08814e-74	1.5226	0.966	0.792	8.8124e-70
CA1	D00	Pluripotent	PP-D	5	CNTNAP2	4.11168e-133	1.51591	0.842	0.426	8.86314e-129
CA1	D00	Pluripotent	PP-D	5	PTMS1	1.23986e-177	1.48812	1	0.899	2.67263e-173
CA1	D00	Pluripotent	PP-D	5	TAGLN1	0.000176024	1.4843	0.392	0.323	1
CA1	D00	Pluripotent	PP-D	5	PKDCC	6.57739e-104	1.47017	0.803	0.428	1.41782e-99
CA1	D00	Pluripotent	PP-D	5	CRABP21	5.60466e-120	1.37688	0.727	0.293	1.20814e-115
CA1	D00	Pluripotent	PP-D	5	MDK	4.977e-161	1.37462	0.986	0.876	1.07284e-156
CA1	D00	Pluripotent	PP-D	5	NNAT	4.31536e-129	1.34089	0.806	0.361	9.30219e-125
CA1	D00	Pluripotent	PP-D	5	CADM1	2.21464e-294	1.30009	0.693	0.104	4.77388e-290
CA1	D00	Pluripotent	PP-D	5	FBN2	0	1.29718	0.639	0.001	0
CA1	D00	Pluripotent	PP-D	5	FBLN1	9.61368e-103	1.27813	0.935	0.776	2.07233e-98
CA1	D00	Pluripotent	PP-D	5	SEPT11	8.58511e-118	1.24808	0.913	0.634	1.85061e-113
CA1	D00	Pluripotent	PP-D	5	PALLD	0	1.24192	0.58	0.004	0
CA1	D00	Pluripotent	PP-D	5	ENC1	0	1.20239	0.645	0.071	0
CA1	D00	Pluripotent	PP-D	5	TPBG	3.09812e-123	1.17728	0.71	0.263	6.67831e-119
CA1	D00	Pluripotent	PP-D	5	TLE42	3.73264e-106	1.17332	0.735	0.328	8.04608e-102
CA1	D00	Pluripotent	PP-D	5	ANXA51	2.3252e-119	1.1686	0.966	0.848	5.01219e-115
CA1	D00	Pluripotent	PP-D	5	MAP1B	5.14961e-104	1.16487	0.935	0.731	1.11005e-99
CA1	D00	Pluripotent	PP-D	5	NEFM	2.49312e-43	1.16055	0.546	0.307	5.37417e-39
CA1	D00	Pluripotent	PP-D	5	FRZB	0	1.1491	0.634	0.002	0
CA1	D00	Pluripotent	PP-D	5	HES11	1.59047e-149	1.13778	0.614	0.153	3.42841e-145
CA1	D00	Pluripotent	PP-D	5	LINC01833	0	1.13256	0.628	0.005	0
CA1	D00	Pluripotent	PP-D	5	CSRP21	5.30232e-79	1.11563	0.949	0.825	1.14297e-74
CA1	D00	Pluripotent	PP-D	5	FEZ1	1.00622e-166	1.11235	0.752	0.228	2.16902e-162
CA1	D00	Pluripotent	PP-D	5	PEG10	2.98195e-86	1.1097	0.851	0.55	6.42788e-82
CA1	D00	Pluripotent	PP-D	5	PRTG	0	1.09687	0.555	0.001	0
CA1	D00	Pluripotent	PP-D	5	COL2A1	0	1.09559	0.383	0	0
CA1	D00	Pluripotent	PP-D	5	MYL9	4.31935e-58	1.06601	0.749	0.459	9.31079e-54
CA1	D00	Pluripotent	PP-D	5	S100A6	2.13139e-60	1.04923	0.603	0.288	4.59442e-56
CA1	D00	Pluripotent	PP-D	5	ID4	0	1.02835	0.552	0.027	0
CA1	D00	Pluripotent	PP-D	5	S100A11	1.51259e-57	1.00382	0.927	0.824	3.26055e-53
CA1	D00	Pluripotent	PP-D	5	MAGED2	1.02347e-80	0.997261	0.873	0.641	2.20619e-76
CA1	D00	Pluripotent	PP-D	5	MEST	3.1259e-54	0.98738	0.87	0.719	6.73819e-50
CA1	D00	Pluripotent	PP-D	5	TMSB4X2	1.14125e-92	0.970036	0.992	0.956	2.46009e-88
CA1	D00	Pluripotent	PP-D	5	LTBP1	2.99032e-119	0.969489	0.589	0.17	6.44593e-115
CA1	D00	Pluripotent	PP-D	5	SOX9	6.46657e-286	0.959541	0.538	0.058	1.39393e-281
CA1	D00	Pluripotent	PP-D	5	GNAS	3.3154e-123	0.95626	0.989	0.926	7.14667e-119
CA1	D00	Pluripotent	PP-D	5	ATP2B1	1.2549e-68	0.945811	0.738	0.434	2.70505e-64
CA1	D00	Pluripotent	PP-D	5	FSCN1	1.06064e-80	0.945614	0.935	0.761	2.28632e-76
CA1	D00	Pluripotent	PP-D	5	H2AFY2	5.39976e-133	0.944364	0.69	0.228	1.16397e-128
CA1	D00	Pluripotent	PP-D	5	CALD11	6.52343e-56	0.927726	0.972	0.9	1.40619e-51
CA1	D00	Pluripotent	PP-D	5	FZD5	6.60839e-64	0.920319	0.623	0.318	1.42451e-59
CA1	D00	Pluripotent	PP-D	5	TMSB15A	1.02291e-74	0.915029	0.842	0.592	2.20498e-70
CA1	D00	Pluripotent	PP-D	5	SSTR2	8.56872e-257	0.914558	0.575	0.077	1.84707e-252
CA1	D00	Pluripotent	PP-D	5	LGALS1	7.91009e-86	0.912912	0.549	0.186	1.7051e-81
CA1	D00	Pluripotent	PP-D	5	BASP11	3.60239e-95	0.912821	0.966	0.84	7.76531e-91
CA1	D00	Pluripotent	PP-D	5	FZD2	3.81765e-91	0.889795	0.772	0.396	8.22932e-87
CA1	D00	Pluripotent	PP-D	5	CCDC80	0	0.885583	0.513	0.003	0
CA1	D00	Pluripotent	PP-D	5	MGST3	5.00653e-57	0.883587	0.921	0.817	1.07921e-52
CA1	D00	Pluripotent	PP-D	5	CTNNBIP1	3.56045e-73	0.87874	0.842	0.581	7.6749e-69
CA1	D00	Pluripotent	PP-D	5	HOMER3	9.03729e-83	0.860747	0.741	0.382	1.94808e-78
CA1	D00	Pluripotent	PP-D	5	IL17RD	1.65751e-70	0.85296	0.67	0.354	3.57292e-66
CA1	D00	Pluripotent	PP-D	5	SOX111	5.01574e-67	0.846914	0.806	0.533	1.08119e-62
CA1	D00	Pluripotent	PP-D	5	ARL4C	2.54566e-59	0.844215	0.569	0.271	5.48743e-55
CA1	D00	Pluripotent	PP-D	5	LHX2	0	0.839079	0.406	0	0
CA1	D00	Pluripotent	PP-D	5	ZFHX4	0	0.838003	0.47	0.026	0
CA1	D00	Pluripotent	PP-D	5	TTYH1	7.20927e-61	0.835453	0.713	0.432	1.55403e-56
CA1	D00	Pluripotent	PP-D	5	RBP1	3.89798e-69	0.833814	0.676	0.339	8.40248e-65
CA1	D00	Pluripotent	PP-D	5	TTC3	3.69189e-114	0.823283	0.521	0.13	7.95824e-110
CA1	D00	Pluripotent	PP-D	5	FXYD6	7.7011e-82	0.821459	0.755	0.411	1.66005e-77
CA1	D00	Pluripotent	PP-D	5	FJX1	1.12808e-79	0.818254	0.634	0.272	2.4317e-75
CA1	D00	Pluripotent	PP-D	5	DUSP6	1.84929e-58	0.817717	0.887	0.74	3.98633e-54
CA1	D00	Pluripotent	PP-D	5	MAF	1.08115e-167	0.795215	0.485	0.081	2.33052e-163
CA1	D00	Pluripotent	PP-D	5	CITED2	1.1884e-57	0.790588	0.696	0.411	2.56171e-53
CA1	D00	Pluripotent	PP-D	5	APLP2	5.75361e-65	0.787922	0.927	0.792	1.24025e-60
CA1	D00	Pluripotent	PP-D	5	ID31	1.64779e-41	0.774055	0.924	0.866	3.55198e-37
CA1	D00	Pluripotent	PP-D	5	CCNI2	7.51794e-84	0.772694	0.983	0.879	1.62057e-79
CA1	D00	Pluripotent	PP-D	5	LMO2	1.5356e-251	0.768824	0.332	0.022	3.31013e-247
CA1	D00	Pluripotent	PP-D	5	LARP7	4.20577e-55	0.76663	0.763	0.526	9.06596e-51
CA1	D00	Pluripotent	PP-D	5	COTL1	1.13598e-51	0.759343	0.882	0.725	2.44872e-47
CA1	D00	Pluripotent	PP-D	5	FAM213A	2.5933e-61	0.752599	0.859	0.635	5.59012e-57
CA1	D00	Pluripotent	PP-D	5	IER5L	0	0.749633	0.38	0.001	0
CA1	D00	Pluripotent	PP-D	5	CDC42EP3	3.09973e-99	0.749186	0.589	0.196	6.68178e-95
CA1	D00	Pluripotent	PP-D	5	PRDX22	1.33151e-84	0.742952	0.983	0.886	2.87021e-80
CA1	D00	Pluripotent	PP-D	5	C12orf57	1.60132e-67	0.719275	0.927	0.76	3.4518e-63
CA1	D00	Pluripotent	PP-D	5	PMEL	5.61986e-48	0.703391	0.73	0.501	1.21142e-43
CA1	D00	Pluripotent	PP-D	5	MMD	2.0329e-51	0.701911	0.527	0.25	4.38213e-47
CA1	D00	Pluripotent	PP-D	5	SELENOP	7.22e-66	0.700991	0.437	0.144	1.55634e-61
CA1	D00	Pluripotent	PP-D	5	FGFBP3	3.09413e-27	0.692636	0.682	0.557	6.66972e-23
CA1	D00	Pluripotent	PP-D	5	FZD3	6.10433e-55	0.684994	0.713	0.441	1.31585e-50
CA1	D00	Pluripotent	PP-D	5	TMSB102	6.10027e-75	0.680917	0.992	0.948	1.31498e-70
CA1	D00	Pluripotent	PP-D	5	CBX5	8.39922e-62	0.680519	0.958	0.844	1.81054e-57
CA1	D00	Pluripotent	PP-D	5	PDLIM7	2.70417e-55	0.679573	0.758	0.496	5.82911e-51
CA1	D00	Pluripotent	PP-D	5	HESX1	6.18128e-24	0.67937	0.538	0.381	1.33244e-19
CA1	D00	Pluripotent	PP-D	5	CPE	1.14377e-117	0.676482	0.321	0.048	2.46552e-113
CA1	D00	Pluripotent	PP-D	5	HLA-A	1.41604e-48	0.675544	0.913	0.78	3.05242e-44
CA1	D00	Pluripotent	PP-D	5	IFITM2	2.26354e-38	0.668791	0.794	0.629	4.87929e-34
CA1	D00	Pluripotent	PP-D	5	TCF41	4.42606e-40	0.665759	0.806	0.653	9.54081e-36
CA1	D00	Pluripotent	PP-D	5	CNN3	4.13491e-52	0.665538	0.904	0.759	8.91321e-48
CA1	D00	Pluripotent	PP-D	5	SIPA1L2	2.70751e-178	0.661753	0.459	0.067	5.83631e-174
CA1	D00	Pluripotent	PP-D	5	CDH6	0	0.654927	0.383	0.002	0
CA1	D00	Pluripotent	PP-D	5	MDFI	2.33162e-43	0.654511	0.69	0.45	5.02603e-39
CA1	D00	Pluripotent	PP-D	5	MARCKS2	1.02249e-54	0.653357	0.941	0.854	2.20408e-50
CA1	D00	Pluripotent	PP-D	5	SPARC	4.99988e-37	0.649783	0.842	0.675	1.07777e-32
CA1	D00	Pluripotent	PP-D	5	HMGB22	4.64938e-39	0.649447	0.918	0.876	1.00222e-34
CA1	D00	Pluripotent	PP-D	5	FERMT2	7.70841e-57	0.649198	0.777	0.512	1.66162e-52
CA1	D00	Pluripotent	PP-D	5	LHX5-AS1	0	0.645105	0.375	0.001	0
CA1	D00	Pluripotent	PP-D	5	H2AFY	7.47965e-52	0.642937	0.93	0.773	1.61231e-47
CA1	D00	Pluripotent	PP-D	5	VAX1	0	0.642528	0.383	0	0
CA1	D00	Pluripotent	PP-D	5	TMEM123	1.70059e-66	0.641161	0.668	0.326	3.66579e-62
CA1	D00	Pluripotent	PP-D	5	NTM	2.5732e-62	0.639112	0.535	0.225	5.54678e-58
CA1	D00	Pluripotent	PP-D	5	SYNE21	3.93394e-31	0.637605	0.645	0.454	8.48001e-27
CA1	D00	Pluripotent	PP-D	5	PERP	2.4794e-38	0.633828	0.786	0.63	5.34459e-34
CA1	D00	Pluripotent	PP-D	5	SEMA6A1	3.83668e-45	0.633816	0.904	0.823	8.27034e-41
CA1	D00	Pluripotent	PP-D	5	IGFBP5	0	0.632558	0.237	0	0
CA1	D00	Pluripotent	PP-D	5	MMP2	1.72541e-74	0.630062	0.493	0.166	3.7193e-70
CA1	D00	Pluripotent	PP-D	5	ST6GALNAC5	0	0.629177	0.411	0.026	0
CA1	D00	Pluripotent	PP-D	5	PKM2	2.15939e-26	0.626255	0.949	0.884	4.65478e-22
CA1	D00	Pluripotent	PP-D	5	EPHA4	0	0.624199	0.411	0.028	0
CA1	D00	Pluripotent	PP-D	5	S100A13	3.75608e-38	0.624189	0.777	0.605	8.09661e-34
CA1	D00	Pluripotent	PP-D	5	HMGA21	3.78127e-50	0.620749	0.744	0.482	8.15091e-46
CA1	D00	Pluripotent	PP-D	5	IGDCC3	1.6462e-37	0.619653	0.766	0.597	3.54855e-33
CA1	D00	Pluripotent	PP-D	5	SPRY1	1.91564e-42	0.615996	0.625	0.382	4.12935e-38
CA1	D00	Pluripotent	PP-D	5	JUND1	2.21127e-38	0.615974	0.879	0.733	4.76661e-34
CA1	D00	Pluripotent	PP-D	5	SMOC1	0	0.608166	0.358	0.006	0
CA1	D00	Pluripotent	PP-D	5	IGFBP21	1.38343e-57	0.604484	0.994	0.946	2.98212e-53
CA1	D00	Pluripotent	PP-D	5	CIRBP1	2.4386e-40	0.598997	0.893	0.799	5.25664e-36
CA1	D00	Pluripotent	PP-D	5	CD631	9.85942e-66	0.595259	0.986	0.9	2.1253e-61
CA1	D00	Pluripotent	PP-D	5	BNIP3L1	2.27259e-41	0.595139	0.654	0.412	4.8988e-37
CA1	D00	Pluripotent	PP-D	5	AC004540.2	0	0.593703	0.324	0.013	0
CA1	D00	Pluripotent	PP-D	5	LAPTM4A	4.05865e-41	0.592161	0.958	0.87	8.74882e-37
CA1	D00	Pluripotent	PP-D	5	TRIOBP	7.19296e-46	0.592071	0.656	0.404	1.55051e-41
CA1	D00	Pluripotent	PP-D	5	METRN	8.88242e-29	0.592043	0.583	0.389	1.91469e-24
CA1	D00	Pluripotent	PP-D	5	FSTL1	3.2981e-30	0.586025	0.685	0.506	7.10938e-26
CA1	D00	Pluripotent	PP-D	5	CD1C	4.76173e-308	0.585252	0.217	0.005	1.02644e-303
CA1	D00	Pluripotent	PP-D	5	COL11A1	4.18529e-142	0.584214	0.352	0.048	9.02181e-138
CA1	D00	Pluripotent	PP-D	5	C1QTNF4	5.76696e-65	0.5822	0.47	0.167	1.24313e-60
CA1	D00	Pluripotent	PP-D	5	EVA1B	3.25319e-49	0.580494	0.47	0.2	7.01258e-45
CA1	D00	Pluripotent	PP-D	5	C4orf48	4.61715e-36	0.580259	0.693	0.514	9.95273e-32
CA1	D00	Pluripotent	PP-D	5	TPM41	5.39155e-40	0.580163	0.941	0.859	1.1622e-35
CA1	D00	Pluripotent	PP-D	5	ARID3A1	1.90056e-37	0.576697	0.642	0.418	4.09686e-33
CA1	D00	Pluripotent	PP-D	5	ZIC2	9.69543e-36	0.576235	0.845	0.714	2.08995e-31
CA1	D00	Pluripotent	PP-D	5	PRICKLE1	9.11914e-35	0.575677	0.408	0.191	1.96572e-30
CA1	D00	Pluripotent	PP-D	5	TCAF1	1.64484e-65	0.571684	0.515	0.191	3.54562e-61
CA1	D00	Pluripotent	PP-D	5	GLI3	8.85687e-75	0.569725	0.454	0.14	1.90919e-70
CA1	D00	Pluripotent	PP-D	5	IDH2	9.27215e-46	0.568705	0.701	0.442	1.9987e-41
CA1	D00	Pluripotent	PP-D	5	TPM21	9.71932e-31	0.565937	0.963	0.874	2.0951e-26
CA1	D00	Pluripotent	PP-D	5	GNAI2	4.55267e-45	0.564584	0.958	0.864	9.81373e-41
CA1	D00	Pluripotent	PP-D	5	SSBP2	3.16372e-52	0.564308	0.442	0.171	6.81973e-48
CA1	D00	Pluripotent	PP-D	5	SOBP	3.37345e-127	0.563582	0.406	0.072	7.2718e-123
CA1	D00	Pluripotent	PP-D	5	CD99	4.36491e-41	0.56225	0.524	0.264	9.409e-37
CA1	D00	Pluripotent	PP-D	5	TENM3	3.93665e-47	0.560735	0.6	0.322	8.48585e-43
CA1	D00	Pluripotent	PP-D	5	COL4A2	8.11465e-46	0.558268	0.566	0.288	1.74919e-41
CA1	D00	Pluripotent	PP-D	5	MSRB2	4.34355e-38	0.557161	0.592	0.345	9.36296e-34
CA1	D00	Pluripotent	PP-D	5	STMN12	2.6756e-61	0.556658	0.983	0.92	5.76752e-57
CA1	D00	Pluripotent	PP-D	5	ARL6IP1	8.22947e-25	0.550576	0.78	0.657	1.77395e-20
CA1	D00	Pluripotent	PP-D	5	CTDSPL	1.86329e-32	0.549991	0.69	0.509	4.01652e-28
CA1	D00	Pluripotent	PP-D	5	PHC2	7.61786e-167	0.548058	0.448	0.068	1.64211e-162
CA1	D00	Pluripotent	PP-D	5	AUTS21	4.98091e-42	0.542395	0.707	0.484	1.07369e-37
CA1	D00	Pluripotent	PP-D	5	LHX5	0	0.538193	0.352	0.003	0
CA1	D00	Pluripotent	PP-D	5	FTH11	1.03126e-71	0.537318	0.992	0.956	2.22299e-67
CA1	D00	Pluripotent	PP-D	5	SLC7A8	1.58962e-28	0.537291	0.71	0.576	3.42659e-24
CA1	D00	Pluripotent	PP-D	5	QPRT1	8.6293e-34	0.533469	0.901	0.784	1.86013e-29
CA1	D00	Pluripotent	PP-D	5	MEX3A	2.01571e-37	0.532405	0.69	0.483	4.34506e-33
CA1	D00	Pluripotent	PP-D	5	MAP2	3.30117e-123	0.530707	0.456	0.093	7.11599e-119
CA1	D00	Pluripotent	PP-D	5	SH3BGRL31	1.12233e-33	0.527558	0.901	0.81	2.41929e-29
CA1	D00	Pluripotent	PP-D	5	PHPT1	7.42287e-36	0.524673	0.913	0.797	1.60007e-31
CA1	D00	Pluripotent	PP-D	5	SFRP2	6.95652e-12	0.522299	0.935	0.939	1.49955e-07
CA1	D00	Pluripotent	PP-D	5	LAMC1	8.67352e-26	0.521983	0.493	0.295	1.86966e-21
CA1	D00	Pluripotent	PP-D	5	TRAPPC1	2.88954e-31	0.521658	0.794	0.656	6.22869e-27
CA1	D00	Pluripotent	PP-D	5	SPRY2	1.13876e-35	0.520399	0.555	0.33	2.45471e-31
CA1	D00	Pluripotent	PP-D	5	TUBA1B2	7.99076e-65	0.519511	0.992	0.957	1.72249e-60
CA1	D00	Pluripotent	PP-D	5	LEPROT	3.37624e-39	0.518643	0.555	0.304	7.27782e-35
CA1	D00	Pluripotent	PP-D	5	SEL1L3	8.31959e-62	0.517664	0.532	0.218	1.79337e-57
CA1	D00	Pluripotent	PP-D	5	MYL61	1.29112e-51	0.516204	0.986	0.917	2.78314e-47
CA1	D00	Pluripotent	PP-D	5	HACD3	2.5651e-31	0.514166	0.901	0.824	5.52933e-27
CA1	D00	Pluripotent	PP-D	5	ACTR21	5.46402e-34	0.513345	0.772	0.636	1.17782e-29
CA1	D00	Pluripotent	PP-D	5	KDELR11	5.80751e-33	0.510174	0.941	0.837	1.25187e-28
CA1	D00	Pluripotent	PP-D	5	S100A4	2.62959e-40	0.509	0.403	0.165	5.66834e-36
CA1	D00	Pluripotent	PP-D	5	KRT81	6.4854e-06	0.508641	0.701	0.671	0.139799
CA1	D00	Pluripotent	PP-D	5	CEP350	2.23771e-36	0.506962	0.572	0.333	4.82361e-32
CA1	D00	Pluripotent	PP-D	5	ZNF428	9.72615e-36	0.5058	0.637	0.41	2.09657e-31
CA1	D00	Pluripotent	PP-D	5	RCN1	1.3054e-30	0.505211	0.808	0.669	2.81393e-26
CA1	D00	Pluripotent	PP-D	5	CHD71	3.66534e-28	0.499367	0.789	0.669	7.90101e-24
CA1	D00	Pluripotent	PP-D	5	CALU	5.87085e-27	0.49884	0.848	0.746	1.26552e-22
CA1	D00	Pluripotent	PP-D	5	PGLS	1.69929e-34	0.498345	0.834	0.688	3.663e-30
CA1	D00	Pluripotent	PP-D	5	CBX1	4.69277e-30	0.498187	0.901	0.788	1.01157e-25
CA1	D00	Pluripotent	PP-D	5	MYH9	5.33322e-27	0.497894	0.724	0.557	1.14963e-22
CA1	D00	Pluripotent	PP-D	5	MAP4K41	2.60081e-33	0.496287	0.87	0.74	5.60632e-29
CA1	D00	Pluripotent	PP-D	5	CDH11	0	0.493478	0.276	0	0
CA1	D00	Pluripotent	PP-D	5	DDAH2	3.04219e-31	0.4934	0.755	0.595	6.55774e-27
CA1	D00	Pluripotent	PP-D	5	ITGB11	5.41213e-25	0.492925	0.856	0.754	1.16664e-20
CA1	D00	Pluripotent	PP-D	5	ADD3	4.91576e-29	0.490649	0.673	0.488	1.05964e-24
CA1	D00	Pluripotent	PP-D	5	GNG5	3.98043e-39	0.490409	0.958	0.889	8.58022e-35
CA1	D00	Pluripotent	PP-D	5	AMIGO2	3.40298e-202	0.489169	0.29	0.021	7.33547e-198
CA1	D00	Pluripotent	PP-D	5	CRNDE	8.65063e-102	0.489137	0.408	0.088	1.86473e-97
CA1	D00	Pluripotent	PP-D	5	PFDN51	6.42153e-39	0.488975	0.983	0.893	1.38422e-34
CA1	D00	Pluripotent	PP-D	5	PTGR1	1.00338e-22	0.488396	0.6	0.443	2.16288e-18
CA1	D00	Pluripotent	PP-D	5	MLLT11	2.77641e-27	0.486488	0.682	0.501	5.98483e-23
CA1	D00	Pluripotent	PP-D	5	FST1	1.13259e-51	0.484248	0.338	0.101	2.4414e-47
CA1	D00	Pluripotent	PP-D	5	CUTA	2.52326e-35	0.481285	0.946	0.861	5.43913e-31
CA1	D00	Pluripotent	PP-D	5	RHOC	6.72203e-24	0.480559	0.628	0.489	1.449e-19
CA1	D00	Pluripotent	PP-D	5	FYN	8.68386e-24	0.476526	0.617	0.471	1.87189e-19
CA1	D00	Pluripotent	PP-D	5	TYMS	7.82149e-22	0.475766	0.831	0.775	1.686e-17
CA1	D00	Pluripotent	PP-D	5	PRSS23	5.01138e-123	0.475583	0.206	0.018	1.08025e-118
CA1	D00	Pluripotent	PP-D	5	IFITM31	2.51573e-21	0.475487	0.659	0.497	5.42291e-17
CA1	D00	Pluripotent	PP-D	5	COL4A11	1.08341e-40	0.474778	0.47	0.213	2.33541e-36
CA1	D00	Pluripotent	PP-D	5	FUT8	1.05034e-64	0.474032	0.397	0.12	2.26412e-60
CA1	D00	Pluripotent	PP-D	5	RNF130	1.16992e-29	0.473645	0.727	0.583	2.52187e-25
CA1	D00	Pluripotent	PP-D	5	LHFPL6	9.21853e-57	0.473404	0.369	0.115	1.98715e-52
CA1	D00	Pluripotent	PP-D	5	PPDPF1	4.3356e-35	0.472154	0.932	0.845	9.34582e-31
CA1	D00	Pluripotent	PP-D	5	RBFOX2	1.02971e-21	0.471572	0.685	0.556	2.21964e-17
CA1	D00	Pluripotent	PP-D	5	CCDC167	1.60415e-54	0.471139	0.485	0.194	3.4579e-50
CA1	D00	Pluripotent	PP-D	5	UNC5C	0	0.46813	0.299	0	0
CA1	D00	Pluripotent	PP-D	5	CDC421	4.58447e-30	0.467834	0.873	0.785	9.88228e-26
[truncated: 76,328 more rows]

## Sheet: 2-SingleSubset.CDEG
Condition (Table S7)	Day	Subset Data (Fig S7)	Possible Cell Subtype	cluster	TOP Cluster DEG (CDEG)	p_val	avg_log2FC	pct.1	pct.2	p_val_adj
CA1	D00	A	PP-A	0	PRDX1	0	0.850546	1	0.877	0
CA1	D00	A	PP-A	0	FABP5	0	0.840881	0.998	0.845	0
CA1	D00	A	PP-A	0	C1QBP	0	0.819124	1	0.869	0
CA1	D00	A	PP-A	0	NPM1	0	0.763372	1	0.984	0
CA1	D00	A	PP-A	0	HSP90AA1	0	0.697775	1	0.958	0
CA1	D00	A	PP-A	0	SSBP1	4.16144e-294	0.73575	0.999	0.797	8.9704e-290
CA1	D00	A	PP-A	0	EPCAM	1.10949e-271	0.806446	0.993	0.685	2.39162e-267
CA1	D00	A	PP-A	0	SRSF7	3.47841e-268	0.749406	0.998	0.791	7.49806e-264
CA1	D00	A	PP-A	0	DCAF13	2.5772e-251	0.713513	0.947	0.512	5.55542e-247
CA1	D00	A	PP-A	0	PSMB1	2.21261e-249	0.697838	0.998	0.775	4.7695e-245
CA1	D00	A	PP-C	1	LRRC75A	0	1.44412	0.608	0.111	0
CA1	D00	A	PP-C	1	HNRNPH1	1.66058e-134	1.21527	0.852	0.843	3.57955e-130
CA1	D00	A	PP-C	1	CTNNB1	5.63242e-97	1.18151	0.733	0.627	1.21412e-92
CA1	D00	A	PP-C	1	NR6A1	1.09096e-77	0.739765	0.839	0.932	2.35168e-73
CA1	D00	A	PP-C	1	SCD	3.05049e-72	0.762061	0.835	0.934	6.57563e-68
CA1	D00	A	PP-C	1	PODXL	5.61673e-64	0.772006	0.819	0.9	1.21074e-59
CA1	D00	A	PP-C	1	TRIM71	7.49991e-42	0.714861	0.724	0.811	1.61668e-37
CA1	D00	A	PP-C	1	MTRNR2L12	7.03189e-26	0.800032	0.715	0.82	1.51579e-21
CA1	D00	A	PP-C	1	PPP1CB	5.74079e-22	0.723182	0.571	0.6	1.23748e-17
CA1	D00	A	PP-C	1	CTTN	1.87698e-20	0.681701	0.572	0.605	4.04602e-16
CA1	D00	A	PP-D	2	VIM	0	3.2384	0.974	0.135	0
CA1	D00	A	PP-D	2	SIX3	0	2.64468	0.85	0.001	0
CA1	D00	A	PP-D	2	SIX6	0	2.07747	0.676	0.009	0
CA1	D00	A	PP-D	2	DLK1	0	1.96798	0.419	0	0
CA1	D00	A	PP-D	2	TFPI	0	1.80854	0.737	0.03	0
CA1	D00	A	PP-D	2	CDH2	0	1.79194	0.882	0.01	0
CA1	D00	A	PP-D	2	FABP7	5.44495e-228	2.15034	0.893	0.291	1.17371e-223
CA1	D00	A	PP-D	2	GPC3	2.2559e-196	1.90554	0.879	0.33	4.86283e-192
CA1	D00	A	PP-D	2	PTN	2.09105e-190	2.84204	0.971	0.631	4.50746e-186
CA1	D00	A	PP-D	2	TUBA1A	3.17599e-170	1.87688	0.994	0.908	6.84617e-166
CA1	D00	A	PP-B	3	IRX2	7.36016e-177	1.10111	0.72	0.171	1.58656e-172
CA1	D00	A	PP-B	3	DDIT4	2.72121e-125	1.18426	0.808	0.289	5.86583e-121
CA1	D00	A	PP-B	3	ID1	1.78751e-115	1.70494	0.94	0.701	3.85315e-111
CA1	D00	A	PP-B	3	BNIP3	2.95484e-111	1.15022	0.723	0.237	6.36945e-107
CA1	D00	A	PP-B	3	USP9X	1.92198e-92	0.898123	0.965	0.777	4.14303e-88
CA1	D00	A	PP-B	3	SOX2	2.42949e-67	0.690551	0.987	0.946	5.237e-63
CA1	D00	A	PP-B	3	APELA	3.4314e-58	0.6399	0.654	0.322	7.39672e-54
CA1	D00	A	PP-B	3	FRAT2	5.79117e-54	0.665922	0.858	0.64	1.24834e-49
CA1	D00	A	PP-B	3	CKB	4.74279e-52	0.682579	0.978	0.869	1.02235e-47
CA1	D00	A	PP-B	3	MALAT1	1.30157e-49	1.00902	0.95	0.825	2.80566e-45
CA1	D00	B	UNK-B	0	MT-CO3	1.37714e-207	1.92301	1	0.613	2.96856e-203
CA1	D00	B	UNK-B	0	MT-CO2	4.51862e-207	1.91532	1	0.635	9.74033e-203
CA1	D00	B	UNK-B	0	MT-ATP6	4.17747e-202	1.93309	1	0.651	9.00496e-198
CA1	D00	B	UNK-B	0	MT-CO1	2.24159e-198	1.85382	0.999	0.609	4.83198e-194
CA1	D00	B	UNK-B	0	MT-CYB	6.95478e-191	1.89405	0.999	0.603	1.49917e-186
CA1	D00	B	UNK-B	0	MT-ND3	2.62622e-184	1.84634	1	0.591	5.66107e-180
CA1	D00	B	UNK-B	0	MT-ND4	3.74243e-184	1.76079	0.999	0.578	8.06719e-180
CA1	D00	B	UNK-B	0	MT-ND1	2.02336e-183	1.83454	1	0.613	4.36156e-179
CA1	D00	B	UNK-B	0	MT-ND2	2.01719e-173	1.71813	0.999	0.594	4.34826e-169
CA1	D00	B	UNK-B	0	MT-ND5	3.43697e-156	1.6839	1	0.542	7.40873e-152
CA1	D00	B	UNK-A	1	PTMA	2.8721e-72	1.06385	0.991	0.938	6.19111e-68
CA1	D00	B	UNK-A	1	GAPDH	9.88658e-61	0.995518	0.954	0.682	2.13115e-56
CA1	D00	B	UNK-A	1	HSP90AA1	1.59917e-48	1.13726	0.899	0.769	3.44718e-44
CA1	D00	B	UNK-A	1	TUBA1B	1.66963e-48	1.10425	0.876	0.64	3.59906e-44
CA1	D00	B	UNK-A	1	HSP90AB1	1.9783e-45	1.00626	0.94	0.801	4.26442e-41
CA1	D00	B	UNK-A	1	HMGB1	6.55792e-44	1.08498	0.913	0.749	1.41362e-39
CA1	D00	B	UNK-A	1	HMGA1	5.54421e-43	0.992286	0.878	0.618	1.19511e-38
CA1	D00	B	UNK-A	1	LDHB	1.31739e-39	0.988122	0.832	0.595	2.83976e-35
CA1	D00	B	UNK-A	1	TUBB	1.31397e-38	1.1209	0.816	0.588	2.8324e-34
CA1	D00	B	UNK-A	1	ENO1	2.80726e-38	1.11582	0.792	0.539	6.05133e-34
CA1	D00	B	UNK-C	2	TPM1	1.43822e-159	2.07463	0.539	0	3.10022e-155
CA1	D00	B	UNK-C	2	HIST1H4C	8.30015e-105	2.0082	0.75	0.1	1.78918e-100
CA1	D00	B	UNK-C	2	RPS12	8.11808e-94	2.06999	1	0.641	1.74993e-89
CA1	D00	B	UNK-C	2	FTL	2.49147e-92	2.00149	0.995	0.627	5.3706e-88
CA1	D00	B	UNK-C	2	RPL9	2.60336e-90	1.81469	1	0.585	5.6118e-86
CA1	D00	B	UNK-C	2	RPS14	3.83274e-90	1.9255	1	0.637	8.26186e-86
CA1	D00	B	UNK-C	2	PFN1	1.76185e-87	1.85509	0.99	0.469	3.79785e-83
CA1	D00	B	UNK-C	2	RPS8	3.04098e-85	1.74818	1	0.68	6.55514e-81
CA1	D00	B	UNK-C	2	RPS13	8.36142e-85	1.86206	0.985	0.558	1.80239e-80
CA1	D00	B	UNK-C	2	RPL29	3.75677e-84	1.75347	1	0.663	8.09808e-80
PA1	D00	A	PP-A	0	KRT18	4.37314e-185	0.902001	0.995	0.736	9.35283e-181
PA1	D00	A	PP-A	0	SLC3A2	9.98707e-146	0.781568	0.979	0.639	2.13594e-141
PA1	D00	A	PP-A	0	FABP5	1.63575e-135	0.614658	0.999	0.853	3.49838e-131
PA1	D00	A	PP-A	0	C1QBP	2.04459e-135	0.595517	1	0.858	4.37276e-131
PA1	D00	A	PP-A	0	VSNL1	1.1919e-127	0.595373	0.849	0.349	2.54912e-123
PA1	D00	A	PP-A	0	SSBP1	3.2199e-126	0.626129	0.999	0.779	6.8864e-122
PA1	D00	A	PP-A	0	SSB	1.66221e-125	0.614735	0.997	0.796	3.55496e-121
PA1	D00	A	PP-A	0	SFRP2	1.67612e-124	0.603127	0.999	0.86	3.58471e-120
PA1	D00	A	PP-A	0	DCAF13	4.42285e-124	0.643388	0.949	0.557	9.45915e-120
PA1	D00	A	PP-A	0	TAGLN	2.80999e-94	1.02498	0.587	0.172	6.00972e-90
PA1	D00	A	PP-B	1	ID2	0	0.779761	0.482	0.001	0
PA1	D00	A	PP-B	1	VIM	0	0.775048	0.304	0.008	0
PA1	D00	A	PP-B	1	ID1	4.5502e-130	1.70806	0.901	0.615	9.73151e-126
PA1	D00	A	PP-B	1	DDIT4	1.13294e-129	1.24319	0.89	0.435	2.42302e-125
PA1	D00	A	PP-B	1	BNIP3	9.649e-125	1.32037	0.885	0.418	2.06363e-120
PA1	D00	A	PP-B	1	MALAT1	7.97927e-121	1.42487	0.984	0.858	1.70653e-116
PA1	D00	A	PP-B	1	IRX2	5.82092e-116	1.103	0.78	0.376	1.24492e-111
PA1	D00	A	PP-B	1	APELA	5.60334e-99	0.919707	0.793	0.424	1.19839e-94
PA1	D00	A	PP-B	1	USP9X	4.71807e-98	0.991108	0.961	0.814	1.00905e-93
PA1	D00	A	PP-B	1	PLA2G16	1.31155e-73	0.810056	0.898	0.714	2.80502e-69
PA1	D00	A	PP-C	2	LRRC75A	7.52761e-154	1.55603	0.538	0.109	1.60993e-149
PA1	D00	A	PP-C	2	HNRNPH1	9.78163e-73	1.35156	0.817	0.835	2.092e-68
PA1	D00	A	PP-C	2	PODXL	5.06708e-40	0.930501	0.808	0.919	1.0837e-35
PA1	D00	A	PP-C	2	SCD	1.70774e-39	0.885271	0.787	0.924	3.65233e-35
PA1	D00	A	PP-C	2	LARP1	1.10026e-38	0.910219	0.757	0.873	2.35312e-34
PA1	D00	A	PP-C	2	NR6A1	2.97147e-31	0.874191	0.784	0.9	6.35508e-27
PA1	D00	A	PP-C	2	MTRNR2L12	8.55401e-31	1.30863	0.743	0.834	1.82945e-26
PA1	D00	A	PP-C	2	CTNNB1	4.06454e-28	1.13533	0.642	0.658	8.69284e-24
PA1	D00	A	PP-C	2	TRIM71	1.57155e-23	0.862641	0.689	0.794	3.36107e-19
PA1	D00	A	PP-C	2	PPP1CB	4.28627e-19	0.848441	0.589	0.607	9.16704e-15
PA1	D00	A	PP-D	3	MT1E	1.44518e-51	1.39811	0.828	0.187	3.09081e-47
PA1	D00	A	PP-D	3	UTF1	2.63627e-38	1.45845	0.828	0.285	5.63819e-34
PA1	D00	A	PP-D	3	MT1G	1.12363e-31	1.58281	0.922	0.37	2.4031e-27
PA1	D00	A	PP-D	3	MT2A	9.61842e-31	1.32274	0.938	0.444	2.05709e-26
PA1	D00	A	PP-D	3	IRX2	2.25488e-22	0.713378	0.875	0.389	4.82252e-18
PA1	D00	A	PP-D	3	MDK	1.88607e-21	0.707372	1	0.955	4.03373e-17
PA1	D00	A	PP-D	3	MT1H	3.83682e-21	0.904004	0.734	0.276	8.2058e-17
PA1	D00	A	PP-D	3	TUBB6	2.81263e-17	0.77761	0.938	0.627	6.01537e-13
PA1	D00	A	PP-D	3	CCND1	9.59379e-17	0.715367	0.984	0.798	2.05182e-12
PA1	D00	A	PP-D	3	MT1X	4.08422e-12	0.775324	0.984	0.859	8.73492e-08
PA1	D00	B	UNK-B	0	MT-CO2	0	2.94127	1	0.481	0
PA1	D00	B	UNK-B	0	MT-CO3	0	2.89129	0.999	0.469	0
PA1	D00	B	UNK-B	0	MT-ND1	0	2.8553	0.998	0.443	0
PA1	D00	B	UNK-B	0	MT-ATP6	0	2.84556	1	0.54	0
PA1	D00	B	UNK-B	0	MT-ND3	0	2.82887	0.997	0.401	0
PA1	D00	B	UNK-B	0	MT-CYB	0	2.80124	0.999	0.44	0
PA1	D00	B	UNK-B	0	MT-CO1	0	2.78937	0.999	0.479	0
PA1	D00	B	UNK-B	0	MT-ND4	2.15741e-305	2.56684	0.997	0.394	4.61404e-301
PA1	D00	B	UNK-B	0	MT-ND2	1.25728e-304	2.56756	0.998	0.425	2.68894e-300
PA1	D00	B	UNK-B	0	MT-ND5	4.52416e-291	2.43328	0.997	0.386	9.67582e-287
PA1	D00	B	UNK-A	1	PTMA	4.31514e-119	1.13352	0.991	0.937	9.22879e-115
PA1	D00	B	UNK-A	1	HMGB1	1.05703e-83	1.12085	0.931	0.849	2.26067e-79
PA1	D00	B	UNK-A	1	TUBA1B	2.58509e-81	1.1487	0.897	0.774	5.52872e-77
PA1	D00	B	UNK-A	1	TPM1	3.53777e-30	1.51931	0.347	0.161	7.56624e-26
PA1	D00	B	UNK-A	1	HNRNPD	8.14925e-29	1.13061	0.645	0.587	1.74288e-24
PA1	D00	B	UNK-A	1	PTGES3	2.08069e-28	1.17347	0.618	0.534	4.44998e-24
PA1	D00	B	UNK-A	1	LDHA	2.40144e-26	1.11392	0.584	0.476	5.13596e-22
PA1	D00	B	UNK-A	1	GNAS	8.9776e-26	1.11363	0.556	0.408	1.92004e-21
PA1	D00	B	UNK-A	1	UBC	3.75125e-17	1.15334	0.535	0.487	8.02279e-13
PA1	D00	B	UNK-A	1	KRT8	2.77275e-15	1.20658	0.351	0.244	5.93009e-11
PA1	D00	B	UNK-C	2	RPL15	5.94967e-123	1.46789	1	0.771	1.27246e-118
PA1	D00	B	UNK-C	2	RPS8	5.13493e-120	1.53464	0.995	0.62	1.09821e-115
PA1	D00	B	UNK-C	2	RPS3	1.20384e-117	1.40891	0.995	0.771	2.57466e-113
PA1	D00	B	UNK-C	2	FTL	4.62494e-116	1.55397	0.989	0.649	9.89136e-112
PA1	D00	B	UNK-C	2	FTH1	2.08148e-115	1.47599	0.989	0.629	4.45165e-111
PA1	D00	B	UNK-C	2	TPT1	5.69966e-115	1.52206	0.976	0.592	1.21899e-110
PA1	D00	B	UNK-C	2	RPS14	9.16149e-111	1.4459	0.989	0.693	1.95937e-106
PA1	D00	B	UNK-C	2	RPS12	4.32689e-110	1.50111	0.989	0.669	9.25392e-106
PA1	D00	B	UNK-C	2	RPL12	1.16708e-109	1.43931	0.989	0.671	2.49604e-105
PA1	D00	B	UNK-C	2	RPL29	9.39289e-106	1.39444	0.981	0.714	2.00886e-101
CA1	D09B	A	CP-A	0	RSPO3	0	1.97524	0.683	0.105	0
CA1	D09B	A	CP-A	0	HAPLN1	0	1.50625	0.685	0.171	0
CA1	D09B	A	CP-A	0	MEF2C	0	1.48242	0.85	0.27	0
CA1	D09B	A	CP-A	0	ATP5MC1	0	1.30583	0.826	0.285	0
CA1	D09B	A	CP-A	0	ATP5MC3	0	1.30337	0.972	0.618	0
CA1	D09B	A	CP-A	0	EEF1A2	0	1.25345	0.778	0.272	0
CA1	D09B	A	CP-A	0	PRSS23	0	1.25043	0.461	0.1	0
CA1	D09B	A	CP-A	0	TMEM14B	0	1.20011	0.961	0.577	0
CA1	D09B	A	CP-A	0	UQCRH	0	1.13606	0.944	0.579	0
CA1	D09B	A	CP-A	0	CHCHD10	0	1.12874	0.911	0.328	0
CA1	D09B	A	EPDC	1	TMSB4X	0	3.1854	0.904	0.072	0
CA1	D09B	A	EPDC	1	ACTG1	0	3.07278	0.992	0.204	0
CA1	D09B	A	EPDC	1	SFRP1	0	2.87159	0.855	0.261	0
CA1	D09B	A	EPDC	1	TMSB10	0	2.86788	0.984	0.175	0
CA1	D09B	A	EPDC	1	S100A10	0	2.52028	0.845	0.146	0
CA1	D09B	A	EPDC	1	BST2	0	2.38289	0.944	0.262	0
CA1	D09B	A	EPDC	1	AKAP12	0	2.25942	0.866	0.263	0
CA1	D09B	A	EPDC	1	SOX4	0	2.20689	0.975	0.358	0
CA1	D09B	A	EPDC	1	IFITM3	0	2.19674	0.96	0.377	0
CA1	D09B	A	EPDC	1	IGFBP5	0	2.17549	0.422	0.043	0
CA1	D09B	A	CM-A	2	NPPA	0	4.70945	0.646	0.011	0
CA1	D09B	A	CM-A	2	ACTA1	0	3.31471	0.441	0.058	0
CA1	D09B	A	CM-A	2	CRYAB	0	2.81013	0.92	0.135	0
CA1	D09B	A	CM-A	2	MYL3	0	2.4766	0.975	0.225	0
CA1	D09B	A	CM-A	2	TNNT2	0	2.40061	1	0.434	0
CA1	D09B	A	CM-A	2	ACTC1	0	2.3988	0.998	0.378	0
CA1	D09B	A	CM-A	2	MYL4	0	2.21978	0.999	0.387	0
CA1	D09B	A	CM-A	2	MYL7	0	2.16031	0.998	0.361	0
CA1	D09B	A	CM-A	2	TNNC1	0	2.15748	0.998	0.343	0
CA1	D09B	A	CM-A	2	TAGLN	0	2.13976	0.539	0.137	0
CA1	D09B	A	CM/UNK-B1	3	MT-ATP6	0	2.64458	0.957	0.913	0
CA1	D09B	A	CM/UNK-B1	3	MT-CO2	0	2.59928	0.97	0.886	0
CA1	D09B	A	CM/UNK-B1	3	MT-CO3	0	2.55865	0.958	0.918	0
CA1	D09B	A	CM/UNK-B1	3	MT-ND1	0	2.51521	0.978	0.975	0
CA1	D09B	A	CM/UNK-B1	3	MT-ND6	0	2.42322	0.819	0.431	0
CA1	D09B	A	CM/UNK-B1	3	MT-ND2	0	2.39163	0.985	0.948	0
CA1	D09B	A	CM/UNK-B1	3	MT-CO1	0	2.34788	0.981	0.979	0
CA1	D09B	A	CM/UNK-B1	3	MT-ND4	0	2.32295	0.981	0.952	0
CA1	D09B	A	CM/UNK-B1	3	MTRNR2L12	0	2.30608	0.966	0.817	0
CA1	D09B	A	CM/UNK-B1	3	MT-CYB	0	2.2991	0.948	0.914	0
CA1	D09B	A	CM/UNK-B2	4	MTRNR2L12	2.67642e-214	2.02149	0.926	0.829	5.91489e-210
CA1	D09B	A	CM/UNK-B2	4	MT-CO1	6.42031e-203	1.75542	0.972	0.979	1.41889e-198
CA1	D09B	A	CM/UNK-B2	4	MT-CO3	2.04375e-191	2.01128	0.935	0.922	4.51669e-187
CA1	D09B	A	CM/UNK-B2	4	MT-CYB	4.3538e-184	1.76167	0.941	0.916	9.62191e-180
CA1	D09B	A	CM/UNK-B2	4	MT-ND6	6.56384e-182	2.26517	0.809	0.456	1.45061e-177
CA1	D09B	A	CM/UNK-B2	4	MT-ATP6	3.70865e-179	1.82015	0.926	0.918	8.19612e-175
CA1	D09B	A	CM/UNK-B2	4	MT-ND1	9.02744e-174	1.56211	0.953	0.977	1.99506e-169
CA1	D09B	A	CM/UNK-B2	4	MT-CO2	2.21659e-172	1.68344	0.946	0.892	4.89865e-168
CA1	D09B	A	CM/UNK-B2	4	MT-ND3	6.46444e-156	1.40714	0.943	0.947	1.42864e-151
CA1	D09B	A	CM/UNK-B2	4	COL1A1	1.5948e-60	1.46421	0.709	0.545	3.5245e-56
CA1	D09B	A	CP-B	5	CENPF	0	3.39917	0.929	0.017	0
CA1	D09B	A	CP-B	5	HMGB2	0	3.26857	0.962	0.02	0
CA1	D09B	A	CP-B	5	H2AFZ	0	3.20641	0.997	0.324	0
CA1	D09B	A	CP-B	5	PTTG1	0	2.91373	0.866	0.025	0
CA1	D09B	A	CP-B	5	UBE2S	0	2.8394	0.947	0.145	0
CA1	D09B	A	CP-B	5	TOP2A	0	2.78515	0.841	0.014	0
CA1	D09B	A	CP-B	5	CKS1B	0	2.70151	0.932	0.016	0
CA1	D09B	A	CP-B	5	TUBA1B	3.4854e-260	3.02181	1	0.486	7.70274e-256
CA1	D09B	A	CP-B	5	HMGB1	3.64564e-255	2.65194	1	0.535	8.05687e-251
CA1	D09B	A	CP-B	5	HIST1H4C	6.72383e-175	3.71341	0.851	0.33	1.48597e-170
CA1	D09B	B	ECTO-A	0	SIX3	2.16256e-85	2.65852	0.868	0.028	4.77925e-81
CA1	D09B	B	ECTO-A	0	LHX2	2.98628e-50	1.35152	0.566	0.017	6.59968e-46
CA1	D09B	B	ECTO-A	0	DLK1	5.37111e-48	2.47162	0.918	0.261	1.18702e-43
CA1	D09B	B	ECTO-A	0	CDH6	9.53255e-48	1.45699	0.805	0.156	2.10669e-43
CA1	D09B	B	ECTO-A	0	GREM1	4.60414e-43	1.33539	0.541	0.033	1.01752e-38
CA1	D09B	B	ECTO-A	0	SFRP1	2.93363e-40	2.033	0.874	0.372	6.48332e-36
CA1	D09B	B	ECTO-A	0	GPC3	1.54255e-39	1.50052	0.95	0.472	3.40903e-35
CA1	D09B	B	ECTO-A	0	CNTNAP2	5.33778e-38	1.43755	0.843	0.278	1.17965e-33
CA1	D09B	B	ECTO-A	0	SOX2	2.80931e-35	1.34278	0.943	0.347	6.20858e-31
CA1	D09B	B	ECTO-A	0	NNAT	1.84939e-25	1.41766	0.811	0.375	4.08715e-21
CA1	D09B	B	ECTO-B	1	NR2F1	7.05044e-68	2.66719	0.893	0.155	1.55815e-63
CA1	D09B	B	ECTO-B	1	WLS	5.32037e-45	1.83374	0.908	0.327	1.1758e-40
CA1	D09B	B	ECTO-B	1	MAP1B	7.7077e-42	1.84148	0.931	0.454	1.7034e-37
CA1	D09B	B	ECTO-B	1	CYP26C1	1.26134e-41	1.81234	0.527	0.034	2.78756e-37
CA1	D09B	B	ECTO-B	1	NES	5.08727e-36	1.6742	0.733	0.198	1.12429e-31
CA1	D09B	B	ECTO-B	1	NR2F2	6.68398e-36	1.62213	0.87	0.436	1.47716e-31
CA1	D09B	B	ECTO-B	1	COL2A1	1.71375e-34	1.65611	0.74	0.206	3.78738e-30
CA1	D09B	B	ECTO-B	1	CTGF	3.94633e-34	1.83116	0.679	0.157	8.72138e-30
CA1	D09B	B	ECTO-B	1	CRABP1	3.18232e-30	1.49908	0.908	0.366	7.03293e-26
CA1	D09B	B	ECTO-B	1	SFRP2	4.20006e-30	1.70836	0.908	0.42	9.28213e-26
CA1	D09B	B	ENDOTH	2	GNG11	6.56396e-107	4.83964	0.99	0.009	1.45063e-102
CA1	D09B	B	ENDOTH	2	PLVAP	1.00676e-105	3.63235	0.979	0.009	2.22494e-101
CA1	D09B	B	ENDOTH	2	TFPI2	1.13416e-96	4.34784	0.907	0.007	2.5065e-92
CA1	D09B	B	ENDOTH	2	RAMP2	2.39558e-92	4.59873	1	0.066	5.29424e-88
CA1	D09B	B	ENDOTH	2	SOST	9.06287e-90	3.8897	0.907	0.021	2.00289e-85
CA1	D09B	B	ENDOTH	2	IFITM3	2.43581e-86	3.61603	0.99	0.078	5.38315e-82
CA1	D09B	B	ENDOTH	2	BST2	4.7325e-83	3.60398	0.959	0.073	1.04588e-78
CA1	D09B	B	ENDOTH	2	IGFBP4	1.60948e-82	3.83904	1	0.121	3.55696e-78
CA1	D09B	B	ENDOTH	2	CRHBP	7.89968e-77	3.96856	0.732	0.005	1.74583e-72
CA1	D09B	B	ENDOTH	2	HAPLN1	2.07344e-70	4.06671	1	0.218	4.5823e-66
CA1	D09B	B	ENDO	3	APOA2	1.33186e-107	4.30053	0.966	0.002	2.94342e-103
CA1	D09B	B	ENDO	3	TTR	1.10973e-105	5.04874	0.966	0.005	2.45251e-101
CA1	D09B	B	ENDO	3	APOA1	3.72605e-101	3.62566	0.92	0.002	8.23456e-97
CA1	D09B	B	ENDO	3	NPY	3.85854e-87	4.39979	0.805	0.002	8.52738e-83
CA1	D09B	B	ENDO	3	FN1	1.4406e-85	5.04182	0.989	0.072	3.18372e-81
CA1	D09B	B	ENDO	3	APOB	2.37158e-79	2.64478	0.759	0.007	5.24119e-75
CA1	D09B	B	ENDO	3	SERPINA1	6.7942e-55	4.37169	0.517	0	1.50152e-50
CA1	D09B	B	ENDO	3	CST3	1.72807e-45	2.94979	0.931	0.324	3.81903e-41
CA1	D09B	B	ENDO	3	APOE	4.53587e-40	2.60691	0.954	0.419	1.00243e-35
CA1	D09B	B	ENDO	3	AFP	6.24903e-29	2.96044	0.276	0	1.38104e-24
CA1	D09B	B	UNK-C	4	KRT7	5.94106e-94	3.44939	0.933	0.013	1.31297e-89
CA1	D09B	B	UNK-C	4	HAND1	9.29518e-77	2.57041	0.889	0.025	2.05424e-72
CA1	D09B	B	UNK-C	4	SPP1	9.5464e-70	2.81513	0.8	0.023	2.10976e-65
CA1	D09B	B	UNK-C	4	RARRES2	4.86557e-64	2.74146	0.889	0.053	1.07529e-59
CA1	D09B	B	UNK-C	4	KRT18	1.5335e-38	4.05878	1	0.264	3.38903e-34
CA1	D09B	B	UNK-C	4	KRT8	3.22751e-36	3.63923	1	0.304	7.1328e-32
CA1	D09B	B	UNK-C	4	EZR	1.30295e-35	2.96475	0.956	0.224	2.87952e-31
CA1	D09B	B	UNK-C	4	CTSV	3.3239e-34	3.39868	1	0.329	7.34583e-30
CA1	D09B	B	UNK-C	4	KRT19	5.0366e-28	3.5434	0.956	0.39	1.11309e-23
CA1	D09B	B	UNK-C	4	S100A11	2.59766e-26	2.57455	0.978	0.458	5.74083e-22
CA1	D09B	C	UNK-A1	0	ACTG1	3.78745e-21	1.72299	0.636	0.348	8.37026e-17
CA1	D09B	C	UNK-A1	0	TMSB4X	2.95687e-18	2.01297	0.491	0.176	6.53468e-14
CA1	D09B	C	UNK-A1	0	ACTB	3.32134e-16	1.12123	0.687	0.419	7.34017e-12
CA1	D09B	C	UNK-A1	0	S100A10	8.26962e-16	1.78325	0.513	0.243	1.82759e-11
CA1	D09B	C	UNK-A1	0	KRT8	1.33542e-14	1.1465	0.706	0.481	2.95127e-10
CA1	D09B	C	UNK-A1	0	KRT18	9.01815e-14	1.48051	0.651	0.433	1.99301e-09
CA1	D09B	C	UNK-A1	0	NCL	8.56659e-07	1.14804	0.39	0.243	0.0189322
CA1	D09B	C	UNK-A1	0	HNRNPM	2.63964e-06	1.05127	0.313	0.157	0.0583361
CA1	D09B	C	UNK-A1	0	EZR	6.25696e-06	1.2206	0.209	0.076	0.138279
CA1	D09B	C	UNK-A1	0	RANBP1	3.93656e-05	1.08725	0.271	0.148	0.86998
CA1	D09B	C	UNK-A2	1	MT-CO1	9.45674e-86	4.99227	0.754	0.074	2.08994e-81
CA1	D09B	C	UNK-A2	1	MT-CYB	2.59291e-82	4.7237	0.593	0.028	5.73034e-78
CA1	D09B	C	UNK-A2	1	MT-CO2	2.12684e-75	4.67114	0.542	0.024	4.70031e-71
CA1	D09B	C	UNK-A2	1	MT-ND4	1.42056e-70	4.41333	0.627	0.056	3.13945e-66
CA1	D09B	C	UNK-A2	1	MT-CO3	2.15555e-70	5.09929	0.568	0.038	4.76377e-66
CA1	D09B	C	UNK-A2	1	MT-ND1	1.70699e-65	4.0413	0.695	0.09	3.77245e-61
CA1	D09B	C	UNK-A2	1	MT-ATP6	2.65442e-65	4.61822	0.585	0.052	5.86627e-61
CA1	D09B	C	UNK-A2	1	PLCG2	2.65148e-61	5.31205	0.627	0.081	5.85976e-57
CA1	D09B	C	UNK-A2	1	MT-ND2	4.70886e-61	3.51861	0.686	0.098	1.04066e-56
CA1	D09B	C	UNK-A2	1	MT-ND3	4.41238e-56	3.59479	0.534	0.051	9.75135e-52
CA1	D09B	C	UNK-A3	2	TNNI1	9.96088e-43	2.4396	0.978	0.441	2.20135e-38
CA1	D09B	C	UNK-A3	2	MYL4	4.44347e-38	2.67715	0.924	0.355	9.82007e-34
CA1	D09B	C	UNK-A3	2	MYL7	3.79333e-33	3.11143	0.75	0.236	8.38325e-29
CA1	D09B	C	UNK-A3	2	TNNC1	9.69045e-31	2.4548	0.761	0.232	2.14159e-26
CA1	D09B	C	UNK-A3	2	EEF1A2	1.13701e-29	1.97465	0.511	0.086	2.5128e-25
CA1	D09B	C	UNK-A3	2	ACTC1	2.11014e-26	2.51694	0.761	0.28	4.6634e-22
CA1	D09B	C	UNK-A3	2	TNNT2	6.2772e-22	1.84702	0.859	0.447	1.38726e-17
CA1	D09B	C	UNK-A3	2	MYL3	1.04082e-20	2.45398	0.283	0.037	2.30021e-16
CA1	D09B	C	UNK-A3	2	ACTA2	4.12095e-18	2.16965	0.543	0.187	9.1073e-14
CA1	D09B	C	UNK-A3	2	ACTA1	2.34641e-06	2.43899	0.196	0.061	0.0518556
PA1	D09B	A	CM-A	0	MYL7	0	4.75234	0.978	0.186	0
PA1	D09B	A	CM-A	0	TNNC1	0	4.50822	0.968	0.099	0
PA1	D09B	A	CM-A	0	MYL4	0	4.43412	0.987	0.15	0
PA1	D09B	A	CM-A	0	MYL3	0	3.96519	0.714	0.01	0
PA1	D09B	A	CM-A	0	ACTC1	0	3.70257	0.966	0.198	0
PA1	D09B	A	CM-A	0	TNNT2	0	3.6553	0.98	0.221	0
PA1	D09B	A	CM-A	0	ACTA2	0	3.3263	0.947	0.178	0
PA1	D09B	A	CM-A	0	MYH6	0	3.15662	0.973	0.165	0
PA1	D09B	A	CM-A	0	ACTA1	6.54272e-272	2.87068	0.204	0.013	1.47676e-267
PA1	D09B	A	CM-A	0	NPPA	4.5257e-225	2.94487	0.134	0	1.0215e-220
PA1	D09B	A	CM/UNK-B	1	MT-CO3	0	3.35146	0.988	0.944	0
PA1	D09B	A	CM/UNK-B	1	MT-ATP6	0	3.30052	0.985	0.94	0
PA1	D09B	A	CM/UNK-B	1	MT-CO2	0	3.21589	0.989	0.894	0
PA1	D09B	A	CM/UNK-B	1	MT-ND6	0	3.2132	0.933	0.553	0
PA1	D09B	A	CM/UNK-B	1	MT-CYB	0	3.03102	0.986	0.887	0
PA1	D09B	A	CM/UNK-B	1	MT-CO1	0	2.9198	0.996	0.988	0
PA1	D09B	A	CM/UNK-B	1	MT-ND1	0	2.90761	0.991	0.984	0
PA1	D09B	A	CM/UNK-B	1	MTRNR2L12	0	2.89303	0.979	0.855	0
PA1	D09B	A	CM/UNK-B	1	MT-ND3	0	2.67029	0.985	0.95	0
PA1	D09B	A	CM/UNK-B	1	MT-ND2	0	2.55059	0.991	0.97	0
PA1	D09B	A	CP-B	2	SFRP1	0	2.39373	0.922	0.334	0
PA1	D09B	A	CP-B	2	CCDC3	0	1.70641	0.775	0.184	0
PA1	D09B	A	CP-B	2	S100A11	0	1.53882	0.741	0.284	0
PA1	D09B	A	CP-B	2	IER2	0	1.53243	0.736	0.35	0
PA1	D09B	A	CP-B	2	BST2	0	1.52911	0.961	0.509	0
PA1	D09B	A	CP-B	2	CADM1	0	1.5257	0.805	0.33	0
PA1	D09B	A	CP-B	2	ACTG1	0	1.52175	0.993	0.428	0
PA1	D09B	A	CP-B	2	DLK1	0	1.49318	0.386	0.076	0
PA1	D09B	A	CP-B	2	LUM	0	1.49128	0.38	0.071	0
PA1	D09B	A	CP-B	2	TMSB10	0	1.47771	0.981	0.454	0
PA1	D09B	A	EPDC	3	CXCL14	0	2.60339	0.632	0.08	0
PA1	D09B	A	EPDC	3	IGFBP5	0	2.37566	0.662	0.089	0
PA1	D09B	A	EPDC	3	TMSB4X	0	2.28181	0.988	0.376	0
PA1	D09B	A	EPDC	3	MAP1LC3A	0	2.18152	0.671	0.108	0
PA1	D09B	A	EPDC	3	EZR	0	2.09424	0.964	0.481	0
PA1	D09B	A	EPDC	3	S100A10	0	1.99359	0.993	0.474	0
PA1	D09B	A	EPDC	3	SPRR2F	0	1.86661	0.584	0.093	0
PA1	D09B	A	EPDC	3	KRT18	0	1.73935	0.963	0.575	0
PA1	D09B	A	EPDC	3	TNNT1	0	1.67658	0.616	0.078	0
PA1	D09B	A	EPDC	3	APOA1	4.01686e-260	1.8183	0.695	0.288	9.06646e-256
PA1	D09B	A	CP-A	4	HAPLN1	8.85445e-222	1.80238	0.828	0.338	1.99854e-217
PA1	D09B	A	CP-A	4	ISL1	7.99291e-200	1.00739	0.505	0.122	1.80408e-195
PA1	D09B	A	CP-A	4	CDK6	1.14021e-156	1.31382	0.762	0.385	2.57357e-152
PA1	D09B	A	CP-A	4	CSRP2	1.09494e-145	1.1494	0.956	0.701	2.47139e-141
PA1	D09B	A	CP-A	4	ACTB	3.95178e-116	0.922425	0.976	0.701	8.91955e-112
PA1	D09B	A	CP-A	4	LBH	3.17489e-106	0.923626	0.769	0.426	7.16604e-102
PA1	D09B	A	CP-A	4	FN1	9.20809e-106	0.978145	0.918	0.65	2.07836e-101
PA1	D09B	A	CP-A	4	CD24	3.90984e-78	1.01363	0.646	0.351	8.82489e-74
PA1	D09B	A	CP-A	4	RGS4	8.947e-75	1.03407	0.455	0.201	2.01943e-70
PA1	D09B	A	CP-A	4	PRDX1	5.30459e-53	1.31297	0.799	0.59	1.1973e-48
PA1	D09B	A	CP-C	5	HMGB2	0	2.76628	0.886	0.054	0
PA1	D09B	A	CP-C	5	TUBA1B	0	2.74894	0.974	0.429	0
PA1	D09B	A	CP-C	5	CENPF	0	2.73632	0.813	0.042	0
PA1	D09B	A	CP-C	5	PTTG1	0	2.70248	0.849	0.058	0
PA1	D09B	A	CP-C	5	H2AFZ	0	2.61042	0.98	0.388	0
PA1	D09B	A	CP-C	5	UBE2S	0	2.46811	0.894	0.173	0
PA1	D09B	A	CP-C	5	CKS1B	0	2.28593	0.841	0.036	0
PA1	D09B	A	CP-C	5	CCNB1	0	2.16544	0.723	0.023	0
PA1	D09B	A	CP-C	5	TOP2A	0	2.16327	0.72	0.038	0
PA1	D09B	A	CP-C	5	HIST1H4C	1.14666e-193	3.07211	0.792	0.371	2.58812e-189
PA1	D09B	B	ECTO-B	0	MAP1B	2.06123e-61	1.41976	0.98	0.708	4.6524e-57
PA1	D09B	B	ECTO-B	0	TUBA1A	1.66352e-42	1.22883	0.972	0.859	3.75473e-38
PA1	D09B	B	ECTO-B	0	CKB	1.17291e-40	1.40121	0.883	0.486	2.64738e-36
PA1	D09B	B	ECTO-B	0	DRAXIN	5.57591e-40	1.23251	0.692	0.328	1.25854e-35
PA1	D09B	B	ECTO-B	0	PTN	8.36113e-35	1.25406	0.854	0.599	1.88719e-30
PA1	D09B	B	ECTO-B	0	RBP1	1.56737e-10	1.13255	0.453	0.268	3.53771e-06
PA1	D09B	B	ECTO-B	0	TAGLN3	1.95286e-10	1.23976	0.287	0.128	4.40779e-06
PA1	D09B	B	ECTO-B	0	HES6	1.29145e-06	2.07242	0.316	0.199	0.0291492
PA1	D09B	B	ECTO-B	0	DLL3	2.25632e-05	1.20458	0.17	0.084	0.509274
PA1	D09B	B	ECTO-B	0	MIAT	3.3087e-05	1.29401	0.344	0.25	0.746806
PA1	D09B	B	ECTO-A	1	GREM1	1.224e-77	1.53075	0.69	0.123	2.7627e-73
PA1	D09B	B	ECTO-A	1	L1TD1	2.26771e-44	1.13336	0.51	0.106	5.11845e-40
PA1	D09B	B	ECTO-A	1	SIX3	6.16877e-41	1.60485	0.616	0.207	1.39235e-36
PA1	D09B	B	ECTO-A	1	GPC3	1.36548e-39	1.05814	0.963	0.75	3.08203e-35
PA1	D09B	B	ECTO-A	1	CDH6	5.26174e-36	1.16577	0.82	0.505	1.18763e-31
PA1	D09B	B	ECTO-A	1	ENC1	3.7115e-33	0.935216	0.665	0.279	8.37723e-29
PA1	D09B	B	ECTO-A	1	CNTNAP2	9.43719e-28	1.04898	0.878	0.608	2.13007e-23
PA1	D09B	B	ECTO-A	1	CTNNBIP1	1.65217e-23	0.966551	0.837	0.581	3.7291e-19
PA1	D09B	B	ECTO-A	1	IGFBP5	2.74007e-23	1.00107	0.624	0.313	6.18461e-19
PA1	D09B	B	ECTO-A	1	SFRP1	2.91942e-20	1.05183	0.796	0.46	6.58942e-16
PA1	D09B	B	ECTO-D	2	CYP26C1	2.17651e-89	2.21979	0.941	0.261	4.91261e-85
PA1	D09B	B	ECTO-D	2	GDF7	2.65342e-88	1.58602	0.777	0.119	5.98903e-84
PA1	D09B	B	ECTO-D	2	MAFB	1.30413e-84	2.53388	0.888	0.258	2.94355e-80
PA1	D09B	B	ECTO-D	2	RSPO3	6.42196e-84	2.35412	0.91	0.262	1.4495e-79
PA1	D09B	B	ECTO-D	2	MSX1	1.05177e-75	2.35797	0.83	0.231	2.37394e-71
PA1	D09B	B	ECTO-D	2	NEFM	1.58795e-72	2.53942	0.84	0.239	3.58416e-68
PA1	D09B	B	ECTO-D	2	WLS	7.62354e-70	1.62593	1	0.621	1.72071e-65
PA1	D09B	B	ECTO-D	2	COLEC12	1.44105e-69	2.04923	0.846	0.282	3.25258e-65
PA1	D09B	B	ECTO-D	2	RIPPLY3	1.46081e-62	1.61627	0.681	0.142	3.29719e-58
PA1	D09B	B	ECTO-D	2	SOST	8.09014e-60	2.00554	0.58	0.079	1.82603e-55
PA1	D09B	B	ECTO-C	3	CCL2	1.34716e-126	2.25062	0.855	0.066	3.04067e-122
PA1	D09B	B	ECTO-C	3	PAX6	1.434e-93	2.25924	0.975	0.28	3.23668e-89
PA1	D09B	B	ECTO-C	3	SEMA3A	1.59282e-74	1.30559	0.893	0.227	3.59516e-70
PA1	D09B	B	ECTO-C	3	SFRP2	1.65974e-68	2.20443	1	0.665	3.7462e-64
PA1	D09B	B	ECTO-C	3	SLC7A8	9.19372e-62	1.43506	0.899	0.312	2.07511e-57
PA1	D09B	B	ECTO-C	3	DLK1	3.74724e-50	1.50186	0.931	0.329	8.4579e-46
PA1	D09B	B	ECTO-C	3	GJA1	2.35466e-48	1.30045	0.975	0.607	5.31471e-44
PA1	D09B	B	ECTO-C	3	FST	3.32909e-40	1.48282	0.767	0.266	7.5141e-36
PA1	D09B	B	ECTO-C	3	PRDX6	9.41743e-40	1.47602	0.962	0.832	2.12561e-35
PA1	D09B	B	ECTO-C	3	ANXA1	2.2371e-32	2.32196	0.503	0.129	5.04936e-28
PA1	D09B	B	ENDO	4	TTR	1.03056e-218	5.64581	1	0.001	2.32609e-214
PA1	D09B	B	ENDO	4	APOA2	8.30199e-213	4.83455	0.988	0.002	1.87384e-208
PA1	D09B	B	ENDO	4	APOA1	4.40272e-188	4.26244	0.941	0.009	9.93737e-184
PA1	D09B	B	ENDO	4	FN1	4.65559e-177	5.3514	1	0.025	1.05081e-172
PA1	D09B	B	ENDO	4	SERPINA1	1.3992e-166	4.91832	0.788	0.002	3.15814e-162
PA1	D09B	B	ENDO	4	NPY	5.49701e-161	3.74646	0.765	0.002	1.24073e-156
PA1	D09B	B	ENDO	4	EPCAM	4.38341e-149	3.09125	0.929	0.033	9.8938e-145
PA1	D09B	B	ENDO	4	IGFBP3	8.09707e-132	3.17184	0.624	0.001	1.82759e-127
PA1	D09B	B	ENDO	4	KRT19	3.26054e-100	3.5566	0.929	0.093	7.35936e-96
PA1	D09B	B	ENDO	4	AFP	3.51885e-95	3.77091	0.459	0.001	7.9424e-91
PA1	D09B	B	UNK-A	5	AC106864.1	3.20625e-10	1.27329	0.246	0.048	7.23684e-06
PA1	D09B	B	UNK-A	5	KRT18	1.06179e-08	2.15703	0.421	0.151	0.000239658
PA1	D09B	B	UNK-A	5	KRT8	1.26342e-07	1.50072	0.561	0.264	0.00285167
PA1	D09B	B	UNK-A	5	UQCR10	4.20563e-07	1.02515	0.719	0.751	0.00949253
PA1	D09B	B	UNK-A	5	HPGD	6.8843e-06	1.18523	0.14	0.029	0.155386
PA1	D09B	B	UNK-A	5	TXNDC17	8.04002e-06	1.0304	0.684	0.658	0.181471
PA1	D09B	B	UNK-A	5	FABP5	2.73735e-05	1.23263	0.579	0.439	0.617847
PA1	D09B	B	UNK-A	5	PTTG1	4.33914e-05	1.04058	0.614	0.476	0.979388
PA1	D09B	B	UNK-A	5	TUBA1C	0.000336447	1.07465	0.579	0.493	1
PA1	D09B	B	UNK-A	5	L1TD1	0.00118849	1.07357	0.333	0.196	1
PA1	D09B	B	ENDOTH	6	PLVAP	3.4023e-207	3.34512	0.935	0	7.67933e-203
PA1	D09B	B	ENDOTH	6	KDR	5.02699e-152	3.43302	0.935	0.011	1.13464e-147
PA1	D09B	B	ENDOTH	6	HSPB1	9.0769e-124	3.49412	1	0.027	2.04875e-119
PA1	D09B	B	ENDOTH	6	HAPLN1	1.21225e-118	5.2205	1	0.03	2.73617e-114
PA1	D09B	B	ENDOTH	6	TFPI2	8.45695e-75	3.50161	0.839	0.04	1.90882e-70
PA1	D09B	B	ENDOTH	6	RAMP2	3.76513e-54	4.05227	0.968	0.106	8.49827e-50
PA1	D09B	B	ENDOTH	6	GNG11	3.51442e-52	4.35914	1	0.121	7.93241e-48
PA1	D09B	B	ENDOTH	6	IGFBP4	9.20851e-45	3.21855	1	0.156	2.07845e-40
PA1	D09B	B	ENDOTH	6	EGFL7	2.02598e-29	3.87191	1	0.312	4.57283e-25
PA1	D09B	B	ENDOTH	6	NEAT1	9.78728e-20	2.93324	0.968	0.372	2.20909e-15
PA1	D09B	C	UNK-A1	0	TNNI1	2.30625e-60	2.16391	0.643	0.158	5.20545e-56
PA1	D09B	C	UNK-A1	0	ACTC1	1.9774e-56	1.81943	0.666	0.194	4.4632e-52
PA1	D09B	C	UNK-A1	0	TNNT2	2.54909e-55	2.06518	0.668	0.212	5.75356e-51
PA1	D09B	C	UNK-A1	0	MYL4	7.08055e-51	2.26371	0.584	0.16	1.59815e-46
PA1	D09B	C	UNK-A1	0	TNNC1	2.15681e-36	2.1123	0.481	0.142	4.86813e-32
PA1	D09B	C	UNK-A1	0	CSRP2	3.2977e-36	2.12115	0.428	0.104	7.44324e-32
PA1	D09B	C	UNK-A1	0	CKB	1.85982e-33	1.952	0.422	0.114	4.1978e-29
PA1	D09B	C	UNK-A1	0	ACTA2	2.23293e-27	1.79795	0.44	0.154	5.03995e-23
PA1	D09B	C	UNK-A1	0	LAD1	9.27805e-16	1.58071	0.177	0.028	2.09415e-11
PA1	D09B	C	UNK-A1	0	TNNI3	1.07854e-14	1.58825	0.197	0.046	2.43437e-10
PA1	D09B	C	UNK-C	1	CLDN6	6.29889e-224	2.66854	0.9	0.009	1.42172e-219
PA1	D09B	C	UNK-C	1	EPCAM	2.52784e-215	3.02025	0.935	0.029	5.7056e-211
PA1	D09B	C	UNK-C	1	L1TD1	8.65183e-208	2.57055	0.892	0.023	1.9528e-203
PA1	D09B	C	UNK-C	1	KRT7	8.86218e-203	2.85473	0.875	0.02	2.00028e-198
PA1	D09B	C	UNK-C	1	RARRES2	7.34524e-198	2.74342	0.857	0.021	1.65789e-193
PA1	D09B	C	UNK-C	1	IGFBP3	3.41403e-194	3.46273	0.846	0.022	7.7058e-190
PA1	D09B	C	UNK-C	1	LY6E	1.81427e-170	2.46732	0.95	0.077	4.095e-166
PA1	D09B	C	UNK-C	1	S100A11	2.48213e-165	3.11257	0.982	0.168	5.60241e-161
PA1	D09B	C	UNK-C	1	KRT19	3.57805e-122	2.59714	0.996	0.374	8.07602e-118
PA1	D09B	C	UNK-C	1	CTSV	3.70656e-117	2.24723	0.935	0.176	8.36607e-113
PA1	D09B	C	UNK-A2	2	MT-CO1	2.8774e-41	2.58964	0.792	0.38	6.49459e-37
PA1	D09B	C	UNK-A2	2	MT-ND4	2.74606e-40	2.54813	0.74	0.33	6.19814e-36
PA1	D09B	C	UNK-A2	2	MT-ND1	8.24491e-39	2.87266	0.74	0.352	1.86096e-34
PA1	D09B	C	UNK-A2	2	MT-ATP6	4.20586e-37	2.6585	0.775	0.348	9.49305e-33
PA1	D09B	C	UNK-A2	2	MT-CO2	2.30105e-32	2.69063	0.676	0.292	5.19369e-28
PA1	D09B	C	UNK-A2	2	MT-ND3	5.65792e-32	2.60679	0.642	0.274	1.27705e-27
PA1	D09B	C	UNK-A2	2	MT-ND2	1.36584e-30	2.49204	0.671	0.354	3.08283e-26
PA1	D09B	C	UNK-A2	2	MT-CYB	2.46485e-28	2.55261	0.671	0.296	5.5634e-24
PA1	D09B	C	UNK-A2	2	MT-CO3	1.17997e-27	2.63443	0.682	0.323	2.6633e-23
PA1	D09B	C	UNK-A2	2	PLCG2	8.13214e-27	4.00871	0.422	0.132	1.83551e-22
PA1	D09B	C	UNK-A3	3	CRABP1	1.411e-81	3.98136	0.787	0.046	3.18477e-77
PA1	D09B	C	UNK-A3	3	NR2F1	4.95829e-37	2.25966	0.596	0.063	1.11913e-32
PA1	D09B	C	UNK-A3	3	CYP26C1	1.23098e-25	1.79636	0.255	0.015	2.77845e-21
PA1	D09B	C	UNK-A3	3	TTYH1	1.50753e-25	1.73132	0.149	0.003	3.40264e-21
PA1	D09B	C	UNK-A3	3	SFRP2	3.48979e-19	2.45177	0.362	0.047	7.87681e-15
PA1	D09B	C	UNK-A3	3	IGFBP2	7.70933e-16	2.59801	0.787	0.374	1.74007e-11
PA1	D09B	C	UNK-A3	3	METRN	1.08997e-14	2.04335	0.553	0.158	2.46018e-10
PA1	D09B	C	UNK-A3	3	TUBA1B	1.29938e-09	1.55267	0.83	0.5	2.93284e-05
PA1	D09B	C	UNK-A3	3	MSX1	7.56207e-09	2.16803	0.234	0.048	0.000170683
PA1	D09B	C	UNK-A3	3	NEFM	1.55153e-07	2.65906	0.17	0.029	0.00350196
CA1	D16	A	CM-A1	0	PLN	0	2.8725	0.763	0.134	0
CA1	D16	A	CM-A1	0	TNNI1	0	2.78676	0.98	0.221	0
CA1	D16	A	CM-A1	0	GAPDH	0	2.58486	0.985	0.226	0
CA1	D16	A	CM-A1	0	EIF1	0	2.43745	0.887	0.168	0
CA1	D16	A	CM-A1	0	KRT19	0	2.3785	0.689	0.121	0
CA1	D16	A	CM-A1	0	MYL3	0	2.31884	0.927	0.212	0
CA1	D16	A	CM-A1	0	MDK	0	2.25958	0.875	0.193	0
CA1	D16	A	CM-A1	0	MYL4	0	2.22962	0.875	0.203	0
CA1	D16	A	CM-A1	0	SELENOW	0	2.20243	0.902	0.193	0
CA1	D16	A	CM-A1	0	APOE	2.29731e-255	2.57075	0.507	0.042	4.78186e-251
CA1	D16	A	CM/UNK-B	1	MT-ATP6	0	5.00519	0.709	0.078	0
CA1	D16	A	CM/UNK-B	1	MT-CO3	0	4.24286	0.728	0.2	0
CA1	D16	A	CM/UNK-B	1	MT-CO2	0	3.83169	0.694	0.202	0
CA1	D16	A	CM/UNK-B	1	MT-CYB	0	3.74587	0.706	0.224	0
CA1	D16	A	CM/UNK-B	1	MT-ND6	0	3.33201	0.714	0.165	0
CA1	D16	A	CM/UNK-B	1	MTRNR2L12	0	2.66224	0.914	0.828	0
CA1	D16	A	CM/UNK-B	1	MT-ND1	0	2.65145	0.856	0.735	0
CA1	D16	A	CM/UNK-B	1	MT-ND4	0	2.29799	0.858	0.784	0
CA1	D16	A	CM/UNK-B	1	MT-CO1	4.35441e-307	2.41183	0.862	0.861	9.06371e-303
CA1	D16	A	CM/UNK-B	1	MT-ND3	4.94746e-209	2.27256	0.771	0.619	1.02981e-204
CA1	D16	A	CM-A2	2	TUBA1B	0	3.31648	1	0.11	0
CA1	D16	A	CM-A2	2	H2AFZ	0	2.90186	0.95	0.098	0
CA1	D16	A	CM-A2	2	HIST1H1B	0	2.69609	0.942	0.026	0
CA1	D16	A	CM-A2	2	TYMS	0	2.66741	0.988	0.11	0
CA1	D16	A	CM-A2	2	HMGB1	0	2.64073	0.992	0.108	0
CA1	D16	A	CM-A2	2	HIST1H1D	0	2.58961	0.921	0.031	0
CA1	D16	A	CM-A2	2	NASP	0	2.46505	0.967	0.103	0
CA1	D16	A	CM-A2	2	HMGB2	0	2.35508	0.979	0.091	0
CA1	D16	A	CM-A2	2	HIST1H4C	2.05491e-226	4.64379	1	0.272	4.27729e-222
CA1	D16	A	CM-A2	2	STMN1	5.23369e-182	2.34938	0.996	0.262	1.08939e-177
CA1	D16	A	CM-A3	3	NPPB	3.54018e-267	5.95388	0.193	0	7.36889e-263
CA1	D16	A	CM-A3	3	TAGLN	1.14585e-263	4.25132	0.252	0.003	2.38508e-259
CA1	D16	A	CM-A3	3	ANKRD1	3.92642e-249	3.87461	0.326	0.009	8.17283e-245
CA1	D16	A	CM-A3	3	UBE2S	1.56534e-199	2.4366	0.615	0.06	3.25825e-195
CA1	D16	A	CM-A3	3	KRT8	1.27234e-196	3.02651	0.257	0.007	2.64838e-192
CA1	D16	A	CM-A3	3	TUBA1B	1.49639e-183	2.49185	0.821	0.119	3.11473e-179
CA1	D16	A	CM-A3	3	PTTG1	9.80549e-181	2.76943	0.651	0.081	2.04101e-176
CA1	D16	A	CM-A3	3	HSP90B1	1.18436e-138	2.55806	0.894	0.225	2.46524e-134
CA1	D16	A	CM-A3	3	HSPA5	1.93171e-97	2.74752	0.711	0.189	4.02085e-93
CA1	D16	A	CM-A3	3	NPPA	2.04202e-50	3.74542	0.248	0.038	4.25047e-46
CA1	D16	B	EPDC-A	0	ACTG1	1.05703e-68	1.93587	0.995	0.662	2.2002e-64
CA1	D16	B	EPDC-A	0	TMSB4X	4.2304e-60	2.74697	0.949	0.258	8.80557e-56
CA1	D16	B	EPDC-A	0	TMSB10	1.08259e-59	1.84177	0.987	0.616	2.2534e-55
CA1	D16	B	EPDC-A	0	MARCKS	1.07267e-57	1.99278	0.988	0.45	2.23277e-53
CA1	D16	B	EPDC-A	0	TCF21	8.20061e-48	1.95199	0.916	0.344	1.70696e-43
CA1	D16	B	EPDC-A	0	S100A11	6.63722e-47	2.1012	0.862	0.219	1.38154e-42
CA1	D16	B	EPDC-A	0	S100A10	1.64946e-45	1.87953	0.945	0.477	3.43334e-41
CA1	D16	B	EPDC-A	0	LGALS1	3.52737e-26	1.9149	0.69	0.219	7.34222e-22
CA1	D16	B	EPDC-A	0	KRT8	1.3554e-15	1.88556	0.569	0.238	2.82127e-11
CA1	D16	B	EPDC-A	0	KRT18	8.96571e-10	2.28457	0.281	0.053	1.86621e-05
CA1	D16	B	EPDC-B	1	PLN	6.35272e-83	3.94346	0.583	0.042	1.32232e-78
CA1	D16	B	EPDC-B	1	FILIP1	6.68964e-80	2.39492	0.775	0.12	1.39245e-75
CA1	D16	B	EPDC-B	1	COX7B	1.00478e-71	2.17879	0.795	0.173	2.09146e-67
CA1	D16	B	EPDC-B	1	COX5B	1.46673e-65	2.40038	0.801	0.212	3.05299e-61
CA1	D16	B	EPDC-B	1	CKB	7.18107e-64	2.87202	0.397	0.015	1.49474e-59
CA1	D16	B	EPDC-B	1	ATP5MC3	7.97456e-57	2.34543	0.404	0.025	1.6599e-52
CA1	D16	B	EPDC-B	1	CMYA5	1.35926e-53	2.3344	0.311	0.008	2.82929e-49
CA1	D16	B	EPDC-B	1	GAPDH	1.44007e-53	2.37678	0.967	0.606	2.9975e-49
CA1	D16	B	EPDC-B	1	ATP2A2	1.43733e-47	2.45737	0.543	0.1	2.9918e-43
CA1	D16	B	EPDC-B	1	FABP5	1.38193e-13	3.03412	0.152	0.023	2.87649e-09
CA1	D16	C	UNK-A1	0	ACTG1	1.00706e-38	3.70615	0.379	0.053	2.0962e-34
CA1	D16	C	UNK-A1	0	FTL	1.53903e-38	3.78584	0.358	0.037	3.2035e-34
CA1	D16	C	UNK-A1	0	VIM	1.12082e-34	2.23974	0.611	0.298	2.33299e-30
CA1	D16	C	UNK-A1	0	RPL10	1.1697e-34	2.29097	0.483	0.143	2.43472e-30
CA1	D16	C	UNK-A1	0	ACTB	3.06901e-20	3.90933	0.169	0.006	6.38814e-16
CA1	D16	C	UNK-A1	0	TMSB10	7.42124e-20	2.15021	0.379	0.147	1.54473e-15
CA1	D16	C	UNK-A1	0	PRDX1	2.31858e-13	3.24113	0.163	0.029	4.82613e-09
CA1	D16	C	UNK-A1	0	TMSB4X	6.85939e-12	2.67521	0.103	0.006	1.42778e-07
CA1	D16	C	UNK-A1	0	CXCL14	7.12002e-10	2.17634	0.113	0.018	1.48203e-05
CA1	D16	C	UNK-A1	0	ACTC1	5.38274e-09	2.13171	0.201	0.078	0.000112042
CA1	D16	C	UNK-A2	1	PLCG2	7.28586e-63	5.04109	0.409	0.02	1.51655e-58
CA1	D16	C	UNK-A2	1	MALAT1	4.97852e-61	8.69815	0.354	0.003	1.03628e-56
CA1	D16	C	UNK-A2	1	NEAT1	9.85461e-59	5.57943	0.341	0.003	2.05124e-54
CA1	D16	C	UNK-A2	1	AC020909.2	7.04465e-41	4.51346	0.25	0.004	1.46634e-36
CA1	D16	C	UNK-A2	1	MYBPC3	1.54272e-36	3.27846	0.216	0.001	3.21117e-32
CA1	D16	C	UNK-A2	1	PNISR	8.31114e-33	2.836	0.195	0.001	1.72996e-28
CA1	D16	C	UNK-A2	1	SLC38A2	1.41548e-32	3.10936	0.189	0	2.94632e-28
CA1	D16	C	UNK-A2	1	JUN	1.69675e-26	2.9035	0.159	0.001	3.53179e-22
CA1	D16	C	UNK-A2	1	MYL7	7.64349e-23	4.34905	0.137	0.001	1.59099e-18
CA1	D16	C	UNK-A2	1	EMC10	3.15183e-21	2.66276	0.137	0.004	6.56054e-17
CA1	D16	C	UNK-B	2	MT-CO3	1.74292e-210	8.38527	0.978	0.008	3.62789e-206
CA1	D16	C	UNK-B	2	MT-CO2	1.81153e-202	7.9668	0.945	0.007	3.77069e-198
CA1	D16	C	UNK-B	2	MT-CYB	2.76895e-202	7.86435	0.94	0.006	5.76357e-198
CA1	D16	C	UNK-B	2	MT-ATP6	4.2575e-198	7.59246	0.956	0.016	8.86199e-194
CA1	D16	C	UNK-B	2	MT-ND3	9.81115e-196	6.77292	0.945	0.015	2.04219e-191
CA1	D16	C	UNK-B	2	MT-CO1	1.49359e-193	6.3925	0.995	0.036	3.1089e-189
CA1	D16	C	UNK-B	2	MT-ND1	1.83137e-192	6.78034	0.984	0.035	3.812e-188
CA1	D16	C	UNK-B	2	MT-ND4	4.27107e-192	6.15358	0.989	0.035	8.89023e-188
CA1	D16	C	UNK-B	2	MT-ND2	9.31737e-176	5.26039	0.945	0.038	1.93941e-171
CA1	D16	C	UNK-B	2	MT-ND5	4.07504e-167	4.55441	0.94	0.045	8.48219e-163
PA1	D16	A	CM-A1	0	MYL4	0	1.55843	0.947	0.421	0
PA1	D16	A	CM-A1	0	TNNC1	0	1.45821	0.963	0.45	0
PA1	D16	A	CM-A1	0	RPS23	0	1.35574	0.954	0.526	0
PA1	D16	A	CM-A1	0	FHL2	3.26623e-300	1.37025	0.868	0.435	7.11876e-296
PA1	D16	A	CM-A1	0	TCAP	9.42056e-258	1.42535	0.678	0.252	2.05321e-253
PA1	D16	A	CM-A1	0	NPPA	9.95596e-142	2.59436	0.274	0.033	2.1699e-137
PA1	D16	A	CM-A1	0	ANKRD1	4.99184e-132	1.62239	0.519	0.224	1.08797e-127
PA1	D16	A	CM-A1	0	TAGLN	1.32709e-110	1.93027	0.309	0.081	2.89239e-106
PA1	D16	A	CM-A1	0	NPPB	6.90378e-92	2.62833	0.172	0.014	1.50468e-87
PA1	D16	A	CM-A1	0	ACTA1	3.44826e-34	1.54962	0.135	0.045	7.51548e-30
PA1	D16	A	CM-A2	1	BST2	0	1.60635	0.461	0.048	0
PA1	D16	A	CM-A2	1	RSPO3	1.12384e-262	1.41811	0.408	0.05	2.44941e-258
PA1	D16	A	CM-A2	1	COL1A2	3.63844e-255	1.35181	0.769	0.26	7.92998e-251
PA1	D16	A	CM-A2	1	ANXA2	1.07332e-248	1.80959	0.687	0.245	2.33929e-244
PA1	D16	A	CM-A2	1	PEG10	1.02364e-182	1.39262	0.714	0.324	2.23103e-178
PA1	D16	A	CM-A2	1	CKB	6.01686e-150	1.2767	0.832	0.564	1.31137e-145
PA1	D16	A	CM-A2	1	DES	3.23004e-138	1.23214	0.533	0.193	7.03986e-134
PA1	D16	A	CM-A2	1	PLIN2	1.52125e-133	1.08945	0.841	0.542	3.31556e-129
PA1	D16	A	CM-A2	1	MAP1B	2.73108e-86	1.09643	0.633	0.364	5.95238e-82
PA1	D16	A	CM-A2	1	FN1	1.58389e-84	1.31592	0.237	0.056	3.45209e-80
PA1	D16	A	CM/UNK-B	2	MTRNR2L12	0	2.16831	0.934	0.913	0
PA1	D16	A	CM/UNK-B	2	MT-ND4	2.55001e-259	1.79371	0.934	0.968	5.55775e-255
PA1	D16	A	CM/UNK-B	2	MT-CO1	1.86335e-241	1.89253	0.95	0.982	4.06117e-237
PA1	D16	A	CM/UNK-B	2	MT-ND1	6.91946e-230	1.90965	0.916	0.928	1.5081e-225
PA1	D16	A	CM/UNK-B	2	MT-ATP6	1.20664e-195	2.34357	0.838	0.625	2.62988e-191
PA1	D16	A	CM/UNK-B	2	MT-CO3	3.60811e-192	2.15378	0.886	0.844	7.86387e-188
PA1	D16	A	CM/UNK-B	2	MT-CO2	1.91359e-185	2.2339	0.855	0.756	4.17067e-181
PA1	D16	A	CM/UNK-B	2	MT-ND6	4.05988e-166	2.23337	0.695	0.413	8.84851e-162
PA1	D16	A	CM/UNK-B	2	MT-CYB	1.6036e-165	2.14745	0.831	0.743	3.49505e-161
PA1	D16	A	CM/UNK-B	2	MT-ND3	2.7427e-141	1.65442	0.867	0.838	5.97771e-137
PA1	D16	A	UNK-B	3	COL3A1	0	5.41888	0.674	0.001	0
PA1	D16	A	UNK-B	3	COL1A1	0	5.05225	0.674	0.031	0
PA1	D16	A	UNK-B	3	ACTG1	0	4.47828	0.566	0	0
PA1	D16	A	UNK-B	3	FTL	0	4.03615	0.434	0	0
PA1	D16	A	UNK-B	3	COL6A3	0	4.02462	0.471	0	0
PA1	D16	A	UNK-B	3	TMSB4X	0	3.11484	0.371	0	0
PA1	D16	A	UNK-B	3	DLK1	3.49426e-173	2.83619	0.131	0	7.61575e-169
PA1	D16	A	UNK-B	3	S100A10	1.94905e-146	3.0808	0.407	0.036	4.24795e-142
PA1	D16	A	UNK-B	3	FN1	1.20079e-129	3.06126	0.543	0.075	2.61712e-125
PA1	D16	A	UNK-B	3	COL6A2	3.04112e-33	2.79205	0.543	0.31	6.62811e-29
PA1	D16	A	CM-A3	4	PTTG1	0	3.20548	1	0.106	0
PA1	D16	A	CM-A3	4	DYNLL1	2.83597e-272	2.12453	0.801	0.077	6.18099e-268
PA1	D16	A	CM-A3	4	CCNB2	2.40685e-263	1.76172	0.815	0.081	5.24572e-259
PA1	D16	A	CM-A3	4	CDKN3	5.15882e-238	1.73949	0.81	0.089	1.12436e-233
PA1	D16	A	CM-A3	4	HMGB1	1.8407e-225	2.29232	0.94	0.131	4.0118e-221
PA1	D16	A	CM-A3	4	TUBA1B	3.09127e-222	2.27164	0.972	0.131	6.73742e-218
PA1	D16	A	CM-A3	4	H2AFZ	2.51642e-171	1.71427	0.782	0.11	5.48454e-167
PA1	D16	A	CM-A3	4	HMGN2	8.69796e-144	1.72608	0.87	0.187	1.89572e-139
PA1	D16	A	CM-A3	4	UBE2S	1.5996e-136	1.68796	0.667	0.099	3.48634e-132
PA1	D16	A	CM-A3	4	STMN1	1.38517e-107	1.81718	0.995	0.465	3.01898e-103
PA1	D16	A	CM-A4	5	ATAD5	4.88754e-156	1.76769	0.65	0.055	1.06524e-151
PA1	D16	A	CM-A4	5	ASPM	3.98545e-139	2.59096	0.846	0.107	8.6863e-135
PA1	D16	A	CM-A4	5	MIS18BP1	4.17715e-116	2.0528	0.761	0.106	9.1041e-112
PA1	D16	A	CM-A4	5	CENPF	2.0021e-114	2.36294	0.872	0.132	4.36357e-110
PA1	D16	A	CM-A4	5	ORC6	2.89064e-98	1.79568	0.769	0.126	6.30015e-94
PA1	D16	A	CM-A4	5	TOP2A	1.58516e-95	1.9219	0.786	0.123	3.45486e-91
PA1	D16	A	CM-A4	5	MKI67	1.47453e-92	1.94214	0.735	0.113	3.21373e-88
PA1	D16	A	CM-A4	5	GTSE1	5.68631e-90	1.66176	0.701	0.108	1.23933e-85
PA1	D16	A	CM-A4	5	PIF1	4.00721e-85	1.99479	0.547	0.069	8.73371e-81
PA1	D16	A	CM-A4	5	SGO2	1.25457e-81	1.70912	0.598	0.087	2.73435e-77
PA1	D16	B	EPDC-A1	0	TCF21	8.66046e-161	1.39449	0.959	0.631	1.88755e-156
PA1	D16	B	EPDC-A1	0	LIPA	1.27369e-147	1.55308	0.764	0.263	2.77601e-143
PA1	D16	B	EPDC-A1	0	TNC	2.41433e-108	1.30649	0.737	0.273	5.26202e-104
PA1	D16	B	EPDC-A1	0	MAP1LC3A	2.75883e-106	1.22303	0.89	0.562	6.01288e-102
PA1	D16	B	EPDC-A1	0	TMSB4X	7.48804e-98	1.12123	0.993	0.884	1.63202e-93
PA1	D16	B	EPDC-A1	0	NKD2	7.98377e-85	0.991258	0.507	0.131	1.74006e-80
PA1	D16	B	EPDC-A1	0	SPON2	1.3594e-75	1.26423	0.562	0.192	2.96281e-71
PA1	D16	B	EPDC-A1	0	DKK1	5.19094e-57	1.09952	0.591	0.262	1.13137e-52
PA1	D16	B	EPDC-A1	0	MT-CO1	4.13631e-39	0.957976	0.672	0.408	9.01508e-35
PA1	D16	B	EPDC-A1	0	MT-ND4	6.18077e-13	0.975623	0.252	0.13	1.3471e-08
PA1	D16	B	EPDC-A2	1	DOK4	2.91012e-100	1.23869	0.823	0.511	6.34261e-96
PA1	D16	B	EPDC-A2	1	IGFBP3	4.54954e-84	1.37446	0.718	0.329	9.91571e-80
PA1	D16	B	EPDC-A2	1	FBXO32	6.46101e-81	1.30612	0.774	0.441	1.40818e-76
PA1	D16	B	EPDC-A2	1	NSG1	2.10978e-70	1.28089	0.686	0.365	4.59827e-66
PA1	D16	B	EPDC-A2	1	SMIM3	1.45333e-67	1.06959	0.529	0.201	3.16753e-63
PA1	D16	B	EPDC-A2	1	DLK1	7.4835e-63	1.88031	0.456	0.139	1.63103e-58
PA1	D16	B	EPDC-A2	1	ACTA2	4.24827e-61	2.5112	0.316	0.051	9.2591e-57
PA1	D16	B	EPDC-A2	1	SFRP1	2.94577e-60	1.07974	0.816	0.543	6.42031e-56
PA1	D16	B	EPDC-A2	1	SLN	8.27933e-46	1.94425	0.299	0.075	1.80448e-41
PA1	D16	B	EPDC-A2	1	MYL6	3.277e-33	1.10407	0.665	0.478	7.14223e-29
PA1	D16	B	EPDC-B	2	PODXL	8.44122e-238	1.83436	0.589	0.005	1.83976e-233
PA1	D16	B	EPDC-B	2	SBSPON	2.70819e-164	1.70664	0.738	0.053	5.90249e-160
PA1	D16	B	EPDC-B	2	KRT19	1.3701e-83	2.92855	0.972	0.333	2.98614e-79
PA1	D16	B	EPDC-B	2	KRT18	4.98201e-83	3.2519	0.993	0.503	1.08583e-78
PA1	D16	B	EPDC-B	2	KRT8	1.52214e-77	2.50564	1	0.723	3.31751e-73
PA1	D16	B	EPDC-B	2	ANXA1	1.43209e-74	1.46391	0.752	0.159	3.12123e-70
PA1	D16	B	EPDC-B	2	EZR	1.57615e-74	2.23564	0.972	0.494	3.43521e-70
PA1	D16	B	EPDC-B	2	IGFBP5	6.87601e-51	1.93025	0.858	0.317	1.49863e-46
PA1	D16	B	EPDC-B	2	TJP1	2.68194e-50	1.57889	0.887	0.409	5.84528e-46
PA1	D16	B	EPDC-B	2	LAMC1	3.89414e-50	1.52026	0.957	0.644	8.48727e-46
PA1	D16	B	EPDC-C	3	FRZB	6.79796e-163	1.99321	0.444	0.002	1.48162e-158
PA1	D16	B	EPDC-C	3	LMCD1	2.21148e-43	2.54385	0.933	0.2	4.81993e-39
PA1	D16	B	EPDC-C	3	LUM	1.92977e-30	3.05065	0.956	0.388	4.20593e-26
PA1	D16	B	EPDC-C	3	DCN	3.4605e-29	2.92049	0.911	0.317	7.54217e-25
PA1	D16	B	EPDC-C	3	TGFBI	1.08187e-22	2.29901	0.978	0.536	2.35794e-18
PA1	D16	B	EPDC-C	3	VCAN	1.72448e-20	2.20036	1	0.76	3.75851e-16
PA1	D16	B	EPDC-C	3	DLK1	2.80709e-20	2.71001	0.8	0.261	6.11804e-16
PA1	D16	B	EPDC-C	3	ADAMTS6	1.1062e-19	2.00041	0.889	0.438	2.41095e-15
PA1	D16	B	EPDC-C	3	IGFBP3	8.29719e-18	2.59493	0.933	0.483	1.80837e-13
PA1	D16	B	EPDC-C	3	CRHBP	1.05317e-10	3.0593	0.289	0.058	2.29539e-06
PA1	D16	C	UNK-A1	0	ACTC1	1.29086e-91	2.2218	0.72	0.157	2.81342e-87
PA1	D16	C	UNK-A1	0	TNNI1	8.58802e-81	2.93987	0.605	0.123	1.87176e-76
PA1	D16	C	UNK-A1	0	TNNT2	9.82371e-72	3.7578	0.445	0.028	2.14108e-67
PA1	D16	C	UNK-A1	0	PLN	1.93028e-52	2.44544	0.488	0.126	4.20704e-48
PA1	D16	C	UNK-A1	0	SLC25A4	8.34428e-46	2.44932	0.37	0.058	1.81864e-41
PA1	D16	C	UNK-A1	0	HSPB7	3.26766e-44	2.58077	0.351	0.051	7.12186e-40
PA1	D16	C	UNK-A1	0	MYL3	8.89279e-42	2.72271	0.297	0.025	1.93818e-37
PA1	D16	C	UNK-A1	0	TNNC1	3.11116e-33	2.1046	0.302	0.052	6.78078e-29
PA1	D16	C	UNK-A1	0	AC020909.2	1.16303e-19	2.55278	0.128	0.004	2.53482e-15
PA1	D16	C	UNK-A1	0	PLCG2	2.86757e-10	3.33922	0.182	0.078	6.24988e-06
PA1	D16	C	UNK-A2	1	TCF21	1.10152e-55	1.94308	0.408	0.051	2.40076e-51
PA1	D16	C	UNK-A2	1	IGF2.1	7.27291e-51	1.72056	0.342	0.034	1.58513e-46
PA1	D16	C	UNK-A2	1	ARG2	7.28267e-43	1.69489	0.412	0.078	1.58726e-38
PA1	D16	C	UNK-A2	1	PRDX6	5.02448e-39	1.72997	0.739	0.453	1.09509e-34
PA1	D16	C	UNK-A2	1	TMSB4X	1.44286e-34	1.57119	0.827	0.541	3.14471e-30
PA1	D16	C	UNK-A2	1	RGS4	6.45738e-33	1.64556	0.342	0.073	1.40739e-28
PA1	D16	C	UNK-A2	1	IFITM3	4.50196e-32	1.48022	0.704	0.405	9.81202e-28
PA1	D16	C	UNK-A2	1	CXCL14	2.28839e-24	1.48544	0.345	0.098	4.98754e-20
PA1	D16	C	UNK-A2	1	STMN2	1.64972e-22	1.46785	0.197	0.033	3.59556e-18
PA1	D16	C	UNK-A2	1	PDLIM3	2.04203e-20	1.45455	0.31	0.102	4.45061e-16
PA1	D16	C	UNK-C1	2	CRABP1	1.79832e-223	3.19152	0.854	0.007	3.91943e-219
PA1	D16	C	UNK-C1	2	ZIC2	2.23706e-218	2.78095	0.877	0.014	4.87568e-214
PA1	D16	C	UNK-C1	2	CNTNAP2	9.52739e-218	3.42634	0.9	0.022	2.0765e-213
PA1	D16	C	UNK-C1	2	MAFB	1.08065e-188	3.75794	0.922	0.06	2.35527e-184
PA1	D16	C	UNK-C1	2	GCHFR	1.72913e-186	2.94947	0.84	0.028	3.76864e-182
PA1	D16	C	UNK-C1	2	MSX1	3.92116e-177	3.11911	0.89	0.057	8.54616e-173
PA1	D16	C	UNK-C1	2	NEFM	2.55489e-175	4.64496	0.717	0.012	5.56839e-171
PA1	D16	C	UNK-C1	2	HTRA1	1.40416e-145	3.58088	0.932	0.16	3.06036e-141
PA1	D16	C	UNK-C1	2	AKAP12	2.16144e-145	3.05464	0.954	0.151	4.71086e-141
PA1	D16	C	UNK-C1	2	SOST	3.05251e-124	3.10302	0.498	0.004	6.65294e-120
PA1	D16	C	UNK-C2	3	MMP9	2.88523e-138	3.13379	0.558	0.005	6.28837e-134
PA1	D16	C	UNK-C2	3	TGFBI	3.16577e-89	3.69888	0.832	0.103	6.89979e-85
PA1	D16	C	UNK-C2	3	SLC2A3	2.02391e-72	3.30053	0.832	0.14	4.41111e-68
PA1	D16	C	UNK-C2	3	MMP2	9.93315e-66	3.0769	0.779	0.137	2.16493e-61
PA1	D16	C	UNK-C2	3	IGFBP3	4.66713e-65	2.95756	0.684	0.088	1.0172e-60
PA1	D16	C	UNK-C2	3	FN1	1.21371e-56	3.41233	0.853	0.189	2.64527e-52
PA1	D16	C	UNK-C2	3	IGFBP5	1.08932e-54	2.75029	0.653	0.101	2.37418e-50
PA1	D16	C	UNK-C2	3	FBLN1	1.98216e-52	2.88064	0.811	0.2	4.32011e-48
PA1	D16	C	UNK-C2	3	MT-ND1	7.53718e-21	2.97029	0.379	0.082	1.64273e-16
PA1	D16	C	UNK-C2	3	MT-ND4	1.26317e-19	2.80715	0.379	0.086	2.75308e-15
PA1	D16	C	UNK-C3	4	MT-CO2	2.12126e-89	3.74458	0.946	0.05	4.62329e-85
PA1	D16	C	UNK-C3	4	MT-ATP6	5.92638e-77	3.70173	0.973	0.068	1.29165e-72
PA1	D16	C	UNK-C3	4	MT-CYB	1.78381e-75	3.27311	0.973	0.068	3.8878e-71
PA1	D16	C	UNK-C3	4	MT-ND3	1.57429e-74	2.85353	0.946	0.062	3.43117e-70
PA1	D16	C	UNK-C3	4	MT-CO3	7.79341e-63	3.10222	0.919	0.074	1.69857e-58
PA1	D16	C	UNK-C3	4	PTX3	1.16467e-53	2.80374	0.541	0.027	2.53839e-49
PA1	D16	C	UNK-C3	4	CTGF	2.57546e-53	2.54487	0.703	0.049	5.61321e-49
PA1	D16	C	UNK-C3	4	MT-CO1	1.04033e-38	2.49796	0.973	0.149	2.2674e-34
PA1	D16	C	UNK-C3	4	TAGLN	1.81512e-34	2.69256	0.973	0.183	3.95606e-30
PA1	D16	C	UNK-C3	4	KRT18	5.20878e-19	2.58217	0.973	0.367	1.13525e-14
PA1	D16	C	UNK-C4	5	NPPB	2.85611e-202	7.75068	0.788	0.002	6.22489e-198
PA1	D16	C	UNK-C4	5	CTGF	1.0756e-88	4.18073	0.909	0.046	2.34427e-84
PA1	D16	C	UNK-C4	5	MT-CO2	1.37251e-77	4.32524	0.909	0.054	2.99139e-73
PA1	D16	C	UNK-C4	5	MT-ND3	6.61239e-73	4.22545	0.939	0.065	1.44117e-68
PA1	D16	C	UNK-C4	5	MT-CYB	9.18105e-63	4.39361	0.909	0.073	2.00101e-58
PA1	D16	C	UNK-C4	5	NPPA	3.62349e-61	5.0355	0.212	0	7.8974e-57
PA1	D16	C	UNK-C4	5	MT-ATP6	3.67054e-60	3.69661	0.909	0.073	7.99994e-56
PA1	D16	C	UNK-C4	5	MT-CO3	6.88017e-59	3.87738	0.909	0.077	1.49953e-54
PA1	D16	C	UNK-C4	5	MT-ND4	2.75342e-49	3.35037	0.879	0.088	6.00108e-45
PA1	D16	C	UNK-C4	5	MYL7	1.11403e-42	4.58051	0.818	0.098	2.42803e-38
CA1	D19	A	CM-A1	0	TNNC1	0	3.97174	0.989	0.146	0
CA1	D19	A	CM-A1	0	MYL4	0	3.95444	0.964	0.133	0
CA1	D19	A	CM-A1	0	MYL2	0	3.79206	0.672	0.089	0
CA1	D19	A	CM-A1	0	TAGLN	0	3.72695	0.879	0.128	0
CA1	D19	A	CM-A1	0	TNNI1	0	3.6422	0.929	0.103	0
CA1	D19	A	CM-A1	0	MYL6	0	3.60032	0.997	0.143	0
CA1	D19	A	CM-A1	0	TUBA1B	0	3.5519	0.89	0.099	0
CA1	D19	A	CM-A1	0	MYL7	0	3.53645	0.995	0.174	0
CA1	D19	A	CM-A1	0	CSRP3	0	3.46424	0.883	0.147	0
CA1	D19	A	CM-A1	0	CSRP2	0	3.24298	0.943	0.085	0
CA1	D19	A	CM/UNK-B	1	MT-ND6	0	4.33121	0.915	0.001	0
CA1	D19	A	CM/UNK-B	1	MT-CO3	0	4.16697	0.976	0.457	0
CA1	D19	A	CM/UNK-B	1	MT-ATP6	0	3.46041	0.979	0.71	0
CA1	D19	A	CM/UNK-B	1	EMC10	0	3.4156	0.88	0.557	0
CA1	D19	A	CM/UNK-B	1	MT-ND1	0	3.09184	0.977	0.799	0
CA1	D19	A	CM/UNK-B	1	MT-CYB	0	3.02114	0.974	0.795	0
CA1	D19	A	CM/UNK-B	1	MT-CO2	0	2.85806	0.975	0.853	0
CA1	D19	A	CM/UNK-B	1	MTRNR2L12	0	2.76219	0.972	0.676	0
CA1	D19	A	CM/UNK-B	1	MALAT1	0	2.75578	0.851	0.525	0
CA1	D19	A	CM/UNK-B	1	MT-ND3	0	2.74281	0.975	0.859	0
CA1	D19	A	CM-A2	2	RPL41	1.04319e-198	1.54138	0.973	0.635	1.98624e-194
CA1	D19	A	CM-A2	2	RPLP1	1.44661e-195	1.39266	0.987	0.654	2.75434e-191
CA1	D19	A	CM-A2	2	RPS12	6.01622e-193	1.55333	0.979	0.622	1.14549e-188
CA1	D19	A	CM-A2	2	RPLP0	7.84189e-160	1.53118	0.958	0.601	1.4931e-155
CA1	D19	A	CM-A2	2	RPS28	4.12279e-159	1.4178	0.954	0.635	7.8498e-155
CA1	D19	A	CM-A2	2	RPS15A	9.54221e-152	1.51131	0.941	0.61	1.81684e-147
CA1	D19	A	CM-A2	2	RPL34	4.74865e-107	1.38932	0.871	0.596	9.04143e-103
CA1	D19	A	CM-A2	2	RPS21	5.1112e-104	1.41642	0.831	0.55	9.73172e-100
CA1	D19	A	CM-A2	2	SET	1.44045e-101	1.59654	0.536	0.194	2.74261e-97
CA1	D19	A	CM-A2	2	PABPC1	9.93287e-83	1.41791	0.502	0.203	1.89122e-78
CA1	D19	B	EPDC	0	NOT DONE
CA1	D19	C	UNK-A	0	RPS2	7.37398e-81	4.69211	0.558	0.052	1.40401e-76
CA1	D19	C	UNK-A	0	GAPDH	3.21152e-54	3.79714	0.434	0.05	6.11474e-50
CA1	D19	C	UNK-A	0	PFN1	2.04582e-51	3.29138	0.406	0.038	3.89524e-47
CA1	D19	C	UNK-A	0	ACTB	8.02623e-45	4.73705	0.329	0.011	1.52819e-40
CA1	D19	C	UNK-A	0	RPS18	1.08827e-43	3.62191	0.369	0.044	2.07207e-39
CA1	D19	C	UNK-A	0	VIM	1.23657e-43	4.08516	0.392	0.067	2.35444e-39
CA1	D19	C	UNK-A	0	RPS27A	5.72641e-40	3.29946	0.343	0.04	1.09031e-35
CA1	D19	C	UNK-A	0	FTH1	2.46814e-39	3.67104	0.325	0.031	4.69933e-35
CA1	D19	C	UNK-A	0	RPL10	1.15355e-36	3.89484	0.292	0.019	2.19636e-32
CA1	D19	C	UNK-A	0	LGALS1	5.23861e-21	3.32353	0.213	0.034	9.97431e-17
CA1	D19	C	UNK-B	1	MT-CO2	2.59835e-276	6.35895	0.989	0.032	4.94726e-272
CA1	D19	C	UNK-B	1	MT-ATP6	2.03947e-273	6.1619	0.99	0.043	3.88314e-269
CA1	D19	C	UNK-B	1	MT-CO3	1.39544e-272	6.4607	0.979	0.031	2.65691e-268
CA1	D19	C	UNK-B	1	MT-CYB	6.84737e-272	6.36767	0.981	0.034	1.30374e-267
CA1	D19	C	UNK-B	1	MT-CO1	1.27809e-271	5.82812	0.989	0.039	2.43348e-267
CA1	D19	C	UNK-B	1	MT-ND3	6.01673e-269	5.75766	0.981	0.035	1.14559e-264
CA1	D19	C	UNK-B	1	MT-ND4	2.95574e-268	5.77479	0.977	0.029	5.62773e-264
CA1	D19	C	UNK-B	1	MT-ND1	3.80913e-268	5.74266	0.983	0.042	7.25258e-264
CA1	D19	C	UNK-B	1	MT-ND2	2.44763e-258	5.12003	0.975	0.045	4.66029e-254
CA1	D19	C	UNK-B	1	MT-ND5	5.70535e-240	4.41536	0.96	0.073	1.0863e-235
PA1	D19	A	CM-A	0	GAPDH	0	5.30453	0.996	0.018	0
PA1	D19	A	CM-A	0	TNNC1	0	5.21969	0.993	0.036	0
PA1	D19	A	CM-A	0	EEF1A1	0	4.54363	0.951	0.013	0
PA1	D19	A	CM-A	0	MYL6	0	4.50901	0.994	0.023	0
PA1	D19	A	CM-A	0	RPLP1	0	4.50055	0.98	0.019	0
PA1	D19	A	CM-A	0	TAGLN	0	4.48483	0.73	0.02	0
PA1	D19	A	CM-A	0	RPL10	0	4.34606	0.957	0.018	0
PA1	D19	A	CM-A	0	RPS2	0	4.2809	0.899	0.019	0
PA1	D19	A	CM-A	0	RPS8	0	4.18636	0.964	0.015	0
PA1	D19	A	CM-A	0	RPL8	0	4.1806	0.972	0.015	0
PA1	D19	A	CM/UNK-B	1	MT-ND6	0	3.72227	0.942	0.066	0
PA1	D19	A	CM/UNK-B	1	MT-CO3	0	3.02482	0.984	0.749	0
PA1	D19	A	CM/UNK-B	1	MT-ATP6	0	2.9269	0.986	0.813	0
PA1	D19	A	CM/UNK-B	1	MT-CYB	0	2.60944	0.983	0.869	0
PA1	D19	A	CM/UNK-B	1	MT-CO2	0	2.58505	0.982	0.893	0
PA1	D19	A	CM/UNK-B	1	MTRNR2L12	0	2.51173	0.982	0.839	0
PA1	D19	A	CM/UNK-B	1	MT-ND1	0	2.50799	0.988	0.923	0
PA1	D19	A	CM/UNK-B	1	EMC10	0	2.31017	0.925	0.712	0
PA1	D19	A	CM/UNK-B	1	MT-ND3	0	2.30545	0.983	0.924	0
PA1	D19	A	CM/UNK-B	1	MT-CO1	0	2.23847	0.99	0.973	0
PA1	D19	A	UNK-B	2	FN1	0	3.38111	0.323	0	0
PA1	D19	A	UNK-B	2	ACTB	0	2.62197	0.29	0.001	0
PA1	D19	A	UNK-B	2	LGALS1	0	2.51829	0.403	0.001	0
PA1	D19	A	UNK-B	2	ACTG1	0	2.274	0.242	0	0
PA1	D19	A	UNK-B	2	COL3A1	0	2.14204	0.29	0	0
PA1	D19	A	UNK-B	2	SH3BGRL3	0	2.03065	0.355	0	0
PA1	D19	A	UNK-B	2	FTL	5.24044e-88	3.97515	0.435	0.024	1.08147e-83
PA1	D19	A	UNK-B	2	COL1A1	3.9456e-74	3.36803	0.435	0.029	8.14253e-70
PA1	D19	A	UNK-B	2	TMSB4X	2.55113e-30	1.92172	0.806	0.229	5.26476e-26
PA1	D19	A	UNK-B	2	S100A11	6.18605e-11	2.15428	0.339	0.108	1.27662e-06
PA1	D19	B	EPDC	0	NOT DONE
PA1	D19	C	UNK-A1	0	NPPB	4.57222e-130	2.08115	0.822	0.263	9.43569e-126
PA1	D19	C	UNK-A1	0	NPPA	9.97642e-104	2.24538	0.683	0.165	2.05883e-99
PA1	D19	C	UNK-A1	0	TNNT2	2.81299e-89	1.42518	0.832	0.336	5.80516e-85
PA1	D19	C	UNK-A1	0	TNNI1	2.25111e-63	1.30403	0.684	0.259	4.64562e-59
PA1	D19	C	UNK-A1	0	MDH1	1.86956e-38	1.40878	0.558	0.345	3.85821e-34
PA1	D19	C	UNK-A1	0	LAPTM4B	5.41185e-33	1.62013	0.399	0.178	1.11684e-28
PA1	D19	C	UNK-A1	0	ACTN2	5.28249e-32	1.79214	0.261	0.055	1.09015e-27
PA1	D19	C	UNK-A1	0	NEBL	2.37697e-21	1.53568	0.185	0.039	4.90535e-17
PA1	D19	C	UNK-A1	0	MGST1	6.28178e-20	1.37793	0.212	0.064	1.29637e-15
PA1	D19	C	UNK-A1	0	NEXN	2.10748e-18	1.31399	0.266	0.116	4.3492e-14
PA1	D19	C	UNK-B	1	MT-CO3	0	5.60078	0.942	0.046	0
PA1	D19	C	UNK-B	1	MT-CO2	0	5.40272	0.942	0.073	0
PA1	D19	C	UNK-B	1	MT-ND3	0	4.83208	0.932	0.048	0
PA1	D19	C	UNK-B	1	MT-ND1	0	4.72013	0.919	0.05	0
PA1	D19	C	UNK-B	1	MT-ATP6	1.01717e-302	5.11947	0.953	0.094	2.09914e-298
PA1	D19	C	UNK-B	1	MT-ND4	3.18776e-294	4.48117	0.903	0.06	6.57857e-290
PA1	D19	C	UNK-B	1	MT-ND2	6.46701e-285	4.27062	0.869	0.051	1.3346e-280
PA1	D19	C	UNK-B	1	MT-CYB	3.7407e-282	4.98973	0.948	0.119	7.71968e-278
PA1	D19	C	UNK-B	1	MT-CO1	4.24693e-275	4.84352	0.953	0.136	8.76439e-271
PA1	D19	C	UNK-B	1	MALAT1	1.62102e-126	4.07865	0.696	0.168	3.34529e-122
PA1	D19	C	UNK-C	2	CNTNAP2	0	2.72315	0.864	0	0
PA1	D19	C	UNK-C	2	PCSK1N	2.9569e-294	2.6917	0.953	0.032	6.10215e-290
PA1	D19	C	UNK-C	2	CRABP1	1.15727e-289	3.6787	0.669	0	2.38826e-285
PA1	D19	C	UNK-C	2	NEFM	5.62089e-287	5.14461	0.663	0	1.15998e-282
PA1	D19	C	UNK-C	2	MAFB	1.53735e-243	2.48423	0.615	0.004	3.17263e-239
PA1	D19	C	UNK-C	2	ID1	5.91431e-203	3.09983	0.852	0.057	1.22054e-198
PA1	D19	C	UNK-C	2	NEFL	2.22073e-171	2.36373	0.533	0.013	4.58293e-167
PA1	D19	C	UNK-C	2	HTRA1	5.87429e-159	3.35617	0.905	0.12	1.21228e-154
PA1	D19	C	UNK-C	2	AKAP12	1.3988e-144	2.60724	0.947	0.145	2.8867e-140
PA1	D19	C	UNK-C	2	ACTG1	1.30476e-87	2.349	0.976	0.454	2.69263e-83
PA1	D19	C	UNK-A2	3	MYL7	7.27571e-84	2.20649	1	0.647	1.50149e-79
PA1	D19	C	UNK-A2	3	MYOZ2	2.29699e-78	1.87154	0.915	0.248	4.74029e-74
PA1	D19	C	UNK-A2	3	TNNC1	2.02317e-76	1.73929	1	0.655	4.17521e-72
PA1	D19	C	UNK-A2	3	CRYAB	5.20451e-59	1.79929	0.963	0.434	1.07406e-54
PA1	D19	C	UNK-A2	3	SELENOW	1.71263e-57	1.63437	0.933	0.388	3.53436e-53
PA1	D19	C	UNK-A2	3	RPS8	3.3241e-52	1.43236	0.982	0.54	6.85994e-48
PA1	D19	C	UNK-A2	3	MYL4	5.29185e-49	1.39284	0.994	0.619	1.09208e-44
PA1	D19	C	UNK-A2	3	MYL3	2.71731e-48	1.48973	0.963	0.519	5.60772e-44
PA1	D19	C	UNK-A2	3	CSRP3	3.66178e-33	1.40291	0.909	0.586	7.55681e-29
PA1	D19	C	UNK-A2	3	ACTA1	5.23151e-18	1.81917	0.75	0.549	1.07963e-13
CA1	D02	A	ME-A	0	TMSB4X	0	2.62983	0.865	0.092	0
CA1	D02	A	ME-A	0	UGP2	0	2.45949	0.893	0.033	0
CA1	D02	A	ME-A	0	GAL	0	2.36739	0.966	0.396	0
CA1	D02	A	ME-A	0	PMAIP1	0	1.94718	0.812	0.062	0
CA1	D02	A	ME-A	0	CD9	0	1.86785	0.961	0.3	0
CA1	D02	A	ME-A	0	SEMA6A	0	1.78408	0.857	0.108	0
CA1	D02	A	ME-A	0	TUBB2A	0	1.77631	0.956	0.557	0
CA1	D02	A	ME-A	0	CTSC	0	1.7734	0.96	0.425	0
CA1	D02	A	ME-A	0	MT1X	0	1.68219	0.553	0.027	0
CA1	D02	A	ME-A	0	TAGLN	8.41663e-184	1.71448	0.247	0.005	1.68173e-179
CA1	D02	A	CMESO	1	NTS	0	3.16912	0.838	0.159	0
CA1	D02	A	CMESO	1	HMGB3	0	2.19308	0.96	0.388	0
CA1	D02	A	CMESO	1	VIM	0	2.18008	0.889	0.269	0
CA1	D02	A	CMESO	1	RSPO3	0	1.91838	0.956	0.268	0
CA1	D02	A	CMESO	1	FAM89A	0	1.80761	0.866	0.248	0
CA1	D02	A	CMESO	1	CDH11	0	1.77452	0.696	0.045	0
CA1	D02	A	CMESO	1	COLEC12	0	1.75676	0.792	0.125	0
CA1	D02	A	CMESO	1	HES6	0	1.73551	0.657	0.113	0
CA1	D02	A	CMESO	1	DLL3	0	1.73289	0.894	0.239	0
CA1	D02	A	CMESO	1	APLNR	0	1.68397	0.976	0.318	0
CA1	D02	A	ME-C	2	FGF17	0	1.55613	0.968	0.564	0
CA1	D02	A	ME-C	2	DKK4	7.56646e-286	2.90598	0.612	0.139	1.51185e-281
CA1	D02	A	ME-C	2	DKK1	1.46678e-283	1.54076	0.962	0.469	2.93077e-279
CA1	D02	A	ME-C	2	HAS2	1.15283e-196	1.17991	0.746	0.314	2.30346e-192
CA1	D02	A	ME-C	2	LHX1	1.15086e-148	1.53373	0.612	0.245	2.29953e-144
CA1	D02	A	ME-C	2	RHOBTB3	1.55315e-143	1.41	0.654	0.295	3.10334e-139
CA1	D02	A	ME-C	2	CYP26A1	2.92734e-123	1.50401	0.323	0.07	5.84912e-119
CA1	D02	A	ME-C	2	KRT19	8.67209e-107	1.12742	0.782	0.469	1.73277e-102
CA1	D02	A	ME-C	2	CER1	4.41683e-92	1.31161	0.684	0.418	8.82527e-88
CA1	D02	A	ME-C	2	SOX17	5.17495e-32	1.22756	0.141	0.047	1.03401e-27
CA1	D02	A	ME-B	3	LRRC75A	1.98165e-188	1.40639	0.227	0.003	3.95954e-184
CA1	D02	A	ME-B	3	MTRNR2L12	4.14182e-43	1.50407	0.822	0.587	8.27577e-39
CA1	D02	A	ME-B	3	SLC2A3	4.05329e-40	1.12991	0.951	0.736	8.09887e-36
CA1	D02	A	ME-B	3	SEMA6A	1.73214e-39	1.31372	0.746	0.372	3.46099e-35
CA1	D02	A	ME-B	3	NANOG	4.41609e-37	1.3327	0.589	0.247	8.8238e-33
CA1	D02	A	ME-B	3	HNRNPH1	4.24389e-36	1.33466	0.724	0.48	8.47971e-32
CA1	D02	A	ME-B	3	TDGF1	2.86296e-31	1.10227	0.859	0.694	5.72048e-27
CA1	D02	A	ME-B	3	LINC00678	9.59705e-26	1.05005	0.6	0.314	1.91759e-21
CA1	D02	A	ME-B	3	CYP1B1	2.73385e-20	1.12649	0.503	0.262	5.46251e-16
CA1	D02	A	ME-B	3	AL009031.1	2.02345e-17	1.00946	0.741	0.581	4.04306e-13
CA1	D02	A	ENDO	4	SOX17	0	3.16147	0.978	0.039	0
CA1	D02	A	ENDO	4	FN1	0	2.11089	0.589	0	0
CA1	D02	A	ENDO	4	CCKBR	5.38608e-239	1.9455	0.894	0.102	1.07619e-234
CA1	D02	A	ENDO	4	KRT8	8.25128e-155	2.47808	0.917	0.199	1.64869e-150
CA1	D02	A	ENDO	4	FAM184A	1.01548e-151	2.30801	0.9	0.198	2.02903e-147
CA1	D02	A	ENDO	4	ADM	2.37629e-142	1.83309	0.728	0.115	4.74807e-138
CA1	D02	A	ENDO	4	PRSS2	5.66175e-140	2.01163	0.722	0.107	1.13127e-135
CA1	D02	A	ENDO	4	CYP26A1	1.08323e-135	2.37158	0.744	0.113	2.1644e-131
CA1	D02	A	ENDO	4	KRT18	1.76926e-109	2.23235	0.894	0.24	3.53515e-105
CA1	D02	A	ENDO	4	CST1	1.00054e-66	2.51342	0.622	0.168	1.99917e-62
CA1	D02	B	UNK-A1	0	SLC25A5	3.64636e-10	0.898017	0.944	0.667	7.28579e-06
CA1	D02	B	UNK-A1	0	FTH1	1.08219e-09	0.874903	0.989	0.769	2.16232e-05
CA1	D02	B	UNK-A1	0	GSTP1	3.13096e-09	0.806819	0.989	0.806	6.25597e-05
CA1	D02	B	UNK-A1	0	FTL	3.38313e-09	0.867553	0.989	0.694	6.75982e-05
CA1	D02	B	UNK-A1	0	TMSB4X	2.63302e-05	1.09657	0.611	0.324	0.526104
CA1	D02	B	UNK-A1	0	HIST1H1C	0.0002346	0.868855	0.3	0.102	1
CA1	D02	B	UNK-A1	0	HIST1H1D	0.000258479	1.07282	0.4	0.194	1
CA1	D02	B	UNK-A1	0	HIST1H4C	0.000413696	0.869654	0.633	0.398	1
CA1	D02	B	UNK-A1	0	GAL	0.00205508	1.09493	0.678	0.537	1
CA1	D02	B	UNK-A1	0	PLA2G16	0.00427025	0.840441	0.3	0.148	1
CA1	D02	B	UNK-A2	1	UBE2C	1.12164e-18	2.28667	0.841	0.328	2.24115e-14
CA1	D02	B	UNK-A2	1	CDK1	7.68802e-17	1.94118	0.78	0.259	1.53614e-12
CA1	D02	B	UNK-A2	1	CKS2	2.37313e-16	1.83192	0.768	0.216	4.74174e-12
CA1	D02	B	UNK-A2	1	CCNB1	4.66277e-15	1.92711	0.72	0.19	9.31668e-11
CA1	D02	B	UNK-A2	1	UBE2S	1.59388e-14	1.9923	0.768	0.284	3.18473e-10
CA1	D02	B	UNK-A2	1	TOP2A	5.20922e-13	1.56132	0.659	0.155	1.04085e-08
CA1	D02	B	UNK-A2	1	PTTG1	3.55251e-12	1.70294	0.744	0.328	7.09828e-08
CA1	D02	B	UNK-A2	1	KPNA2	5.0979e-12	1.74564	0.659	0.198	1.01861e-07
CA1	D02	B	UNK-A2	1	DLGAP5	2.33442e-11	1.59495	0.634	0.198	4.66441e-07
CA1	D02	B	UNK-A2	1	JPT1	6.72329e-10	1.58515	0.634	0.25	1.34338e-05
CA1	D02	B	UNK-B	2	MT-CYB	1.05179e-32	4.48381	1	0.052	2.10157e-28
CA1	D02	B	UNK-B	2	MT-ND2	1.78493e-32	4.18278	1	0.052	3.56648e-28
CA1	D02	B	UNK-B	2	MT-ND3	1.90667e-32	4.15293	1	0.052	3.80971e-28
CA1	D02	B	UNK-B	2	MT-ND1	2.48173e-32	4.2826	1	0.052	4.95874e-28
CA1	D02	B	UNK-B	2	MT-CO1	3.44792e-32	4.34225	1	0.052	6.88928e-28
CA1	D02	B	UNK-B	2	MT-CO2	5.11076e-32	4.31892	1	0.052	1.02118e-27
CA1	D02	B	UNK-B	2	MT-ATP6	6.64011e-32	4.26445	1	0.052	1.32676e-27
CA1	D02	B	UNK-B	2	MT-CO3	8.07801e-32	4.2373	1	0.052	1.61407e-27
CA1	D02	B	UNK-B	2	MT-ND4	1.88291e-31	4.09179	1	0.052	3.76224e-27
CA1	D02	B	UNK-B	2	MALAT1	1.77486e-29	4.34363	0.923	0.047	3.54635e-25
CA1	D04	A	ENDO-A	0	WFDC2	0	3.96801	0.959	0.007	0
CA1	D04	A	ENDO-A	0	CST1	0	3.0783	0.847	0.07	0
CA1	D04	A	ENDO-A	0	SOX17	0	2.85808	0.925	0.007	0
CA1	D04	A	ENDO-A	0	S100A13	0	2.85382	0.882	0.129	0
CA1	D04	A	ENDO-A	0	EPCAM	0	2.68642	0.994	0.241	0
CA1	D04	A	ENDO-A	0	PEG10	0	2.50676	0.78	0.02	0
CA1	D04	A	ENDO-A	0	S100A14	0	2.47231	0.716	0.006	0
CA1	D04	A	ENDO-A	0	S100A16	0	2.44312	0.874	0.006	0
CA1	D04	A	ENDO-A	0	FAM184A	0	2.43251	0.939	0.021	0
CA1	D04	A	ENDO-A	0	COL4A1	0	2.37738	0.931	0.068	0
CA1	D04	A	CMESO	1	MESP1	0	2.32597	0.759	0.091	0
CA1	D04	A	CMESO	1	GYPB	0	2.24917	0.904	0.195	0
CA1	D04	A	CMESO	1	HAS2	0	1.78618	0.929	0.363	0
CA1	D04	A	CMESO	1	HTRA1	0	1.77011	0.917	0.275	0
CA1	D04	A	CMESO	1	CADM1	0	1.74967	0.902	0.474	0
CA1	D04	A	CMESO	1	MOK	0	1.69387	0.844	0.233	0
CA1	D04	A	CMESO	1	GYPE	0	1.66535	0.723	0.141	0
CA1	D04	A	CMESO	1	FOXH1	0	1.56425	0.954	0.648	0
CA1	D04	A	CMESO	1	LHX1	1.04799e-291	2.26868	0.748	0.223	2.11789e-287
CA1	D04	A	CMESO	1	RIPPLY1	6.27592e-168	1.57714	0.413	0.072	1.2683e-163
CA1	D04	A	CPROG	2	MYL7	0	4.53642	0.631	0.002	0
CA1	D04	A	CPROG	2	CSRP2	0	3.03378	0.88	0.372	0
CA1	D04	A	CPROG	2	MYL4	0	2.89472	0.824	0.118	0
CA1	D04	A	CPROG	2	VIM	0	2.19016	0.975	0.304	0
CA1	D04	A	CPROG	2	COL1A1	0	2.13672	0.77	0.123	0
CA1	D04	A	CPROG	2	TMEM88	0	2.13165	0.925	0.267	0
CA1	D04	A	CPROG	2	S100A10	8.37034e-219	2.42825	0.821	0.459	1.69156e-214
CA1	D04	A	CPROG	2	TPM1	1.5488e-202	3.00053	0.632	0.205	3.12998e-198
CA1	D04	A	CPROG	2	ACTC1	6.43875e-162	3.30555	0.203	0	1.30121e-157
CA1	D04	A	CPROG	2	NPPB	6.75336e-140	3.43216	0.176	0	1.36479e-135
CA1	D04	A	PP	3	GAL	0	3.84572	0.95	0.105	0
CA1	D04	A	PP	3	POU5F1	0	3.72518	1	0.092	0
CA1	D04	A	PP	3	TMSB4X	0	3.29967	0.996	0.218	0
CA1	D04	A	PP	3	SEPHS1	0	2.71519	0.946	0.009	0
CA1	D04	A	PP	3	SERPINB9	0	2.66939	0.924	0.012	0
CA1	D04	A	PP	3	SEMA6A	0	2.54413	0.995	0.154	0
CA1	D04	A	PP	3	CD24	0	2.5328	0.902	0.309	0
CA1	D04	A	PP	3	PMAIP1	0	2.40463	0.959	0.159	0
CA1	D04	A	PP	3	SFRP2	0	2.3798	0.922	0	0
CA1	D04	A	PP	3	TAGLN	0	2.36772	0.796	0.075	0
CA1	D04	A	ENDO-B	4	PRSS1	4.02921e-84	2.44702	0.565	0.016	8.14263e-80
CA1	D04	A	ENDO-B	4	ATF5	3.886e-34	2.20481	0.696	0.07	7.85322e-30
CA1	D04	A	ENDO-B	4	DDIT3	7.95325e-30	1.96166	0.826	0.12	1.60727e-25
CA1	D04	A	ENDO-B	4	DDIT4	8.08676e-15	2.36181	0.87	0.311	1.63425e-10
CA1	D04	A	ENDO-B	4	ASNS	4.797e-12	2.30667	0.652	0.191	9.69425e-08
CA1	D04	A	ENDO-B	4	FZD5	8.15141e-12	1.94642	0.87	0.279	1.64732e-07
CA1	D04	A	ENDO-B	4	PRSS2	2.42667e-11	2.81933	0.304	0.039	4.90405e-07
CA1	D04	A	ENDO-B	4	HHEX	2.41925e-10	2.02047	0.739	0.242	4.88905e-06
CA1	D04	A	ENDO-B	4	FTL	1.87424e-08	2.01588	0.957	0.957	0.000378764
CA1	D04	A	ENDO-B	4	AC106864.1	0.00619846	2.16877	0.522	0.371	1
CA1	D04	B	UNK-A	0	NOT DONE
CA1	D09A	A	EPDC	0	S100A10	0	2.10817	0.999	0.71	0
CA1	D09A	A	EPDC	0	ANXA2	0	1.87311	0.984	0.485	0
CA1	D09A	A	EPDC	0	DCN	0	1.8018	0.768	0.222	0
CA1	D09A	A	EPDC	0	ANXA1	0	1.74483	0.948	0.319	0
CA1	D09A	A	EPDC	0	EZR	0	1.72802	0.961	0.701	0
CA1	D09A	A	EPDC	0	KRT18	0	1.64592	0.997	0.849	0
CA1	D09A	A	EPDC	0	PODXL	0	1.58027	0.841	0.31	0
CA1	D09A	A	EPDC	0	SLC9A3R1	0	1.52985	0.982	0.536	0
CA1	D09A	A	EPDC	0	FTL	0	1.52822	1	0.827	0
CA1	D09A	A	EPDC	0	FRZB	3.60318e-227	1.56394	0.781	0.321	8.04626e-223
CA1	D09A	A	CM-A	1	TNNC1	0	4.73777	0.99	0.042	0
CA1	D09A	A	CM-A	1	MYL4	0	4.41159	0.999	0.529	0
CA1	D09A	A	CM-A	1	MYL7	0	4.15044	0.995	0.501	0
CA1	D09A	A	CM-A	1	TNNT2	0	4.06843	0.998	0.338	0
CA1	D09A	A	CM-A	1	MYL3	0	3.95693	0.912	0.044	0
CA1	D09A	A	CM-A	1	ACTC1	0	3.44792	0.972	0.222	0
CA1	D09A	A	CM-A	1	MYH6	0	3.41838	0.988	0.069	0
CA1	D09A	A	CM-A	1	SMPX	0	2.95627	0.992	0.042	0
CA1	D09A	A	CM-A	1	ENO3	0	2.82982	0.984	0.086	0
CA1	D09A	A	CM-A	1	SLC25A4	0	2.75807	0.997	0.341	0
CA1	D09A	A	CP-B	2	TGFBI	1.21574e-302	1.6897	0.773	0.225	2.71488e-298
CA1	D09A	A	CP-B	2	HAPLN1	1.1165e-261	1.76245	0.794	0.281	2.49325e-257
CA1	D09A	A	CP-B	2	IGDCC3	3.62748e-255	1.37797	0.956	0.67	8.10052e-251
CA1	D09A	A	CP-B	2	BST2	9.98449e-221	1.33144	0.907	0.422	2.22964e-216
CA1	D09A	A	CP-B	2	S100A11	8.45016e-214	1.34535	0.958	0.593	1.88701e-209
CA1	D09A	A	CP-B	2	CD24	4.85948e-210	1.39148	0.821	0.377	1.08517e-205
CA1	D09A	A	CP-B	2	UBE2C	4.96388e-196	1.29029	0.684	0.208	1.10848e-191
CA1	D09A	A	CP-B	2	TOP2A	2.40989e-190	1.41994	0.695	0.229	5.38154e-186
CA1	D09A	A	CP-B	2	HMGB2	7.29316e-176	1.31072	0.848	0.476	1.62864e-171
CA1	D09A	A	CP-B	2	HIST1H4C	1.55765e-133	1.64873	0.862	0.601	3.47838e-129
CA1	D09A	A	CP-A	3	LRRTM1	7.74924e-216	1.49498	0.732	0.143	1.73048e-211
CA1	D09A	A	CP-A	3	SFRP5	3.36868e-173	1.42968	0.618	0.118	7.5226e-169
CA1	D09A	A	CP-A	3	CCDC3	1.59078e-141	1.26662	0.629	0.157	3.55238e-137
CA1	D09A	A	CP-A	3	COL14A1	1.09299e-128	1.07522	0.437	0.072	2.44075e-124
CA1	D09A	A	CP-A	3	PRDX1	1.32991e-80	2.17155	0.983	0.901	2.96982e-76
CA1	D09A	A	CP-A	3	PPP1R14A	6.87055e-78	1.06453	0.701	0.364	1.53426e-73
CA1	D09A	A	CP-A	3	TECRL	1.15638e-61	1.41163	0.762	0.493	2.5823e-57
CA1	D09A	A	CP-A	3	CKB	2.02875e-60	1.16908	0.872	0.61	4.5304e-56
CA1	D09A	A	CP-A	3	SFRP1	4.12337e-60	1.58336	0.765	0.506	9.20791e-56
CA1	D09A	A	CP-A	3	CXCL14	8.72073e-48	1.72483	0.691	0.41	1.94743e-43
CA1	D09A	A	CM/UNK-B	4	MT-CO1	3.47105e-201	2.73528	0.997	0.999	7.75119e-197
CA1	D09A	A	CM/UNK-B	4	MT-CO3	9.27875e-201	2.77452	0.997	0.998	2.07204e-196
CA1	D09A	A	CM/UNK-B	4	MT-ATP6	2.35956e-200	2.95363	0.997	0.996	5.26914e-196
CA1	D09A	A	CM/UNK-B	4	MT-ND1	1.12825e-199	3.04144	0.997	0.997	2.5195e-195
CA1	D09A	A	CM/UNK-B	4	MT-CO2	1.78567e-198	2.93819	0.997	0.998	3.98758e-194
CA1	D09A	A	CM/UNK-B	4	MT-ND3	8.26382e-198	2.74264	0.997	0.998	1.84539e-193
CA1	D09A	A	CM/UNK-B	4	MT-ND6	1.57557e-178	3.16205	0.97	0.806	3.5184e-174
CA1	D09A	A	CM/UNK-B	4	MTRNR2L12	7.00605e-177	2.95285	0.97	0.788	1.56452e-172
CA1	D09A	A	CM/UNK-B	4	AC020909.2	4.37749e-61	2.7543	0.554	0.223	9.77537e-57
CA1	D09A	A	CM/UNK-B	4	EMC10	1.45178e-56	2.73625	0.515	0.214	3.24197e-52
CA1	D09A	B	ENDO-A1	0	CKS1B	6.4531e-137	1.2317	0.951	0.555	1.44104e-132
CA1	D09A	B	ENDO-A1	0	CDK1	3.25055e-134	1.03055	0.79	0.216	7.2588e-130
CA1	D09A	B	ENDO-A1	0	TOP2A	2.18172e-123	1.66953	0.787	0.267	4.87201e-119
CA1	D09A	B	ENDO-A1	0	NUSAP1	3.52319e-113	1.18791	0.827	0.335	7.86764e-109
CA1	D09A	B	ENDO-A1	0	CENPF	3.19471e-107	1.51522	0.869	0.372	7.13411e-103
CA1	D09A	B	ENDO-A1	0	UBE2C	5.3933e-106	1.48927	0.742	0.259	1.20438e-101
CA1	D09A	B	ENDO-A1	0	MKI67	5.45865e-92	1.18998	0.757	0.296	1.21897e-87
CA1	D09A	B	ENDO-A1	0	KPNA2	1.12347e-69	1.22567	0.816	0.491	2.50882e-65
CA1	D09A	B	ENDO-A1	0	CCNB1	2.82366e-63	1.03094	0.743	0.359	6.30551e-59
CA1	D09A	B	ENDO-A1	0	HIST1H4C	1.52636e-52	1.29215	0.862	0.695	3.40851e-48
CA1	D09A	B	ENDO-A2	1	HLA-B	5.95817e-51	0.78765	0.976	0.834	1.33052e-46
CA1	D09A	B	ENDO-A2	1	MIR122HG	1.90405e-50	0.858389	0.767	0.515	4.25193e-46
CA1	D09A	B	ENDO-A2	1	HSP90B1	4.86716e-46	0.590829	0.996	0.984	1.08688e-41
CA1	D09A	B	ENDO-A2	1	SORD	5.1477e-45	0.578535	0.898	0.647	1.14953e-40
CA1	D09A	B	ENDO-A2	1	HHEX	5.91856e-34	0.549413	0.973	0.73	1.32167e-29
CA1	D09A	B	ENDO-A2	1	PRSS2	4.68211e-33	0.844465	0.782	0.48	1.04556e-28
CA1	D09A	B	ENDO-A2	1	NR2F1	9.87809e-28	0.571544	0.645	0.424	2.20588e-23
CA1	D09A	B	ENDO-A2	1	NPY	3.96802e-23	0.62651	0.761	0.518	8.86098e-19
CA1	D09A	B	ENDO-A2	1	SERPINA1	1.25796e-19	0.680196	0.818	0.601	2.80915e-15
CA1	D09A	B	ENDO-A2	1	IGFBP3	2.01883e-15	0.595438	0.692	0.521	4.50826e-11
CA1	D09A	B	ENDO-A3	2	AC106864.1	7.33635e-174	1.6473	0.651	0.035	1.63828e-169
CA1	D09A	B	ENDO-A3	2	HLA-DPB1	5.31927e-119	2.90082	0.87	0.263	1.18785e-114
CA1	D09A	B	ENDO-A3	2	SEMA3E	3.54389e-80	1.6268	0.887	0.406	7.91386e-76
CA1	D09A	B	ENDO-A3	2	FGFR1	3.2874e-78	1.38177	0.966	0.783	7.34108e-74
CA1	D09A	B	ENDO-A3	2	COL4A1	5.84941e-77	1.43679	0.954	0.647	1.30623e-72
CA1	D09A	B	ENDO-A3	2	HLA-DPA1	1.09621e-76	1.44359	0.529	0.089	2.44794e-72
CA1	D09A	B	ENDO-A3	2	SERPINE2	1.00439e-72	1.9853	0.933	0.622	2.24289e-68
CA1	D09A	B	ENDO-A3	2	S100A10	2.37592e-70	1.51081	0.996	0.883	5.30567e-66
CA1	D09A	B	ENDO-A3	2	S100A11	4.89286e-63	1.44939	0.992	0.947	1.09262e-58
CA1	D09A	B	ENDO-A3	2	CDKN1C	2.2883e-47	1.50562	0.92	0.693	5.11001e-43
CA1	D09A	B	ENDO-A4	3	RBP4	2.27592e-244	4.23161	0.972	0.067	5.08236e-240
CA1	D09A	B	ENDO-A4	3	S100A14	1.3464e-148	3.64314	0.955	0.186	3.00664e-144
CA1	D09A	B	ENDO-A4	3	IGFBP6	1.58643e-126	3.16466	0.989	0.313	3.54265e-122
CA1	D09A	B	ENDO-A4	3	APOA1	1.86775e-100	3.47531	1	0.877	4.17086e-96
CA1	D09A	B	ENDO-A4	3	APOC1	5.47811e-100	2.38799	1	0.898	1.22332e-95
CA1	D09A	B	ENDO-A4	3	S100A13	2.24897e-96	2.63828	0.994	0.771	5.02218e-92
CA1	D09A	B	ENDO-A4	3	S100A10	5.49583e-90	2.53525	0.994	0.887	1.22727e-85
CA1	D09A	B	ENDO-A4	3	APOA2	1.75972e-86	2.54654	1	0.898	3.92962e-82
CA1	D09A	B	ENDO-A4	3	CDKN1C	4.74199e-86	2.40496	0.994	0.694	1.05893e-81
CA1	D09A	B	ENDO-A4	3	TAGLN	8.12535e-33	2.36044	0.174	0.014	1.81447e-28
CA1	D09A	B	ENDOTH	4	GNG11	0	4.65387	0.918	0.005	0
CA1	D09A	B	ENDOTH	4	BST2	1.00961e-301	2.74897	0.786	0.001	2.25456e-297
CA1	D09A	B	ENDOTH	4	SOST	4.39761e-261	3.24107	0.684	0.001	9.82031e-257
CA1	D09A	B	ENDOTH	4	TFPI2	2.54455e-227	3.9073	0.704	0.008	5.68224e-223
CA1	D09A	B	ENDOTH	4	CRHBP	1.05367e-148	3.08652	0.582	0.016	2.35296e-144
CA1	D09A	B	ENDOTH	4	IFITM3	4.46735e-113	3.31992	0.959	0.155	9.97605e-109
CA1	D09A	B	ENDOTH	4	VIM	1.74606e-76	3.216	1	0.269	3.89912e-72
CA1	D09A	B	ENDOTH	4	EGFL7	2.25354e-54	2.95289	0.969	0.684	5.03238e-50
CA1	D09A	B	ENDOTH	4	RAMP2	8.51485e-53	3.43021	0.735	0.198	1.90145e-48
CA1	D09A	B	ENDOTH	4	HAPLN1	5.94067e-51	3.51511	0.806	0.277	1.32661e-46
CA1	D09A	B	UNK-C1	5	KRT7	0	3.05825	0.839	0	0
CA1	D09A	B	UNK-C1	5	POU5F1	0	2.92327	0.855	0	0
CA1	D09A	B	UNK-C1	5	CLDN10	1.40376e-207	3.14811	0.629	0.004	3.13473e-203
CA1	D09A	B	UNK-C1	5	L1TD1	2.95398e-145	2.79465	0.952	0.059	6.59654e-141
CA1	D09A	B	UNK-C1	5	HPGD	4.26173e-105	2.60261	0.839	0.066	9.51686e-101
CA1	D09A	B	UNK-C1	5	SERPINB9	4.12164e-85	2.44379	0.855	0.096	9.20403e-81
CA1	D09A	B	UNK-C1	5	TPM1	6.17105e-53	2.7008	0.919	0.187	1.37806e-48
CA1	D09A	B	UNK-C1	5	EZR	6.69924e-37	2.71807	0.984	0.765	1.49601e-32
CA1	D09A	B	UNK-C1	5	CTSV	3.29204e-35	3.29789	1	0.711	7.35145e-31
CA1	D09A	B	UNK-C1	5	KRT18	9.54952e-35	2.78866	0.984	0.843	2.1325e-30
CA1	D09A	B	ENDO-B	6	SST	6.77298e-109	2.44101	0.643	0.02	1.51247e-104
CA1	D09A	B	ENDO-B	6	SMIM32	6.36229e-84	1.91132	0.881	0.07	1.42076e-79
CA1	D09A	B	ENDO-B	6	TPPP3	5.67555e-59	2.52236	0.738	0.07	1.26741e-54
CA1	D09A	B	ENDO-B	6	DKK1	6.66629e-32	2.57736	0.952	0.291	1.48865e-27
CA1	D09A	B	ENDO-B	6	MECOM	2.86018e-25	1.15856	0.81	0.242	6.38706e-21
CA1	D09A	B	ENDO-B	6	DMD	9.14336e-23	1.25322	0.833	0.315	2.0418e-18
CA1	D09A	B	ENDO-B	6	NPY	1.01434e-21	2.26673	1	0.577	2.26512e-17
CA1	D09A	B	ENDO-B	6	RIPPLY3	8.30833e-21	1.14386	0.833	0.308	1.85533e-16
CA1	D09A	B	ENDO-B	6	SPTSSB	3.0969e-18	1.45667	0.857	0.47	6.91569e-14
CA1	D09A	B	ENDO-B	6	BEX1	1.11801e-14	1.36212	0.929	0.819	2.49663e-10
CA1	D09A	B	UNK-C2	7	EMC10	3.2253e-162	1.58118	0.882	0.01	7.20242e-158
CA1	D09A	B	UNK-C2	7	AC020909.2	2.97818e-152	1.94724	0.824	0.009	6.65056e-148
CA1	D09A	B	UNK-C2	7	ENO3	5.83818e-57	1.33867	0.706	0.027	1.30372e-52
CA1	D09A	B	UNK-C2	7	TPM1	3.62331e-22	3.91009	1	0.204	8.0912e-18
CA1	D09A	B	UNK-C2	7	NES	1.44037e-16	1.20874	0.882	0.183	3.21649e-12
CA1	D09A	B	UNK-C2	7	COL2A1	6.82229e-16	1.41902	0.941	0.245	1.52349e-11
CA1	D09A	B	UNK-C2	7	NEXN	7.4474e-16	1.35741	1	0.283	1.66308e-11
CA1	D09A	B	UNK-C2	7	MYL9	1.46653e-12	1.5782	0.765	0.177	3.27492e-08
CA1	D09A	B	UNK-C2	7	SLC25A4	1.26714e-11	1.43841	0.941	0.443	2.82964e-07
CA1	D09A	B	UNK-C2	7	HSPB1	1.50015e-10	1.21542	0.941	0.375	3.34999e-06
CA1	D09A	C	UNK-A	0	NOT DONE
CA1	D30	A	VENTR-CM	0	FBN2	1.15802e-138	1.46001	0.777	0.129	2.36457e-134
CA1	D30	A	VENTR-CM	0	HEY2	2.24387e-128	1.55889	0.694	0.069	4.58177e-124
CA1	D30	A	VENTR-CM	0	MYL3	8.39981e-109	1.39004	0.982	0.494	1.71516e-104
CA1	D30	A	VENTR-CM	0	MYH7	9.98954e-109	1.3376	0.998	0.574	2.03976e-104
CA1	D30	A	VENTR-CM	0	LINC01405	3.23153e-98	1.33806	0.703	0.164	6.59846e-94
CA1	D30	A	VENTR-CM	0	FXYD1	3.05955e-96	1.27329	0.778	0.276	6.24729e-92
CA1	D30	A	VENTR-CM	0	MYL2	1.54993e-85	3.46388	0.546	0.056	3.1648e-81
CA1	D30	A	VENTR-CM	0	FABP5	5.85937e-63	1.23254	0.662	0.258	1.19643e-58
CA1	D30	A	VENTR-CM	0	HOPX	1.1844e-59	1.19704	0.713	0.306	2.41844e-55
CA1	D30	A	VENTR-CM	0	NPPB	8.21792e-16	1.89521	0.271	0.104	1.67802e-11
CA1	D30	A	ATR-CM	1	MYH6	3.86098e-163	3.89211	0.641	0.04	7.88374e-159
CA1	D30	A	ATR-CM	1	SFRP1	7.5504e-138	1.81575	0.96	0.767	1.54172e-133
CA1	D30	A	ATR-CM	1	BTG1	3.84471e-124	1.61488	0.969	0.819	7.85052e-120
CA1	D30	A	ATR-CM	1	COL4A6	1.22668e-123	1.43463	0.693	0.176	2.50475e-119
CA1	D30	A	ATR-CM	1	NR2F2	1.69386e-121	1.49761	0.603	0.099	3.45869e-117
CA1	D30	A	ATR-CM	1	SFRP5	9.16049e-117	1.78219	0.686	0.183	1.87048e-112
CA1	D30	A	ATR-CM	1	BMP4	1.11071e-68	1.46229	0.279	0.007	2.26795e-64
CA1	D30	A	ATR-CM	1	PRDX1	1.03391e-47	1.45363	0.848	0.708	2.11114e-43
CA1	D30	A	ATR-CM	1	ACTA2	1.30551e-34	2.00115	0.14	0.002	2.66572e-30
CA1	D30	A	ATR-CM	1	NPPA	1.05466e-23	1.46867	0.655	0.477	2.15351e-19
CA1	D30	B	CFIBRO	0	TGFBI	4.62612e-260	2.95417	0.952	0.149	9.44608e-256
CA1	D30	B	CFIBRO	0	VCAN	3.14002e-246	2.89742	0.932	0.112	6.41161e-242
CA1	D30	B	CFIBRO	0	DLK1	3.46921e-242	5.34887	0.862	0.052	7.08378e-238
CA1	D30	B	CFIBRO	0	FN1	3.19628e-224	3.09382	0.9	0.082	6.52649e-220
CA1	D30	B	CFIBRO	0	LUM	8.89479e-224	3.37839	0.97	0.44	1.81623e-219
CA1	D30	B	CFIBRO	0	COL1A2	1.0271e-220	3.00715	0.976	0.472	2.09725e-216
CA1	D30	B	CFIBRO	0	IGFBP7	3.2141e-214	2.90986	0.893	0.09	6.56288e-210
CA1	D30	B	CFIBRO	0	SERPINE2	1.00696e-180	3.88291	0.745	0.061	2.0561e-176
CA1	D30	B	CFIBRO	0	TIMP1	1.39082e-177	3.219	0.922	0.372	2.83992e-173
CA1	D30	B	CFIBRO	0	SCG2	1.35227e-162	2.72787	0.701	0.066	2.7612e-158
CA1	D30	B	EPI	1	MGST1	4.69814e-263	2.38029	0.948	0.091	9.59314e-259
CA1	D30	B	EPI	1	CALB2	1.11583e-225	1.76128	0.887	0.113	2.27841e-221
CA1	D30	B	EPI	1	RARRES2	6.29093e-224	2.37249	0.941	0.165	1.28454e-219
CA1	D30	B	EPI	1	TM4SF1	6.14544e-196	2.33936	0.904	0.185	1.25484e-191
CA1	D30	B	EPI	1	ITLN1	1.04876e-183	3.50088	0.65	0.026	2.14145e-179
CA1	D30	B	EPI	1	TNNT1	5.67358e-182	2.14866	0.998	0.469	1.15849e-177
CA1	D30	B	EPI	1	RDH10	6.5061e-168	1.82454	0.833	0.18	1.32848e-163
CA1	D30	B	EPI	1	IL18	1.58505e-167	2.00154	0.852	0.196	3.23652e-163
CA1	D30	B	EPI	1	TERF1	3.23421e-146	2.08504	0.954	0.548	6.60393e-142
CA1	D30	B	EPI	1	CXCL14	2.48388e-103	1.82242	0.933	0.452	5.07184e-99
CA1	D30	B	EPDC-UNSP	2	SPRR2F	7.43007e-196	3.44067	0.929	0.204	1.51715e-191
CA1	D30	B	EPDC-UNSP	2	NPY	1.4756e-140	3.21456	0.874	0.25	3.01302e-136
CA1	D30	B	EPDC-UNSP	2	PODXL	4.20238e-133	1.46443	0.901	0.305	8.58083e-129
CA1	D30	B	EPDC-UNSP	2	NPNT	1.36301e-125	1.76984	0.924	0.373	2.78312e-121
CA1	D30	B	EPDC-UNSP	2	SLC7A7	1.53967e-123	1.71243	0.969	0.571	3.14384e-119
CA1	D30	B	EPDC-UNSP	2	OGFRL1	1.43364e-116	1.65998	0.877	0.376	2.92735e-112
CA1	D30	B	EPDC-UNSP	2	SARAF	5.54475e-108	1.4211	0.99	0.966	1.13218e-103
CA1	D30	B	EPDC-UNSP	2	KPNA2	4.35859e-74	1.56099	0.812	0.404	8.89981e-70
CA1	D30	B	EPDC-UNSP	2	PLA2G2A	7.95248e-34	1.54754	0.251	0.049	1.62382e-29
CA1	D30	B	EPDC-UNSP	2	SFRP2	8.66245e-31	2.15808	0.469	0.206	1.76879e-26
CA1	D30	B	VSM	3	C7	1.65891e-115	2.56172	0.513	0.015	3.38733e-111
CA1	D30	B	VSM	3	PDLIM3	1.24834e-51	2.72973	0.962	0.362	2.54898e-47
CA1	D30	B	VSM	3	PPP1R14A	3.6702e-49	2.00776	0.769	0.173	7.49418e-45
CA1	D30	B	VSM	3	BGN	1.67731e-46	1.70686	0.872	0.254	3.42489e-42
CA1	D30	B	VSM	3	ACTA2	4.75931e-31	2.02236	0.872	0.307	9.71803e-27
CA1	D30	B	VSM	3	CCL2	1.75715e-24	2.2297	0.603	0.175	3.58793e-20
CA1	D30	B	VSM	3	IGFBP2	4.02648e-22	1.69813	0.962	0.748	8.22167e-18
CA1	D30	B	VSM	3	MYLK	4.10273e-22	2.13104	0.5	0.131	8.37735e-18
CA1	D30	B	VSM	3	TAGLN	5.20644e-19	1.81564	0.885	0.489	1.0631e-14
CA1	D30	B	VSM	3	ANKRD1	4.03762e-17	1.68249	0.269	0.047	8.24441e-13
CA1	D30	C	UNK-A	0	GAPDH	1.2954e-61	2.55945	0.874	0.429	2.64508e-57
CA1	D30	C	UNK-A	0	TNNI1	2.13699e-40	3.08938	0.66	0.299	4.36351e-36
CA1	D30	C	UNK-A	0	TNNC1	1.57766e-31	3.14352	0.516	0.166	3.22142e-27
CA1	D30	C	UNK-A	0	PLN	1.39348e-24	2.42506	0.628	0.467	2.84536e-20
CA1	D30	C	UNK-A	0	MYL4	6.99731e-22	2.58553	0.547	0.302	1.42878e-17
CA1	D30	C	UNK-A	0	MYL3	9.59891e-22	2.67429	0.39	0.115	1.96e-17
CA1	D30	C	UNK-A	0	FABP3	4.57428e-19	2.29558	0.34	0.092	9.34022e-15
CA1	D30	C	UNK-A	0	CRYAB	2.45604e-18	2.56247	0.428	0.189	5.01498e-14
CA1	D30	C	UNK-A	0	CSRP3	3.85832e-13	2.42126	0.455	0.29	7.87831e-09
CA1	D30	C	UNK-A	0	MYL2	8.30679e-06	2.64757	0.131	0.041	0.169616
CA1	D30	C	UNK-B	1	MT-ND6	4.68156e-97	3.13385	0.873	0.151	9.55928e-93
CA1	D30	C	UNK-B	1	EMC10	1.70943e-96	4.82478	0.8	0.101	3.49048e-92
CA1	D30	C	UNK-B	1	MT-CO2	3.24578e-86	2.8678	0.943	0.562	6.62756e-82
CA1	D30	C	UNK-B	1	MT-ND1	6.18765e-86	2.82628	0.951	0.561	1.26346e-81
CA1	D30	C	UNK-B	1	MT-CO3	6.54073e-85	2.81493	0.943	0.538	1.33555e-80
CA1	D30	C	UNK-B	1	MT-ATP6	7.36822e-85	2.92525	0.955	0.575	1.50452e-80
CA1	D30	C	UNK-B	1	MT-CYB	1.17459e-84	2.87317	0.939	0.559	2.3984e-80
CA1	D30	C	UNK-B	1	MT-ND5	2.29445e-83	2.70305	0.951	0.575	4.68504e-79
CA1	D30	C	UNK-B	1	MT-ND3	4.29519e-83	2.6782	0.947	0.551	8.77035e-79
CA1	D30	C	UNK-B	1	MALAT1	6.49996e-80	2.66555	0.951	0.613	1.32723e-75
CA1	D30	C	UNK-C	2	LGALS3	2.38281e-102	2.77182	0.914	0.055	4.86546e-98
CA1	D30	C	UNK-C	2	FTL	8.94954e-101	4.17238	1	0.102	1.82741e-96
CA1	D30	C	UNK-C	2	SELENOP	3.35653e-81	2.78421	0.871	0.071	6.8537e-77
CA1	D30	C	UNK-C	2	AFP	6.80905e-47	5.3942	0.29	0	1.39034e-42
CA1	D30	C	UNK-C	2	FGB	6.80905e-47	4.48724	0.29	0	1.39034e-42
CA1	D30	C	UNK-C	2	APOA2	3.63786e-45	2.75515	0.28	0	7.42814e-41
CA1	D30	C	UNK-C	2	TTR	1.92543e-43	6.18188	0.269	0	3.93154e-39
CA1	D30	C	UNK-C	2	SERPINA1	1.92543e-43	2.83328	0.269	0	3.93154e-39
CA1	D30	C	UNK-C	2	SPINK1	1.62949e-39	3.04791	0.28	0.004	3.32726e-35
CA1	D30	C	UNK-C	2	APOA1	7.38018e-29	4.03346	0.312	0.025	1.50696e-24

## Sheet: 3-Integr.CCDEG
Condition (Table S9)	Day	Shared Cell Types: n=10 (Fig S9B)	Shared Possible Cell Subtype	cluster	TOP Conserved Cluster DEG (CCDEG)	CTRL_p_val	CTRL_avg_log2FC	CTRL_pct.1	CTRL_pct.2	CTRL_p_val_adj	PAT_p_val	PAT_avg_log2FC	PAT_pct.1	PAT_pct.2	PAT_p_val_adj	max_pval	minimump_p_val	avg_fc
CA1PA1.Integrated	D00	Pluripotent	PP-A1	0	H2AFZ	0	0.634883	0.998	0.868	0	0	0.663704	0.999	0.871	0	0	0	0.649293
CA1PA1.Integrated	D00	Pluripotent	PP-A1	0	HIST1H4C	0	0.93161	0.92	0.452	0	1.29431e-301	0.842401	0.938	0.545	2.92358e-297	1.29431e-301	0	0.887006
CA1PA1.Integrated	D00	Pluripotent	PP-A1	0	FABP5	0	0.645434	0.994	0.692	0	0	0.850475	0.994	0.682	0	0	0	0.747955
CA1PA1.Integrated	D00	Pluripotent	PP-A1	0	MGST1	0	0.549743	0.995	0.685	0	0	0.656155	0.997	0.744	0	0	0	0.602949
CA1PA1.Integrated	D00	Pluripotent	PP-A1	0	KRT18	0	0.602819	0.989	0.585	0	0	0.694366	0.989	0.631	0	0	0	0.648593
CA1PA1.Integrated	D00	Pluripotent	PP-A1	0	RAN	0	0.539133	0.997	0.844	0	0	0.664679	0.998	0.847	0	0	0	0.601906
CA1PA1.Integrated	D00	Pluripotent	PP-A1	0	PSMB5	0	0.542547	0.987	0.554	0	0	0.655931	0.992	0.602	0	0	0	0.599239
CA1PA1.Integrated	D00	Pluripotent	PP-A1	0	C1QBP	0	0.553112	0.996	0.73	0	0	0.758075	0.996	0.756	0	0	0	0.655594
CA1PA1.Integrated	D00	Pluripotent	PP-A1	0	SNRPD1	0	0.506383	0.994	0.674	0	0	0.672555	0.995	0.693	0	0	0	0.589469
CA1PA1.Integrated	D00	Pluripotent	PP-A1	0	PSMB1	8.40801e-271	0.494333	0.994	0.656	1.8992e-266	0	0.697783	0.995	0.653	0	8.40801e-271	0	0.596058
CA1PA1.Integrated	D00	Unknown	UNK-B	1	MTRNR2L12	0	2.06031	0.921	0.773	0	0	2.1813	0.921	0.787	0	0	0	2.12081
CA1PA1.Integrated	D00	Unknown	UNK-B	1	MT-ND1	0	2.35987	0.985	0.942	0	0	2.44255	0.992	0.974	0	0	0	2.40121
CA1PA1.Integrated	D00	Unknown	UNK-B	1	MT-CO1	0	2.54595	0.989	0.946	0	0	2.65634	0.992	0.974	0	0	0	2.60114
CA1PA1.Integrated	D00	Unknown	UNK-B	1	MT-CO2	0	2.52524	0.987	0.947	0	0	2.62098	0.992	0.976	0	0	0	2.57311
CA1PA1.Integrated	D00	Unknown	UNK-B	1	MT-ATP6	0	2.72648	0.988	0.953	0	0	2.85181	0.992	0.977	0	0	0	2.78915
CA1PA1.Integrated	D00	Unknown	UNK-B	1	MT-CO3	0	2.67181	0.988	0.945	0	0	2.7893	0.992	0.974	0	0	0	2.73056
CA1PA1.Integrated	D00	Unknown	UNK-B	1	MT-ND3	0	2.36111	0.986	0.938	0	0	2.4382	0.992	0.972	0	0	0	2.39965
CA1PA1.Integrated	D00	Unknown	UNK-B	1	MT-ND5	0	2.23267	0.988	0.935	0	0	2.29043	0.994	0.967	0	0	0	2.26155
CA1PA1.Integrated	D00	Unknown	UNK-B	1	MT-ND6	0	2.85031	0.968	0.708	0	0	3.00357	0.972	0.741	0	0	0	2.92694
CA1PA1.Integrated	D00	Unknown	UNK-B	1	MT-CYB	0	2.55258	0.986	0.942	0	0	2.63152	0.991	0.973	0	0	0	2.59205
CA1PA1.Integrated	D00	Unknown	UNK-A	2	HSP90AB1	1.03615e-159	0.857806	0.963	0.983	2.34047e-155	2.40104e-25	0.54652	0.936	0.98	5.42348e-21	2.40104e-25	2.07231e-159	0.702163
CA1PA1.Integrated	D00	Unknown	UNK-A	2	HMGB1	2.54051e-139	0.780904	0.946	0.978	5.73851e-135	7.07939e-31	0.566452	0.926	0.975	1.59909e-26	7.07939e-31	5.08102e-139	0.673678
CA1PA1.Integrated	D00	Unknown	UNK-A	2	HNRNPA2B1	4.33128e-114	0.865716	0.917	0.976	9.78349e-110	6.96885e-23	0.581667	0.877	0.973	1.57412e-18	6.96885e-23	8.66256e-114	0.723692
CA1PA1.Integrated	D00	Unknown	UNK-A	2	HNRNPA3	2.99518e-50	0.86899	0.724	0.943	6.76552e-46	1.35244e-14	0.668014	0.702	0.944	3.05489e-10	1.35244e-14	5.99036e-50	0.768502
CA1PA1.Integrated	D00	Unknown	UNK-A	2	DDX18	6.5252e-18	0.646192	0.4	0.868	1.47391e-13	5.13149e-06	0.679231	0.454	0.869	0.11591	5.13149e-06	1.30504e-17	0.662712
CA1PA1.Integrated	D00	Unknown	UNK-A	2	KRT8	2.74707e-05	0.871091	0.413	0.762	0.620509	4.79549e-17	0.527186	0.306	0.686	1.08321e-12	2.74707e-05	9.59099e-17	0.699139
CA1PA1.Integrated	D00	Unknown	UNK-A	2	UBC	5.61382e-13	0.893178	0.611	0.889	1.26805e-08	0.690253	0.612616	0.548	0.878	1	0.690253	1.12276e-12	0.752897
CA1PA1.Integrated	D00	Unknown	UNK-A	2	PLCG2	1.98893e-07	1.06362	0.058	0.125	0.00449259	0.108052	1.57123	0.092	0.129	1	0.108052	3.97786e-07	1.31742
CA1PA1.Integrated	D00	Unknown	UNK-A	2	FUS	0.438142	0.574827	0.58	0.957	1	8.919e-07	0.739213	0.69	0.953	0.0201462	0.438142	1.7838e-06	0.65702
CA1PA1.Integrated	D00	Unknown	UNK-A	2	SNRNP70	2.1316e-05	0.70598	0.462	0.878	0.481486	8.605e-05	0.629226	0.485	0.882	1	8.605e-05	4.26315e-05	0.667603
CA1PA1.Integrated	D00	Pluripotent	PP-C	3	LRRC75A	3.68323e-195	1.43525	0.504	0.091	8.31969e-191	0	1.42626	0.599	0.097	0	3.68323e-195	0	1.43075
CA1PA1.Integrated	D00	Pluripotent	PP-C	3	RPLP0	3.18015e-163	0.781248	0.998	0.956	7.18331e-159	2.35538e-276	0.691709	1	0.958	5.32033e-272	3.18015e-163	4.71076e-276	0.736478
CA1PA1.Integrated	D00	Pluripotent	PP-C	3	HNRNPH1	2.05052e-81	1.23806	0.843	0.733	4.63171e-77	2.01676e-147	1.19157	0.856	0.769	4.55545e-143	2.05052e-81	4.03352e-147	1.21482
CA1PA1.Integrated	D00	Pluripotent	PP-C	3	CTNNB1	4.69265e-39	1.04687	0.679	0.566	1.05998e-34	5.55424e-108	1.15104	0.728	0.569	1.25459e-103	4.69265e-39	1.11085e-107	1.09896
CA1PA1.Integrated	D00	Pluripotent	PP-C	3	NR6A1	7.57478e-50	0.88753	0.824	0.773	1.71099e-45	3.64952e-93	0.796188	0.846	0.842	8.24354e-89	7.57478e-50	7.29905e-93	0.841859
CA1PA1.Integrated	D00	Pluripotent	PP-C	3	SCD	2.46575e-48	0.802988	0.824	0.821	5.56964e-44	1.07267e-72	0.725811	0.833	0.866	2.42294e-68	2.46575e-48	2.14533e-72	0.7644
CA1PA1.Integrated	D00	Pluripotent	PP-C	3	TCF7L1	2.25378e-37	0.755311	0.768	0.757	5.09084e-33	7.19391e-65	0.658254	0.79	0.814	1.62496e-60	2.25378e-37	1.43878e-64	0.706783
CA1PA1.Integrated	D00	Pluripotent	PP-C	3	PODXL	1.05813e-43	0.785842	0.838	0.829	2.39011e-39	1.0677e-59	0.679282	0.817	0.846	2.41171e-55	1.05813e-43	2.13539e-59	0.732562
CA1PA1.Integrated	D00	Pluripotent	PP-C	3	LARP1	7.27629e-49	0.83857	0.792	0.761	1.64357e-44	1.03527e-39	0.660833	0.746	0.806	2.33848e-35	1.03527e-39	1.45526e-48	0.749702
CA1PA1.Integrated	D00	Pluripotent	PP-C	3	PPP1CB	1.22979e-27	0.770397	0.614	0.511	2.77785e-23	9.97992e-33	0.71886	0.578	0.533	2.25426e-28	1.22979e-27	1.99598e-32	0.744629
CA1PA1.Integrated	D00	Pluripotent	PP-A2	4	DDIT4	0	1.66386	0.947	0.362	0	1.25465e-245	1.39537	0.89	0.253	2.83401e-241	1.25465e-245	0	1.52962
CA1PA1.Integrated	D00	Pluripotent	PP-A2	4	BNIP3	0	2.00074	0.976	0.347	0	0	1.98395	0.92	0.198	0	0	0	1.99234
CA1PA1.Integrated	D00	Pluripotent	PP-A2	4	IGFBP2	8.50986e-285	1.33235	1	0.93	1.92221e-280	2.3516e-163	1.12229	1	0.946	5.31179e-159	2.3516e-163	1.70197e-284	1.22732
CA1PA1.Integrated	D00	Pluripotent	PP-A2	4	PGK1	3.45845e-257	1.26618	0.998	0.859	7.81195e-253	1.1124e-170	1.23304	1	0.856	2.51269e-166	1.1124e-170	6.9169e-257	1.24961
CA1PA1.Integrated	D00	Pluripotent	PP-A2	4	LDHA	6.12814e-243	1.18165	0.994	0.88	1.38422e-238	2.52911e-155	1.12202	0.998	0.875	5.71276e-151	2.52911e-155	1.22563e-242	1.15184
CA1PA1.Integrated	D00	Pluripotent	PP-A2	4	SLC2A1	1.34838e-219	1.15821	0.979	0.692	3.04573e-215	4.3447e-124	1.04465	0.958	0.688	9.8138e-120	4.3447e-124	2.69677e-219	1.10143
CA1PA1.Integrated	D00	Pluripotent	PP-A2	4	FAM162A	8.40166e-215	1.18873	0.961	0.677	1.89777e-210	6.16501e-105	0.941801	0.948	0.683	1.39255e-100	6.16501e-105	1.68033e-214	1.06526
CA1PA1.Integrated	D00	Pluripotent	PP-A2	4	C4orf3	1.36075e-157	0.873211	0.945	0.692	3.07366e-153	6.82328e-70	0.709203	0.915	0.698	1.54124e-65	6.82328e-70	2.72149e-157	0.791207
CA1PA1.Integrated	D00	Pluripotent	PP-A2	4	SLC2A3	1.51322e-111	0.736183	0.961	0.79	3.41806e-107	1.56793e-61	0.589341	0.975	0.819	3.54164e-57	1.56793e-61	3.02644e-111	0.662762
CA1PA1.Integrated	D00	Pluripotent	PP-A2	4	ADM	8.25058e-94	0.684628	0.819	0.511	1.86364e-89	1.84526e-51	0.604887	0.873	0.618	4.16806e-47	1.84526e-51	1.65012e-93	0.644758
CA1PA1.Integrated	D00	Pluripotent	PP-B	5	IRX2	7.90653e-140	1.1368	0.786	0.32	1.78593e-135	3.95825e-198	1.07777	0.718	0.152	8.9409e-194	7.90653e-140	7.9165e-198	1.10729
CA1PA1.Integrated	D00	Pluripotent	PP-B	5	ID1	3.128e-150	1.762	0.907	0.524	7.06553e-146	2.11659e-122	1.73631	0.935	0.629	4.78095e-118	2.11659e-122	6.25601e-150	1.74915
CA1PA1.Integrated	D00	Pluripotent	PP-B	5	BNIP3	3.67512e-144	1.35181	0.881	0.362	8.30136e-140	5.18405e-141	1.2185	0.74	0.207	1.17097e-136	5.18405e-141	7.35024e-144	1.28516
CA1PA1.Integrated	D00	Pluripotent	PP-B	5	DDIT4	1.23772e-140	1.21239	0.881	0.376	2.79575e-136	8.39804e-142	1.18397	0.808	0.259	1.89695e-137	1.23772e-140	1.67961e-141	1.19818
CA1PA1.Integrated	D00	Pluripotent	PP-B	5	APELA	4.16304e-119	0.935678	0.796	0.358	9.40348e-115	1.43639e-64	0.626758	0.644	0.287	3.24451e-60	1.43639e-64	8.32609e-119	0.781218
CA1PA1.Integrated	D00	Pluripotent	PP-B	5	MALAT1	4.86207e-112	1.2925	0.987	0.805	1.09824e-107	1.83222e-43	0.825186	0.941	0.793	4.13862e-39	1.83222e-43	9.72414e-112	1.05884
CA1PA1.Integrated	D00	Pluripotent	PP-B	5	USP9X	1.26094e-99	0.978446	0.951	0.716	2.84821e-95	3.51204e-91	0.888744	0.957	0.709	7.933e-87	3.51204e-91	2.52188e-99	0.933595
CA1PA1.Integrated	D00	Pluripotent	PP-B	5	PLA2G16	1.54484e-82	0.844062	0.881	0.604	3.48949e-78	5.01287e-33	0.592789	0.793	0.597	1.13231e-28	5.01287e-33	3.08969e-82	0.718426
CA1PA1.Integrated	D00	Pluripotent	PP-B	5	LITAF	3.44033e-75	0.800122	0.871	0.606	7.77102e-71	6.82296e-45	0.637274	0.901	0.704	1.54117e-40	6.82296e-45	6.88066e-75	0.718698
CA1PA1.Integrated	D00	Pluripotent	PP-B	5	CKB	5.70048e-59	0.662511	0.979	0.827	1.28762e-54	4.14691e-60	0.739553	0.985	0.796	9.36704e-56	5.70048e-59	8.29382e-60	0.701032
CA1PA1.Integrated	D00	Pluripotent	PP-D	6	NOT DONE
CA1PA1.Integrated	D09B	EPDC	EPDC	0	S100A10	0	2.08614	0.847	0.185	0	0	1.76626	0.912	0.343	0	0	0	1.9262
CA1PA1.Integrated	D09B	EPDC	EPDC	0	TMSB10	0	2.09308	0.983	0.259	0	0	1.71082	0.987	0.436	0	0	0	1.90195
CA1PA1.Integrated	D09B	EPDC	EPDC	0	CXCL14	0	1.61316	0.282	0.026	0	0	2.22972	0.387	0.032	0	0	0	1.92144
CA1PA1.Integrated	D09B	EPDC	EPDC	0	SOX4	0	1.89323	0.974	0.387	0	0	1.68859	0.969	0.45	0	0	0	1.79091
CA1PA1.Integrated	D09B	EPDC	EPDC	0	AKAP12	0	2.2369	0.867	0.251	0	0	1.61934	0.89	0.425	0	0	0	1.92812
CA1PA1.Integrated	D09B	EPDC	EPDC	0	TMSB4X	0	2.21717	0.9	0.152	0	0	1.6295	0.938	0.341	0	0	0	1.92334
CA1PA1.Integrated	D09B	EPDC	EPDC	0	SFRP1	0	2.71319	0.855	0.276	0	0	2.10318	0.813	0.311	0	0	0	2.40819
CA1PA1.Integrated	D09B	EPDC	EPDC	0	IFITM3	0	1.93874	0.959	0.362	0	0	1.6886	0.965	0.482	0	0	0	1.81367
CA1PA1.Integrated	D09B	EPDC	EPDC	0	ACTG1	0	2.25454	0.991	0.289	0	0	1.62595	0.994	0.435	0	0	0	1.94025
CA1PA1.Integrated	D09B	EPDC	EPDC	0	BST2	0	2.22394	0.945	0.258	0	0	1.98056	0.966	0.37	0	0	0	2.10225
CA1PA1.Integrated	D09B	Cardiac Progenitors	CP-A	1	NEXN	0	1.17672	0.891	0.306	0	0	1.34237	0.862	0.248	0	0	0	1.25954
CA1PA1.Integrated	D09B	Cardiac Progenitors	CP-A	1	TNNI1	0	1.17016	0.982	0.421	0	0	1.54768	0.982	0.514	0	0	0	1.35892
CA1PA1.Integrated	D09B	Cardiac Progenitors	CP-A	1	ATP5MC3	0	1.28846	0.975	0.604	0	0	1.32758	0.962	0.622	0	0	0	1.30802
CA1PA1.Integrated	D09B	Cardiac Progenitors	CP-A	1	HAPLN1	0	1.2803	0.685	0.182	0	0	1.90458	0.819	0.219	0	0	0	1.59244
CA1PA1.Integrated	D09B	Cardiac Progenitors	CP-A	1	MEF2C	0	1.49416	0.854	0.246	0	0	1.68978	0.851	0.17	0	0	0	1.59197
CA1PA1.Integrated	D09B	Cardiac Progenitors	CP-A	1	RSPO3	0	1.91444	0.686	0.1	0	0	1.36748	0.541	0.117	0	0	0	1.64096
CA1PA1.Integrated	D09B	Cardiac Progenitors	CP-A	1	ACTA2	0	1.22081	0.804	0.3	0	0	1.71986	0.848	0.247	0	0	0	1.47033
CA1PA1.Integrated	D09B	Cardiac Progenitors	CP-A	1	ATP5MC1	0	1.33246	0.831	0.269	0	0	1.32478	0.785	0.273	0	0	0	1.32862
CA1PA1.Integrated	D09B	Cardiac Progenitors	CP-A	1	EEF1A2	0	1.28538	0.787	0.241	0	0	1.41189	0.692	0.139	0	0	0	1.34863
CA1PA1.Integrated	D09B	Cardiac Progenitors	CP-A	1	CHCHD10	0	1.171	0.915	0.304	0	0	1.50006	0.902	0.249	0	0	0	1.33553
CA1PA1.Integrated	D09B	Cardiomyocyte	CM/UNK-B	2	MTRNR2L12	0	2.69554	0.967	0.744	0	0	2.80681	0.976	0.793	0	0	0	2.75118
CA1PA1.Integrated	D09B	Cardiomyocyte	CM/UNK-B	2	MT-ND1	0	2.98587	0.979	0.898	0	0	2.9999	0.988	0.91	0	0	0	2.99289
CA1PA1.Integrated	D09B	Cardiomyocyte	CM/UNK-B	2	MT-ND2	0	2.64735	0.98	0.876	0	0	2.64842	0.988	0.898	0	0	0	2.64789
CA1PA1.Integrated	D09B	Cardiomyocyte	CM/UNK-B	2	MT-CO1	0	2.94372	0.988	0.897	0	0	2.99485	0.992	0.916	0	0	0	2.96928
CA1PA1.Integrated	D09B	Cardiomyocyte	CM/UNK-B	2	MT-CO2	0	3.16877	0.977	0.799	0	0	3.251	0.981	0.829	0	0	0	3.20988
CA1PA1.Integrated	D09B	Cardiomyocyte	CM/UNK-B	2	MT-ATP6	0	3.3207	0.969	0.828	0	0	3.33789	0.979	0.871	0	0	0	3.3293
CA1PA1.Integrated	D09B	Cardiomyocyte	CM/UNK-B	2	MT-CO3	0	3.35092	0.973	0.831	0	0	3.35507	0.985	0.872	0	0	0	3.353
CA1PA1.Integrated	D09B	Cardiomyocyte	CM/UNK-B	2	MT-ND3	0	2.64341	0.976	0.859	0	0	2.77137	0.979	0.869	0	0	0	2.70739
CA1PA1.Integrated	D09B	Cardiomyocyte	CM/UNK-B	2	MT-ND6	0	3.275	0.901	0.357	0	0	3.20929	0.911	0.479	0	0	0	3.24214
CA1PA1.Integrated	D09B	Cardiomyocyte	CM/UNK-B	2	MT-CYB	0	2.92833	0.974	0.826	0	0	3.05117	0.976	0.821	0	0	0	2.98975
CA1PA1.Integrated	D09B	Cardiomyocyte	CM-A	3	NPPA	0	4.77908	0.644	0.01	0	0	4.22151	0.354	0.001	0	0	0	4.5003
CA1PA1.Integrated	D09B	Cardiomyocyte	CM-A	3	TNNT2	0	2.45377	1	0.415	0	0	2.83716	1	0.361	0	0	0	2.64546
CA1PA1.Integrated	D09B	Cardiomyocyte	CM-A	3	ACTA1	0	3.35325	0.44	0.056	0	6.17351e-271	2.87159	0.303	0.042	1.45472e-266	6.17351e-271	0	3.11242
CA1PA1.Integrated	D09B	Cardiomyocyte	CM-A	3	MYL3	0	2.58806	0.972	0.198	0	0	3.24854	0.951	0.117	0	0	0	2.9183
CA1PA1.Integrated	D09B	Cardiomyocyte	CM-A	3	TNNC1	0	2.23147	0.998	0.319	0	0	2.63467	0.996	0.267	0	0	0	2.43307
CA1PA1.Integrated	D09B	Cardiomyocyte	CM-A	3	MYL7	0	2.28836	0.998	0.334	0	0	2.87424	0.998	0.339	0	0	0	2.5813
CA1PA1.Integrated	D09B	Cardiomyocyte	CM-A	3	CRYAB	0	2.7877	0.917	0.123	0	0	2.6472	0.913	0.113	0	0	0	2.71745
CA1PA1.Integrated	D09B	Cardiomyocyte	CM-A	3	ACTC1	0	2.50843	0.999	0.352	0	0	2.88502	0.999	0.342	0	0	0	2.69672
CA1PA1.Integrated	D09B	Cardiomyocyte	CM-A	3	MYL4	0	2.30918	1	0.368	0	0	2.81747	0.999	0.311	0	0	0	2.56333
CA1PA1.Integrated	D09B	Cardiomyocyte	CM-A	3	CKM	0	2.0294	0.921	0.189	0	0	2.29015	0.895	0.13	0	0	0	2.15977
CA1PA1.Integrated	D09B	Unknown	UNK-A	4	HMGB2	1.09861e-17	1.05895	0.153	0.083	2.58876e-13	8.87529e-05	0.964874	0.191	0.167	1	8.87529e-05	2.19722e-17	1.01191
CA1PA1.Integrated	D09B	Unknown	UNK-A	4	JPT1	4.98763e-07	0.837779	0.205	0.344	0.0117529	3.14418e-13	0.73536	0.205	0.391	7.40894e-09	4.98763e-07	6.28835e-13	0.786569
CA1PA1.Integrated	D09B	Unknown	UNK-A	4	HMGB1	0.000401012	1.07997	0.451	0.583	1	2.40498e-09	0.882056	0.552	0.683	5.66709e-05	0.000401012	4.80996e-09	0.981012
CA1PA1.Integrated	D09B	Unknown	UNK-A	4	UBE2S	0.281533	0.951055	0.158	0.198	1	9.34758e-07	0.614942	0.159	0.259	0.0220266	0.281533	1.86951e-06	0.782999
CA1PA1.Integrated	D09B	Unknown	UNK-A	4	TUBA1B	0.107762	0.995955	0.414	0.535	1	9.54695e-07	0.816521	0.466	0.512	0.0224964	0.107762	1.90939e-06	0.906238
CA1PA1.Integrated	D09B	Unknown	UNK-A	4	PLCG2	3.07641e-06	3.30328	0.151	0.252	0.0724925	0.136504	3.03026	0.181	0.242	1	0.136504	6.15281e-06	3.16677
CA1PA1.Integrated	D09B	Unknown	UNK-A	4	HIST1H4C	0.00674141	1.08467	0.25	0.369	1	0.0283175	0.966317	0.349	0.425	1	0.0283175	0.0134374	1.0255
CA1PA1.Integrated	D09B	Unknown	UNK-A	4	H2AFZ	0.0287242	1.16716	0.324	0.382	1	0.0586981	0.725557	0.33	0.474	1	0.0586981	0.0566234	0.946358
CA1PA1.Integrated	D09B	Unknown	UNK-A	4	ATP5ME	0.0629199	0.696132	0.437	0.724	1	0.730315	0.869432	0.449	0.725	1	0.730315	0.121881	0.782782
CA1PA1.Integrated	D09B	Unknown	UNK-A	4	KPNA2	0.148317	1.11972	0.138	0.138	1	0.303276	0.912599	0.153	0.189	1	0.303276	0.274636	1.01616
CA1PA1.Integrated	D09B	Cardiac Progenitors	CP-B	5	CKS1B	0	2.32826	0.895	0.047	0	0	1.8722	0.853	0.098	0	0	0	2.10023
CA1PA1.Integrated	D09B	Cardiac Progenitors	CP-B	5	CENPF	0	3.09308	0.895	0.041	0	0	2.15743	0.82	0.101	0	0	0	2.62526
CA1PA1.Integrated	D09B	Cardiac Progenitors	CP-B	5	H2AFZ	0	2.65761	0.986	0.351	0	0	2.0188	0.985	0.428	0	0	0	2.3382
CA1PA1.Integrated	D09B	Cardiac Progenitors	CP-B	5	HMGB2	0	2.76906	0.928	0.054	0	0	2.12739	0.891	0.122	0	0	0	2.44823
CA1PA1.Integrated	D09B	Cardiac Progenitors	CP-B	5	CCNB1	0	2.17	0.733	0.033	0	0	1.7629	0.707	0.069	0	0	0	1.96645
CA1PA1.Integrated	D09B	Cardiac Progenitors	CP-B	5	PTTG1	0	2.60118	0.82	0.049	0	0	2.16148	0.814	0.108	0	0	0	2.38133
CA1PA1.Integrated	D09B	Cardiac Progenitors	CP-B	5	TOP2A	0	2.63007	0.816	0.032	0	0	1.72856	0.744	0.086	0	0	0	2.17931
CA1PA1.Integrated	D09B	Cardiac Progenitors	CP-B	5	UBE2S	0	2.51629	0.926	0.164	0	0	1.98058	0.88	0.21	0	0	0	2.24844
CA1PA1.Integrated	D09B	Cardiac Progenitors	CP-B	5	TUBA1B	5.83373e-272	2.5583	0.994	0.504	1.37466e-267	0	2.16816	0.98	0.478	0	5.83373e-272	0	2.36323
CA1PA1.Integrated	D09B	Cardiac Progenitors	CP-B	5	HIST1H4C	7.70645e-195	3.23067	0.853	0.338	1.81595e-190	6.39194e-204	2.79073	0.819	0.392	1.5062e-199	7.70645e-195	1.27839e-203	3.0107
CA1PA1.Integrated	D09B	Ectoderm	ECTO-A	6	SOX2	0	2.50876	0.921	0.016	0	0	2.19452	0.872	0.036	0	0	0	2.35164
CA1PA1.Integrated	D09B	Ectoderm	ECTO-A	6	SFRP2	0	4.117	0.929	0.019	0	0	2.57388	0.75	0.046	0	0	0	3.34544
CA1PA1.Integrated	D09B	Ectoderm	ECTO-A	6	TUBB2B	0	2.49686	0.898	0.019	0	0	1.92862	0.754	0.048	0	0	0	2.21274
CA1PA1.Integrated	D09B	Ectoderm	ECTO-A	6	CYP26C1	0	2.02702	0.551	0.002	0	0	2.91065	0.801	0.008	0	0	0	2.46884
CA1PA1.Integrated	D09B	Ectoderm	ECTO-A	6	CRABP1	0	4.57566	0.961	0.015	0	0	3.95663	0.953	0.046	0	0	0	4.26615
CA1PA1.Integrated	D09B	Ectoderm	ECTO-A	6	TTYH1	0	2.27015	0.882	0.021	0	0	1.84277	0.703	0.033	0	0	0	2.05646
CA1PA1.Integrated	D09B	Ectoderm	ECTO-A	6	NR2F1	3.19211e-167	2.183	0.929	0.124	7.52188e-163	0	2.40917	0.97	0.167	0	3.19211e-167	0	2.29609
CA1PA1.Integrated	D09B	Ectoderm	ECTO-A	6	NEFM	1.37775e-119	2.05234	0.189	0.006	3.24653e-115	0	3.1016	0.509	0.015	0	1.37775e-119	0	2.57697
CA1PA1.Integrated	D09B	Ectoderm	ECTO-A	6	IGFBP2	1.14007e-109	3.28509	0.992	0.307	2.68647e-105	0	3.65438	0.996	0.339	0	1.14007e-109	0	3.46974
CA1PA1.Integrated	D09B	Ectoderm	ECTO-A	6	PRTG	3.12618e-77	2.21042	0.976	0.487	7.36652e-73	1.4071e-230	1.84996	0.989	0.533	3.31569e-226	3.12618e-77	2.8142e-230	2.03019
CA1PA1.Integrated	D09B	Ectoderm	ECTO-B	7	SIX3	0	2.6958	0.866	0.003	0	0	2.12815	0.743	0.004	0	0	0	2.41198
CA1PA1.Integrated	D09B	Ectoderm	ECTO-B	7	SOX2	0	2.78797	0.945	0.013	0	0	2.31248	0.938	0.039	0	0	0	2.55022
CA1PA1.Integrated	D09B	Ectoderm	ECTO-B	7	SFRP2	0	3.45778	0.957	0.016	0	0	3.87581	0.946	0.045	0	0	0	3.6668
CA1PA1.Integrated	D09B	Ectoderm	ECTO-B	7	TUBB2B	0	1.94152	0.805	0.017	0	0	2.09944	0.841	0.05	0	0	0	2.02048
CA1PA1.Integrated	D09B	Ectoderm	ECTO-B	7	PAX6	0	1.98762	0.732	0.007	0	0	2.08268	0.704	0.013	0	0	0	2.03515
CA1PA1.Integrated	D09B	Ectoderm	ECTO-B	7	CCND1	0	2.47579	0.957	0.034	0	0	2.34415	0.964	0.077	0	0	0	2.40997
CA1PA1.Integrated	D09B	Ectoderm	ECTO-B	7	CRABP1	0	3.18603	0.848	0.014	0	0	3.05335	0.9	0.054	0	0	0	3.11969
CA1PA1.Integrated	D09B	Ectoderm	ECTO-B	7	LIN28A	8.54951e-245	2.25512	0.976	0.133	2.01461e-240	3.35439e-299	1.77925	0.959	0.245	7.9043e-295	8.54951e-245	6.70879e-299	2.01718
CA1PA1.Integrated	D09B	Ectoderm	ECTO-B	7	DLK1	2.03449e-262	3.66073	0.927	0.106	4.79407e-258	2.71357e-268	2.31456	0.756	0.133	6.39426e-264	2.03449e-262	5.42715e-268	2.98764
CA1PA1.Integrated	D09B	Ectoderm	ECTO-B	7	HMGA1	2.12884e-106	2.42794	0.994	0.536	5.01639e-102	5.4316e-223	2.03168	0.997	0.599	1.2799e-218	2.12884e-106	1.08632e-222	2.22981
CA1PA1.Integrated	D09B	Unknown	UNK-C	8	NOT DONE
CA1PA1.Integrated	D09B	Endoderm	ENDO	9	NOT DONE
CA1PA1.Integrated	D09B	Endothelium	ENDOTH	10	NOT DONE
CA1PA1.Integrated	D16	Cardiomyocyte	CM-A1	0	TNNT2	0	1.91576	0.965	0.317	0	0	1.86512	0.96	0.358	0	0	0	1.89044
CA1PA1.Integrated	D16	Cardiomyocyte	CM-A1	0	TNNI1	0	1.85668	0.988	0.294	0	0	2.00085	0.994	0.321	0	0	0	1.92876
CA1PA1.Integrated	D16	Cardiomyocyte	CM-A1	0	MYL3	0	1.9417	0.931	0.249	0	0	2.02296	0.919	0.237	0	0	0	1.98233
CA1PA1.Integrated	D16	Cardiomyocyte	CM-A1	0	TNNC1	0	1.9391	0.864	0.208	0	0	2.18967	0.912	0.195	0	0	0	2.06438
CA1PA1.Integrated	D16	Cardiomyocyte	CM-A1	0	SLC25A4	0	1.70786	0.899	0.217	0	0	1.93507	0.977	0.282	0	0	0	1.82147
CA1PA1.Integrated	D16	Cardiomyocyte	CM-A1	0	MYL7	0	1.93132	0.729	0.191	0	0	2.00269	0.874	0.269	0	0	0	1.96701
CA1PA1.Integrated	D16	Cardiomyocyte	CM-A1	0	ACTC1	0	1.77798	0.819	0.223	0	0	2.14356	0.95	0.381	0	0	0	1.96077
CA1PA1.Integrated	D16	Cardiomyocyte	CM-A1	0	TPM1	0	1.65597	0.982	0.328	0	0	1.77199	0.995	0.452	0	0	0	1.71398
CA1PA1.Integrated	D16	Cardiomyocyte	CM-A1	0	MYL4	0	1.9902	0.875	0.227	0	0	2.29209	0.883	0.171	0	0	0	2.14114
CA1PA1.Integrated	D16	Cardiomyocyte	CM-A1	0	CKM	0	1.70454	0.779	0.164	0	0	1.72021	0.859	0.193	0	0	0	1.71237
CA1PA1.Integrated	D16	EPDC	EPDC	1	S100A10	0	3.12846	0.834	0.025	0	0	2.71996	0.954	0.118	0	0	0	2.92421
CA1PA1.Integrated	D16	EPDC	EPDC	1	COL3A1	0	5.21322	0.947	0.001	0	0	4.0856	0.993	0.055	0	0	0	4.64941
CA1PA1.Integrated	D16	EPDC	EPDC	1	FN1	0	4.27107	0.918	0.008	0	0	2.43232	0.94	0.109	0	0	0	3.3517
CA1PA1.Integrated	D16	EPDC	EPDC	1	COL6A3	0	3.05339	0.743	0	0	0	3.30523	0.9	0.016	0	0	0	3.17931
CA1PA1.Integrated	D16	EPDC	EPDC	1	AKAP12	0	3.9536	0.899	0.02	0	0	2.13998	0.866	0.119	0	0	0	3.04679
CA1PA1.Integrated	D16	EPDC	EPDC	1	ACTB	0	4.46929	0.896	0.015	0	0	2.72792	0.956	0.191	0	0	0	3.5986
CA1PA1.Integrated	D16	EPDC	EPDC	1	TMSB4X	0	4.08019	0.794	0.01	0	0	2.51584	0.913	0.112	0	0	0	3.29802
CA1PA1.Integrated	D16	EPDC	EPDC	1	COL1A1	0	4.67466	0.915	0.001	0	0	3.21409	0.971	0.083	0	0	0	3.94438
CA1PA1.Integrated	D16	EPDC	EPDC	1	ACTG1	0	4.15577	0.916	0.033	0	0	3.13224	0.983	0.13	0	0	0	3.64401
CA1PA1.Integrated	D16	EPDC	EPDC	1	FTL	0	3.8086	0.909	0.031	0	0	3.04254	0.971	0.128	0	0	0	3.42557
CA1PA1.Integrated	D16	Cardiomyocyte	CM/UNK-B	2	MTRNR2L12	0	2.08037	0.912	0.699	0	0	2.37527	0.933	0.781	0	0	0	2.22782
CA1PA1.Integrated	D16	Cardiomyocyte	CM/UNK-B	2	MT-ND1	0	2.40699	0.853	0.546	0	3.70352e-293	2.32374	0.913	0.736	8.46364e-289	3.70352e-293	0	2.36537
CA1PA1.Integrated	D16	Cardiomyocyte	CM/UNK-B	2	MT-CO2	0	3.11588	0.663	0.176	0	6.31318e-295	2.80034	0.847	0.465	1.44275e-290	6.31318e-295	0	2.95811
CA1PA1.Integrated	D16	Cardiomyocyte	CM/UNK-B	2	MT-ATP6	0	3.2644	0.675	0.092	0	5.88695e-305	2.81174	0.828	0.4	1.34535e-300	5.88695e-305	0	3.03807
CA1PA1.Integrated	D16	Cardiomyocyte	CM/UNK-B	2	MT-CO3	0	3.16259	0.696	0.176	0	5.47545e-293	2.69831	0.881	0.543	1.2513e-288	5.47545e-293	0	2.93045
CA1PA1.Integrated	D16	Cardiomyocyte	CM/UNK-B	2	MT-ND4	0	2.21901	0.856	0.58	0	0	2.39196	0.931	0.646	0	0	0	2.30548
CA1PA1.Integrated	D16	Cardiomyocyte	CM/UNK-B	2	MT-ND6	0	2.08872	0.68	0.22	0	3.07191e-168	2.23836	0.684	0.421	7.02025e-164	3.07191e-168	0	2.16354
CA1PA1.Integrated	D16	Cardiomyocyte	CM/UNK-B	2	MT-CYB	0	2.95528	0.677	0.191	0	3.1881e-267	2.68623	0.824	0.465	7.28576e-263	3.1881e-267	0	2.82076
CA1PA1.Integrated	D16	Cardiomyocyte	CM/UNK-B	2	MT-CO1	8.59145e-306	2.25906	0.857	0.633	1.9634e-301	0	2.41941	0.948	0.75	0	8.59145e-306	0	2.33924
CA1PA1.Integrated	D16	Cardiomyocyte	CM/UNK-B	2	MT-ND3	1.72865e-240	2.23486	0.763	0.463	3.95049e-236	7.1473e-219	2.13654	0.859	0.625	1.63337e-214	7.1473e-219	3.45731e-240	2.1857
CA1PA1.Integrated	D16	Cardiomyocyte	CM-A2	3	ASPM	0	2.56552	0.608	0.012	0	0	2.21598	0.672	0.022	0	0	0	2.39075
CA1PA1.Integrated	D16	Cardiomyocyte	CM-A2	3	CENPF	0	3.33779	0.559	0.011	0	0	3.14031	0.804	0.026	0	0	0	3.23905
CA1PA1.Integrated	D16	Cardiomyocyte	CM-A2	3	H2AFZ	0	2.88718	0.624	0.01	0	0	2.19691	0.767	0.046	0	0	0	2.54204
CA1PA1.Integrated	D16	Cardiomyocyte	CM-A2	3	HMGB2	0	2.6068	0.598	0.015	0	0	2.39928	0.755	0.054	0	0	0	2.50304
CA1PA1.Integrated	D16	Cardiomyocyte	CM-A2	3	PTTG1	0	2.20001	0.479	0.017	0	0	2.61829	0.763	0.042	0	0	0	2.40915
CA1PA1.Integrated	D16	Cardiomyocyte	CM-A2	3	TUBB4B	0	3.05759	0.559	0.009	0	0	2.45784	0.811	0.148	0	0	0	2.75771
CA1PA1.Integrated	D16	Cardiomyocyte	CM-A2	3	MKI67	0	2.58835	0.529	0.01	0	0	2.27691	0.694	0.022	0	0	0	2.43263
CA1PA1.Integrated	D16	Cardiomyocyte	CM-A2	3	TUBA1B	0	3.5662	0.691	0.022	0	0	3.1347	0.906	0.077	0	0	0	3.35045
CA1PA1.Integrated	D16	Cardiomyocyte	CM-A2	3	TOP2A	0	2.81844	0.519	0.008	0	0	2.64474	0.743	0.031	0	0	0	2.73159
CA1PA1.Integrated	D16	Cardiomyocyte	CM-A2	3	HIST1H4C	1.81554e-282	2.76705	0.656	0.217	4.14905e-278	5.99741e-281	2.70829	0.749	0.285	1.37059e-276	5.99741e-281	3.63108e-282	2.73767
CA1PA1.Integrated	D16	Unknown	UNK-A	4	PLCG2	1.40162e-63	4.53329	0.169	0.04	3.20313e-59	1.24556e-10	3.12266	0.145	0.091	2.84647e-06	1.24556e-10	2.80324e-63	3.82798
CA1PA1.Integrated	D16	Unknown	UNK-A	4	FTL	3.01518e-17	1.60767	0.236	0.137	6.8906e-13	3.08062e-63	0.923276	0.609	0.297	7.04013e-59	3.01518e-17	6.16123e-63	1.26547
CA1PA1.Integrated	D16	Unknown	UNK-A	4	TMSB10	3.71749e-40	1.72821	0.299	0.137	8.49559e-36	2.63547e-60	1.04851	0.684	0.493	6.02284e-56	3.71749e-40	5.27094e-60	1.38836
CA1PA1.Integrated	D16	Unknown	UNK-A	4	S100A10	8.36718e-10	1.60938	0.185	0.126	1.91215e-05	1.41612e-32	0.82069	0.475	0.297	3.23625e-28	8.36718e-10	2.83223e-32	1.21504
CA1PA1.Integrated	D16	Unknown	UNK-A	4	RPS20	0.39551	1.55037	0.412	0.656	1	6.55285e-18	0.827658	0.613	0.805	1.49752e-13	0.39551	1.31057e-17	1.18901
CA1PA1.Integrated	D16	Unknown	UNK-A	4	IER5L	0.00116008	1.55814	0.098	0.154	1	1.33463e-10	0.865917	0.171	0.331	3.05002e-06	0.00116008	2.66925e-10	1.21203
CA1PA1.Integrated	D16	Unknown	UNK-A	4	KPNA2	5.45216e-07	1.96851	0.118	0.076	0.0124598	4.1495e-10	1.13929	0.172	0.112	9.48285e-06	5.45216e-07	8.299e-10	1.5539
CA1PA1.Integrated	D16	Unknown	UNK-A	4	CALM2	0.000334247	1.57241	0.18	0.291	1	4.45225e-08	0.883034	0.283	0.516	0.00101747	0.000334247	8.9045e-08	1.22772
CA1PA1.Integrated	D16	Unknown	UNK-A	4	HMGN2	0.000196244	1.42346	0.125	0.203	1	0.00628296	0.980542	0.233	0.351	1	0.00628296	0.00039245	1.202
CA1PA1.Integrated	D16	Unknown	UNK-A	4	STMN1	0.328839	1.54924	0.229	0.314	1	0.246907	0.928889	0.355	0.523	1	0.328839	0.432851	1.23906
CA1PA1.Integrated	D16	Unknown	UNK-B	5	MT-ATP6	1.22942e-197	3.62053	0.96	0.165	2.8096e-193	4.67634e-60	3.04299	0.924	0.438	1.06868e-55	4.67634e-60	2.45884e-197	3.33176
CA1PA1.Integrated	D16	Unknown	UNK-B	5	MT-CO3	1.81756e-162	3.39387	0.988	0.24	4.15368e-158	1.74337e-59	2.81473	0.941	0.574	3.98412e-55	1.74337e-59	3.63513e-162	3.1043
CA1PA1.Integrated	D16	Unknown	UNK-B	5	MT-CYB	5.53121e-147	3.351	0.96	0.251	1.26405e-142	4.53077e-59	2.80749	0.941	0.497	1.03542e-54	4.53077e-59	1.10624e-146	3.07925
CA1PA1.Integrated	D16	Unknown	UNK-B	5	MT-CO2	1.31814e-133	3.01561	0.942	0.236	3.01234e-129	1.90894e-07	1.63525	0.602	0.504	0.0043625	1.90894e-07	2.63628e-133	2.32543
CA1PA1.Integrated	D16	Unknown	UNK-B	5	MT-CO1	2.17234e-100	2.87193	0.983	0.661	4.96445e-96	3.64459e-55	2.4457	0.958	0.768	8.32899e-51	3.64459e-55	4.34468e-100	2.65882
CA1PA1.Integrated	D16	Unknown	UNK-B	5	MT-ND4	3.68341e-96	2.67384	0.983	0.614	8.41769e-92	2.05423e-53	2.20396	0.949	0.672	4.69454e-49	2.05423e-53	7.36682e-96	2.4389
CA1PA1.Integrated	D16	Unknown	UNK-B	5	MT-ND1	2.00089e-95	2.85265	0.977	0.585	4.57263e-91	1.19488e-51	2.31769	0.958	0.751	2.73066e-47	1.19488e-51	4.00177e-95	2.58517
CA1PA1.Integrated	D16	Unknown	UNK-B	5	MT-ND5	5.76952e-76	2.40088	0.936	0.631	1.31851e-71	2.16272e-34	1.92311	0.873	0.715	4.94246e-30	2.16272e-34	1.1539e-75	2.16199
CA1PA1.Integrated	D16	Unknown	UNK-B	5	MT-ND6	3.41656e-71	3.00509	0.751	0.281	7.80786e-67	5.79758e-27	2.44256	0.72	0.445	1.32492e-22	5.79758e-27	6.83311e-71	2.72382
CA1PA1.Integrated	D16	Unknown	UNK-B	5	MTRNR2L12	1.45007e-46	2.43477	0.832	0.729	3.31385e-42	1.99491e-46	2.55299	0.915	0.796	4.55896e-42	1.99491e-46	2.90014e-46	2.49388
CA1PA1.Integrated	D16	Unknown	UNK-C1	6	NOT DONE
CA1PA1.Integrated	D16	Unknown	UNK-C2	7	NOT DONE
CA1PA1.Integrated	D19	Cardiomyocyte	CM-A	0	NPPA	0	2.06092	0.645	0.312	0	0	1.55456	0.67	0.309	0	0	0	1.80774
CA1PA1.Integrated	D19	Cardiomyocyte	CM-A	0	TNNI1	0	2.33341	0.987	0.28	0	0	3.24685	0.897	0.045	0	0	0	2.79013
CA1PA1.Integrated	D19	Cardiomyocyte	CM-A	0	MYL3	0	2.34461	0.984	0.35	0	0	2.47836	0.919	0.115	0	0	0	2.41148
CA1PA1.Integrated	D19	Cardiomyocyte	CM-A	0	TNNC1	0	2.1013	0.992	0.274	0	0	1.42931	0.974	0.217	0	0	0	1.76531
CA1PA1.Integrated	D19	Cardiomyocyte	CM-A	0	MYL7	0	2.42899	0.979	0.373	0	0	2.32025	0.994	0.176	0	0	0	2.37462
CA1PA1.Integrated	D19	Cardiomyocyte	CM-A	0	MDK	0	1.96337	0.939	0.284	0	0	2.52558	0.869	0.127	0	0	0	2.24448
CA1PA1.Integrated	D19	Cardiomyocyte	CM-A	0	MYL2	0	2.14294	0.81	0.338	0	0	1.83843	0.657	0.145	0	0	0	1.99069
CA1PA1.Integrated	D19	Cardiomyocyte	CM-A	0	CKB	0	1.50442	0.865	0.174	0	0	2.93257	0.85	0.006	0	0	0	2.2185
CA1PA1.Integrated	D19	Cardiomyocyte	CM-A	0	COX5A	0	1.84634	0.985	0.277	0	0	1.81366	0.962	0.176	0	0	0	1.83
CA1PA1.Integrated	D19	Cardiomyocyte	CM-A	0	MYL4	0	2.17702	0.989	0.345	0	0	2.12001	0.945	0.149	0	0	0	2.14852
CA1PA1.Integrated	D19	Cardiomyocyte	CM/UNK-B	1	EMC10	0	2.79965	0.912	0.449	0	0	3.83579	0.869	0.368	0	0	0	3.31772
CA1PA1.Integrated	D19	Cardiomyocyte	CM/UNK-B	1	MT-ND1	0	2.86093	0.984	0.621	0	0	2.65204	0.975	0.599	0	0	0	2.75648
CA1PA1.Integrated	D19	Cardiomyocyte	CM/UNK-B	1	MT-ND2	0	2.46957	0.982	0.642	0	0	2.38809	0.976	0.675	0	0	0	2.42883
CA1PA1.Integrated	D19	Cardiomyocyte	CM/UNK-B	1	MT-CO2	0	2.69135	0.977	0.666	0	0	2.33356	0.972	0.681	0	0	0	2.51246
CA1PA1.Integrated	D19	Cardiomyocyte	CM/UNK-B	1	MT-ATP6	0	2.90137	0.98	0.597	0	0	2.51563	0.975	0.574	0	0	0	2.7085
CA1PA1.Integrated	D19	Cardiomyocyte	CM/UNK-B	1	MT-CO3	0	3.09776	0.978	0.513	0	0	2.96247	0.966	0.386	0	0	0	3.03012
CA1PA1.Integrated	D19	Cardiomyocyte	CM/UNK-B	1	MT-ND3	0	2.66422	0.978	0.628	0	0	2.47433	0.971	0.657	0	0	0	2.56927
CA1PA1.Integrated	D19	Cardiomyocyte	CM/UNK-B	1	MT-ND4	0	2.44258	0.983	0.67	0	0	2.28152	0.974	0.691	0	0	0	2.36205
CA1PA1.Integrated	D19	Cardiomyocyte	CM/UNK-B	1	MT-ND6	0	2.99486	0.928	0.096	0	0	2.49683	0.895	0.074	0	0	0	2.74585
CA1PA1.Integrated	D19	Cardiomyocyte	CM/UNK-B	1	MT-CYB	0	2.72088	0.978	0.663	0	0	2.43666	0.97	0.644	0	0	0	2.57877
CA1PA1.Integrated	D19	Unknown	UNK-A	2	TMSB4X	0	1.61543	0.857	0.356	0	1.11412e-75	2.17549	0.546	0.424	2.41118e-71	1.11412e-75	0	1.89546
CA1PA1.Integrated	D19	Unknown	UNK-A	2	RPL13A	1.39415e-296	1.87124	0.779	0.499	3.01722e-292	4.91529e-06	1.20214	0.289	0.469	0.106377	4.91529e-06	2.7883e-296	1.53669
CA1PA1.Integrated	D19	Unknown	UNK-A	2	TMSB10	8.73202e-266	1.40913	0.858	0.542	1.88978e-261	8.33401e-16	1.67878	0.506	0.556	1.80365e-11	8.33401e-16	1.7464e-265	1.54396
CA1PA1.Integrated	D19	Unknown	UNK-A	2	RPL27A	7.01195e-218	1.49483	0.776	0.653	1.51753e-213	8.51508e-54	1.96246	0.561	0.633	1.84283e-49	8.51508e-54	1.40239e-217	1.72864
CA1PA1.Integrated	D19	Unknown	UNK-A	2	S100A11	1.8026e-202	1.3205	0.623	0.252	3.90118e-198	3.05073e-07	1.65124	0.332	0.34	0.0066024	3.05073e-07	3.60519e-202	1.48587
CA1PA1.Integrated	D19	Unknown	UNK-A	2	S100A10	9.99325e-181	1.34105	0.732	0.444	2.16274e-176	1.62878e-20	1.61578	0.466	0.481	3.525e-16	1.62878e-20	1.99865e-180	1.47842
CA1PA1.Integrated	D19	Unknown	UNK-A	2	RPS20	3.03999e-174	1.67465	0.674	0.549	6.57915e-170	3.6896e-10	1.39518	0.268	0.485	7.98502e-06	3.6896e-10	6.07998e-174	1.53491
CA1PA1.Integrated	D19	Unknown	UNK-A	2	RPL38	1.94765e-98	1.32568	0.628	0.627	4.21511e-94	3.38753e-05	1.4156	0.347	0.611	0.733129	3.38753e-05	3.8953e-98	1.37064
CA1PA1.Integrated	D19	Unknown	UNK-A	2	MYL12A	5.56778e-85	1.04743	0.681	0.652	1.20498e-80	1.12235e-97	1.77244	0.636	0.66	2.429e-93	5.56778e-85	2.24471e-97	1.40994
CA1PA1.Integrated	D19	Unknown	UNK-A	2	MYL12B	2.96312e-49	1.17541	0.567	0.593	6.41279e-45	2.10251e-06	1.73962	0.432	0.595	0.0455026	2.10251e-06	5.92624e-49	1.45752
CA1PA1.Integrated	D19	EPDC	EPDC	3	COL3A1	0	3.83214	0.981	0.046	0	0	4.14303	0.983	0	0	0	0	3.98758
CA1PA1.Integrated	D19	EPDC	EPDC	3	FN1	0	4.7252	0.986	0.049	0	0	5.27566	0.985	0.013	0	0	0	5.00043
CA1PA1.Integrated	D19	EPDC	EPDC	3	PTMA	0	2.60785	0.795	0.151	0	0	4.71501	0.842	0	0	0	0	3.66143
CA1PA1.Integrated	D19	EPDC	EPDC	3	HAPLN1	0	3.25284	0.856	0.032	0	0	3.59672	0.898	0.004	0	0	0	3.42478
CA1PA1.Integrated	D19	EPDC	EPDC	3	COL1A2	0	3.58504	0.976	0.088	0	0	3.78726	0.962	0.029	0	0	0	3.68615
CA1PA1.Integrated	D19	EPDC	EPDC	3	IFITM3	0	2.55286	0.818	0.115	0	0	3.86223	0.874	0	0	0	0	3.20755
CA1PA1.Integrated	D19	EPDC	EPDC	3	COL1A1	0	4.47479	0.997	0.089	0	0	4.94848	0.993	0.031	0	0	0	4.71163
CA1PA1.Integrated	D19	EPDC	EPDC	3	ACTG1	0	3.32941	0.875	0.094	0	0	6.05835	0.908	0	0	0	0	4.69388
CA1PA1.Integrated	D19	EPDC	EPDC	3	FTL	0	2.87588	0.819	0.148	0	0	5.23483	0.852	0.024	0	0	0	4.05536
CA1PA1.Integrated	D19	EPDC	EPDC	3	LGALS1	0	3.22158	0.854	0.113	0	0	3.85275	0.886	0.023	0	0	0	3.53717
CA1PA1.Integrated	D19	Unknown	UNK-C	4	NOT DONE

## Sheet: 4-IntegrSubset.CCDEG
Condition (Table S9)	Day	Subset Data (n=11)	Shared Possible Subtype (Fig S10B)	cluster	TOP Conserved Cluster DEG (CCDEG)	CTRL_p_val	CTRL_avg_log2FC	CTRL_pct.1	CTRL_pct.2	CTRL_p_val_adj	PAT_p_val	PAT_avg_log2FC	PAT_pct.1	PAT_pct.2	PAT_p_val_adj	max_pval	minimump_p_val	avg_fc
CA1PA1.Integrated	D00	A	PP-A1	0	FABP5	1.10647e-221	0.567745	1	0.913	2.4993e-217	0	0.759992	0.999	0.875	0	1.10647e-221	0	0.663868
CA1PA1.Integrated	D00	A	PP-A1	0	HSPA5	8.67684e-152	0.589913	0.982	0.764	1.95992e-147	1.57648e-172	0.548901	0.971	0.714	3.56095e-168	8.67684e-152	3.15296e-172	0.569407
CA1PA1.Integrated	D00	A	PP-A1	0	C1QBP	6.95374e-153	0.438491	1	0.917	1.57071e-148	0	0.661242	1	0.895	0	6.95374e-153	0	0.549867
CA1PA1.Integrated	D00	A	PP-A1	0	SRSF7	2.42039e-94	0.410735	0.998	0.854	5.46717e-90	2.79629e-279	0.646926	0.999	0.833	6.31627e-275	2.42039e-94	5.59258e-279	0.52883
CA1PA1.Integrated	D00	A	PP-A1	0	SSBP1	9.80046e-139	0.451163	0.999	0.868	2.21373e-134	5.64275e-278	0.60142	1	0.838	1.27458e-273	9.80046e-139	1.12855e-277	0.526291
CA1PA1.Integrated	D00	A	PP-A1	0	SLC3A2	1.6261e-115	0.489535	0.982	0.759	3.67302e-111	9.27493e-186	0.553979	0.97	0.713	2.09502e-181	1.6261e-115	1.85499e-185	0.521757
CA1PA1.Integrated	D00	A	PP-A1	0	HSP90AA1	6.12644e-150	0.44442	1	0.972	1.38384e-145	0	0.590794	1	0.967	0	6.12644e-150	0	0.517607
CA1PA1.Integrated	D00	A	PP-A1	0	NUDC	8.91298e-132	0.46561	0.991	0.829	2.01326e-127	1.49116e-231	0.559966	0.992	0.797	3.36822e-227	8.91298e-132	2.98231e-231	0.512788
CA1PA1.Integrated	D00	A	PP-A1	0	DCAF13	1.83259e-118	0.457258	0.954	0.684	4.13945e-114	1.951e-215	0.566422	0.95	0.59	4.40692e-211	1.83259e-118	3.902e-215	0.51184
CA1PA1.Integrated	D00	A	PP-A1	0	HSPA8	4.79387e-136	0.442979	1	0.984	1.08284e-131	4.77249e-234	0.580398	1	0.965	1.07801e-229	4.79387e-136	9.54498e-234	0.511689
CA1PA1.Integrated	D00	A	PP-C	1	LRRC75A	5.29147e-154	1.38784	0.495	0.107	1.19524e-149	0	1.42233	0.598	0.11	0	5.29147e-154	0	1.40509
CA1PA1.Integrated	D00	A	PP-C	1	HNRNPH1	3.29615e-73	1.21455	0.85	0.834	7.44535e-69	3.28166e-137	1.20702	0.857	0.842	7.41261e-133	3.29615e-73	6.56331e-137	1.21078
CA1PA1.Integrated	D00	A	PP-C	1	CTNNB1	2.80394e-27	0.988128	0.678	0.657	6.33353e-23	3.85776e-94	1.15789	0.731	0.627	8.71391e-90	2.80394e-27	7.71553e-94	1.07301
CA1PA1.Integrated	D00	A	PP-C	1	MTRNR2L12	1.30919e-24	1.11213	0.776	0.834	2.95719e-20	1.66086e-25	0.777875	0.723	0.82	3.75155e-21	1.30919e-24	3.32172e-25	0.945005
CA1PA1.Integrated	D00	A	PP-C	1	PODXL	2.63067e-45	0.822449	0.846	0.918	5.94215e-41	1.65115e-66	0.762625	0.824	0.9	3.72963e-62	2.63067e-45	3.30231e-66	0.792537
CA1PA1.Integrated	D00	A	PP-C	1	NR6A1	6.39282e-38	0.779396	0.829	0.899	1.44401e-33	2.60784e-79	0.73351	0.848	0.932	5.8906e-75	6.39282e-38	5.21569e-79	0.756453
CA1PA1.Integrated	D00	A	PP-C	1	SCD	4.99341e-44	0.767569	0.832	0.923	1.12791e-39	2.33909e-71	0.738794	0.84	0.934	5.28354e-67	4.99341e-44	4.67818e-71	0.753182
CA1PA1.Integrated	D00	A	PP-C	1	LARP1	2.06091e-46	0.815449	0.804	0.872	4.65519e-42	1.25626e-35	0.657282	0.757	0.881	2.83764e-31	1.25626e-35	4.12183e-46	0.736366
CA1PA1.Integrated	D00	A	PP-C	1	TRIM71	1.92607e-25	0.749506	0.736	0.793	4.35061e-21	1.3103e-40	0.691653	0.728	0.811	2.95971e-36	1.92607e-25	2.6206e-40	0.72058
CA1PA1.Integrated	D00	A	PP-C	1	PPP1CB	6.3111e-17	0.719776	0.612	0.606	1.42555e-12	5.27633e-22	0.705382	0.576	0.599	1.19182e-17	6.3111e-17	1.05527e-21	0.712579
CA1PA1.Integrated	D00	A	PP-A2	2	BNIP3	0	2.08679	0.987	0.405	0	3.56699e-287	2.03254	0.935	0.229	8.05712e-283	3.56699e-287	0	2.05967
CA1PA1.Integrated	D00	A	PP-A2	2	DDIT4	3.575e-277	1.72979	0.966	0.423	8.0752e-273	1.99526e-191	1.43997	0.888	0.285	4.5069e-187	1.99526e-191	7.14999e-277	1.58488
CA1PA1.Integrated	D00	A	PP-A2	2	IGFBP2	1.0258e-280	1.39704	1	0.99	2.31708e-276	7.94057e-156	1.18201	1	0.988	1.79362e-151	7.94057e-156	2.0516e-280	1.28952
CA1PA1.Integrated	D00	A	PP-A2	2	PGK1	1.4135e-256	1.30954	1	0.961	3.19281e-252	1.15813e-151	1.22721	0.997	0.937	2.61599e-147	1.15813e-151	2.827e-256	1.26837
CA1PA1.Integrated	D00	A	PP-A2	2	LDHA	1.15014e-241	1.22132	1	0.969	2.59793e-237	4.99527e-141	1.10694	0.997	0.956	1.12833e-136	4.99527e-141	2.30027e-241	1.16413
CA1PA1.Integrated	D00	A	PP-A2	2	SLC2A1	2.98133e-203	1.17681	0.991	0.797	6.73423e-199	1.14154e-108	1.06531	0.959	0.759	2.57851e-104	1.14154e-108	5.96266e-203	1.12106
CA1PA1.Integrated	D00	A	PP-A2	2	FAM162A	1.84781e-205	1.24269	0.978	0.79	4.17383e-201	3.52528e-97	0.97551	0.95	0.767	7.96291e-93	3.52528e-97	3.69562e-205	1.1091
CA1PA1.Integrated	D00	A	PP-A2	2	C4orf3	7.77987e-138	0.87595	0.959	0.817	1.75732e-133	2.99036e-64	0.720575	0.932	0.789	6.75463e-60	2.99036e-64	1.55597e-137	0.798262
CA1PA1.Integrated	D00	A	PP-A2	2	SLC2A3	1.09976e-105	0.735118	0.97	0.898	2.48413e-101	2.71748e-58	0.611168	0.979	0.892	6.13825e-54	2.71748e-58	2.19951e-105	0.673143
CA1PA1.Integrated	D00	A	PP-A2	2	ADM	3.9793e-74	0.698031	0.83	0.592	8.98843e-70	3.10804e-43	0.616109	0.876	0.683	7.02044e-39	3.10804e-43	7.95859e-74	0.65707
CA1PA1.Integrated	D00	A	PP-B	3	ID1	9.56611e-140	1.75664	0.921	0.615	2.16079e-135	8.19249e-118	1.704	0.944	0.701	1.85052e-113	8.19249e-118	1.91322e-139	1.73032
CA1PA1.Integrated	D00	A	PP-B	3	BNIP3	6.40187e-127	1.3487	0.894	0.418	1.44605e-122	1.56771e-118	1.15118	0.74	0.236	3.54113e-114	1.56771e-118	1.28037e-126	1.24994
CA1PA1.Integrated	D00	A	PP-B	3	MALAT1	2.93022e-119	1.42543	0.989	0.858	6.61877e-115	1.18596e-48	1.00191	0.944	0.825	2.67886e-44	1.18596e-48	5.86043e-119	1.21367
CA1PA1.Integrated	D00	A	PP-B	3	DDIT4	1.02687e-126	1.24407	0.894	0.436	2.31948e-122	2.11441e-126	1.1581	0.812	0.289	4.77604e-122	2.11441e-126	2.05373e-126	1.20109
CA1PA1.Integrated	D00	A	PP-B	3	IRX2	1.14472e-123	1.13997	0.802	0.376	2.58569e-119	5.95791e-179	1.09337	0.724	0.171	1.34577e-174	1.14472e-123	1.19158e-178	1.11667
CA1PA1.Integrated	D00	A	PP-B	3	USP9X	7.06646e-99	0.999772	0.962	0.815	1.59617e-94	5.58916e-91	0.890917	0.962	0.777	1.26248e-86	5.58916e-91	1.41329e-98	0.945344
CA1PA1.Integrated	D00	A	PP-B	3	APELA	8.89903e-105	0.944382	0.813	0.423	2.01011e-100	5.04342e-55	0.622534	0.646	0.323	1.13921e-50	5.04342e-55	1.77981e-104	0.783458
CA1PA1.Integrated	D00	A	PP-B	3	ID2	0	0.795952	0.491	0.002	0	0	0.616422	0.47	0.013	0	0	0	0.706187
CA1PA1.Integrated	D00	A	PP-B	3	PLA2G16	7.45848e-70	0.809147	0.892	0.714	1.68472e-65	4.50375e-25	0.554483	0.787	0.667	1.01731e-20	4.50375e-25	1.4917e-69	0.681815
CA1PA1.Integrated	D00	A	PP-B	3	LITAF	3.22466e-62	0.756776	0.881	0.722	7.28385e-58	3.74766e-38	0.59515	0.903	0.791	8.46522e-34	3.74766e-38	6.44931e-62	0.675963
CA1PA1.Integrated	D00	A	PP-D	4	NOT DONE
CA1PA1.Integrated	D00	B	UNK-B	0	MT-CO2	7.19295e-207	2.19919	0.999	0.592	1.62474e-202	0	3.01925	0.998	0.478	0	7.19295e-207	0	2.60922
CA1PA1.Integrated	D00	B	UNK-B	0	MT-CO3	8.94593e-205	2.18213	0.999	0.568	2.02071e-200	0	2.96175	0.998	0.465	0	8.94593e-205	0	2.57194
CA1PA1.Integrated	D00	B	UNK-B	0	MT-ATP6	9.47453e-205	2.21649	1	0.608	2.14011e-200	0	2.92081	0.998	0.538	0	9.47453e-205	0	2.56865
CA1PA1.Integrated	D00	B	UNK-B	0	MT-ND1	3.77685e-189	2.08641	1	0.566	8.53116e-185	0	2.94951	0.996	0.439	0	3.77685e-189	0	2.51796
CA1PA1.Integrated	D00	B	UNK-B	0	MT-ND3	5.45858e-193	2.13005	0.997	0.544	1.23299e-188	0	2.89909	0.997	0.395	0	5.45858e-193	0	2.51457
CA1PA1.Integrated	D00	B	UNK-B	0	MT-CYB	5.61143e-193	2.13796	0.997	0.556	1.26751e-188	0	2.86903	0.999	0.435	0	5.61143e-193	0	2.50349
CA1PA1.Integrated	D00	B	UNK-B	0	MT-CO1	1.42535e-199	2.11754	0.997	0.563	3.21958e-195	0	2.85787	0.997	0.477	0	1.42535e-199	0	2.48771
CA1PA1.Integrated	D00	B	UNK-B	0	MT-ND4	1.94671e-184	1.96913	0.996	0.53	4.39724e-180	0	2.61849	0.997	0.388	0	1.94671e-184	0	2.29381
CA1PA1.Integrated	D00	B	UNK-B	0	MT-ND2	1.02817e-176	1.90713	0.996	0.547	2.32244e-172	0	2.65365	0.997	0.421	0	1.02817e-176	0	2.28039
CA1PA1.Integrated	D00	B	UNK-B	0	MT-ND5	1.5513e-164	1.87466	0.997	0.489	3.50407e-160	1.69197e-294	2.49534	0.995	0.382	3.82182e-290	1.5513e-164	3.38393e-294	2.185
CA1PA1.Integrated	D00	B	UNK-A	1	TUBA1B	4.07994e-50	1.20055	0.867	0.664	9.21578e-46	4.47569e-119	1.42848	0.911	0.754	1.01097e-114	4.07994e-50	8.95138e-119	1.31452
CA1PA1.Integrated	D00	B	UNK-A	1	ENO1	1.46241e-42	1.21889	0.799	0.556	3.30329e-38	9.89979e-73	1.33769	0.791	0.654	2.23617e-68	1.46241e-42	1.97996e-72	1.27829
CA1PA1.Integrated	D00	B	UNK-A	1	PTMA	1.88901e-79	1.1794	0.99	0.943	4.26689e-75	3.13933e-162	1.36661	0.992	0.932	7.09112e-158	1.88901e-79	6.27866e-162	1.27301
CA1PA1.Integrated	D00	B	UNK-A	1	HMGB1	1.0706e-45	1.17383	0.912	0.763	2.41828e-41	7.52196e-119	1.33916	0.936	0.838	1.69906e-114	1.0706e-45	1.50439e-118	1.2565
CA1PA1.Integrated	D00	B	UNK-A	1	TUBB	1.62998e-37	1.21199	0.801	0.614	3.6818e-33	8.03227e-78	1.25373	0.831	0.662	1.81433e-73	1.62998e-37	1.60645e-77	1.23286
CA1PA1.Integrated	D00	B	UNK-A	1	UBC	5.98475e-09	1.06034	0.458	0.386	0.000135183	1.66323e-33	1.39951	0.573	0.458	3.7569e-29	5.98475e-09	3.32646e-33	1.22993
CA1PA1.Integrated	D00	B	UNK-A	1	GAPDH	4.64908e-69	1.14353	0.963	0.7	1.05013e-64	1.6142e-135	1.31156	0.971	0.786	3.64616e-131	4.64908e-69	3.2284e-135	1.22754
CA1PA1.Integrated	D00	B	UNK-A	1	HMGA1	3.51253e-55	1.18208	0.893	0.632	7.93409e-51	4.87283e-101	1.24874	0.887	0.675	1.10068e-96	3.51253e-55	9.74566e-101	1.21541
CA1PA1.Integrated	D00	B	UNK-A	1	GNAS	1.19884e-18	1.04658	0.593	0.433	2.70795e-14	1.37578e-45	1.34855	0.592	0.371	3.10761e-41	1.19884e-18	2.75155e-45	1.19756
CA1PA1.Integrated	D00	B	UNK-A	1	LDHB	1.29857e-42	1.10829	0.838	0.611	2.93321e-38	1.88559e-91	1.27382	0.872	0.672	4.25917e-87	1.29857e-42	3.77118e-91	1.19106
CA1PA1.Integrated	D00	B	UNK-C	2	RPS12	2.02768e-93	2.07712	1	0.642	4.58013e-89	1.52363e-95	1.54149	1	0.686	3.44158e-91	2.02768e-93	3.04726e-95	1.80931
CA1PA1.Integrated	D00	B	UNK-C	2	FTL	6.86258e-90	1.97635	0.995	0.628	1.55012e-85	4.23173e-97	1.59188	1	0.668	9.55862e-93	6.86258e-90	8.46345e-97	1.78412
CA1PA1.Integrated	D00	B	UNK-C	2	HIST1H4C	2.67599e-104	2.01309	0.755	0.102	6.04452e-100	7.16694e-76	1.37079	0.619	0.128	1.61887e-71	7.16694e-76	5.35197e-104	1.69194
CA1PA1.Integrated	D00	B	UNK-C	2	RPS14	2.20334e-88	1.91361	1	0.638	4.9769e-84	1.00192e-93	1.46653	1	0.709	2.26314e-89	2.20334e-88	2.00384e-93	1.69007
CA1PA1.Integrated	D00	B	UNK-C	2	RPS8	5.13966e-83	1.73114	1	0.681	1.16095e-78	4.06857e-99	1.56471	1	0.641	9.19009e-95	5.13966e-83	8.13714e-99	1.64793
CA1PA1.Integrated	D00	B	UNK-C	2	RPS13	1.81462e-85	1.87938	0.99	0.559	4.09885e-81	5.8511e-87	1.39081	1	0.632	1.32165e-82	1.81462e-85	1.17022e-86	1.63509
CA1PA1.Integrated	D00	B	UNK-C	2	FTH1	6.53962e-82	1.72015	1	0.626	1.47717e-77	1.81719e-94	1.49642	1	0.649	4.10468e-90	6.53962e-82	3.63439e-94	1.60829
CA1PA1.Integrated	D00	B	UNK-C	2	RPL29	3.08577e-83	1.75159	1	0.665	6.97014e-79	3.72912e-93	1.46336	0.996	0.728	8.42333e-89	3.08577e-83	7.45823e-93	1.60747
CA1PA1.Integrated	D00	B	UNK-C	2	RPL9	1.30485e-87	1.79263	1	0.586	2.9474e-83	1.86368e-87	1.41663	0.992	0.689	4.20969e-83	1.86368e-87	2.60971e-87	1.60463
CA1PA1.Integrated	D00	B	UNK-C	2	PFN1	1.08957e-86	1.85811	0.99	0.471	2.46111e-82	5.8673e-80	1.3463	0.981	0.527	1.32531e-75	5.8673e-80	2.17913e-86	1.6022
CA1PA1.Integrated	D09B	A	CP-A	0	RSPO3	0	1.6386	0.531	0.086	0	0	1.97507	0.688	0.105	0	0	0	1.80683
CA1PA1.Integrated	D09B	A	CP-A	0	HAPLN1	0	2.03959	0.814	0.211	0	0	1.5018	0.687	0.172	0	0	0	1.77069
CA1PA1.Integrated	D09B	A	CP-A	0	MEF2C	0	1.71016	0.834	0.193	0	0	1.48271	0.852	0.271	0	0	0	1.59644
CA1PA1.Integrated	D09B	A	CP-A	0	ACTA2	0	1.67058	0.845	0.254	0	0	1.09242	0.801	0.33	0	0	0	1.3815
CA1PA1.Integrated	D09B	A	CP-A	0	ATP5MC1	0	1.38436	0.779	0.261	0	0	1.31357	0.829	0.286	0	0	0	1.34896
CA1PA1.Integrated	D09B	A	CP-A	0	ATP5MC3	0	1.38004	0.955	0.624	0	0	1.30415	0.972	0.62	0	0	0	1.3421
CA1PA1.Integrated	D09B	A	CP-A	0	EEF1A2	0	1.41669	0.684	0.158	0	0	1.25819	0.782	0.272	0	0	0	1.33744
CA1PA1.Integrated	D09B	A	CP-A	0	CHCHD10	0	1.51778	0.893	0.277	0	0	1.13342	0.913	0.329	0	0	0	1.3256
CA1PA1.Integrated	D09B	A	CP-A	0	TNNI1	0	1.44442	0.966	0.592	0	0	1.06041	0.978	0.441	0	0	0	1.25242
CA1PA1.Integrated	D09B	A	CP-A	0	BMP7	0	1.26211	0.61	0.122	0	0	1.11749	0.595	0.157	0	0	0	1.1898
CA1PA1.Integrated	D09B	A	CP-B	1	SFRP1	0	2.46195	0.915	0.311	0	0	2.95901	0.93	0.296	0	0	0	2.71048
CA1PA1.Integrated	D09B	A	CP-B	1	ACTG1	0	1.67403	0.993	0.404	0	0	2.19211	0.99	0.278	0	0	0	1.93307
CA1PA1.Integrated	D09B	A	CP-B	1	BST2	0	1.64376	0.963	0.49	0	0	2.15721	0.951	0.324	0	0	0	1.90049
CA1PA1.Integrated	D09B	A	CP-B	1	TMSB10	0	1.61517	0.984	0.432	0	0	2.14945	0.982	0.251	0	0	0	1.88231
CA1PA1.Integrated	D09B	A	CP-B	1	CCDC3	0	1.73715	0.771	0.161	0	0	1.99411	0.787	0.113	0	0	0	1.86563
CA1PA1.Integrated	D09B	A	CP-B	1	CADM1	0	1.574	0.811	0.309	0	0	2.00512	0.861	0.277	0	0	0	1.78956
CA1PA1.Integrated	D09B	A	CP-B	1	SOX4	0	1.6149	0.967	0.483	0	0	1.79618	0.974	0.416	0	0	0	1.70554
CA1PA1.Integrated	D09B	A	CP-B	1	COL3A1	0	1.36252	0.96	0.445	0	0	2.00495	0.956	0.267	0	0	0	1.68373
CA1PA1.Integrated	D09B	A	CP-B	1	S100A11	0	1.46718	0.714	0.274	0	0	1.7972	0.698	0.168	0	0	0	1.63219
CA1PA1.Integrated	D09B	A	CP-B	1	IER2	0	1.53538	0.724	0.338	0	0	1.69818	0.721	0.349	0	0	0	1.61678
CA1PA1.Integrated	D09B	A	CM-A	2	NPPA	0	4.20994	0.354	0.001	0	0	4.70736	0.645	0.011	0	0	0	4.45865
CA1PA1.Integrated	D09B	A	CM-A	2	ACTA1	5.64997e-256	3.17745	0.306	0.041	1.33136e-251	0	3.29645	0.44	0.058	0	5.64997e-256	0	3.23695
CA1PA1.Integrated	D09B	A	CM-A	2	MYL3	0	3.17994	0.946	0.134	0	0	2.47424	0.975	0.225	0	0	0	2.82709
CA1PA1.Integrated	D09B	A	CM-A	2	CRYAB	0	2.72909	0.911	0.132	0	0	2.8118	0.919	0.135	0	0	0	2.77044
CA1PA1.Integrated	D09B	A	CM-A	2	TNNT2	0	2.79255	1	0.385	0	0	2.39888	1	0.433	0	0	0	2.59571
CA1PA1.Integrated	D09B	A	CM-A	2	ACTC1	0	2.78067	0.999	0.362	0	0	2.40262	0.998	0.377	0	0	0	2.59164
CA1PA1.Integrated	D09B	A	CM-A	2	MYL4	0	2.71742	0.999	0.333	0	0	2.21834	0.999	0.386	0	0	0	2.46788
CA1PA1.Integrated	D09B	A	CM-A	2	MYL7	0	2.76785	0.997	0.357	0	0	2.15904	0.998	0.36	0	0	0	2.46345
CA1PA1.Integrated	D09B	A	CM-A	2	TNNC1	0	2.54823	0.996	0.286	0	0	2.15103	0.998	0.343	0	0	0	2.34963
CA1PA1.Integrated	D09B	A	CM-A	2	CKM	0	2.25555	0.886	0.152	0	0	2.00228	0.918	0.214	0	0	0	2.12891
CA1PA1.Integrated	D09B	A	CM/UNK-B1	3	MT-ATP6	0	2.44651	0.999	0.945	0	0	2.62233	0.957	0.913	0	0	0	2.53442
CA1PA1.Integrated	D09B	A	CM/UNK-B1	3	MT-CO2	0	2.41705	0.999	0.905	0	0	2.57947	0.969	0.886	0	0	0	2.49826
CA1PA1.Integrated	D09B	A	CM/UNK-B1	3	MT-CO3	0	2.31927	1	0.949	0	0	2.53792	0.957	0.918	0	0	0	2.4286
CA1PA1.Integrated	D09B	A	CM/UNK-B1	3	MT-ND1	0	2.2135	0.998	0.984	0	0	2.50141	0.977	0.975	0	0	0	2.35745
CA1PA1.Integrated	D09B	A	CM/UNK-B1	3	MT-ND6	0	2.19085	0.97	0.599	0	0	2.41103	0.818	0.432	0	0	0	2.30094
CA1PA1.Integrated	D09B	A	CM/UNK-B1	3	MT-CO1	0	2.1999	1	0.988	0	0	2.33528	0.981	0.979	0	0	0	2.26759
CA1PA1.Integrated	D09B	A	CM/UNK-B1	3	MT-CYB	0	2.21483	0.998	0.899	0	0	2.28571	0.947	0.914	0	0	0	2.25027
CA1PA1.Integrated	D09B	A	CM/UNK-B1	3	MT-ND4	0	2.14003	1	0.97	0	0	2.30997	0.981	0.952	0	0	0	2.225
CA1PA1.Integrated	D09B	A	CM/UNK-B1	3	MT-ND2	0	2.06258	1	0.972	0	0	2.37839	0.985	0.948	0	0	0	2.22048
CA1PA1.Integrated	D09B	A	CM/UNK-B1	3	MT-ND3	0	2.14859	0.998	0.954	0	0	2.2055	0.958	0.945	0	0	0	2.17705
CA1PA1.Integrated	D09B	A	CM/UNK-B2	4	MT-ND6	0	2.28974	0.903	0.595	0	4.26715e-188	2.28416	0.811	0.456	1.00551e-183	4.26715e-188	0	2.28695
CA1PA1.Integrated	D09B	A	CM/UNK-B2	4	MT-CO3	0	2.28211	0.98	0.95	0	2.89529e-203	2.04705	0.936	0.922	6.82246e-199	2.89529e-203	0	2.16458
CA1PA1.Integrated	D09B	A	CM/UNK-B2	4	MTRNR2L12	0	2.1825	0.969	0.869	0	1.7434e-219	2.04332	0.925	0.829	4.10815e-215	1.7434e-219	0	2.11291
CA1PA1.Integrated	D09B	A	CM/UNK-B2	4	MT-ATP6	0	2.1203	0.974	0.946	0	4.01563e-190	1.86341	0.927	0.918	9.46244e-186	4.01563e-190	0	1.99185
CA1PA1.Integrated	D09B	A	CM/UNK-B2	4	MT-CYB	0	2.09814	0.975	0.898	0	3.76956e-195	1.79042	0.942	0.916	8.88259e-191	3.76956e-195	0	1.94428
CA1PA1.Integrated	D09B	A	CM/UNK-B2	4	MT-CO2	0	2.07696	0.981	0.904	0	1.59639e-183	1.72508	0.949	0.892	3.76173e-179	1.59639e-183	0	1.90102
CA1PA1.Integrated	D09B	A	CM/UNK-B2	4	MT-CO1	0	2.01037	0.993	0.989	0	1.61163e-214	1.78403	0.972	0.979	3.79765e-210	1.61163e-214	0	1.8972
CA1PA1.Integrated	D09B	A	CM/UNK-B2	4	MT-ND1	0	1.9849	0.984	0.985	0	4.6352e-184	1.59776	0.955	0.976	1.09224e-179	4.6352e-184	0	1.79133
CA1PA1.Integrated	D09B	A	CM/UNK-B2	4	MT-ND3	0	1.80578	0.974	0.955	0	4.41901e-167	1.44626	0.945	0.947	1.0413e-162	4.41901e-167	0	1.62602
CA1PA1.Integrated	D09B	A	CM/UNK-B2	4	MT-ND2	0	1.76275	0.984	0.973	0	8.69125e-172	1.36541	0.955	0.952	2.04801e-167	8.69125e-172	0	1.56408
CA1PA1.Integrated	D09B	A	EPDC	5	IGFBP5	0	2.4488	0.708	0.106	0	0	3.10898	0.792	0.101	0	0	0	2.77889
CA1PA1.Integrated	D09B	A	EPDC	5	MAP1LC3A	0	2.43274	0.784	0.118	0	0	2.78246	0.893	0.103	0	0	0	2.6076
CA1PA1.Integrated	D09B	A	EPDC	5	TMSB4X	0	2.32762	0.991	0.398	0	0	2.70326	0.987	0.257	0	0	0	2.51544
CA1PA1.Integrated	D09B	A	EPDC	5	S100A10	0	2.04051	0.995	0.493	0	0	2.70485	0.997	0.296	0	0	0	2.37268
CA1PA1.Integrated	D09B	A	EPDC	5	KRT18	0	1.96638	0.977	0.588	0	0	2.66227	0.967	0.491	0	0	0	2.31432
CA1PA1.Integrated	D09B	A	EPDC	5	EZR	0	2.17154	0.98	0.497	0	0	2.454	0.986	0.49	0	0	0	2.31277
CA1PA1.Integrated	D09B	A	EPDC	5	CXCL14	0	2.53397	0.667	0.096	0	0	2.06368	0.522	0.061	0	0	0	2.29882
CA1PA1.Integrated	D09B	A	EPDC	5	KRT8	0	1.72151	0.995	0.735	0	0	2.2852	0.995	0.656	0	0	0	2.00335
CA1PA1.Integrated	D09B	A	EPDC	5	TNNT1	0	1.83576	0.692	0.09	0	0	2.03189	0.719	0.077	0	0	0	1.93382
CA1PA1.Integrated	D09B	A	EPDC	5	SPARC	0	1.61853	0.995	0.618	0	0	2.10569	0.992	0.529	0	0	0	1.86211
CA1PA1.Integrated	D09B	A	CP-C	6	HIST1H4C	5.37161e-202	3.17107	0.795	0.371	1.26577e-197	2.18191e-185	3.70377	0.842	0.328	5.14145e-181	2.18191e-185	1.07432e-201	3.43742
CA1PA1.Integrated	D09B	A	CP-C	6	CENPF	0	2.92039	0.873	0.039	0	0	3.41709	0.922	0.013	0	0	0	3.16874
CA1PA1.Integrated	D09B	A	CP-C	6	HMGB2	0	2.93764	0.941	0.052	0	0	3.29748	0.952	0.016	0	0	0	3.11756
CA1PA1.Integrated	D09B	A	CP-C	6	H2AFZ	0	2.68259	0.995	0.388	0	0	3.21513	0.993	0.322	0	0	0	2.94886
CA1PA1.Integrated	D09B	A	CP-C	6	TUBA1B	0	2.81323	0.987	0.43	0	7.51564e-283	3.03767	0.998	0.484	1.77099e-278	7.51564e-283	0	2.92545
CA1PA1.Integrated	D09B	A	CP-C	6	PTTG1	0	2.83273	0.881	0.057	0	0	3.00386	0.865	0.022	0	0	0	2.91829
CA1PA1.Integrated	D09B	A	CP-C	6	UBE2S	0	2.59637	0.918	0.173	0	0	2.87226	0.943	0.142	0	0	0	2.73431
CA1PA1.Integrated	D09B	A	CP-C	6	TOP2A	0	2.33687	0.778	0.035	0	0	2.82082	0.822	0.011	0	0	0	2.57884
CA1PA1.Integrated	D09B	A	CP-C	6	CKS1B	0	2.40221	0.886	0.034	0	0	2.72313	0.92	0.013	0	0	0	2.56267
CA1PA1.Integrated	D09B	A	CP-C	6	KPNA2	0	2.20122	0.789	0.099	0	0	2.63927	0.858	0.086	0	0	0	2.42025
CA1PA1.Integrated	D09B	B	ECTO-B	0	NOT DONE
CA1PA1.Integrated	D09B	B	ECTO-A	1	NOT DONE
CA1PA1.Integrated	D09B	B	ECTO-C	2	NOT DONE
CA1PA1.Integrated	D09B	B	ECTO-D	3	NOT DONE
CA1PA1.Integrated	D09B	B	ENDO	4	NOT DONE
CA1PA1.Integrated	D09B	B	ENDOTHEL	5	NOT DONE
CA1PA1.Integrated	D09B	B	UNK-C1	6	NOT DONE
CA1PA1.Integrated	D09B	B	UNK-A	7	NOT DONE
CA1PA1.Integrated	D09B	B	UNK-C2	8	NOT DONE
CA1PA1.Integrated	D09B	C	UNK-A1a	0	TTN	9.69916e-15	1.92206	0.29	0.076	2.28551e-10	2.59516e-38	2.64654	0.389	0.082	6.11523e-34	9.69916e-15	5.19032e-38	2.2843
CA1PA1.Integrated	D09B	C	UNK-A1a	0	EMC10	7.25498e-15	2.22018	0.366	0.125	1.70956e-10	6.54702e-35	1.96895	0.49	0.171	1.54274e-30	7.25498e-15	1.3094e-34	2.09456
CA1PA1.Integrated	D09B	C	UNK-A1a	0	AC020909.2	2.58358e-21	2.18192	0.428	0.124	6.08795e-17	5.2623e-29	1.87577	0.416	0.146	1.24001e-24	2.58358e-21	1.05246e-28	2.02884
CA1PA1.Integrated	D09B	C	UNK-A1a	0	PPP1R12B	1.99968e-05	1.14234	0.159	0.06	0.471205	4.36053e-07	1.26935	0.138	0.057	0.0102752	1.99968e-05	8.72106e-07	1.20585
CA1PA1.Integrated	D09B	C	UNK-A1a	0	VCAN	0.138531	0.573123	0.193	0.157	1	6.11488e-20	1.70104	0.268	0.079	1.44091e-15	0.138531	1.22298e-19	1.13708
CA1PA1.Integrated	D09B	C	UNK-A1a	0	PDK1	0.0103607	0.963915	0.221	0.152	1	1.30912e-08	1.20091	0.204	0.099	0.000308482	0.0103607	2.61825e-08	1.08241
CA1PA1.Integrated	D09B	C	UNK-A1a	0	PDLIM5	0.00066054	1.00609	0.172	0.086	1	2.21641e-05	1.1012	0.151	0.082	0.522274	0.00066054	4.43276e-05	1.05365
CA1PA1.Integrated	D09B	C	UNK-A1a	0	NEBL	0.000781632	0.854584	0.338	0.233	1	2.61807e-11	1.24562	0.281	0.144	6.16921e-07	0.000781632	5.23613e-11	1.0501
CA1PA1.Integrated	D09B	C	UNK-A1a	0	ACTA1	0.000108293	0.648853	0.152	0.06	1	8.53703e-12	1.44587	0.123	0.021	2.01166e-07	0.000108293	1.70741e-11	1.04736
CA1PA1.Integrated	D09B	C	UNK-A1a	0	ACTN2	0.000246061	0.899072	0.11	0.038	1	9.38272e-09	1.19127	0.13	0.041	0.000221094	0.000246061	1.87654e-08	1.04517
CA1PA1.Integrated	D09B	C	UNK-A1b	1	S100A10	2.18731e-27	1.70171	0.594	0.272	5.15417e-23	6.6471e-14	1.14739	0.72	0.443	1.56632e-09	6.6471e-14	4.37462e-27	1.42455
CA1PA1.Integrated	D09B	C	UNK-A1b	1	IFITM3	4.0485e-10	1.17006	0.358	0.188	9.53989e-06	2.39492e-07	1.03473	0.364	0.165	0.00564338	2.39492e-07	8.097e-10	1.10239
CA1PA1.Integrated	D09B	C	UNK-A1b	1	MAP1LC3A	4.53284e-10	1.14297	0.204	0.059	1.06812e-05	4.90042e-07	0.910899	0.136	0.035	0.0115473	4.90042e-07	9.06568e-10	1.02693
CA1PA1.Integrated	D09B	C	UNK-A1b	1	TMSB4X	2.78626e-20	1.36053	0.55	0.254	6.56555e-16	0.000407766	0.660489	0.754	0.6	1	0.000407766	5.57253e-20	1.01051
CA1PA1.Integrated	D09B	C	UNK-A1b	1	ACTG1	6.06092e-26	1.27801	0.703	0.402	1.42819e-21	1.74797e-05	0.519777	0.78	0.589	0.411892	1.74797e-05	1.21218e-25	0.898896
CA1PA1.Integrated	D09B	C	UNK-A1b	1	SH3BGRL3	0.000150187	0.740517	0.281	0.185	1	0.000893127	1.00811	0.331	0.231	1	0.000893127	0.000300351	0.874316
CA1PA1.Integrated	D09B	C	UNK-A1b	1	MGST3	1.35812e-09	0.886787	0.501	0.328	3.20028e-05	0.000371887	0.848295	0.525	0.426	1	0.000371887	2.71624e-09	0.867541
CA1PA1.Integrated	D09B	C	UNK-A1b	1	GATM	0.000244608	0.674275	0.176	0.091	1	1.76867e-08	0.991861	0.178	0.047	0.00041677	0.000244608	3.53735e-08	0.833068
CA1PA1.Integrated	D09B	C	UNK-A1b	1	CCDC3	3.11097e-07	0.891857	0.182	0.067	0.00733069	0.069952	0.766099	0.144	0.097	1	0.069952	6.22194e-07	0.828978
CA1PA1.Integrated	D09B	C	UNK-A1b	1	CXCL14	8.0877e-05	0.98225	0.117	0.044	1	0.00429145	0.658565	0.11	0.047	1	0.00429145	0.000161748	0.820407
CA1PA1.Integrated	D09B	C	UNK-C	2	NOT DONE
CA1PA1.Integrated	D09B	C	UNK-A2	3	NOT DONE
CA1PA1.Integrated	D09B	C	UNK-A3	4	NOT DONE
CA1PA1.Integrated	D09B	C	UNK-A4	5	NOT DONE
CA1PA1.Integrated	D16	A	CM-A1	0	RPS23	0	1.34002	0.993	0.597	0	0	1.68466	0.958	0.462	0	0	0	1.51234
CA1PA1.Integrated	D16	A	CM-A1	0	RPL18A	0	1.3262	0.983	0.579	0	0	1.63875	0.952	0.454	0	0	0	1.48248
CA1PA1.Integrated	D16	A	CM-A1	0	RPL12	0	1.27861	0.948	0.514	0	0	1.67132	0.88	0.395	0	0	0	1.47496
CA1PA1.Integrated	D16	A	CM-A1	0	RPL13A	0	1.26587	0.98	0.583	0	0	1.64316	0.927	0.427	0	0	0	1.45452
CA1PA1.Integrated	D16	A	CM-A1	0	RPS6	0	1.24318	0.912	0.446	0	0	1.60382	0.745	0.241	0	0	0	1.4235
CA1PA1.Integrated	D16	A	CM-A1	0	RPS2	0	1.19332	0.983	0.608	0	0	1.59726	0.935	0.462	0	0	0	1.39529
CA1PA1.Integrated	D16	A	CM-A1	0	RPL19	0	1.20724	0.987	0.597	0	0	1.54374	0.946	0.482	0	0	0	1.37549
CA1PA1.Integrated	D16	A	CM-A1	0	RPL32	0	1.16016	0.984	0.595	0	0	1.5241	0.941	0.465	0	0	0	1.34213
CA1PA1.Integrated	D16	A	CM-A1	0	RPL10A	0	1.15105	0.979	0.596	0	0	1.52772	0.951	0.483	0	0	0	1.33938
CA1PA1.Integrated	D16	A	CM-A1	0	GYPC	0	1.17562	0.802	0.325	0	0	1.48161	0.772	0.263	0	0	0	1.32861
CA1PA1.Integrated	D16	A	CM-A2	1	RSPO3	8.26608e-203	1.21197	0.328	0.046	1.88905e-198	0	1.99076	0.559	0.083	0	8.26608e-203	0	1.60136
CA1PA1.Integrated	D16	A	CM-A2	1	DES	2.58243e-142	1.23453	0.489	0.177	5.90162e-138	6.4122e-220	1.7104	0.507	0.139	1.46538e-215	2.58243e-142	1.28244e-219	1.47247
CA1PA1.Integrated	D16	A	CM-A2	1	PEG10	9.27633e-114	1.07896	0.606	0.327	2.11992e-109	0	1.85711	0.837	0.406	0	9.27633e-114	0	1.46804
CA1PA1.Integrated	D16	A	CM-A2	1	BST2	1.30392e-270	1.36903	0.376	0.04	2.97984e-266	2.26793e-284	1.43625	0.313	0.017	5.1829e-280	1.30392e-270	4.53586e-284	1.40264
CA1PA1.Integrated	D16	A	CM-A2	1	COL1A2	1.07783e-212	1.07589	0.676	0.246	2.46317e-208	1.33753e-210	1.5188	0.411	0.083	3.05665e-206	1.33753e-210	2.15567e-212	1.29734
CA1PA1.Integrated	D16	A	CM-A2	1	LBH	7.53344e-163	0.974061	0.813	0.486	1.72162e-158	0	1.45065	0.715	0.218	0	7.53344e-163	0	1.21236
CA1PA1.Integrated	D16	A	CM-A2	1	ANXA2	6.30477e-156	1.41568	0.565	0.248	1.44083e-151	9.78175e-87	0.934184	0.221	0.058	2.23542e-82	9.78175e-87	1.26095e-155	1.17493
CA1PA1.Integrated	D16	A	CM-A2	1	APOE	5.90595e-131	0.915547	0.868	0.653	1.34969e-126	8.72716e-194	1.41292	0.646	0.272	1.99442e-189	5.90595e-131	1.74543e-193	1.16423
CA1PA1.Integrated	D16	A	CM-A2	1	PLN	5.49287e-104	0.774404	0.942	0.757	1.25529e-99	3.34699e-278	1.47644	0.88	0.472	7.64888e-274	5.49287e-104	6.69398e-278	1.12542
CA1PA1.Integrated	D16	A	CM-A2	1	UBE2L6	4.93903e-115	0.697299	0.583	0.302	1.12872e-110	0	1.54007	0.71	0.249	0	4.93903e-115	0	1.11868
CA1PA1.Integrated	D16	A	CM/UNK-B	2	MT-ATP6	2.50037e-221	2.44208	0.842	0.621	5.7141e-217	0	4.93357	0.709	0.078	0	2.50037e-221	0	3.68783
CA1PA1.Integrated	D16	A	CM/UNK-B	2	MT-CO3	4.46185e-216	2.21837	0.887	0.843	1.01967e-211	0	4.23073	0.728	0.2	0	4.46185e-216	0	3.22455
CA1PA1.Integrated	D16	A	CM/UNK-B	2	MT-CO2	7.97638e-208	2.31972	0.856	0.754	1.82284e-203	0	3.80523	0.693	0.202	0	7.97638e-208	0	3.06248
CA1PA1.Integrated	D16	A	CM/UNK-B	2	MT-CYB	2.51247e-187	2.22705	0.835	0.74	5.74175e-183	0	3.73105	0.706	0.224	0	2.51247e-187	0	2.97905
CA1PA1.Integrated	D16	A	CM/UNK-B	2	MT-ND6	7.20749e-190	2.35738	0.702	0.407	1.64713e-185	0	3.33222	0.714	0.165	0	7.20749e-190	0	2.8448
CA1PA1.Integrated	D16	A	CM/UNK-B	2	MTRNR2L12	0	2.19192	0.934	0.913	0	0	2.66237	0.915	0.828	0	0	0	2.42714
CA1PA1.Integrated	D16	A	CM/UNK-B	2	MT-ND1	2.30745e-254	1.95407	0.916	0.929	5.27321e-250	0	2.65415	0.857	0.735	0	2.30745e-254	0	2.30411
CA1PA1.Integrated	D16	A	CM/UNK-B	2	MT-CO1	8.04618e-267	1.93785	0.948	0.983	1.83879e-262	7.35722e-307	2.40966	0.862	0.86	1.68134e-302	8.04618e-267	1.47144e-306	2.17375
CA1PA1.Integrated	D16	A	CM/UNK-B	2	MT-ND4	2.53835e-285	1.83715	0.932	0.969	5.80088e-281	0	2.29853	0.859	0.784	0	2.53835e-285	0	2.06784
CA1PA1.Integrated	D16	A	CM/UNK-B	2	MT-ND3	3.93279e-156	1.68928	0.867	0.837	8.98761e-152	1.05474e-209	2.27462	0.772	0.619	2.41039e-205	3.93279e-156	2.10948e-209	1.98195
CA1PA1.Integrated	D16	A	CM-A3	3	TUBA1B	0	3.61528	0.963	0.065	0	0	3.82996	0.928	0.046	0	0	0	3.72262
CA1PA1.Integrated	D16	A	CM-A3	3	HIST1H4C	0	3.70634	0.901	0.214	0	0	3.63397	0.82	0.234	0	0	0	3.67016
CA1PA1.Integrated	D16	A	CM-A3	3	HMGB2	0	2.89969	0.915	0.049	0	0	2.92227	0.817	0.039	0	0	0	2.91098
CA1PA1.Integrated	D16	A	CM-A3	3	HMGB1	0	2.6355	0.936	0.067	0	0	3.13033	0.92	0.045	0	0	0	2.88292
CA1PA1.Integrated	D16	A	CM-A3	3	TUBB4B	0	2.6998	0.883	0.213	0	0	3.06466	0.737	0.038	0	0	0	2.88223
CA1PA1.Integrated	D16	A	CM-A3	3	CENPF	0	2.69503	0.88	0.059	0	0	2.906	0.718	0.044	0	0	0	2.80051
CA1PA1.Integrated	D16	A	CM-A3	3	KPNA2	0	2.74201	0.764	0.06	0	0	2.85752	0.598	0.026	0	0	0	2.79976
CA1PA1.Integrated	D16	A	CM-A3	3	H2AFZ	0	2.57589	0.87	0.046	0	0	2.91275	0.851	0.041	0	0	0	2.74432
CA1PA1.Integrated	D16	A	CM-A3	3	TOP2A	0	2.68166	0.851	0.051	0	0	2.79891	0.695	0.035	0	0	0	2.74029
CA1PA1.Integrated	D16	A	CM-A3	3	UBE2S	0	2.61966	0.729	0.047	0	0	2.52991	0.52	0.025	0	0	0	2.57478
CA1PA1.Integrated	D16	A	UNK-B	4	NOT DONE
CA1PA1.Integrated	D16	B	EPDC-A1	0	TCF21	4.03484e-65	1.31663	0.984	0.535	9.22081e-61	1.9596e-117	1.40423	0.915	0.522	4.47827e-113	4.03484e-65	3.91919e-117	1.36043
CA1PA1.Integrated	D16	B	EPDC-A1	0	LIPA	1.17742e-42	1.26571	0.817	0.396	2.69077e-38	3.08866e-63	1.1934	0.621	0.265	7.05851e-59	1.17742e-42	6.17731e-63	1.22956
CA1PA1.Integrated	D16	B	EPDC-A1	0	MARCKS	1.46307e-56	1.03507	0.997	0.737	3.34355e-52	6.98066e-78	0.848432	0.988	0.846	1.59529e-73	1.46307e-56	1.39613e-77	0.94175
CA1PA1.Integrated	D16	B	EPDC-A1	0	SPON2	3.14264e-18	0.828078	0.461	0.188	7.18187e-14	6.58084e-38	1.0017	0.462	0.179	1.50392e-33	3.14264e-18	1.31617e-37	0.914889
CA1PA1.Integrated	D16	B	EPDC-A1	0	NKD2	3.41173e-27	0.988165	0.574	0.22	7.79682e-23	7.05583e-41	0.783058	0.404	0.123	1.61247e-36	3.41173e-27	1.41117e-40	0.885612
CA1PA1.Integrated	D16	B	EPDC-A1	0	TAGLN2	4.27188e-36	0.811608	0.935	0.584	9.76252e-32	2.56437e-75	0.848022	0.939	0.741	5.86034e-71	4.27188e-36	5.12873e-75	0.829815
CA1PA1.Integrated	D16	B	EPDC-A1	0	CCBE1	2.11726e-28	0.777783	0.89	0.564	4.83857e-24	2.72026e-63	0.844063	0.875	0.579	6.21661e-59	2.11726e-28	5.44052e-63	0.810923
CA1PA1.Integrated	D16	B	EPDC-A1	0	PHLDA1	2.64657e-23	0.686715	0.917	0.587	6.04821e-19	5.6518e-62	0.914618	0.875	0.616	1.29161e-57	2.64657e-23	1.13036e-61	0.800666
CA1PA1.Integrated	D16	B	EPDC-A1	0	MAP1LC3A	1.38652e-34	0.980801	0.89	0.52	3.16862e-30	3.26123e-24	0.598213	0.773	0.614	7.45289e-20	3.26123e-24	2.77305e-34	0.789507
CA1PA1.Integrated	D16	B	EPDC-A1	0	PTN	1.45645e-25	0.768577	0.955	0.731	3.32841e-21	3.28056e-42	0.785769	0.953	0.828	7.49706e-38	1.45645e-25	6.56112e-42	0.777173
CA1PA1.Integrated	D16	B	EPDC-A2	1	ACTA2	2.27252e-15	2.1353	0.233	0.059	5.1934e-11	5.99674e-118	3.1515	0.49	0.062	1.37043e-113	2.27252e-15	1.19935e-117	2.6434
CA1PA1.Integrated	D16	B	EPDC-A2	1	DLK1	2.74091e-14	2.66953	0.282	0.096	6.26381e-10	1.53172e-49	2.55714	0.502	0.202	3.50045e-45	2.74091e-14	3.06345e-49	2.61333
CA1PA1.Integrated	D16	B	EPDC-A2	1	IGFBP3	7.73458e-12	1.88812	0.489	0.319	1.76758e-07	4.31904e-46	1.65406	0.716	0.424	9.87031e-42	7.73458e-12	8.63809e-46	1.77109
CA1PA1.Integrated	D16	B	EPDC-A2	1	CKB	6.14864e-41	2.41421	0.273	0.014	1.40515e-36	6.91904e-14	0.946627	0.3	0.158	1.58121e-09	6.91904e-14	1.22973e-40	1.68042
CA1PA1.Integrated	D16	B	EPDC-A2	1	MYL6	9.74663e-22	1.63564	0.546	0.254	2.2274e-17	4.93703e-76	1.62496	0.819	0.476	1.12826e-71	9.74663e-22	9.87405e-76	1.6303
CA1PA1.Integrated	D16	B	EPDC-A2	1	FILIP1	7.16283e-43	1.92932	0.529	0.128	1.63692e-38	1.69731e-48	1.22769	0.56	0.258	3.87885e-44	7.16283e-43	3.39461e-48	1.5785
CA1PA1.Integrated	D16	B	EPDC-A2	1	SELENOW	1.21402e-65	1.84595	0.555	0.076	2.77441e-61	5.48892e-70	1.17728	0.825	0.554	1.25438e-65	1.21402e-65	1.09778e-69	1.51161
CA1PA1.Integrated	D16	B	EPDC-A2	1	ATP5MC3	2.82727e-27	1.84383	0.251	0.033	6.46116e-23	6.48839e-20	0.89587	0.393	0.214	1.48279e-15	6.48839e-20	5.65454e-27	1.36985
CA1PA1.Integrated	D16	B	EPDC-A2	1	PRDX1	8.20649e-12	1.62569	0.78	0.704	1.87543e-07	1.05507e-12	1.0856	0.762	0.778	2.41116e-08	8.20649e-12	2.11014e-12	1.35564
CA1PA1.Integrated	D16	B	EPDC-A2	1	C7	4.60756e-11	1.58336	0.313	0.139	1.05297e-06	9.04111e-29	0.967202	0.238	0.066	2.06617e-24	4.60756e-11	1.80822e-28	1.27528
CA1PA1.Integrated	D16	B	EPDC-B	2	NOT DONE
CA1PA1.Integrated	D16	B	EPDC-C	3	NOT DONE
CA1PA1.Integrated	D16	C	UNK-A1	0	MYL4	2.56576e-15	2.67362	0.168	0.031	5.86353e-11	4.65877e-28	2.28863	0.197	0.021	1.06467e-23	2.56576e-15	9.31754e-28	2.48112
CA1PA1.Integrated	D16	C	UNK-A1	0	ACTC1	7.88108e-23	2.28034	0.28	0.057	1.80106e-18	7.72492e-97	2.26696	0.785	0.214	1.76538e-92	7.88108e-23	1.54498e-96	2.27365
CA1PA1.Integrated	D16	C	UNK-A1	0	TNNI1	4.74416e-33	2.08813	0.523	0.195	1.08418e-28	1.45708e-77	2.40006	0.654	0.176	3.32987e-73	4.74416e-33	2.91416e-77	2.24409
CA1PA1.Integrated	D16	C	UNK-A1	0	HSPB7	2.83725e-20	1.96136	0.293	0.084	6.48397e-16	1.14098e-43	2.3078	0.384	0.083	2.60747e-39	2.83725e-20	2.28195e-43	2.13458
CA1PA1.Integrated	D16	C	UNK-A1	0	MYL3	1.81843e-15	1.88556	0.264	0.087	4.15565e-11	4.2988e-38	2.31028	0.32	0.058	9.82405e-34	1.81843e-15	8.59761e-38	2.09792
CA1PA1.Integrated	D16	C	UNK-A1	0	SLC25A4	4.24951e-16	1.89015	0.218	0.054	9.71141e-12	3.47191e-43	2.00949	0.402	0.093	7.93436e-39	4.24951e-16	6.94383e-43	1.94982
CA1PA1.Integrated	D16	C	UNK-A1	0	PLN	1.6456e-29	1.88646	0.554	0.255	3.76068e-25	5.04221e-45	2.01263	0.511	0.175	1.1523e-40	1.6456e-29	1.00844e-44	1.94954
CA1PA1.Integrated	D16	C	UNK-A1	0	TNNT2	4.74763e-08	1.19707	0.29	0.155	0.00108498	1.9566e-62	2.59795	0.477	0.08	4.47142e-58	4.74763e-08	3.9132e-62	1.89751
CA1PA1.Integrated	D16	C	UNK-A1	0	ATP5F1B	4.73965e-17	1.60728	0.306	0.105	1.08315e-12	9.74779e-21	1.7956	0.447	0.287	2.22766e-16	4.73965e-17	1.94956e-20	1.70144
CA1PA1.Integrated	D16	C	UNK-A1	0	TNNC1	0.00417418	1.16203	0.122	0.073	1	2.15746e-40	2.21831	0.348	0.067	4.93045e-36	0.00417418	4.31492e-40	1.69017
CA1PA1.Integrated	D16	C	UNK-A2	1	ACTG1	1.79561e-136	5.00048	0.767	0.035	4.10352e-132	1.54282e-56	1.27293	0.955	0.599	3.52582e-52	1.54282e-56	3.59123e-136	3.1367
CA1PA1.Integrated	D16	C	UNK-A2	1	ACTB	8.87235e-53	4.60222	0.322	0.01	2.0276e-48	3.59511e-37	1.18083	0.868	0.562	8.2159e-33	3.59511e-37	1.77447e-52	2.89153
CA1PA1.Integrated	D16	C	UNK-A2	1	FTL	1.34546e-90	4.29004	0.628	0.057	3.07477e-86	2.20891e-54	1.43293	0.923	0.609	5.04802e-50	2.20891e-54	2.69091e-90	2.86149
CA1PA1.Integrated	D16	C	UNK-A2	1	TMSB4X	3.46818e-34	3.46126	0.205	0.005	7.92583e-30	8.73775e-35	1.42946	0.823	0.535	1.99684e-30	3.46818e-34	1.74755e-34	2.44536
CA1PA1.Integrated	D16	C	UNK-A2	1	TCF21	1.21226e-45	2.85484	0.31	0.017	2.77038e-41	4.44608e-42	1.54217	0.36	0.056	1.01606e-37	4.44608e-42	2.42453e-45	2.1985
CA1PA1.Integrated	D16	C	UNK-A2	1	TMSB10	3.73429e-65	3.02468	0.643	0.138	8.53398e-61	1.15013e-45	1.15019	0.939	0.692	2.62839e-41	1.15013e-45	7.46858e-65	2.08744
CA1PA1.Integrated	D16	C	UNK-A2	1	IFITM3	9.82417e-48	2.72767	0.457	0.07	2.24512e-43	1.74922e-29	1.40549	0.685	0.403	3.99749e-25	1.74922e-29	1.96483e-47	2.06658
CA1PA1.Integrated	D16	C	UNK-A2	1	S100A10	3.513e-41	2.79035	0.434	0.081	8.02826e-37	1.5902e-42	1.29237	0.814	0.364	3.63407e-38	3.513e-41	3.18039e-42	2.04136
CA1PA1.Integrated	D16	C	UNK-A2	1	CXCL14	6.09661e-24	2.66191	0.202	0.021	1.39326e-19	1.46211e-18	1.17949	0.312	0.102	3.34136e-14	1.46211e-18	1.21932e-23	1.9207
CA1PA1.Integrated	D16	C	UNK-A2	1	PRDX6	5.53703e-25	2.18189	0.388	0.111	1.26538e-20	2.134e-28	1.53517	0.685	0.462	4.87683e-24	5.53703e-25	4.268e-28	1.85853
CA1PA1.Integrated	D16	C	UNK-B	2	NOT DONE
CA1PA1.Integrated	D16	C	UNK-A3	3	MALAT1	1.0353e-184	9.70951	0.881	0.008	2.36598e-180	1.80114e-47	3.14841	0.94	0.583	4.11615e-43	1.80114e-47	2.0706e-184	6.42896
CA1PA1.Integrated	D16	C	UNK-A3	3	PLCG2	3.32463e-168	5.55227	0.944	0.032	7.59778e-164	4.11354e-92	5.11036	0.692	0.074	9.40068e-88	4.11354e-92	6.64926e-168	5.33132
CA1PA1.Integrated	D16	C	UNK-A3	3	NEAT1	1.33889e-186	6.5575	0.873	0.004	3.05976e-182	1.52722e-50	3.52624	0.778	0.234	3.49016e-46	1.52722e-50	2.67777e-186	5.04187
CA1PA1.Integrated	D16	C	UNK-A3	3	AC020909.2	4.38617e-132	5.83926	0.643	0.004	1.00237e-127	2.70337e-05	1.98111	0.154	0.056	0.617801	2.70337e-05	8.77235e-132	3.91018
CA1PA1.Integrated	D16	C	UNK-A3	3	JUN	4.16898e-75	3.88703	0.389	0.004	9.52736e-71	6.20183e-05	1.99932	0.325	0.214	1	6.20183e-05	8.33795e-75	2.94318
CA1PA1.Integrated	D16	C	UNK-A3	3	CSKMT	1.68417e-78	3.41632	0.381	0.001	3.84883e-74	1.39236e-35	2.3913	0.316	0.036	3.18196e-31	1.39236e-35	3.36834e-78	2.90381
CA1PA1.Integrated	D16	C	UNK-A3	3	CMYA5	3.97205e-79	3.55568	0.563	0.032	9.07733e-75	3.26975e-37	2.21395	0.333	0.035	7.47235e-33	3.26975e-37	7.9441e-79	2.88482
CA1PA1.Integrated	D16	C	UNK-A3	3	SLC38A2	2.74462e-97	4.15353	0.476	0.002	6.27228e-93	0.000150057	1.58221	0.316	0.212	1	0.000150057	5.48924e-97	2.86787
CA1PA1.Integrated	D16	C	UNK-A3	3	KCNQ1OT1	3.18547e-63	3.18914	0.31	0.001	7.27976e-59	4.33457e-11	2.53441	0.419	0.214	9.90579e-07	4.33457e-11	6.37094e-63	2.86178
CA1PA1.Integrated	D16	C	UNK-A3	3	COL18A1	4.58549e-86	3.65125	0.548	0.022	1.04792e-81	4.2762e-20	1.9325	0.59	0.273	9.77241e-16	4.2762e-20	9.17098e-86	2.79188
CA1PA1.Integrated	D16	C	UNK-C1	4	NOT DONE
CA1PA1.Integrated	D16	C	UNK-A4	5	NOT DONE
CA1PA1.Integrated	D16	C	UNK-C2	6	NOT DONE
CA1PA1.Integrated	D19	A	CM-A1	0	TNNC1	0	4.63021	0.994	0.067	0	0	4.00734	0.989	0.143	0	0	0	4.31877
CA1PA1.Integrated	D19	A	CM-A1	0	TAGLN	0	4.12028	0.732	0.04	0	0	3.80173	0.879	0.124	0	0	0	3.96101
CA1PA1.Integrated	D19	A	CM-A1	0	MYL6	0	4.0505	0.995	0.053	0	0	3.64673	0.997	0.139	0	0	0	3.84861
CA1PA1.Integrated	D19	A	CM-A1	0	TUBA1B	0	3.80866	0.807	0.038	0	0	3.57773	0.889	0.097	0	0	0	3.6932
CA1PA1.Integrated	D19	A	CM-A1	0	MYL4	0	3.35586	0.99	0.264	0	0	4.00026	0.963	0.13	0	0	0	3.67806
CA1PA1.Integrated	D19	A	CM-A1	0	TNNI1	0	3.39003	0.99	0.208	0	0	3.66814	0.929	0.1	0	0	0	3.52909
CA1PA1.Integrated	D19	A	CM-A1	0	MYL7	0	3.42324	0.98	0.306	0	0	3.58952	0.995	0.17	0	0	0	3.50638
CA1PA1.Integrated	D19	A	CM-A1	0	GAPDH	0	4.41419	0.996	0.051	0	0	2.55564	0.992	0.167	0	0	0	3.48492
CA1PA1.Integrated	D19	A	CM-A1	0	MYL2	0	3.1623	0.811	0.227	0	0	3.78305	0.672	0.088	0	0	0	3.47268
CA1PA1.Integrated	D19	A	CM-A1	0	ATP5MC3	0	3.63573	0.989	0.042	0	0	3.23742	0.988	0.097	0	0	0	3.43657
CA1PA1.Integrated	D19	A	CM/UNK-B	1	MT-ND6	0	3.72761	0.942	0.066	0	0	4.33236	0.915	0.001	0	0	0	4.02998
CA1PA1.Integrated	D19	A	CM/UNK-B	1	MT-CO3	0	3.02794	0.984	0.749	0	0	4.16603	0.976	0.457	0	0	0	3.59698
CA1PA1.Integrated	D19	A	CM/UNK-B	1	MT-ATP6	0	2.93118	0.986	0.813	0	0	3.46017	0.979	0.71	0	0	0	3.19567
CA1PA1.Integrated	D19	A	CM/UNK-B	1	EMC10	0	2.3093	0.924	0.712	0	0	3.41648	0.881	0.557	0	0	0	2.86289
CA1PA1.Integrated	D19	A	CM/UNK-B	1	MT-CYB	0	2.61331	0.983	0.869	0	0	3.02145	0.974	0.795	0	0	0	2.81738
CA1PA1.Integrated	D19	A	CM/UNK-B	1	MT-ND1	0	2.50917	0.988	0.923	0	0	3.09159	0.977	0.799	0	0	0	2.80038
CA1PA1.Integrated	D19	A	CM/UNK-B	1	MT-CO2	0	2.58727	0.982	0.892	0	0	2.85787	0.975	0.853	0	0	0	2.72257
CA1PA1.Integrated	D19	A	CM/UNK-B	1	MTRNR2L12	0	2.51409	0.982	0.839	0	0	2.76036	0.972	0.676	0	0	0	2.63722
CA1PA1.Integrated	D19	A	CM/UNK-B	1	MT-ND3	0	2.30692	0.983	0.924	0	0	2.74313	0.975	0.859	0	0	0	2.52503
CA1PA1.Integrated	D19	A	CM/UNK-B	1	MT-CO1	0	2.24035	0.99	0.973	0	0	2.60485	0.979	0.946	0	0	0	2.4226
CA1PA1.Integrated	D19	A	CM-A2	2	NOT DONE
CA1PA1.Integrated	D19	A	UNK-B	3	NOT DONE
CA1PA1.Integrated	D19	B	EPDC	0	NOT DONE
CA1PA1.Integrated	D19	C	UNK-A1	0	LGALS1	3.84292e-33	3.61204	0.254	0.034	8.31684e-29	1.16461e-27	1.19201	0.621	0.486	2.52045e-23	1.16461e-27	7.68584e-33	2.40202
CA1PA1.Integrated	D19	C	UNK-A1	0	ACTB	3.60162e-50	3.20267	0.368	0.045	7.79463e-46	1.51955e-09	0.423269	0.674	0.573	3.2886e-05	1.51955e-09	7.20324e-50	1.81297
CA1PA1.Integrated	D19	C	UNK-A1	0	SH3BGRL3	6.32968e-22	2.4598	0.262	0.082	1.36987e-17	7.95217e-10	1.11327	0.44	0.419	1.72101e-05	7.95217e-10	1.26594e-21	1.78653
CA1PA1.Integrated	D19	C	UNK-A1	0	TUBA1B	1.69907e-63	2.29926	0.665	0.306	3.67713e-59	5.17815e-43	0.901229	0.817	0.603	1.12066e-38	5.17815e-43	3.39814e-63	1.60025
CA1PA1.Integrated	D19	C	UNK-A1	0	TUBB	6.05068e-33	2.51041	0.295	0.058	1.30949e-28	1.98937e-17	0.677181	0.675	0.571	4.3054e-13	1.98937e-17	1.21014e-32	1.59379
CA1PA1.Integrated	D19	C	UNK-A1	0	CLIC1	5.43894e-27	2.33337	0.278	0.073	1.17709e-22	1.62291e-05	0.779449	0.442	0.477	0.351231	1.62291e-05	1.08779e-26	1.55641
CA1PA1.Integrated	D19	C	UNK-A1	0	S100A11	3.67217e-37	2.46763	0.458	0.198	7.9473e-33	1.78942e-15	0.629449	0.654	0.591	3.87265e-11	1.78942e-15	7.34433e-37	1.54854
CA1PA1.Integrated	D19	C	UNK-A1	0	TMSB4X	2.22385e-51	2.06012	0.68	0.402	4.81285e-47	1.13815e-44	0.907818	0.881	0.731	2.46318e-40	1.13815e-44	4.44769e-51	1.48397
CA1PA1.Integrated	D19	C	UNK-A1	0	UBC	8.39518e-15	2.03848	0.128	0.02	1.81688e-10	2.2054e-22	0.910553	0.631	0.582	4.77292e-18	8.39518e-15	4.41079e-22	1.47451
CA1PA1.Integrated	D19	C	UNK-A1	0	TUBA1A	1.14073e-45	2.29009	0.519	0.21	2.46876e-41	9.56193e-22	0.627968	0.762	0.728	2.06939e-17	9.56193e-22	2.28145e-45	1.45903
CA1PA1.Integrated	D19	C	UNK-B	1	MT-CO3	4.9435e-281	7.80639	0.989	0.016	1.06987e-276	0	5.97832	0.933	0.036	0	4.9435e-281	0	6.89235
CA1PA1.Integrated	D19	C	UNK-B	1	MT-CO2	1.84866e-282	7.39205	0.994	0.019	4.00086e-278	0	5.67001	0.933	0.064	0	1.84866e-282	0	6.53103
CA1PA1.Integrated	D19	C	UNK-B	1	MT-ATP6	7.6991e-281	7.11654	0.998	0.029	1.66624e-276	0	5.44708	0.948	0.084	0	7.6991e-281	0	6.28181
CA1PA1.Integrated	D19	C	UNK-B	1	MT-CYB	5.89734e-281	7.0688	0.992	0.018	1.2763e-276	4.84542e-286	5.17333	0.933	0.111	1.04864e-281	5.89734e-281	9.69083e-286	6.12106
CA1PA1.Integrated	D19	C	UNK-B	1	MT-ND3	7.24897e-280	6.55151	0.992	0.019	1.56882e-275	0	5.20101	0.928	0.037	0	7.24897e-280	0	5.87626
CA1PA1.Integrated	D19	C	UNK-B	1	MT-CO1	2.83369e-280	6.70504	0.996	0.025	6.13267e-276	4.27689e-285	4.98736	0.95	0.126	9.25605e-281	2.83369e-280	8.55378e-285	5.8462
CA1PA1.Integrated	D19	C	UNK-B	1	MT-ND1	5.88204e-278	6.55592	0.992	0.027	1.27299e-273	0	5.07258	0.911	0.04	0	5.88204e-278	0	5.81425
CA1PA1.Integrated	D19	C	UNK-B	1	MT-ND4	2.19925e-278	6.89744	0.985	0.015	4.75961e-274	6.98253e-303	4.71454	0.891	0.052	1.51116e-298	2.19925e-278	1.39651e-302	5.80599
CA1PA1.Integrated	D19	C	UNK-B	1	MT-ND2	2.06759e-268	5.70425	0.981	0.032	4.47468e-264	3.24645e-292	4.58297	0.854	0.044	7.02596e-288	2.06759e-268	6.49289e-292	5.14361
CA1PA1.Integrated	D19	C	UNK-B	1	MT-ND5	5.8872e-250	4.8354	0.964	0.061	1.27411e-245	1.38852e-247	4.0091	0.916	0.147	3.00503e-243	1.38852e-247	1.17744e-249	4.42225
CA1PA1.Integrated	D19	C	UNK-A2	2	MYL7	4.64051e-78	2.55943	1	0.563	1.0043e-73	1.47283e-90	2.10515	1	0.639	3.18749e-86	4.64051e-78	2.94566e-90	2.33229
CA1PA1.Integrated	D19	C	UNK-A2	2	RPS12	6.37673e-71	2.69925	0.708	0.127	1.38005e-66	4.64166e-47	1.18738	0.981	0.649	1.00455e-42	4.64166e-47	1.27535e-70	1.94332
CA1PA1.Integrated	D19	C	UNK-A2	2	SELENOW	5.65504e-59	2.27382	0.688	0.14	1.22386e-54	1.2462e-64	1.60444	0.917	0.377	2.69703e-60	5.65504e-59	2.4924e-64	1.93913
CA1PA1.Integrated	D19	C	UNK-A2	2	MYOZ2	2.43619e-64	1.99893	0.909	0.274	5.2724e-60	2.59278e-68	1.67599	0.811	0.244	5.6113e-64	2.43619e-64	5.18557e-68	1.83746
CA1PA1.Integrated	D19	C	UNK-A2	2	RPS23	1.06924e-63	2.44169	0.812	0.207	2.31404e-59	1.96057e-51	1.21232	0.995	0.676	4.24306e-47	1.96057e-51	2.13847e-63	1.82701
CA1PA1.Integrated	D19	C	UNK-A2	2	RPS8	1.25689e-39	2.17538	0.377	0.053	2.72017e-35	2.48614e-58	1.37729	0.981	0.53	5.38049e-54	1.25689e-39	4.97227e-58	1.77633
CA1PA1.Integrated	D19	C	UNK-A2	2	CRYAB	1.27589e-47	1.93991	0.89	0.373	2.76128e-43	5.18832e-54	1.59113	0.922	0.427	1.12286e-49	1.27589e-47	1.03766e-53	1.76552
CA1PA1.Integrated	D19	C	UNK-A2	2	RPL41	1.4696e-58	2.32361	0.656	0.126	3.18051e-54	8.8537e-54	1.14356	0.985	0.669	1.91612e-49	8.8537e-54	2.9392e-58	1.73359
CA1PA1.Integrated	D19	C	UNK-A2	2	RPLP1	1.79687e-70	2.19346	0.987	0.461	3.88879e-66	3.00504e-66	1.27147	1	0.815	6.50351e-62	3.00504e-66	3.59374e-70	1.73246
CA1PA1.Integrated	D19	C	UNK-A2	2	HIST1H4C	8.49374e-22	2.24594	0.305	0.069	1.83821e-17	2.49113e-11	1.21064	0.471	0.261	5.39131e-07	2.49113e-11	1.69875e-21	1.72829
CA1PA1.Integrated	D19	C	UNK-C	3	NOT DONE

## Sheet: 5-Combo.IntegrSubset.CCDEG
Shared Cell Type: n=7 (Fig S8B)	ALL Conserved Cluster DEG (CCDEG) (TOP 10 in yellow)	PAT_p_val	PAT_avg_log2FC	PAT_pct.1	PAT_pct.2	PAT_p_val_adj	CTRL_p_val	CTRL_avg_log2FC	CTRL_pct.1	CTRL_pct.2	CTRL_p_val_adj	max_pval	minimump_p_val	avg_fc
Pluripotent	POU5F1	0	3.94071	0.997	0	0	0	3.9478	0.988	0	0	0	0	3.94426
Pluripotent	L1TD1	0	3.40713	0.994	0	0	0	3.80835	0.992	0	0	0	0	3.60774
Pluripotent	AC106864.1	0	3.72449	0.994	0	0	0	3.32	0.982	0	0	0	0	3.52225
Pluripotent	CD24	0	3.31362	0.998	0.144	0	0	3.58852	0.996	0.101	0	0	0	3.45107
Pluripotent	TERF1	0	3.21748	0.997	0.146	0	0	3.45553	0.991	0.104	0	0	0	3.3365
Pluripotent	SEPHS1	0	2.86324	0.996	0.106	0	0	3.09961	0.985	0.053	0	0	0	2.98142
Pluripotent	HMGA1	0	2.85488	1	0.473	0	0	2.91688	1	0.459	0	0	0	2.88588
Pluripotent	TUBB2B	0	3.00628	0.989	0	0	0	2.74885	0.972	0	0	0	0	2.87756
Pluripotent	SFRP2	0	2.7518	0.987	0.003	0	0	2.82426	0.983	0.001	0	0	0	2.78803
Pluripotent	TKT	0	2.71486	0.994	0.235	0	0	2.81972	0.99	0.147	0	0	0	2.76729
Pluripotent	H2AFZ	0	2.60837	0.997	0.341	0	0	2.65467	0.995	0.326	0	0	0	2.63152
Pluripotent	NPM1	0	2.4474	0.999	0.636	0	0	2.54886	0.998	0.597	0	0	0	2.49813
Pluripotent	PTMA	0	2.22603	1	0.585	0	0	2.69482	1	0.459	0	0	0	2.46043
Pluripotent	DNMT3B	0	2.34342	0.975	0.001	0	0	2.57604	0.975	0	0	0	0	2.45973
Pluripotent	RANBP1	0	2.41739	0.994	0.291	0	0	2.45842	0.992	0.279	0	0	0	2.4379
Pluripotent	EPCAM	0	2.47591	0.977	0.028	0	0	2.37748	0.953	0.014	0	0	0	2.42669
Pluripotent	TDGF1	0	2.32886	0.979	0.003	0	0	2.32849	0.959	0	0	0	0	2.32867
Pluripotent	RAN	0	2.27019	0.996	0.59	0	0	2.30904	0.995	0.521	0	0	0	2.28962
Pluripotent	UCHL1	0	2.14804	0.988	0.183	0	0	2.30376	0.985	0.129	0	0	0	2.2259
Pluripotent	SNRPD1	0	2.15987	0.985	0.316	0	0	2.28298	0.981	0.254	0	0	0	2.22143
Pluripotent	GAL	0	2.24667	0.942	0	0	0	2.19351	0.907	0	0	0	0	2.22009
Pluripotent	NASP	0	2.11083	0.988	0.362	0	0	2.2879	0.983	0.258	0	0	0	2.19937
Pluripotent	SET	0	2.00955	0.999	0.601	0	0	2.38119	0.999	0.493	0	0	0	2.19537
Pluripotent	SNRPN	0	2.0837	0.991	0.318	0	0	2.19311	0.997	0.578	0	0	0	2.13841
Pluripotent	DPPA4	0	2.05354	0.972	0.04	0	0	2.19404	0.969	0.032	0	0	0	2.12379
Pluripotent	C1QBP	0	2.12065	0.988	0.466	0	0	2.03951	0.982	0.456	0	0	0	2.08008
Pluripotent	LIN28A	0	1.96402	0.979	0.085	0	0	2.13367	0.976	0.047	0	0	0	2.04884
Pluripotent	NCL	0	1.96949	0.995	0.508	0	0	2.11595	0.992	0.414	0	0	0	2.04272
Pluripotent	PSIP1	0	1.84981	0.992	0.31	0	0	2.13852	0.988	0.225	0	0	0	1.99416
Pluripotent	TXN	0	1.92786	0.993	0.447	0	0	2.00298	0.989	0.328	0	0	0	1.96542
Pluripotent	HMGB1	0	1.78752	0.997	0.507	0	0	2.09998	0.997	0.426	0	0	0	1.94375
Pluripotent	SOX2	0	1.89876	0.948	0.001	0	0	1.9809	0.947	0	0	0	0	1.93983
Pluripotent	SNRPF	0	1.79363	0.987	0.406	0	0	2.07919	0.986	0.312	0	0	0	1.93641
Pluripotent	MGST1	0	2.10364	0.989	0.29	0	0	1.76453	0.986	0.325	0	0	0	1.93409
Pluripotent	CKS2	0	1.88338	0.954	0.111	0	0	1.87813	0.944	0.101	0	0	0	1.88076
Pluripotent	RPL22L1	0	2.07072	0.99	0.355	0	0	1.64047	0.975	0.34	0	0	0	1.8556
Pluripotent	CENPV	0	1.81997	0.971	0.146	0	0	1.85063	0.969	0.135	0	0	0	1.8353
Pluripotent	SNRPB	0	1.82023	0.99	0.447	0	0	1.84874	0.987	0.398	0	0	0	1.83448
Pluripotent	PABPC1	0	1.70054	0.998	0.587	0	0	1.95923	0.998	0.457	0	0	0	1.82989
Pluripotent	HMGB3	0	1.75796	0.982	0.291	0	0	1.89575	0.974	0.215	0	0	0	1.82686
Pluripotent	HSPE1	0	1.77658	0.995	0.583	0	0	1.84657	0.993	0.561	0	0	0	1.81157
Pluripotent	PRELID1	0	1.85874	0.996	0.436	0	0	1.71614	0.995	0.402	0	0	0	1.78744
Pluripotent	CTSC	0	1.76717	0.97	0.182	0	0	1.75769	0.957	0.17	0	0	0	1.76243
Pluripotent	EIF5A	0	1.82055	0.996	0.52	0	0	1.65914	0.992	0.518	0	0	0	1.73985
Pluripotent	SNRPG	0	1.64737	0.988	0.409	0	0	1.82884	0.985	0.331	0	0	0	1.7381
Pluripotent	PSAT1	0	1.7052	0.927	0.024	0	0	1.76907	0.931	0.013	0	0	0	1.73714
Pluripotent	UBE2S	0	1.80043	0.989	0.22	0	0	1.67008	0.981	0.216	0	0	0	1.73526
Pluripotent	FABP5	0	2.00172	0.987	0.302	0	0	1.46824	0.978	0.27	0	0	0	1.73498
Pluripotent	HSPA8	0	1.80411	0.998	0.55	0	0	1.61215	0.993	0.516	0	0	0	1.70813
Pluripotent	FOXD3-AS1	0	1.72837	0.935	0	0	0	1.63955	0.9	0	0	0	0	1.68396
Pluripotent	SLIRP	0	1.6105	0.983	0.459	0	0	1.75659	0.975	0.401	0	0	0	1.68355
Pluripotent	PAICS	0	1.57525	0.978	0.33	0	0	1.74818	0.975	0.254	0	0	0	1.66172
Pluripotent	SRM	0	1.72513	0.985	0.287	0	0	1.59109	0.982	0.303	0	0	0	1.65811
Pluripotent	HNRNPAB	0	1.58752	0.99	0.4	0	0	1.71015	0.99	0.393	0	0	0	1.64883
Pluripotent	ABRACL	0	1.54611	0.953	0.134	0	0	1.74284	0.961	0.109	0	0	0	1.64448
Pluripotent	USP44	0	1.54347	0.905	0	0	0	1.71805	0.925	0	0	0	0	1.63076
Pluripotent	SRSF7	0	1.54602	0.978	0.492	0	0	1.71342	0.971	0.433	0	0	0	1.62972
Pluripotent	HNRNPH3	0	1.54552	0.968	0.272	0	0	1.70548	0.965	0.204	0	0	0	1.6255
Pluripotent	CLDN7	0	1.67708	0.922	0	0	0	1.56584	0.889	0	0	0	0	1.62146
Pluripotent	CKS1B	0	1.6097	0.972	0.164	0	0	1.61785	0.965	0.16	0	0	0	1.61377
Pluripotent	TUBA1C	0	1.7383	0.976	0.192	0	0	1.48122	0.96	0.195	0	0	0	1.60976
Pluripotent	POLR3G	0	1.50182	0.886	0.002	0	0	1.71749	0.911	0	0	0	0	1.60965
Pluripotent	HSPD1	0	1.61637	0.997	0.675	0	0	1.59712	0.994	0.613	0	0	0	1.60674
Pluripotent	JPT1	0	1.58113	0.986	0.36	0	0	1.61657	0.986	0.344	0	0	0	1.59885
Pluripotent	SRSF9	0	1.49957	0.984	0.338	0	0	1.69783	0.983	0.264	0	0	0	1.5987
Pluripotent	MT1X	0	1.63575	0.858	0.051	0	0	1.55091	0.765	0.019	0	0	0	1.59333
Pluripotent	RPS6	0	1.41871	1	0.725	0	0	1.76704	1	0.631	0	0	0	1.59287
Pluripotent	APRT	0	1.58322	0.982	0.433	0	0	1.53862	0.977	0.424	0	0	0	1.56092
Pluripotent	PTGES3	0	1.5552	0.988	0.554	0	0	1.56466	0.986	0.497	0	0	0	1.55993
Pluripotent	RARRES2	0	1.49943	0.887	0.031	0	0	1.59692	0.865	0.009	0	0	0	1.54818
Pluripotent	THY1	0	1.44578	0.962	0.14	0	0	1.64103	0.959	0.089	0	0	0	1.54341
Pluripotent	NME1	0	1.57481	0.982	0.407	0	0	1.50217	0.97	0.361	0	0	0	1.53849
Pluripotent	TPM3	0	1.5387	0.986	0.364	0	0	1.53754	0.985	0.355	0	0	0	1.53812
Pluripotent	CNMD	0	1.57936	0.91	0.006	0	0	1.48573	0.889	0.016	0	0	0	1.53255
Pluripotent	HNRNPA2B1	0	1.42537	0.995	0.649	0	0	1.62295	0.993	0.537	0	0	0	1.52416
Pluripotent	SRSF2	0	1.46183	0.985	0.457	0	0	1.58576	0.98	0.411	0	0	0	1.52379
Pluripotent	PEBP1	0	1.46238	0.995	0.669	0	0	1.57281	0.994	0.648	0	0	0	1.5176
Pluripotent	NOP56	0	1.49179	0.978	0.351	0	0	1.54048	0.974	0.338	0	0	0	1.51613
Pluripotent	DDX21	0	1.51532	0.972	0.294	0	0	1.50825	0.966	0.265	0	0	0	1.51179
Pluripotent	SNRPE	0	1.44349	0.985	0.471	0	0	1.57324	0.983	0.423	0	0	0	1.50836
Pluripotent	TMA7	0	1.39225	0.997	0.644	0	0	1.61007	0.997	0.572	0	0	0	1.50116
Pluripotent	YBX1	0	1.54087	1	0.717	0	0	1.44442	0.999	0.657	0	0	0	1.49265
Pluripotent	CD9	0	1.49013	0.935	0.07	0	0	1.47697	0.893	0.029	0	0	0	1.48355
Pluripotent	GCSH	0	1.49514	0.971	0.293	0	0	1.46272	0.962	0.27	0	0	0	1.47893
Pluripotent	FKBP4	0	1.61066	0.965	0.282	0	0	1.34367	0.936	0.276	0	0	0	1.47716
Pluripotent	CCT5	0	1.49981	0.979	0.454	0	0	1.41177	0.972	0.435	0	0	0	1.45579
Pluripotent	MAD2L2	0	1.38887	0.945	0.195	0	0	1.52222	0.943	0.15	0	0	0	1.45554
Pluripotent	TMSB4X	0	1.32839	0.999	0.353	0	0	1.57705	0.998	0.292	0	0	0	1.45272
Pluripotent	LINC00678	0	1.47497	0.882	0	0	0	1.41553	0.852	0	0	0	0	1.44525
Pluripotent	DUT	0	1.4106	0.967	0.304	0	0	1.46655	0.957	0.244	0	0	0	1.43858
Pluripotent	CLDN6	0	1.44132	0.982	0.362	0	0	1.42799	0.971	0.311	0	0	0	1.43465
Pluripotent	HNRNPM	0	1.34954	0.986	0.443	0	0	1.51646	0.982	0.403	0	0	0	1.433
Pluripotent	FBL	0	1.34695	0.967	0.326	0	0	1.51206	0.961	0.227	0	0	0	1.4295
Pluripotent	CALM1	0	1.39449	0.992	0.444	0	0	1.46087	0.988	0.415	0	0	0	1.42768
Pluripotent	NR6A1	0	1.31007	0.896	0.093	0	0	1.54026	0.924	0.079	0	0	0	1.42516
Pluripotent	CBR1	0	1.36667	0.902	0.129	0	0	1.47087	0.9	0.094	0	0	0	1.41877
Pluripotent	LSM7	0	1.3411	0.978	0.408	0	0	1.49548	0.975	0.339	0	0	0	1.41829
Pluripotent	HSP90AB1	0	1.47432	0.999	0.766	0	0	1.35651	0.997	0.711	0	0	0	1.41542
Pluripotent	MARCKSL1	0	1.36743	0.996	0.488	0	0	1.4432	0.995	0.432	0	0	0	1.40531
Pluripotent	LSM3	0	1.33921	0.977	0.402	0	0	1.45363	0.973	0.349	0	0	0	1.39642
Pluripotent	HNRNPF	0	1.38672	0.972	0.408	0	0	1.4011	0.96	0.333	0	0	0	1.39391
Pluripotent	ACAT2	0	1.38981	0.941	0.207	0	0	1.39692	0.927	0.207	0	0	0	1.39336
Pluripotent	KPNA2	0	1.37276	0.967	0.217	0	0	1.41254	0.957	0.203	0	0	0	1.39265
Pluripotent	EEF1E1	0	1.40886	0.944	0.228	0	0	1.37217	0.937	0.244	0	0	0	1.39051
Pluripotent	HNRNPD	0	1.25316	0.99	0.529	0	0	1.52469	0.989	0.423	0	0	0	1.38892
Pluripotent	PPP1R14B	0	1.46488	0.997	0.542	0	0	1.31181	0.995	0.518	0	0	0	1.38835
Pluripotent	RPS10	0	1.35725	0.969	0.326	0	0	1.41405	0.968	0.309	0	0	0	1.38565
Pluripotent	TUBB2A	0	1.48755	0.902	0.109	0	0	1.2663	0.853	0.112	0	0	0	1.37692
Pluripotent	SSBP1	0	1.40935	0.981	0.581	0	0	1.34352	0.973	0.559	0	0	0	1.37643
Pluripotent	LSM4	0	1.38464	0.99	0.451	0	0	1.35446	0.987	0.447	0	0	0	1.36955
Pluripotent	LDHB	0	1.3129	0.996	0.739	0	0	1.42341	0.995	0.704	0	0	0	1.36815
Pluripotent	PMAIP1	0	1.4067	0.866	0.028	0	0	1.31535	0.822	0.014	0	0	0	1.36102
Pluripotent	RCC2	0	1.32829	0.909	0.092	0	0	1.39046	0.904	0.077	0	0	0	1.35937
Pluripotent	RPL12	0	1.34459	1	0.734	0	0	1.35786	1	0.697	0	0	0	1.35122
Pluripotent	SUMO1	0	1.32193	0.982	0.482	0	0	1.37279	0.976	0.445	0	0	0	1.34736
Pluripotent	UBE2C	0	1.2535	0.834	0.094	0	0	1.43895	0.819	0.08	0	0	0	1.34622
Pluripotent	SRSF3	0	1.25332	0.987	0.557	0	0	1.43217	0.983	0.483	0	0	0	1.34275
Pluripotent	PCLAF	0	1.27232	0.918	0.126	0	0	1.40888	0.933	0.115	0	0	0	1.3406
Pluripotent	CACYBP	0	1.3497	0.968	0.36	0	0	1.32494	0.962	0.347	0	0	0	1.33732
Pluripotent	MCM5	0	1.3111	0.903	0.087	0	0	1.35836	0.91	0.104	0	0	0	1.33473
Pluripotent	RPS21	0	1.24693	0.999	0.695	0	0	1.41468	0.998	0.632	0	0	0	1.33081
Pluripotent	SNRPD3	0	1.33587	0.975	0.501	0	0	1.32545	0.971	0.479	0	0	0	1.33066
Pluripotent	RPL22	0	1.20115	0.999	0.73	0	0	1.45889	0.999	0.674	0	0	0	1.33002
Pluripotent	SNRPA1	0	1.332	0.954	0.3	0	0	1.3199	0.937	0.254	0	0	0	1.32595
Pluripotent	EIF1AX	0	1.35537	0.988	0.536	0	0	1.28885	0.99	0.58	0	0	0	1.32211
Pluripotent	RPL4	0	1.2744	0.999	0.75	0	0	1.36678	0.999	0.712	0	0	0	1.32059
Pluripotent	HNRNPC	0	1.21859	0.994	0.65	0	0	1.41381	0.994	0.596	0	0	0	1.3162
Pluripotent	ACTB	0	1.22773	0.999	0.419	0	0	1.39678	1	0.347	0	0	0	1.31225
Pluripotent	DMKN	0	1.31885	0.956	0.251	0	0	1.29642	0.941	0.194	0	0	0	1.30764
Pluripotent	TOMM7	0	1.27922	0.992	0.602	0	0	1.33444	0.984	0.51	0	0	0	1.30683
Pluripotent	TRMT112	0	1.19941	0.975	0.458	0	0	1.41171	0.974	0.401	0	0	0	1.30556
Pluripotent	HELLS	0	1.29089	0.914	0.106	0	0	1.3076	0.919	0.09	0	0	0	1.29925
Pluripotent	PCNA	0	1.28296	0.907	0.109	0	0	1.31216	0.898	0.104	0	0	0	1.29756
Pluripotent	MCM7	0	1.2948	0.94	0.164	0	0	1.29787	0.937	0.151	0	0	0	1.29633
Pluripotent	HNRNPA3	0	1.17658	0.988	0.536	0	0	1.4121	0.985	0.404	0	0	0	1.29434
Pluripotent	DHCR24	0	1.28208	0.903	0.136	0	0	1.30338	0.9	0.126	0	0	0	1.29273
Pluripotent	PFDN4	0	1.23182	0.946	0.288	0	0	1.34709	0.932	0.203	0	0	0	1.28946
Pluripotent	ILF2	0	1.31588	0.979	0.49	0	0	1.2599	0.97	0.47	0	0	0	1.28789
Pluripotent	BTF3	0	1.26314	0.997	0.734	0	0	1.31155	0.996	0.666	0	0	0	1.28734
Pluripotent	HMGB2	0	1.13287	0.95	0.122	0	0	1.43873	0.953	0.068	0	0	0	1.2858
Pluripotent	RPA3	0	1.25301	0.93	0.219	0	0	1.31393	0.927	0.193	0	0	0	1.28347
Pluripotent	RPS26	0	1.46689	0.996	0.663	0	0	1.09356	0.999	0.747	0	0	0	1.28023
Pluripotent	ACTG1	0	1.19858	1	0.333	0	0	1.35758	0.999	0.245	0	0	0	1.27808
Pluripotent	PPA1	0	1.39007	0.976	0.403	0	0	1.16427	0.957	0.372	0	0	0	1.27717
Pluripotent	PHC1	0	1.21667	0.896	0.122	0	0	1.33694	0.903	0.081	0	0	0	1.27681
Pluripotent	PFN1	0	1.31415	0.998	0.702	0	0	1.23569	0.998	0.657	0	0	0	1.27492
Pluripotent	JADE1	0	1.23139	0.89	0.135	0	0	1.31581	0.882	0.105	0	0	0	1.2736
Pluripotent	RPS27A	0	1.2417	1	0.795	0	0	1.30049	1	0.761	0	0	0	1.27109
Pluripotent	DBI	0	1.22296	0.981	0.479	0	0	1.31291	0.979	0.414	0	0	0	1.26794
Pluripotent	RPL38	0	1.10563	0.996	0.736	0	0	1.43008	0.995	0.672	0	0	0	1.26785
Pluripotent	PARP1	0	1.29292	0.984	0.5	0	0	1.24073	0.981	0.473	0	0	0	1.26683
Pluripotent	MRPL3	0	1.27284	0.952	0.341	0	0	1.25181	0.942	0.321	0	0	0	1.26233
Pluripotent	TRIM28	0	1.31737	0.984	0.537	0	0	1.20404	0.979	0.531	0	0	0	1.2607
Pluripotent	RPL14	0	1.23001	1	0.764	0	0	1.28503	1	0.716	0	0	0	1.25752
Pluripotent	LSM6	0	1.21573	0.911	0.149	0	0	1.29855	0.9	0.097	0	0	0	1.25714
Pluripotent	DKC1	0	1.21169	0.919	0.191	0	0	1.29996	0.914	0.158	0	0	0	1.25582
Pluripotent	RPL23A	0	1.15489	0.999	0.755	0	0	1.34087	0.999	0.713	0	0	0	1.24788
Pluripotent	RPL23	0	1.14593	0.998	0.737	0	0	1.33832	0.997	0.689	0	0	0	1.24212
Pluripotent	MRPS34	0	1.24024	0.976	0.492	0	0	1.24347	0.971	0.461	0	0	0	1.24186
Pluripotent	PHGDH	0	1.00546	0.965	0.359	0	0	1.46753	0.958	0.252	0	0	0	1.2365
Pluripotent	HMGN2	0	1.02529	0.991	0.502	0	0	1.42544	0.993	0.443	0	0	0	1.22537
Pluripotent	MCM3	0	1.20745	0.934	0.215	0	0	1.24167	0.932	0.206	0	0	0	1.22456
Pluripotent	MRPL11	0	1.19698	0.956	0.33	0	0	1.24927	0.953	0.317	0	0	0	1.22313
Pluripotent	LYAR	0	1.19225	0.89	0.164	0	0	1.24952	0.888	0.144	0	0	0	1.22088
Pluripotent	SSB	0	1.21643	0.981	0.608	0	0	1.21805	0.975	0.553	0	0	0	1.21724
Pluripotent	ALYREF	0	1.15904	0.906	0.193	0	0	1.27303	0.908	0.154	0	0	0	1.21604
Pluripotent	GPATCH4	0	1.19197	0.88	0.157	0	0	1.23843	0.899	0.174	0	0	0	1.2152
Pluripotent	GNL3	0	1.19651	0.92	0.209	0	0	1.23062	0.894	0.135	0	0	0	1.21356
Pluripotent	PGRMC1	0	1.15258	0.977	0.418	0	0	1.27351	0.964	0.323	0	0	0	1.21305
Pluripotent	SUMO2	0	1.13929	0.996	0.694	0	0	1.2858	0.994	0.647	0	0	0	1.21255
Pluripotent	SEM1	0	1.06457	0.973	0.486	0	0	1.33525	0.975	0.395	0	0	0	1.19991
Pluripotent	RAC3	0	1.15199	0.905	0.212	0	0	1.23947	0.923	0.214	0	0	0	1.19573
Pluripotent	SIVA1	0	1.249	0.971	0.376	0	0	1.14186	0.964	0.378	0	0	0	1.19543
Pluripotent	TCF7L1	0	1.12936	0.878	0.137	0	0	1.25128	0.897	0.103	0	0	0	1.19032
Pluripotent	EBPL	0	1.1406	0.936	0.253	0	0	1.23307	0.927	0.182	0	0	0	1.18684
Pluripotent	CARHSP1	0	1.11156	0.957	0.361	0	0	1.25936	0.958	0.296	0	0	0	1.18546
Pluripotent	RAB17	0	1.16717	0.782	0.008	0	0	1.20037	0.777	0	0	0	0	1.18377
Pluripotent	XRCC5	0	1.21132	0.987	0.628	0	0	1.15277	0.98	0.594	0	0	0	1.18204
Pluripotent	DCAF13	0	1.20054	0.917	0.24	0	0	1.15804	0.891	0.21	0	0	0	1.17929
Pluripotent	CCNB1	0	1.16328	0.908	0.125	0	0	1.19459	0.887	0.103	0	0	0	1.17894
Pluripotent	CCT3	0	1.25652	0.986	0.613	0	0	1.09707	0.982	0.598	0	0	0	1.1768
Pluripotent	MAD2L1	0	1.18856	0.9	0.121	0	0	1.16486	0.873	0.103	0	0	0	1.17671
Pluripotent	VRTN	0	1.1473	0.809	0	0	0	1.20214	0.816	0	0	0	0	1.17472
Pluripotent	PRMT1	0	1.21843	0.984	0.641	0	0	1.12468	0.977	0.615	0	0	0	1.17155
Pluripotent	ZIC2	0	1.09164	0.75	0.001	0	0	1.24917	0.789	0	0	0	0	1.1704
Pluripotent	MSH2	0	1.19409	0.883	0.112	0	0	1.1461	0.863	0.112	0	0	0	1.1701
Pluripotent	CCT6A	0	1.20226	0.985	0.573	0	0	1.13595	0.981	0.543	0	0	0	1.16911
Pluripotent	SERBP1	0	1.09548	0.997	0.746	0	0	1.24257	0.997	0.697	0	0	0	1.16903
Pluripotent	LSM5	0	1.10571	0.948	0.342	0	0	1.22994	0.944	0.265	0	0	0	1.16782
Pluripotent	TUBA1B	0	1.22502	0.993	0.408	0	0	1.11058	0.991	0.442	0	0	0	1.1678
Pluripotent	TALDO1	0	1.20016	0.966	0.424	0	0	1.13043	0.95	0.395	0	0	0	1.16529
Pluripotent	PODXL	0	1.05523	0.913	0.135	0	0	1.26746	0.894	0.07	0	0	0	1.16135
Pluripotent	SUB1	0	1.12644	0.986	0.634	0	0	1.19033	0.982	0.577	0	0	0	1.15839
Pluripotent	SINHCAF	0	1.06972	0.972	0.424	0	0	1.2432	0.964	0.34	0	0	0	1.15646
Pluripotent	YBX3	0	1.12883	0.985	0.494	0	0	1.18202	0.981	0.449	0	0	0	1.15543
Pluripotent	PPM1G	0	1.21656	0.981	0.49	0	0	1.09389	0.978	0.486	0	0	0	1.15522
Pluripotent	NUDC	0	1.17229	0.968	0.477	0	0	1.13363	0.96	0.461	0	0	0	1.15296
Pluripotent	SCG3	0	1.10691	0.813	0.001	0	0	1.19484	0.822	0	0	0	0	1.15088
Pluripotent	EIF2S2	0	1.04675	0.987	0.566	0	0	1.25251	0.983	0.513	0	0	0	1.14963
Pluripotent	EBNA1BP2	0	1.24501	0.918	0.207	0	0	1.05316	0.896	0.215	0	0	0	1.14909
Pluripotent	RPL21	0	1.03307	0.999	0.778	0	0	1.26398	0.999	0.739	0	0	0	1.14853
Pluripotent	RPL7	0	1.06711	0.999	0.754	0	0	1.22948	0.999	0.707	0	0	0	1.1483
Pluripotent	SEMA6A	0	1.05239	0.864	0.128	0	0	1.24033	0.891	0.099	0	0	0	1.14636
Pluripotent	RPL35	0	0.993408	0.998	0.768	0	0	1.29844	0.998	0.707	0	0	0	1.14592
Pluripotent	RPS12	0	1.0482	1	0.775	0	0	1.23763	1	0.742	0	0	0	1.14292
Pluripotent	CYP2S1	0	1.06884	0.793	0.007	0	0	1.21535	0.826	0	0	0	0	1.14209
Pluripotent	OCIAD2	0	1.14171	0.932	0.252	0	0	1.13983	0.931	0.248	0	0	0	1.14077
Pluripotent	HSP90AA1	0	1.24428	0.996	0.807	0	0	1.03659	0.994	0.718	0	0	0	1.14044
Pluripotent	PTTG1	0	1.08103	0.971	0.182	0	0	1.19375	0.96	0.175	0	0	0	1.13739
Pluripotent	JARID2	0	1.10723	0.899	0.197	0	0	1.16683	0.907	0.195	0	0	0	1.13703
Pluripotent	PA2G4	0	1.1181	0.981	0.543	0	0	1.15448	0.978	0.506	0	0	0	1.13629
Pluripotent	C20orf27	0	1.11408	0.871	0.122	0	0	1.15785	0.87	0.099	0	0	0	1.13596
Pluripotent	ZSCAN10	0	1.09758	0.79	0	0	0	1.17288	0.809	0	0	0	0	1.13523
Pluripotent	RSL1D1	0	1.06969	0.965	0.454	0	0	1.20008	0.957	0.374	0	0	0	1.13488
Pluripotent	KNOP1	0	1.04766	0.899	0.197	0	0	1.21907	0.909	0.152	0	0	0	1.13336
Pluripotent	ENSA	0	1.0796	0.926	0.238	0	0	1.18515	0.935	0.2	0	0	0	1.13237
Pluripotent	ERH	0	1.13541	0.985	0.595	0	0	1.12823	0.982	0.554	0	0	0	1.13182
Pluripotent	PPIA	0	1.04981	0.998	0.741	0	0	1.20566	0.998	0.694	0	0	0	1.12773
Pluripotent	VSNL1	0	1.1862	0.807	0	0	0	1.0687	0.765	0	0	0	0	1.12745
Pluripotent	RPL24	0	1.04486	0.999	0.777	0	0	1.20348	0.999	0.745	0	0	0	1.12417
Pluripotent	CTBP2	0	1.1098	0.919	0.241	0	0	1.13383	0.916	0.221	0	0	0	1.12181
Pluripotent	SLC3A2	0	1.1254	0.951	0.343	0	0	1.11631	0.928	0.291	0	0	0	1.12086
Pluripotent	PSMA3	0	1.13152	0.967	0.492	0	0	1.10309	0.952	0.454	0	0	0	1.11731
Pluripotent	RPL37	0	0.935291	1	0.798	0	0	1.29862	1	0.756	0	0	0	1.11695
Pluripotent	RPS15	0	0.980117	1	0.766	0	0	1.24774	0.999	0.708	0	0	0	1.11393
Pluripotent	TBCA	0	1.04872	0.985	0.611	0	0	1.17435	0.981	0.533	0	0	0	1.11153
Pluripotent	DCUN1D5	0	1.13388	0.934	0.33	0	0	1.08885	0.921	0.302	0	0	0	1.11137
Pluripotent	SRP9	0	1.08332	0.981	0.494	0	0	1.13906	0.974	0.437	0	0	0	1.11119
Pluripotent	G3BP1	0	1.06998	0.945	0.337	0	0	1.14908	0.939	0.276	0	0	0	1.10953
Pluripotent	NAE1	0	1.08701	0.941	0.339	0	0	1.12716	0.928	0.273	0	0	0	1.10708
Pluripotent	RPS24	0	0.979229	1	0.802	0	0	1.23361	1	0.755	0	0	0	1.10642
Pluripotent	RPSA	0	1.12384	1	0.759	0	0	1.08875	1	0.733	0	0	0	1.10629
Pluripotent	RPL36	0	0.916098	0.999	0.762	0	0	1.2954	0.999	0.706	0	0	0	1.10575
Pluripotent	FDFT1	0	1.06453	0.939	0.359	0	0	1.13106	0.926	0.298	0	0	0	1.09779
Pluripotent	RBM8A	0	1.13903	0.978	0.544	0	0	1.0522	0.969	0.523	0	0	0	1.09562
Pluripotent	SCGB3A2	0	1.25202	0.821	0	0	0	0.937231	0.611	0	0	0	0	1.09463
Pluripotent	PSMB2	0	1.06377	0.961	0.478	0	0	1.11649	0.948	0.407	0	0	0	1.09013
Pluripotent	RPS3	0	1.02588	1	0.762	0	0	1.15283	1	0.725	0	0	0	1.08936
Pluripotent	RPL15	0	1.01446	1	0.769	0	0	1.15823	1	0.738	0	0	0	1.08634
Pluripotent	BUB3	0	1.04332	0.88	0.232	0	0	1.12092	0.878	0.199	0	0	0	1.08212
Pluripotent	CRABP1	0	1.07259	0.774	0.003	0	0	1.09159	0.747	0	0	0	0	1.08209
Pluripotent	CHAF1A	0	1.06881	0.849	0.095	0	0	1.09447	0.872	0.102	0	0	0	1.08164
Pluripotent	IMPDH2	0	1.07461	0.95	0.344	0	0	1.08502	0.937	0.301	0	0	0	1.07981
Pluripotent	LNCPRESS1	0	0.945231	0.654	0	0	0	1.20595	0.77	0	0	0	0	1.07559
Pluripotent	RPS5	0	1.11934	0.999	0.741	0	0	1.03005	0.999	0.704	0	0	0	1.0747
Pluripotent	HIST1H4C	0	0.999191	0.921	0.349	0	0	1.14065	0.927	0.291	0	0	0	1.06992
Pluripotent	BCL2L12	0	1.06033	0.888	0.178	0	0	1.07852	0.882	0.166	0	0	0	1.06942
Pluripotent	UBE2N	0	1.0695	0.934	0.329	0	0	1.05473	0.925	0.296	0	0	0	1.06212
Pluripotent	SNRPD2	0	0.938038	0.98	0.539	0	0	1.18377	0.974	0.415	0	0	0	1.0609
Pluripotent	TIMM13	0	1.12962	0.991	0.607	0	0	0.991505	0.987	0.58	0	0	0	1.06056
Pluripotent	RPS3A	0	0.968641	1	0.79	0	0	1.14333	1	0.75	0	0	0	1.05599
Pluripotent	OAZ1	0	1.12025	0.995	0.666	0	0	0.982088	0.995	0.656	0	0	0	1.05117
Pluripotent	SLC39A1	0	1.06036	0.935	0.298	0	0	1.03774	0.908	0.248	0	0	0	1.04905
Pluripotent	SNHG25	0	1.16763	0.835	0.022	0	0	0.917232	0.715	0	0	0	0	1.04243
Pluripotent	PTBP1	0	0.981046	0.922	0.259	0	0	1.10329	0.924	0.217	0	0	0	1.04217
Pluripotent	RPL11	0	0.973142	1	0.786	0	0	1.10656	1	0.754	0	0	0	1.03985
Pluripotent	RNPS1	0	1.02503	0.958	0.428	0	0	1.05365	0.955	0.383	0	0	0	1.03934
Pluripotent	CDC20	0	1.02812	0.854	0.096	0	0	1.04917	0.84	0.086	0	0	0	1.03864
Pluripotent	NFE2L3	0	1.01012	0.747	0.005	0	0	1.06652	0.771	0.003	0	0	0	1.03832
Pluripotent	RPL41	0	0.929459	1	0.793	0	0	1.14573	1	0.766	0	0	0	1.03759
Pluripotent	MYBL2	0	1.0181	0.842	0.109	0	0	1.05645	0.857	0.113	0	0	0	1.03727
Pluripotent	NHP2	0	1.07125	0.973	0.468	0	0	1.00228	0.968	0.451	0	0	0	1.03677
Pluripotent	IDH1	0	1.05485	0.912	0.221	0	0	1.00705	0.89	0.193	0	0	0	1.03095
Pluripotent	POP7	0	1.08472	0.899	0.209	0	0	0.976424	0.893	0.229	0	0	0	1.03057
Pluripotent	SS18L2	0	1.00801	0.841	0.134	0	0	1.04255	0.836	0.105	0	0	0	1.02528
Pluripotent	PSMA7	0	0.993855	0.994	0.718	0	0	1.05482	0.994	0.653	0	0	0	1.02434
Pluripotent	SUPT16H	0	0.963506	0.933	0.377	0	0	1.08148	0.937	0.327	0	0	0	1.02249
Pluripotent	SLC29A1	0	0.948755	0.815	0.102	0	0	1.095	0.833	0.055	0	0	0	1.02188
Pluripotent	NTS	0	0.678398	0.562	0.035	0	0	1.36519	0.765	0.031	0	0	0	1.02179
Pluripotent	MTHFD2	0	1.04791	0.85	0.125	0	0	0.993257	0.812	0.098	0	0	0	1.02058
Pluripotent	RPL6	0	0.990305	1	0.79	0	0	1.05044	1	0.745	0	0	0	1.02037
Pluripotent	PSMG1	0	1.04029	0.89	0.213	0	0	0.999154	0.865	0.175	0	0	0	1.01972
Pluripotent	NACA	0	1.00272	0.998	0.772	0	0	1.0358	0.998	0.741	0	0	0	1.01926
Pluripotent	RPS13	0	0.970449	0.999	0.765	0	0	1.06215	0.999	0.74	0	0	0	1.0163
Pluripotent	RPLP0	0	1.00222	1	0.771	0	0	1.02987	1	0.739	0	0	0	1.01605
Pluripotent	RPS25	0	0.92458	0.999	0.763	0	0	1.10403	0.998	0.728	0	0	0	1.0143
Pluripotent	SERP1	0	0.98795	0.944	0.365	0	0	1.04033	0.94	0.311	0	0	0	1.01414
Pluripotent	GJA1	0	0.884143	0.861	0.157	0	0	1.13272	0.863	0.083	0	0	0	1.00843
Pluripotent	PSMA5	0	1.02982	0.957	0.466	0	0	0.981931	0.947	0.448	0	0	0	1.00587
Pluripotent	MAGOH	0	0.998838	0.903	0.253	0	0	1.00942	0.888	0.219	0	0	0	1.00413
Pluripotent	UNG	0	0.973971	0.795	0.067	0	0	1.03327	0.817	0.069	0	0	0	1.00362
Pluripotent	HSPA4	0	1.00427	0.931	0.369	0	0	0.998444	0.915	0.321	0	0	0	1.00136
Pluripotent	RPS17	0	0.957149	0.867	0.192	0	0	1.04231	0.869	0.17	0	0	0	0.999728
Pluripotent	RPL19	0	0.952407	1	0.781	0	0	1.04381	1	0.752	0	0	0	0.998109
Pluripotent	GADD45GIP1	0	1.00006	0.977	0.568	0	0	0.990862	0.974	0.515	0	0	0	0.995462
Pluripotent	RPS19	0	0.851175	1	0.761	0	0	1.13943	1	0.716	0	0	0	0.995301
Pluripotent	TCP1	0	1.01986	0.962	0.463	0	0	0.967663	0.95	0.423	0	0	0	0.993759
Pluripotent	DPY30	0	0.945878	0.918	0.335	0	0	1.04046	0.919	0.28	0	0	0	0.993169
Pluripotent	MIS18A	0	0.985405	0.828	0.087	0	0	0.998749	0.822	0.079	0	0	0	0.992077
Pluripotent	XRCC6	0	1.01703	0.977	0.606	0	0	0.964554	0.971	0.572	0	0	0	0.990794
Pluripotent	RRAS2	0	0.982482	0.862	0.165	0	0	0.993623	0.845	0.122	0	0	0	0.988053
Pluripotent	ANP32E	0	0.902039	0.914	0.318	0	0	1.07362	0.917	0.25	0	0	0	0.987828
Pluripotent	FTL	0	0.823545	1	0.406	0	0	1.13979	1	0.354	0	0	0	0.981668
Pluripotent	SLC1A5	0	1.01924	0.883	0.195	0	0	0.942615	0.849	0.177	0	0	0	0.980926
Pluripotent	RPL18A	0	0.955837	1	0.781	0	0	1.00509	1	0.742	0	0	0	0.980461
Pluripotent	NPM3	0	1.02565	0.868	0.167	0	0	0.934782	0.847	0.164	0	0	0	0.980214
Pluripotent	ATIC	0	0.948179	0.876	0.245	0	0	1.00631	0.877	0.207	0	0	0	0.977246
Pluripotent	GINS2	0	0.988146	0.841	0.111	0	0	0.965861	0.85	0.116	0	0	0	0.977004
Pluripotent	RPL27	0	0.912627	0.998	0.764	0	0	1.04105	0.997	0.728	0	0	0	0.97684
Pluripotent	EEF1A1	0	0.93258	1	0.798	0	0	1.02092	1	0.774	0	0	0	0.976751
Pluripotent	RUVBL1	0	1.00736	0.915	0.308	0	0	0.943576	0.892	0.289	0	0	0	0.975469
Pluripotent	GPM6B	0	1.0196	0.82	0.08	0	0	0.931071	0.782	0.043	0	0	0	0.975338
Pluripotent	UBE2I	0	0.953402	0.981	0.565	0	0	0.997182	0.979	0.529	0	0	0	0.975292
Pluripotent	ETV4	0	0.979116	0.763	0.02	0	0	0.964523	0.751	0.022	0	0	0	0.97182
Pluripotent	IMP3	0	0.981639	0.874	0.215	0	0	0.958873	0.868	0.214	0	0	0	0.970256
Pluripotent	DIAPH2	0	1.23197	0.884	0.119	0	0	0.705821	0.606	0.015	0	0	0	0.968893
Pluripotent	SFPQ	0	0.953362	0.972	0.488	0	0	0.983625	0.975	0.489	0	0	0	0.968493
Pluripotent	PTPRZ1	0	0.92764	0.735	0.004	0	0	1.00765	0.757	0.004	0	0	0	0.967643
Pluripotent	ENY2	0	0.897306	0.974	0.55	0	0	1.03762	0.97	0.49	0	0	0	0.967465
Pluripotent	CCT4	0	0.991322	0.974	0.549	0	0	0.938705	0.964	0.511	0	0	0	0.965014
Pluripotent	CENPU	0	0.996531	0.847	0.113	0	0	0.932773	0.808	0.079	0	0	0	0.964652
Pluripotent	RRM2	0	0.933484	0.785	0.067	0	0	0.994065	0.802	0.064	0	0	0	0.963774
Pluripotent	MAL2	0	0.910848	0.73	0	0	0	1.01602	0.762	0	0	0	0	0.963433
Pluripotent	SF3A3	0	0.894875	0.875	0.257	0	0	1.02671	0.878	0.199	0	0	0	0.960793
Pluripotent	NOP10	0	0.945064	0.973	0.531	0	0	0.975099	0.97	0.485	0	0	0	0.960081
Pluripotent	RPL26	0	0.934019	0.998	0.741	0	0	0.984946	0.998	0.717	0	0	0	0.959483
Pluripotent	AP1M2	0	0.984874	0.767	0.003	0	0	0.92953	0.732	0.002	0	0	0	0.957202
Pluripotent	RPL31	0	0.743972	0.993	0.642	0	0	1.17026	0.995	0.553	0	0	0	0.957117
Pluripotent	DAZAP1	0	0.977033	0.911	0.276	0	0	0.935152	0.894	0.244	0	0	0	0.956092
Pluripotent	SYNCRIP	0	0.877935	0.948	0.43	0	0	1.03388	0.946	0.367	0	0	0	0.955907
Pluripotent	SNRPA	0	0.924026	0.885	0.272	0	0	0.983544	0.888	0.237	0	0	0	0.953785
Pluripotent	NUDT1	0	0.925819	0.856	0.177	0	0	0.977306	0.86	0.157	0	0	0	0.951562
Pluripotent	RPS16	0	0.918414	0.999	0.759	0	0	0.981687	0.999	0.727	0	0	0	0.950051
Pluripotent	TOMM40	0	1.00055	0.96	0.476	0	0	0.899342	0.958	0.477	0	0	0	0.949944
Pluripotent	TARS	0	0.926081	0.916	0.325	0	0	0.973482	0.912	0.296	0	0	0	0.949782
Pluripotent	LSR	0	0.931868	0.833	0.122	0	0	0.966884	0.832	0.1	0	0	0	0.949376
Pluripotent	DEK	0	0.898367	0.987	0.522	0	0	0.997671	0.986	0.47	0	0	0	0.948019
Pluripotent	NOP58	0	0.864347	0.865	0.245	0	0	1.02798	0.895	0.224	0	0	0	0.946164
Pluripotent	AC009446.1	0	0.957874	0.717	0	0	0	0.933721	0.698	0	0	0	0	0.945797
Pluripotent	TUBB	0	1.01604	0.998	0.688	0	0	0.873961	0.998	0.66	0	0	0	0.944999
Pluripotent	RSL24D1	0	0.923476	0.941	0.396	0	0	0.963704	0.931	0.341	0	0	0	0.94359
Pluripotent	SNRNP40	0	0.926337	0.839	0.147	0	0	0.959405	0.826	0.11	0	0	0	0.942871
Pluripotent	YWHAQ	0	0.926114	0.987	0.637	0	0	0.953614	0.982	0.564	0	0	0	0.939864
Pluripotent	MCM4	0	0.891481	0.818	0.129	0	0	0.987612	0.84	0.095	0	0	0	0.939546
Pluripotent	CNBP	0	0.893586	0.969	0.534	0	0	0.984137	0.971	0.496	0	0	0	0.938861
Pluripotent	MDN1	0	0.926514	0.815	0.144	0	0	0.944149	0.825	0.12	0	0	0	0.935332
Pluripotent	ZFP42	0	0.899972	0.722	0.004	0	0	0.969816	0.745	0.002	0	0	0	0.934894
Pluripotent	RPL5	0	0.917261	1	0.789	0	0	0.942428	0.999	0.76	0	0	0	0.929844
Pluripotent	PAK1IP1	0	0.909871	0.797	0.108	0	0	0.947101	0.794	0.092	0	0	0	0.928486
Pluripotent	CNN2	0	0.876985	0.948	0.4	0	0	0.97815	0.958	0.382	0	0	0	0.927567
Pluripotent	ANP32A	0	0.814428	0.955	0.47	0	0	1.03468	0.95	0.361	0	0	0	0.924556
Pluripotent	GGCT	0	0.874546	0.912	0.33	0	0	0.971145	0.923	0.312	0	0	0	0.922846
Pluripotent	EIF4A3	0	0.903773	0.899	0.317	0	0	0.939624	0.876	0.268	0	0	0	0.921698
Pluripotent	TRIM71	0	0.907054	0.79	0.078	0	0	0.935027	0.804	0.083	0	0	0	0.92104
Pluripotent	YWHAH	0	0.905824	0.943	0.39	0	0	0.934841	0.946	0.37	0	0	0	0.920333
Pluripotent	ADRM1	0	0.949934	0.939	0.39	0	0	0.885707	0.934	0.398	0	0	0	0.91782
Pluripotent	EI24	0	0.928288	0.94	0.406	0	0	0.903913	0.936	0.373	0	0	0	0.9161
Pluripotent	SSRP1	0	0.921752	0.937	0.397	0	0	0.909521	0.938	0.374	0	0	0	0.915636
Pluripotent	RPS23	0	0.851687	1	0.784	0	0	0.975324	1	0.75	0	0	0	0.913506
Pluripotent	MRPL51	0	0.919083	0.983	0.596	0	0	0.898766	0.976	0.566	0	0	0	0.908925
Pluripotent	NLGN4X	0	0.994314	0.759	0.032	0	0	0.821007	0.661	0.014	0	0	0	0.907661
Pluripotent	RPL8	0	0.916559	1	0.789	0	0	0.895605	1	0.759	0	0	0	0.906082
Pluripotent	ADH5	0	0.883782	0.966	0.538	0	0	0.928048	0.954	0.488	0	0	0	0.905915
Pluripotent	CDC26	0	0.88751	0.855	0.213	0	0	0.919776	0.849	0.177	0	0	0	0.903643
Pluripotent	HMGN1	0	0.858233	0.996	0.665	0	0	0.947213	0.997	0.635	0	0	0	0.902723
Pluripotent	SMARCC1	0	0.842996	0.957	0.463	0	0	0.959169	0.958	0.4	0	0	0	0.901082
Pluripotent	H2AFX	0	0.865958	0.836	0.139	0	0	0.934861	0.865	0.142	0	0	0	0.900409
Pluripotent	AHCY	0	0.897916	0.96	0.469	0	0	0.901069	0.947	0.406	0	0	0	0.899492
Pluripotent	DNAJC19	0	0.859864	0.92	0.362	0	0	0.937048	0.922	0.32	0	0	0	0.898456
Pluripotent	RPL35A	0	0.774168	0.999	0.782	0	0	1.02142	1	0.753	0	0	0	0.897793
Pluripotent	CENPX	0	0.992144	0.924	0.307	0	0	0.803388	0.913	0.345	0	0	0	0.897766
Pluripotent	GSTP1	0	0.869927	0.996	0.665	0	0	0.922582	0.996	0.594	0	0	0	0.896255
Pluripotent	BRIX1	0	0.866528	0.836	0.193	0	0	0.918708	0.836	0.169	0	0	0	0.892618
Pluripotent	TGIF1	0	0.884594	0.831	0.137	0	0	0.897841	0.806	0.098	0	0	0	0.891218
Pluripotent	SPINT1	0	0.912341	0.74	0.008	0	0	0.868414	0.709	0.001	0	0	0	0.890378
Pluripotent	RPS27	0	0.688435	1	0.804	0	0	1.09204	1	0.75	0	0	0	0.890238
Pluripotent	DPYSL2	0	0.834288	0.835	0.193	0	0	0.943324	0.852	0.163	0	0	0	0.888806
Pluripotent	POMP	0	0.855309	0.983	0.655	0	0	0.921371	0.979	0.591	0	0	0	0.88834
Pluripotent	RPL34	0	0.707014	1	0.779	0	0	1.06846	1	0.741	0	0	0	0.887738
Pluripotent	RPS7	0	0.837612	1	0.785	0	0	0.934696	1	0.752	0	0	0	0.886154
Pluripotent	CLNS1A	0	0.905396	0.926	0.346	0	0	0.859348	0.911	0.32	0	0	0	0.882372
Pluripotent	CENPH	0	0.861593	0.823	0.134	0	0	0.898933	0.813	0.102	0	0	0	0.880263
Pluripotent	GABRB3	0	0.874884	0.709	0.001	0	0	0.884095	0.701	0	0	0	0	0.879489
Pluripotent	MRTO4	0	0.877278	0.841	0.213	0	0	0.879492	0.851	0.218	0	0	0	0.878385
Pluripotent	BIRC5	0	0.872807	0.887	0.158	0	0	0.881465	0.896	0.162	0	0	0	0.877136
Pluripotent	RPL39	0	0.75853	1	0.779	0	0	0.995725	1	0.749	0	0	0	0.877128
Pluripotent	FAM136A	0	0.867215	0.925	0.378	0	0	0.884894	0.914	0.33	0	0	0	0.876054
Pluripotent	RTRAF	0	0.881537	0.982	0.655	0	0	0.869488	0.978	0.613	0	0	0	0.875512
Pluripotent	FDPS	0	0.905305	0.952	0.427	0	0	0.843762	0.942	0.389	0	0	0	0.874533
Pluripotent	SLC7A3	0	0.869958	0.706	0.001	0	0	0.87745	0.703	0.001	0	0	0	0.873704
Pluripotent	LSM2	0	0.847223	0.922	0.375	0	0	0.89987	0.927	0.331	0	0	0	0.873546
Pluripotent	PDIA6	0	0.874265	0.984	0.587	0	0	0.868741	0.98	0.53	0	0	0	0.871503
Pluripotent	RAB34	0	0.838001	0.956	0.43	0	0	0.903637	0.953	0.401	0	0	0	0.870819
Pluripotent	RPS15A	0	0.757115	1	0.769	0	0	0.980136	1	0.735	0	0	0	0.868626
Pluripotent	EXOSC7	0	0.856728	0.856	0.22	0	0	0.879856	0.825	0.166	0	0	0	0.868292
Pluripotent	CCNB2	0	0.812037	0.826	0.106	0	0	0.922482	0.82	0.082	0	0	0	0.867259
Pluripotent	PRDX3	0	0.862398	0.952	0.467	0	0	0.867434	0.946	0.433	0	0	0	0.864916
Pluripotent	PSMA4	0	0.839944	0.964	0.521	0	0	0.887628	0.956	0.449	0	0	0	0.863786
Pluripotent	MRPL42	0	0.864629	0.89	0.291	0	0	0.857515	0.875	0.263	0	0	0	0.861072
Pluripotent	FASN	0	0.837676	0.882	0.288	0	0	0.883936	0.901	0.278	0	0	0	0.860806
Pluripotent	PLPP2	0	0.915835	0.709	0.02	0	0	0.804873	0.648	0.012	0	0	0	0.860354
Pluripotent	AC092490.1	0	0.920642	0.722	0.002	0	0	0.79576	0.653	0	0	0	0	0.858201
Pluripotent	NT5DC2	0	0.900771	0.943	0.355	0	0	0.813596	0.951	0.391	0	0	0	0.857183
Pluripotent	GMNN	0	0.856368	0.854	0.196	0	0	0.855679	0.864	0.189	0	0	0	0.856024
Pluripotent	RPS20	0	0.705393	0.997	0.717	0	0	1.00601	0.995	0.639	0	0	0	0.855702
Pluripotent	EXOSC3	0	0.832188	0.782	0.109	0	0	0.877601	0.783	0.093	0	0	0	0.854895
Pluripotent	NOP16	0	0.895709	0.799	0.13	0	0	0.813079	0.777	0.139	0	0	0	0.854394
Pluripotent	SEC11A	0	0.796404	0.985	0.61	0	0	0.912041	0.981	0.546	0	0	0	0.854222
Pluripotent	BASP1	0	0.677359	0.902	0.239	0	0	1.03092	0.924	0.173	0	0	0	0.854138
Pluripotent	SEC11C	0	0.87484	0.858	0.209	0	0	0.833364	0.849	0.221	0	0	0	0.854102
Pluripotent	SCD	0	0.76385	0.917	0.371	0	0	0.943238	0.927	0.288	0	0	0	0.853544
Pluripotent	CENPW	0	0.841795	0.855	0.161	0	0	0.864927	0.854	0.161	0	0	0	0.853361
Pluripotent	IGFBP2	0	0.670347	0.99	0.537	0	0	1.03215	0.988	0.4	0	0	0	0.85125
Pluripotent	VASH2	0	0.800228	0.676	0.019	0	0	0.900728	0.707	0.011	0	0	0	0.850478
Pluripotent	MRPL32	0	0.841185	0.904	0.334	0	0	0.857344	0.882	0.292	0	0	0	0.849265
Pluripotent	TOP2A	0	0.710878	0.805	0.131	0	0	0.986551	0.795	0.094	0	0	0	0.848715
Pluripotent	YWHAB	0	0.874275	0.99	0.654	0	0	0.823044	0.99	0.653	0	0	0	0.84866
Pluripotent	WDR43	0	0.814507	0.84	0.218	0	0	0.876352	0.819	0.165	0	0	0	0.84543
Pluripotent	UTP18	0	0.823948	0.771	0.093	0	0	0.86566	0.77	0.072	0	0	0	0.844804
Pluripotent	STRAP	0	0.916384	0.974	0.557	0	0	0.771099	0.965	0.547	0	0	0	0.843741
Pluripotent	SELENOH	0	0.790657	0.974	0.562	0	0	0.89412	0.977	0.53	0	0	0	0.842388
Pluripotent	MID1IP1	0	0.859975	0.764	0.109	0	0	0.824462	0.727	0.058	0	0	0	0.842219
Pluripotent	PPP1CC	0	0.896516	0.971	0.505	0	0	0.786524	0.968	0.459	0	0	0	0.84152
Pluripotent	STOML2	0	0.888226	0.959	0.476	0	0	0.794114	0.948	0.459	0	0	0	0.84117
Pluripotent	CSTB	0	0.837173	0.953	0.481	0	0	0.843246	0.966	0.509	0	0	0	0.840209
Pluripotent	RPS29	0	0.681594	0.999	0.793	0	0	0.9972	1	0.748	0	0	0	0.839397
Pluripotent	ACOT7	0	0.834294	0.793	0.148	0	0	0.844453	0.796	0.14	0	0	0	0.839374
Pluripotent	IMPA2	0	0.77591	0.793	0.134	0	0	0.901138	0.811	0.106	0	0	0	0.838524
Pluripotent	MRPL13	0	0.811124	0.906	0.369	0	0	0.863051	0.889	0.31	0	0	0	0.837088
Pluripotent	TXNL4A	0	0.837485	0.968	0.516	0	0	0.835835	0.961	0.466	0	0	0	0.83666
Pluripotent	FGFR1	0	0.716507	0.908	0.363	0	0	0.956572	0.906	0.22	0	0	0	0.836539
Pluripotent	PSMD11	0	0.807938	0.922	0.403	0	0	0.863766	0.918	0.346	0	0	0	0.835852
Pluripotent	HDAC2	0	0.789731	0.965	0.518	0	0	0.881439	0.959	0.443	0	0	0	0.835585
Pluripotent	PHB2	0	0.839571	0.981	0.604	0	0	0.820266	0.978	0.571	0	0	0	0.829918
Pluripotent	FOXH1	0	0.921275	0.859	0.143	0	0	0.737406	0.82	0.175	0	0	0	0.829341
Pluripotent	SSU72	0	0.880921	0.954	0.451	0	0	0.771609	0.946	0.461	0	0	0	0.826265
Pluripotent	PRPF40A	0	0.810128	0.961	0.52	0	0	0.831585	0.956	0.495	0	0	0	0.820856
Pluripotent	MCM6	0	0.817785	0.777	0.108	0	0	0.821057	0.768	0.091	0	0	0	0.819421
Pluripotent	POLR3K	0	0.884744	0.823	0.167	0	0	0.752263	0.803	0.194	0	0	0	0.818503
Pluripotent	BEX2	0	0.761404	0.851	0.233	0	0	0.874539	0.84	0.158	0	0	0	0.817971
Pluripotent	TMEM258	0	0.652048	0.955	0.517	0	0	0.981995	0.959	0.422	0	0	0	0.817022
Pluripotent	CALM2	0	0.793923	0.981	0.582	0	0	0.837781	0.977	0.536	0	0	0	0.815852
Pluripotent	BOLA3	0	0.791156	0.875	0.277	0	0	0.839738	0.879	0.248	0	0	0	0.815447
Pluripotent	PHB	0	0.896687	0.979	0.596	0	0	0.734038	0.974	0.58	0	0	0	0.815363
Pluripotent	RPL32	0	0.754181	1	0.776	0	0	0.87651	1	0.739	0	0	0	0.815346
Pluripotent	AURKB	0	0.791762	0.758	0.093	0	0	0.838814	0.76	0.077	0	0	0	0.815288
Pluripotent	POLR1D	0	0.836167	0.956	0.465	0	0	0.79181	0.941	0.417	0	0	0	0.813989
Pluripotent	PGD	0	0.761615	0.856	0.264	0	0	0.862877	0.864	0.227	0	0	0	0.812246
Pluripotent	EMG1	0	0.791772	0.764	0.14	0	0	0.824529	0.779	0.146	0	0	0	0.808151
Pluripotent	HNRNPA1	0	0.702041	0.997	0.694	0	0	0.913796	0.996	0.607	0	0	0	0.807919
Pluripotent	ZWINT	0	0.779405	0.776	0.119	0	0	0.836409	0.803	0.117	0	0	0	0.807907
Pluripotent	CLU	0	0.759373	0.784	0.095	0	0	0.853834	0.766	0.058	0	0	0	0.806604
Pluripotent	DBN1	0	0.737265	0.894	0.314	0	0	0.875589	0.903	0.25	0	0	0	0.806427
Pluripotent	MRPL20	0	0.784922	0.968	0.576	0	0	0.827801	0.967	0.539	0	0	0	0.806362
Pluripotent	GPC4	0	0.901891	0.762	0.088	0	0	0.70462	0.67	0.058	0	0	0	0.803256
Pluripotent	SOCS1	0	0.756461	0.65	0.038	0	0	0.848472	0.671	0.023	0	0	0	0.802467
Pluripotent	GARS	0	0.764303	0.877	0.307	0	0	0.840624	0.866	0.258	0	0	0	0.802463
Pluripotent	PSMA2	0	0.827375	0.873	0.266	0	0	0.775507	0.847	0.264	0	0	0	0.801441
Pluripotent	RPL36A	0	0.713943	0.868	0.313	0	0	0.888489	0.881	0.252	0	0	0	0.801216
Pluripotent	PKIB	0	0.956845	0.88	0.248	0	0	0.641461	0.706	0.128	0	0	0	0.799153
Pluripotent	RPLP1	0	0.727786	1	0.81	0	0	0.86998	1	0.78	0	0	0	0.798883
Pluripotent	PDCD2	0	0.849162	0.895	0.328	0	0	0.7467	0.886	0.327	0	0	0	0.797931
Pluripotent	STMN1	0	0.777904	0.989	0.576	0	0	0.816704	0.984	0.519	0	0	0	0.797304
Pluripotent	AMD1	0	0.772484	0.895	0.325	0	0	0.820785	0.883	0.277	0	0	0	0.796634
Pluripotent	RPL7A	0	0.744362	1	0.774	0	0	0.847926	1	0.743	0	0	0	0.796144
Pluripotent	GNG4	0	0.808599	0.681	0	0	0	0.783353	0.665	0	0	0	0	0.795976
Pluripotent	AURKAIP1	0	0.849546	0.985	0.602	0	0	0.74081	0.979	0.575	0	0	0	0.795178
Pluripotent	PYCARD	0	0.786612	0.709	0.046	0	0	0.802711	0.707	0.034	0	0	0	0.794661
Pluripotent	FEN1	0	0.795776	0.76	0.101	0	0	0.788918	0.758	0.098	0	0	0	0.792347
Pluripotent	PSMD14	0	0.777007	0.916	0.37	0	0	0.807591	0.914	0.35	0	0	0	0.792299
Pluripotent	RPL39L	0	0.772805	0.857	0.24	0	0	0.810625	0.883	0.245	0	0	0	0.791715
Pluripotent	COA4	0	0.831215	0.935	0.421	0	0	0.750898	0.926	0.413	0	0	0	0.791057
Pluripotent	NTHL1	0	0.779335	0.832	0.22	0	0	0.799185	0.819	0.198	0	0	0	0.78926
Pluripotent	APEX1	0	0.751634	0.967	0.566	0	0	0.825809	0.964	0.534	0	0	0	0.788721
Pluripotent	TSR1	0	0.733458	0.796	0.204	0	0	0.843928	0.802	0.168	0	0	0	0.788693
Pluripotent	CCT8	0	0.85748	0.974	0.596	0	0	0.717807	0.958	0.56	0	0	0	0.787644
Pluripotent	CDK1	0	0.773518	0.691	0.09	0	0	0.799737	0.669	0.068	0	0	0	0.786628
Pluripotent	DDX46	0	0.790691	0.946	0.445	0	0	0.779311	0.945	0.415	0	0	0	0.785001
Pluripotent	RPL13	0	0.726316	1	0.775	0	0	0.843301	1	0.739	0	0	0	0.784809
Pluripotent	H3F3A	0	0.682402	0.998	0.789	0	0	0.88479	0.998	0.746	0	0	0	0.783596
Pluripotent	NIFK	0	0.788759	0.873	0.319	0	0	0.7774	0.855	0.284	0	0	0	0.78308
Pluripotent	RPL28	0	0.669632	1	0.775	0	0	0.895374	1	0.744	0	0	0	0.782503
Pluripotent	PDAP1	0	0.760481	0.968	0.547	0	0	0.804105	0.965	0.508	0	0	0	0.782293
Pluripotent	UQCC3	0	0.771543	0.85	0.275	0	0	0.791211	0.852	0.259	0	0	0	0.781377
Pluripotent	RPLP2	0	0.700375	0.999	0.78	0	0	0.860408	0.999	0.748	0	0	0	0.780392
Pluripotent	SNRPC	0	0.816648	0.95	0.485	0	0	0.743337	0.945	0.488	0	0	0	0.779993
Pluripotent	PRDX4	0	0.705938	0.973	0.581	0	0	0.852713	0.954	0.442	0	0	0	0.779326
Pluripotent	BANF1	0	0.817835	0.967	0.54	0	0	0.740768	0.963	0.532	0	0	0	0.779302
Pluripotent	DCTPP1	0	0.822247	0.85	0.275	0	0	0.735384	0.829	0.257	0	0	0	0.778815
Pluripotent	ARL2	0	0.819464	0.939	0.431	0	0	0.736838	0.929	0.419	0	0	0	0.778151
Pluripotent	RPL37A	0	0.64993	0.999	0.811	0	0	0.905453	0.999	0.769	0	0	0	0.777691
Pluripotent	MRPL52	0	0.731188	0.926	0.421	0	0	0.82411	0.93	0.385	0	0	0	0.777649
Pluripotent	RPL10A	0	0.72264	0.999	0.773	0	0	0.828716	0.999	0.728	0	0	0	0.775678
Pluripotent	SEC61G	0	0.66545	0.969	0.575	0	0	0.882747	0.963	0.481	0	0	0	0.774099
Pluripotent	POLR2F	0	0.771034	0.924	0.419	0	0	0.775557	0.922	0.391	0	0	0	0.773296
Pluripotent	NOLC1	0	0.804938	0.836	0.229	0	0	0.741162	0.827	0.234	0	0	0	0.77305
Pluripotent	POLR2H	0	0.772195	0.907	0.35	0	0	0.773361	0.877	0.288	0	0	0	0.772778
Pluripotent	RPL3	0	0.79165	1	0.794	0	0	0.751882	1	0.754	0	0	0	0.771766
Pluripotent	RRP1B	0	0.757521	0.836	0.246	0	0	0.784233	0.833	0.213	0	0	0	0.770877
Pluripotent	MSH6	0	0.67179	0.792	0.232	0	0	0.867741	0.783	0.126	0	0	0	0.769765
Pluripotent	DTD1	0	0.763977	0.832	0.22	0	0	0.775052	0.8	0.178	0	0	0	0.769515
Pluripotent	CCT2	0	0.77793	0.984	0.665	0	0	0.756947	0.979	0.617	0	0	0	0.767438
Pluripotent	CDC123	0	0.805824	0.935	0.445	0	0	0.728503	0.924	0.444	0	0	0	0.767163
Pluripotent	EIF4E	0	0.776505	0.851	0.267	0	0	0.75687	0.838	0.242	0	0	0	0.766688
Pluripotent	ACLY	0	0.75323	0.79	0.174	0	0	0.779355	0.801	0.169	0	0	0	0.766293
Pluripotent	MRPS15	0	0.77229	0.939	0.442	0	0	0.757331	0.941	0.44	0	0	0	0.764811
Pluripotent	ENOPH1	0	0.774392	0.783	0.145	0	0	0.753871	0.746	0.113	0	0	0	0.764131
Pluripotent	CDT1	0	0.797713	0.751	0.081	0	0	0.727201	0.747	0.089	0	0	0	0.762457
Pluripotent	CNIH4	0	0.720795	0.911	0.395	0	0	0.802532	0.896	0.318	0	0	0	0.761663
Pluripotent	BAX	0	0.814375	0.917	0.381	0	0	0.705132	0.914	0.376	0	0	0	0.759754
Pluripotent	SALL2	0	0.733517	0.703	0.068	0	0	0.783965	0.721	0.063	0	0	0	0.758741
Pluripotent	SLC25A39	0	0.765168	0.921	0.413	0	0	0.75143	0.923	0.403	0	0	0	0.758299
Pluripotent	UBA2	0	0.723037	0.876	0.306	0	0	0.791747	0.86	0.237	0	0	0	0.757392
Pluripotent	POLR2I	0	0.716292	0.947	0.473	0	0	0.798268	0.948	0.432	0	0	0	0.75728
Pluripotent	TCOF1	0	0.74704	0.857	0.273	0	0	0.761664	0.851	0.248	0	0	0	0.754352
Pluripotent	MRPL37	0	0.741383	0.877	0.334	0	0	0.765681	0.889	0.325	0	0	0	0.753532
Pluripotent	FGFBP3	0	0.699789	0.592	0.008	0	0	0.804616	0.622	0.005	0	0	0	0.752202
Pluripotent	HNRNPK	0	0.745835	0.991	0.724	0	0	0.757964	0.987	0.664	0	0	0	0.751899
Pluripotent	BOP1	0	0.815937	0.788	0.131	0	0	0.687814	0.753	0.162	0	0	0	0.751876
Pluripotent	ESRP1	0	0.761848	0.671	0.008	0	0	0.741663	0.649	0.007	0	0	0	0.751755
Pluripotent	FTH1	0	0.641064	1	0.773	0	0	0.859218	0.999	0.738	0	0	0	0.750141
Pluripotent	NIP7	0	0.757503	0.773	0.152	0	0	0.742756	0.769	0.15	0	0	0	0.75013
Pluripotent	PIMREG	0	0.697432	0.676	0.062	0	0	0.802755	0.714	0.053	0	0	0	0.750094
Pluripotent	BID	0	0.690197	0.677	0.075	0	0	0.808934	0.739	0.081	0	0	0	0.749565
Pluripotent	CENPF	0	0.611865	0.905	0.167	0	0	0.883295	0.915	0.14	0	0	0	0.74758
Pluripotent	TOMM22	0	0.736027	0.929	0.456	0	0	0.757844	0.931	0.421	0	0	0	0.746936
Pluripotent	AP2S1	0	0.770382	0.978	0.573	0	0	0.719394	0.972	0.507	0	0	0	0.744888
Pluripotent	RPL36AL	0	0.775528	0.987	0.67	0	0	0.710287	0.983	0.652	0	0	0	0.742907
Pluripotent	MRPS26	0	0.74067	0.94	0.438	0	0	0.745079	0.916	0.373	0	0	0	0.742874
Pluripotent	EEF1B2	0	0.692261	0.998	0.748	0	0	0.790823	0.998	0.711	0	0	0	0.741542
Pluripotent	LRRN1	0	0.743922	0.651	0.001	0	0	0.731878	0.631	0	0	0	0	0.7379
Pluripotent	SALL4	0	0.731508	0.716	0.078	0	0	0.74057	0.729	0.082	0	0	0	0.736039
Pluripotent	DGUOK	0	0.738163	0.911	0.374	0	0	0.732501	0.91	0.366	0	0	0	0.735332
Pluripotent	PNN	0	0.718671	0.953	0.488	0	0	0.746997	0.951	0.414	0	0	0	0.732834
Pluripotent	ALPL	0	0.696924	0.616	0	0	0	0.76827	0.654	0	0	0	0	0.732597
Pluripotent	PFDN2	0	0.756982	0.934	0.459	0	0	0.70623	0.915	0.424	0	0	0	0.731606
Pluripotent	LINC00665	0	0.738426	0.771	0.123	0	0	0.724389	0.777	0.134	0	0	0	0.731407
Pluripotent	HSPA9	0	0.71804	0.955	0.521	0	0	0.744195	0.94	0.454	0	0	0	0.731118
Pluripotent	TUBA4A	0	0.760738	0.664	0.021	0	0	0.699474	0.607	0	0	0	0	0.730106
Pluripotent	DNAJB6	0	0.744435	0.943	0.479	0	0	0.715023	0.927	0.423	0	0	0	0.729729
Pluripotent	CNDP2	0	0.77213	0.817	0.19	0	0	0.68724	0.79	0.194	0	0	0	0.729685
Pluripotent	EIF3I	0	0.754997	0.953	0.535	0	0	0.70372	0.942	0.497	0	0	0	0.729359
Pluripotent	EXOSC8	0	0.714604	0.822	0.234	0	0	0.743408	0.817	0.219	0	0	0	0.729006
Pluripotent	CCNA2	0	0.709339	0.754	0.093	0	0	0.747834	0.755	0.081	0	0	0	0.728587
Pluripotent	PELP1	0	0.726965	0.799	0.198	0	0	0.729867	0.789	0.173	0	0	0	0.728416
Pluripotent	DTYMK	0	0.743549	0.85	0.213	0	0	0.711006	0.844	0.22	0	0	0	0.727277
Pluripotent	SEC61B	0	0.687902	0.98	0.553	0	0	0.764245	0.976	0.515	0	0	0	0.726073
Pluripotent	RBMX	0	0.620694	0.972	0.572	0	0	0.830818	0.969	0.486	0	0	0	0.725756
Pluripotent	PARK7	0	0.73332	0.988	0.699	0	0	0.717407	0.983	0.666	0	0	0	0.725364
Pluripotent	PAIP2	0	0.683841	0.919	0.405	0	0	0.765895	0.907	0.332	0	0	0	0.724868
Pluripotent	NUTF2	0	0.719241	0.923	0.426	0	0	0.730105	0.922	0.402	0	0	0	0.724673
Pluripotent	DNAJC2	0	0.685143	0.836	0.282	0	0	0.763151	0.859	0.271	0	0	0	0.724147
Pluripotent	SRPK1	0	0.713317	0.845	0.273	0	0	0.733093	0.841	0.251	0	0	0	0.723205
Pluripotent	ABCF1	0	0.684741	0.902	0.406	0	0	0.760565	0.915	0.373	0	0	0	0.722653
Pluripotent	PSMB3	0	0.766361	0.955	0.527	0	0	0.677072	0.947	0.512	0	0	0	0.721717
Pluripotent	RPS18	0	0.653651	1	0.8	0	0	0.787375	1	0.768	0	0	0	0.720513
Pluripotent	GART	0	0.717205	0.773	0.165	0	0	0.721772	0.765	0.148	0	0	0	0.719488
Pluripotent	PCDH1	0	0.714916	0.639	0.016	0	0	0.723153	0.636	0.007	0	0	0	0.719034
Pluripotent	ACP1	0	0.692296	0.927	0.443	0	0	0.745685	0.927	0.408	0	0	0	0.718991
Pluripotent	HMGN5	0	0.63495	0.728	0.148	0	0	0.799687	0.797	0.141	0	0	0	0.717318
Pluripotent	EIF6	0	0.78879	0.919	0.412	0	0	0.64583	0.903	0.415	0	0	0	0.71731
Pluripotent	RPS4X	0	0.463153	1	0.781	0	0	0.970594	1	0.717	0	0	0	0.716873
Pluripotent	KIF1A	0	0.747769	0.67	0.026	0	0	0.685328	0.676	0.057	0	0	0	0.716548
Pluripotent	DNMT1	0	0.697702	0.882	0.306	0	0	0.7347	0.891	0.295	0	0	0	0.716201
Pluripotent	RFC4	0	0.696879	0.742	0.121	0	0	0.734857	0.74	0.101	0	0	0	0.715868
Pluripotent	RFC2	0	0.712179	0.761	0.139	0	0	0.716168	0.758	0.136	0	0	0	0.714174
Pluripotent	PRPS1	0	0.842424	0.841	0.244	0	0	0.585687	0.669	0.112	0	0	0	0.714055
Pluripotent	FGF2	0	0.691204	0.646	0.032	0	0	0.736116	0.657	0.024	0	0	0	0.71366
Pluripotent	C11orf58	0	0.624609	0.972	0.611	0	0	0.802242	0.971	0.525	0	0	0	0.713425
Pluripotent	EIF3B	0	0.776938	0.937	0.442	0	0	0.649775	0.913	0.414	0	0	0	0.713356
Pluripotent	RPP30	0	0.682652	0.813	0.238	0	0	0.74113	0.804	0.196	0	0	0	0.711891
Pluripotent	CBX3	0	0.662902	0.969	0.559	0	0	0.76006	0.968	0.519	0	0	0	0.711481
Pluripotent	NDUFS5	0	0.669374	0.987	0.733	0	0	0.752962	0.985	0.677	0	0	0	0.711168
Pluripotent	PIF1	0	0.72022	0.661	0.054	0	0	0.701281	0.635	0.036	0	0	0	0.71075
Pluripotent	SAP18	0	0.69708	0.975	0.648	0	0	0.722884	0.967	0.602	0	0	0	0.709982
Pluripotent	CCT7	0	0.75516	0.968	0.595	0	0	0.66383	0.95	0.54	0	0	0	0.709495
Pluripotent	RACK1	0	0.686855	1	0.78	0	0	0.731958	0.999	0.754	0	0	0	0.709407
Pluripotent	SSSCA1	0	0.738096	0.811	0.218	0	0	0.680348	0.782	0.198	0	0	0	0.709222
Pluripotent	GTF3C6	0	0.684073	0.942	0.488	0	0	0.73408	0.95	0.492	0	0	0	0.709077
Pluripotent	EIF3M	0	0.728132	0.964	0.561	0	0	0.689913	0.952	0.516	0	0	0	0.709023
Pluripotent	RPS11	0	0.577118	0.997	0.731	0	0	0.840465	0.996	0.667	0	0	0	0.708791
Pluripotent	PABPC4	0	0.607084	0.907	0.427	0	0	0.808709	0.924	0.348	0	0	0	0.707897
Pluripotent	RPL29	0	0.670761	1	0.79	0	0	0.745004	1	0.762	0	0	0	0.707883
Pluripotent	IPO5	0	0.694607	0.889	0.354	0	0	0.719343	0.893	0.313	0	0	0	0.706975
Pluripotent	EIF4A1	0	0.734082	0.956	0.497	0	0	0.67939	0.952	0.464	0	0	0	0.706736
Pluripotent	CLDN10	0	0.683567	0.604	0	0	0	0.729679	0.636	0	0	0	0	0.706623
Pluripotent	CFAP298	0	0.729285	0.779	0.173	0	0	0.682652	0.77	0.188	0	0	0	0.705969
Pluripotent	OLFM2	0	0.652547	0.7	0.094	0	0	0.757644	0.707	0.059	0	0	0	0.705096
Pluripotent	PSMB1	0	0.718258	0.981	0.703	0	0	0.691093	0.97	0.644	0	0	0	0.704676
Pluripotent	SPCS1	0	0.720156	0.965	0.573	0	0	0.689114	0.957	0.541	0	0	0	0.704635
Pluripotent	DAXX	0	0.700043	0.733	0.137	0	0	0.709166	0.747	0.136	0	0	0	0.704605
Pluripotent	MYC	0	0.741616	0.625	0.023	0	0	0.663585	0.575	0.019	0	0	0	0.702601
Pluripotent	POLR2G	0	0.645422	0.865	0.342	0	0	0.757487	0.874	0.311	0	0	0	0.701454
Pluripotent	XRN2	0	0.651581	0.944	0.493	0	0	0.750739	0.945	0.43	0	0	0	0.70116
Pluripotent	RCN2	0	0.742819	0.963	0.477	0	0	0.658286	0.945	0.423	0	0	0	0.700552
Pluripotent	CEBPZ	0	0.626691	0.826	0.29	0	0	0.768314	0.862	0.261	0	0	0	0.697503
Pluripotent	PSMB4	0	0.661006	0.943	0.505	0	0	0.72953	0.939	0.461	0	0	0	0.695268
Pluripotent	FAU	0	0.659579	0.997	0.76	0	0	0.729333	0.997	0.738	0	0	0	0.694456
Pluripotent	BOD1	0	0.65808	0.89	0.361	0	0	0.728559	0.892	0.311	0	0	0	0.693319
Pluripotent	MTHFD1	0	0.690341	0.759	0.152	0	0	0.694862	0.759	0.149	0	0	0	0.692601
Pluripotent	GPR176	0	0.654255	0.599	0.015	0	0	0.730799	0.638	0.014	0	0	0	0.692527
Pluripotent	AIF1L	0	0.701144	0.741	0.127	0	0	0.682546	0.762	0.142	0	0	0	0.691845
Pluripotent	STIP1	0	0.752225	0.892	0.337	0	0	0.626573	0.881	0.353	0	0	0	0.689399
Pluripotent	NUCKS1	0	0.560598	0.996	0.685	0	0	0.818106	0.994	0.6	0	0	0	0.689352
Pluripotent	RPS2	0	0.679019	1	0.779	0	0	0.69829	1	0.738	0	0	0	0.688654
Pluripotent	ILF3	0	0.643372	0.952	0.489	0	0	0.733763	0.95	0.434	0	0	0	0.688567
Pluripotent	LAMTOR4	0	0.618436	0.951	0.538	0	0	0.758629	0.947	0.465	0	0	0	0.688532
Pluripotent	CDH1	0	0.691412	0.611	0.001	0	0	0.685082	0.599	0	0	0	0	0.688247
Pluripotent	THYN1	0	0.643322	0.825	0.281	0	0	0.732495	0.837	0.253	0	0	0	0.687909
Pluripotent	PAWR	0	0.755693	0.919	0.409	0	0	0.619665	0.911	0.401	0	0	0	0.687679
Pluripotent	TMA16	0	0.647528	0.788	0.215	0	0	0.72752	0.813	0.208	0	0	0	0.687524
Pluripotent	CFL1	0	0.738129	0.996	0.728	0	0	0.635687	0.993	0.707	0	0	0	0.686908
Pluripotent	EIF2S1	0	0.689086	0.852	0.317	0	0	0.679509	0.832	0.285	0	0	0	0.684298
Pluripotent	CYCS	0	0.658309	0.984	0.555	0	0	0.70383	0.972	0.524	0	0	0	0.68107
Pluripotent	PSMB5	0	0.699846	0.975	0.62	0	0	0.658716	0.969	0.578	0	0	0	0.679281
Pluripotent	CSE1L	0	0.699195	0.844	0.255	0	0	0.658428	0.833	0.243	0	0	0	0.678811
Pluripotent	HNRNPU	0	0.624401	0.982	0.628	0	0	0.732923	0.982	0.552	0	0	0	0.678662
Pluripotent	RPS28	0	0.560065	0.999	0.795	0	0	0.795592	1	0.761	0	0	0	0.677829
Pluripotent	PSMD7	0	0.664899	0.964	0.576	0	0	0.68971	0.957	0.514	0	0	0	0.677305
Pluripotent	GLRX3	0	0.70384	0.918	0.446	0	0	0.650121	0.9	0.405	0	0	0	0.676981
Pluripotent	NUDT21	0	0.638854	0.802	0.242	0	0	0.713341	0.798	0.186	0	0	0	0.676097
Pluripotent	GLO1	0	0.746116	0.933	0.451	0	0	0.605734	0.905	0.41	0	0	0	0.675925
Pluripotent	HNRNPH1	0	0.561556	0.834	0.286	0	0	0.790182	0.843	0.167	0	0	0	0.675869
Pluripotent	HMMR	0	0.64079	0.729	0.124	0	0	0.710007	0.721	0.101	0	0	0	0.675398
Pluripotent	RPS19BP1	0	0.702487	0.927	0.443	0	0	0.647754	0.93	0.428	0	0	0	0.675121
Pluripotent	DDX39A	0	0.683468	0.798	0.195	0	0	0.666608	0.791	0.189	0	0	0	0.675038
Pluripotent	EPHA1	0	0.668417	0.604	0	0	0	0.680219	0.605	0	0	0	0	0.674318
Pluripotent	TPX2	0	0.63441	0.767	0.131	0	0	0.714172	0.769	0.119	0	0	0	0.674291
Pluripotent	CCNC	0	0.728853	0.829	0.241	0	0	0.619172	0.78	0.21	0	0	0	0.674013
Pluripotent	PSME3	0	0.662702	0.777	0.203	0	0	0.685165	0.774	0.19	0	0	0	0.673934
Pluripotent	EEF2	0	0.747537	0.999	0.778	0	0	0.600303	0.998	0.747	0	0	0	0.67392
Pluripotent	RPL13A	0	0.578543	0.999	0.728	0	0	0.76874	0.999	0.668	0	0	0	0.673642
Pluripotent	CHCHD1	0	0.664591	0.902	0.408	0	0	0.682672	0.887	0.364	0	0	0	0.673632
Pluripotent	GRID2	0	0.668242	0.605	0.013	0	0	0.678616	0.604	0.007	0	0	0	0.673429
Pluripotent	CYBA	0	0.692045	0.951	0.482	0	0	0.650967	0.949	0.489	0	0	0	0.671506
Pluripotent	PAFAH1B3	0	0.616004	0.905	0.379	0	0	0.725997	0.911	0.337	0	0	0	0.671001
Pluripotent	COTL1	0	0.745546	0.872	0.209	0	0	0.595866	0.816	0.182	0	0	0	0.670706
Pluripotent	HAUS1	0	0.658963	0.8	0.221	0	0	0.682353	0.801	0.202	0	0	0	0.670658
Pluripotent	DNAJA1	0	0.717837	0.947	0.487	0	0	0.622736	0.937	0.483	0	0	0	0.670287
Pluripotent	METTL26	0	0.70086	0.887	0.357	0	0	0.639332	0.875	0.338	0	0	0	0.670096
Pluripotent	CDK4	0	0.599826	0.909	0.403	0	0	0.737431	0.912	0.352	0	0	0	0.668628
Pluripotent	KLHL7	0	0.638451	0.731	0.14	0	0	0.697743	0.752	0.131	0	0	0	0.668097
Pluripotent	LEFTY1	0	0.71339	0.33	0	0	0	0.620375	0.283	0	0	0	0	0.666883
Pluripotent	SNRPB2	0	0.632558	0.922	0.463	0	0	0.701204	0.912	0.402	0	0	0	0.666881
Pluripotent	TRAF4	0	0.686414	0.777	0.166	0	0	0.642982	0.775	0.189	0	0	0	0.664698
Pluripotent	SNX5	0	0.661951	0.857	0.309	0	0	0.665691	0.863	0.301	0	0	0	0.663821
Pluripotent	CHEK1	0	0.658739	0.721	0.113	0	0	0.668687	0.729	0.115	0	0	0	0.663713
Pluripotent	C9orf135	0	0.686562	0.609	0.005	0	0	0.640178	0.575	0.002	0	0	0	0.66337
Pluripotent	RPS9	0	0.579331	0.999	0.793	0	0	0.74665	0.999	0.748	0	0	0	0.662991
Pluripotent	KIF20B	0	0.638728	0.788	0.137	0	0	0.686917	0.794	0.124	0	0	0	0.662822
Pluripotent	PCBP1	0	0.629505	0.971	0.603	0	0	0.695836	0.969	0.58	0	0	0	0.66267
Pluripotent	MRPL50	0	0.658518	0.797	0.249	0	0	0.662211	0.786	0.215	0	0	0	0.660364
Pluripotent	NLN	0	0.645302	0.72	0.134	0	0	0.674412	0.719	0.116	0	0	0	0.659857
Pluripotent	NME3	0	0.66228	0.835	0.262	0	0	0.656446	0.828	0.246	0	0	0	0.659363
Pluripotent	MYO10	0	0.619798	0.64	0.066	0	0	0.695975	0.662	0.056	0	0	0	0.657887
Pluripotent	ZC3H15	0	0.640867	0.941	0.512	0	0	0.673403	0.941	0.47	0	0	0	0.657135
Pluripotent	TLE1	0	0.664629	0.665	0.054	0	0	0.646765	0.654	0.045	0	0	0	0.655697
Pluripotent	KCNQ2	0	0.654133	0.617	0.023	0	0	0.656974	0.628	0.024	0	0	0	0.655554
Pluripotent	PDPN	0	0.631809	0.708	0.117	0	0	0.677989	0.664	0.063	0	0	0	0.654899
Pluripotent	TMEM97	0	0.61426	0.81	0.246	0	0	0.694064	0.832	0.23	0	0	0	0.654162
Pluripotent	TRIAP1	0	0.702687	0.79	0.213	0	0	0.604773	0.765	0.21	0	0	0	0.65373
Pluripotent	MRPL47	0	0.633251	0.911	0.454	0	0	0.673079	0.905	0.415	0	0	0	0.653165
Pluripotent	DDX18	0	0.606825	0.923	0.47	0	0	0.699013	0.914	0.386	0	0	0	0.652919
Pluripotent	UBE2V2	0	0.629662	0.891	0.392	0	0	0.675781	0.88	0.339	0	0	0	0.652721
Pluripotent	LTV1	0	0.651742	0.722	0.136	0	0	0.653371	0.693	0.102	0	0	0	0.652556
Pluripotent	RAC1	0	0.65504	0.991	0.691	0	0	0.649219	0.99	0.68	0	0	0	0.652129
Pluripotent	GMPS	0	0.650053	0.848	0.316	0	0	0.653844	0.847	0.291	0	0	0	0.651948
Pluripotent	RRP1	0	0.631823	0.722	0.15	0	0	0.6716	0.728	0.131	0	0	0	0.651711
Pluripotent	MND1	0	0.628676	0.647	0.069	0	0	0.674012	0.657	0.049	0	0	0	0.651344
Pluripotent	UBE2T	0	0.651579	0.824	0.173	0	0	0.650758	0.808	0.169	0	0	0	0.651169
Pluripotent	AC104461.1	0	0.652413	0.614	0.013	0	0	0.647125	0.597	0.008	0	0	0	0.649769
Pluripotent	FBXO2	0	0.620358	0.601	0.04	0	0	0.679081	0.614	0.019	0	0	0	0.64972
Pluripotent	NR2F6	0	0.7079	0.952	0.52	0	0	0.591265	0.931	0.491	0	0	0	0.649583
Pluripotent	RBPMS2	0	0.631407	0.916	0.426	0	0	0.667237	0.926	0.426	0	0	0	0.649322
Pluripotent	SPATS2L	0	0.63841	0.868	0.271	0	0	0.659526	0.865	0.266	0	0	0	0.648968
Pluripotent	TEAD2	0	0.592024	0.744	0.186	0	0	0.704545	0.784	0.164	0	0	0	0.648284
Pluripotent	DLGAP5	0	0.606425	0.738	0.119	0	0	0.688449	0.735	0.093	0	0	0	0.647437
Pluripotent	MARVELD3	0	0.641557	0.582	0.002	0	0	0.649155	0.587	0.001	0	0	0	0.645356
Pluripotent	TIMM50	0	0.626237	0.805	0.263	0	0	0.661313	0.807	0.239	0	0	0	0.643775
Pluripotent	EWSR1	0	0.624414	0.869	0.332	0	0	0.661897	0.867	0.295	0	0	0	0.643155
Pluripotent	NOL7	0	0.672123	0.943	0.52	0	0	0.613205	0.935	0.494	0	0	0	0.642664
Pluripotent	CCNE1	0	0.670075	0.644	0.053	0	0	0.61463	0.596	0.048	0	0	0	0.642352
Pluripotent	PPT1	0	0.631681	0.719	0.121	0	0	0.65227	0.715	0.107	0	0	0	0.641976
Pluripotent	TRIP6	0	0.601406	0.793	0.244	0	0	0.674882	0.806	0.233	0	0	0	0.638144
Pluripotent	BUD23	0	0.684541	0.886	0.383	0	0	0.590975	0.861	0.358	0	0	0	0.637758
Pluripotent	H2AFV	0	0.590887	0.942	0.474	0	0	0.683751	0.946	0.449	0	0	0	0.637319
Pluripotent	LMNB2	0	0.646531	0.685	0.089	0	0	0.627904	0.679	0.095	0	0	0	0.637218
Pluripotent	PPP1CA	0	0.677046	0.95	0.508	0	0	0.59484	0.944	0.508	0	0	0	0.635943
Pluripotent	AKIRIN1	0	0.624758	0.961	0.553	0	0	0.647031	0.968	0.564	0	0	0	0.635894
Pluripotent	MRPS21	0	0.570761	0.956	0.566	0	0	0.70097	0.944	0.471	0	0	0	0.635866
Pluripotent	HNRNPDL	0	0.545298	0.981	0.661	0	0	0.72441	0.981	0.571	0	0	0	0.634854
Pluripotent	C19orf48	0	0.619782	0.793	0.238	0	0	0.649821	0.807	0.212	0	0	0	0.634801
Pluripotent	ARPC5L	0	0.648727	0.874	0.369	0	0	0.619963	0.886	0.374	0	0	0	0.634345
Pluripotent	TENT5B	0	0.665626	0.642	0.049	0	0	0.602908	0.591	0.042	0	0	0	0.634267
Pluripotent	TACC3	0	0.631162	0.707	0.1	0	0	0.6371	0.704	0.094	0	0	0	0.634131
Pluripotent	TP53	0	0.581383	0.621	0.072	0	0	0.686159	0.656	0.05	0	0	0	0.633771
Pluripotent	POLR2K	0	0.631439	0.82	0.268	0	0	0.632703	0.814	0.258	0	0	0	0.632071
Pluripotent	MRPL18	0	0.686819	0.857	0.33	0	0	0.575865	0.849	0.339	0	0	0	0.631342
Pluripotent	MORF4L1	0	0.574731	0.984	0.697	0	0	0.686314	0.98	0.654	0	0	0	0.630522
Pluripotent	SNU13	0	0.68674	0.973	0.615	0	0	0.571821	0.978	0.653	0	0	0	0.629281
Pluripotent	FZD7	0	0.572172	0.751	0.141	0	0	0.684768	0.746	0.086	0	0	0	0.62847
Pluripotent	EIF3G	0	0.649612	0.967	0.584	0	0	0.604708	0.952	0.538	0	0	0	0.62716
Pluripotent	LMNB1	0	0.521299	0.651	0.123	0	0	0.732664	0.73	0.096	0	0	0	0.626982
Pluripotent	SLC7A5	0	0.713665	0.732	0.131	0	0	0.5389	0.672	0.129	0	0	0	0.626282
Pluripotent	SPINT2	0	0.717352	0.969	0.523	0	0	0.530467	0.949	0.52	0	0	0	0.62391
Pluripotent	CD3EAP	0	0.63979	0.649	0.076	0	0	0.606575	0.645	0.082	0	0	0	0.623182
Pluripotent	BCCIP	0	0.585034	0.744	0.194	0	0	0.660186	0.761	0.171	0	0	0	0.62261
Pluripotent	UMPS	0	0.594031	0.656	0.087	0	0	0.650655	0.672	0.078	0	0	0	0.622343
Pluripotent	METTL5	0	0.617645	0.879	0.39	0	0	0.626608	0.862	0.338	0	0	0	0.622127
Pluripotent	RALA	0	0.623179	0.846	0.321	0	0	0.620744	0.839	0.292	0	0	0	0.621962
Pluripotent	C8orf59	0	0.555087	0.909	0.458	0	0	0.688801	0.911	0.401	0	0	0	0.621944
Pluripotent	PSMD12	0	0.614123	0.845	0.331	0	0	0.629535	0.829	0.284	0	0	0	0.621829
Pluripotent	GTPBP4	0	0.657683	0.839	0.309	0	0	0.585626	0.816	0.294	0	0	0	0.621654
Pluripotent	UBA52	0	0.567316	0.997	0.755	0	0	0.674061	0.995	0.722	0	0	0	0.620688
Pluripotent	ACTL6A	0	0.619908	0.735	0.161	0	0	0.619392	0.72	0.142	0	0	0	0.61965
Pluripotent	WFDC2	0	0.508824	0.694	0.109	0	0	0.729515	0.702	0.063	0	0	0	0.61917
Pluripotent	PPIL1	0	0.618845	0.755	0.196	0	0	0.617079	0.769	0.207	0	0	0	0.617962
Pluripotent	EMC6	0	0.671753	0.931	0.471	0	0	0.562667	0.915	0.457	0	0	0	0.61721
Pluripotent	IQGAP2	0	0.608289	0.639	0.057	0	0	0.625905	0.639	0.059	0	0	0	0.617097
Pluripotent	DYNLL1	0	0.649765	0.988	0.558	0	0	0.583931	0.99	0.572	0	0	0	0.616848
Pluripotent	CDCA7	0	0.641943	0.634	0.046	0	0	0.591255	0.626	0.06	0	0	0	0.616599
Pluripotent	RRS1	0	0.610057	0.638	0.084	0	0	0.622191	0.643	0.076	0	0	0	0.616124
Pluripotent	NAA50	0	0.62244	0.786	0.231	0	0	0.609718	0.777	0.219	0	0	0	0.616079
Pluripotent	PLA2G16	0	0.762425	0.72	0.126	0	0	0.4664	0.669	0.209	0	0	0	0.614413
Pluripotent	THOC6	0	0.632167	0.715	0.127	0	0	0.595346	0.704	0.121	0	0	0	0.613756
Pluripotent	GLRX5	0	0.675142	0.952	0.522	0	0	0.551245	0.943	0.512	0	0	0	0.613194
Pluripotent	PSMC5	0	0.608964	0.949	0.517	0	0	0.617187	0.947	0.517	0	0	0	0.613076
Pluripotent	MRPS9	0	0.620506	0.824	0.291	0	0	0.605368	0.813	0.27	0	0	0	0.612937
Pluripotent	SLC7A8	0	0.589093	0.644	0.071	0	0	0.635999	0.647	0.058	0	0	0	0.612546
Pluripotent	MPHOSPH6	0	0.630206	0.669	0.08	0	0	0.59421	0.642	0.081	0	0	0	0.612208
Pluripotent	PRR13	0	0.610714	0.836	0.318	0	0	0.611115	0.829	0.294	0	0	0	0.610914
Pluripotent	MPP6	0	0.590891	0.691	0.116	0	0	0.6299	0.71	0.106	0	0	0	0.610395
Pluripotent	RBM47	0	0.588821	0.561	0.011	0	0	0.630701	0.57	0.005	0	0	0	0.609761
Pluripotent	AHSA1	0	0.66926	0.859	0.325	0	0	0.546335	0.821	0.315	0	0	0	0.607798
Pluripotent	HDGF	0	0.572756	0.922	0.458	0	0	0.636357	0.919	0.405	0	0	0	0.604557
Pluripotent	DBF4	0	0.518987	0.724	0.18	0	0	0.688855	0.76	0.135	0	0	0	0.603921
Pluripotent	UCHL3	0	0.599679	0.796	0.268	0	0	0.605941	0.813	0.264	0	0	0	0.60281
Pluripotent	PPP4C	0	0.596384	0.874	0.376	0	0	0.607765	0.869	0.339	0	0	0	0.602075
Pluripotent	RND2	0	0.592752	0.767	0.198	0	0	0.60736	0.77	0.191	0	0	0	0.600056
Pluripotent	ADSS	0	0.592495	0.731	0.168	0	0	0.607505	0.722	0.149	0	0	0	0.6
Pluripotent	NANOG	0	0.573576	0.518	0	0	0	0.62595	0.545	0	0	0	0	0.599763
Pluripotent	EIF3D	0	0.608938	0.93	0.478	0	0	0.588644	0.919	0.452	0	0	0	0.598791
Pluripotent	SAE1	0	0.593063	0.852	0.318	0	0	0.604196	0.854	0.309	0	0	0	0.598629
Pluripotent	DENR	0	0.57401	0.858	0.365	0	0	0.619863	0.871	0.35	0	0	0	0.596937
Pluripotent	TCF3	0	0.548053	0.742	0.197	0	0	0.645797	0.765	0.164	0	0	0	0.596925
Pluripotent	NUDCD2	0	0.623878	0.822	0.286	0	0	0.56968	0.782	0.235	0	0	0	0.596779
Pluripotent	UCP2	0	0.548309	0.678	0.134	0	0	0.64454	0.729	0.133	0	0	0	0.596425
Pluripotent	DSCC1	0	0.606826	0.593	0.026	0	0	0.585894	0.586	0.031	0	0	0	0.59636
Pluripotent	FADS2	0	0.594782	0.771	0.208	0	0	0.597647	0.761	0.178	0	0	0	0.596215
Pluripotent	MALSU1	0	0.620646	0.838	0.329	0	0	0.569787	0.822	0.306	0	0	0	0.595217
Pluripotent	SHC1	0	0.564676	0.773	0.205	0	0	0.62352	0.802	0.213	0	0	0	0.594098
Pluripotent	CPSF6	0	0.623572	0.826	0.275	0	0	0.563729	0.828	0.299	0	0	0	0.593651
Pluripotent	PNO1	0	0.629573	0.738	0.183	0	0	0.557084	0.715	0.181	0	0	0	0.593328
Pluripotent	CMSS1	0	0.573316	0.824	0.296	0	0	0.610812	0.827	0.285	0	0	0	0.592064
Pluripotent	GDI2	0	0.602634	0.957	0.548	0	0	0.579216	0.946	0.5	0	0	0	0.590925
Pluripotent	GRTP1	0	0.598257	0.608	0.043	0	0	0.583382	0.6	0.038	0	0	0	0.590819
Pluripotent	FRAT2	0	0.572555	0.643	0.097	0	0	0.6078	0.645	0.081	0	0	0	0.590177
Pluripotent	NDUFAF8	0	0.620733	0.885	0.363	0	0	0.55947	0.878	0.352	0	0	0	0.590101
Pluripotent	CLTA	0	0.574862	0.975	0.548	0	0	0.605331	0.973	0.544	0	0	0	0.590096
Pluripotent	PIM2	0	0.577404	0.534	0.004	0	0	0.602005	0.536	0	0	0	0	0.589704
Pluripotent	VRK1	0	0.596011	0.675	0.103	0	0	0.582193	0.641	0.08	0	0	0	0.589102
Pluripotent	RMI2	0	0.60377	0.633	0.063	0	0	0.573521	0.628	0.061	0	0	0	0.588645
Pluripotent	SLC25A1	0	0.567398	0.758	0.234	0	0	0.608218	0.776	0.226	0	0	0	0.587808
Pluripotent	TPRKB	0	0.553742	0.81	0.296	0	0	0.620227	0.809	0.24	0	0	0	0.586984
Pluripotent	KAT7	0	0.534681	0.675	0.158	0	0	0.63868	0.728	0.139	0	0	0	0.586681
Pluripotent	TMEM183A	0	0.575216	0.819	0.311	0	0	0.597127	0.819	0.281	0	0	0	0.586171
Pluripotent	CENPK	0	0.561887	0.685	0.125	0	0	0.609991	0.69	0.104	0	0	0	0.585939
Pluripotent	UQCRH	0	0.537227	0.995	0.709	0	0	0.634645	0.995	0.676	0	0	0	0.585936
Pluripotent	CAPZB	0	0.548921	0.93	0.495	0	0	0.622704	0.938	0.471	0	0	0	0.585812
Pluripotent	UFD1	0	0.599936	0.83	0.289	0	0	0.571504	0.814	0.268	0	0	0	0.58572
Pluripotent	UCKL1	0	0.680939	0.747	0.141	0	0	0.490306	0.621	0.106	0	0	0	0.585623
Pluripotent	LCK	0	0.60692	0.562	0	0	0	0.563597	0.53	0	0	0	0	0.585259
Pluripotent	TSN	0	0.605342	0.78	0.227	0	0	0.564672	0.758	0.214	0	0	0	0.585007
Pluripotent	KCMF1	0	0.564767	0.819	0.31	0	0	0.604222	0.821	0.288	0	0	0	0.584494
Pluripotent	SSNA1	0	0.611091	0.883	0.381	0	0	0.557724	0.875	0.368	0	0	0	0.584408
Pluripotent	SFRP1	0	0.527275	0.976	0.281	0	0	0.640363	0.988	0.265	0	0	0	0.583819
Pluripotent	HSBP1	0	0.51551	0.974	0.634	0	0	0.651662	0.976	0.566	0	0	0	0.583586
Pluripotent	ALG3	0	0.602048	0.762	0.202	0	0	0.565122	0.751	0.21	0	0	0	0.583585
Pluripotent	NUDT15	0	0.576978	0.654	0.106	0	0	0.589708	0.642	0.083	0	0	0	0.583343
Pluripotent	TXNDC12	0	0.580482	0.824	0.298	0	0	0.58603	0.822	0.271	0	0	0	0.583256
Pluripotent	GNPNAT1	0	0.583041	0.618	0.07	0	0	0.582433	0.612	0.057	0	0	0	0.582737
Pluripotent	NUP62	0	0.512314	0.717	0.212	0	0	0.65188	0.764	0.182	0	0	0	0.582097
Pluripotent	RPS27L	0	0.581204	0.928	0.43	0	0	0.581242	0.926	0.392	0	0	0	0.581223
Pluripotent	DDX27	0	0.538137	0.746	0.223	0	0	0.623705	0.776	0.212	0	0	0	0.580921
Pluripotent	RPF2	0	0.539354	0.742	0.225	0	0	0.621583	0.738	0.176	0	0	0	0.580468
Pluripotent	MRPS16	0	0.589924	0.879	0.387	0	0	0.570611	0.871	0.375	0	0	0	0.580268
Pluripotent	KIF22	0	0.57091	0.708	0.135	0	0	0.587336	0.699	0.126	0	0	0	0.579123
Pluripotent	UBE2K	0	0.571995	0.873	0.384	0	0	0.586222	0.87	0.362	0	0	0	0.579108
Pluripotent	PIH1D1	0	0.582689	0.867	0.365	0	0	0.575294	0.853	0.329	0	0	0	0.578992
Pluripotent	RPL30	0	0.493124	0.999	0.796	0	0	0.663389	1	0.768	0	0	0	0.578256
Pluripotent	ERG28	0	0.585189	0.782	0.25	0	0	0.570447	0.774	0.237	0	0	0	0.577818
Pluripotent	PPAT	0	0.548387	0.656	0.119	0	0	0.606838	0.71	0.145	0	0	0	0.577613
Pluripotent	NUP37	0	0.569899	0.696	0.151	0	0	0.583241	0.696	0.131	0	0	0	0.57657
Pluripotent	EIF2AK4	0	0.615256	0.87	0.371	0	0	0.537323	0.853	0.343	0	0	0	0.57629
Pluripotent	TMSB15A	0	0.470066	0.595	0.075	0	0	0.681886	0.671	0.061	0	0	0	0.575976
Pluripotent	MIS18BP1	0	0.533286	0.759	0.181	0	0	0.618011	0.761	0.129	0	0	0	0.575648
Pluripotent	HSD17B4	0	0.560058	0.764	0.239	0	0	0.589806	0.743	0.181	0	0	0	0.574932
Pluripotent	TMEM177	0	0.586768	0.635	0.078	0	0	0.562229	0.6	0.06	0	0	0	0.574498
Pluripotent	GSPT1	0	0.574603	0.909	0.462	0	0	0.57411	0.903	0.422	0	0	0	0.574356
Pluripotent	HPRT1	0	0.556239	0.689	0.169	0	0	0.591621	0.661	0.099	0	0	0	0.57393
Pluripotent	KHDRBS1	0	0.501939	0.964	0.599	0	0	0.645626	0.966	0.518	0	0	0	0.573782
Pluripotent	IMP4	0	0.60013	0.799	0.273	0	0	0.54739	0.772	0.255	0	0	0	0.57376
Pluripotent	YWHAE	0	0.503528	0.995	0.733	0	0	0.64349	0.996	0.688	0	0	0	0.573509
Pluripotent	COPS3	0	0.557473	0.83	0.327	0	0	0.589263	0.845	0.318	0	0	0	0.573368
Pluripotent	CTXN1	0	0.541865	0.687	0.148	0	0	0.604587	0.706	0.143	0	0	0	0.573226
Pluripotent	ATP1B3	0	0.669847	0.967	0.507	0	0	0.476331	0.947	0.482	0	0	0	0.573089
Pluripotent	PRSS8	0	0.5837	0.553	0.005	0	0	0.560682	0.518	0.001	0	0	0	0.572191
Pluripotent	ORC6	0	0.574548	0.778	0.174	0	0	0.569458	0.767	0.152	0	0	0	0.572003
Pluripotent	TMEM147	0	0.609308	0.932	0.491	0	0	0.533585	0.924	0.472	0	0	0	0.571446
Pluripotent	ANOS1	0	0.643546	0.619	0.034	0	0	0.498928	0.51	0.014	0	0	0	0.571237
Pluripotent	SNRNP70	0	0.542834	0.933	0.527	0	0	0.597284	0.93	0.447	0	0	0	0.570059
Pluripotent	KRTCAP3	0	0.591289	0.553	0	0	0	0.548207	0.521	0	0	0	0	0.569748
Pluripotent	TRAP1	0	0.58941	0.875	0.369	0	0	0.549413	0.859	0.348	0	0	0	0.569411
Pluripotent	BUB1B	0	0.562579	0.638	0.089	0	0	0.57572	0.62	0.068	0	0	0	0.569149
Pluripotent	HAT1	0	0.586392	0.753	0.202	0	0	0.551438	0.74	0.192	0	0	0	0.568915
Pluripotent	G6PC3	0	0.542317	0.796	0.294	0	0	0.595113	0.802	0.262	0	0	0	0.568715
Pluripotent	CTPS1	0	0.626158	0.704	0.128	0	0	0.510706	0.688	0.154	0	0	0	0.568432
Pluripotent	REXO2	0	0.599392	0.908	0.411	0	0	0.537353	0.896	0.387	0	0	0	0.568372
Pluripotent	CDC37	0	0.558715	0.874	0.383	0	0	0.577514	0.874	0.354	0	0	0	0.568114
Pluripotent	RPS14	0	0.485156	1	0.789	0	0	0.651066	1	0.76	0	0	0	0.568111
Pluripotent	DNAJC8	0	0.571583	0.935	0.509	0	0	0.564269	0.929	0.487	0	0	0	0.567926
Pluripotent	WDR74	0	0.577456	0.726	0.176	0	0	0.556612	0.697	0.162	0	0	0	0.567034
Pluripotent	CHCHD3	0	0.577256	0.89	0.409	0	0	0.555685	0.872	0.373	0	0	0	0.56647
Pluripotent	PRIM1	0	0.54692	0.598	0.063	0	0	0.585884	0.602	0.042	0	0	0	0.566402
Pluripotent	EIF4E2	0	0.546675	0.839	0.337	0	0	0.584482	0.843	0.302	0	0	0	0.565578
Pluripotent	NDUFAB1	0	0.585467	0.979	0.648	0	0	0.54505	0.968	0.604	0	0	0	0.565259
Pluripotent	PYCR1	0	0.556283	0.741	0.216	0	0	0.57178	0.777	0.241	0	0	0	0.564032
Pluripotent	ARPC3	0	0.595083	0.97	0.583	0	0	0.532829	0.955	0.537	0	0	0	0.563956
Pluripotent	ETF1	0	0.602205	0.816	0.29	0	0	0.52402	0.801	0.29	0	0	0	0.563113
Pluripotent	EXOSC9	0	0.576272	0.701	0.151	0	0	0.549394	0.686	0.151	0	0	0	0.562833
Pluripotent	SFT2D1	0	0.561533	0.748	0.213	0	0	0.563346	0.719	0.169	0	0	0	0.562439
Pluripotent	ADD2	0	0.538384	0.596	0.071	0	0	0.586016	0.609	0.043	0	0	0	0.5622
Pluripotent	RCC1	0	0.556073	0.646	0.099	0	0	0.567803	0.647	0.098	0	0	0	0.561938
Pluripotent	BTF3L4	0	0.543586	0.858	0.38	0	0	0.579966	0.857	0.348	0	0	0	0.561776
Pluripotent	TAF9	0	0.552815	0.863	0.374	0	0	0.570557	0.866	0.358	0	0	0	0.561686
Pluripotent	MAP7	0	0.567008	0.535	0.007	0	0	0.553719	0.533	0.014	0	0	0	0.560364
Pluripotent	GAR1	0	0.540295	0.666	0.143	0	0	0.58042	0.693	0.13	0	0	0	0.560358
Pluripotent	COPS9	0	0.51057	0.919	0.482	0	0	0.609951	0.91	0.403	0	0	0	0.56026
Pluripotent	OSTC	0	0.552396	0.968	0.569	0	0	0.565002	0.958	0.522	0	0	0	0.558699
Pluripotent	DHX33	0	0.532578	0.647	0.119	0	0	0.582175	0.674	0.104	0	0	0	0.557377
Pluripotent	ELOC	0	0.551313	0.941	0.53	0	0	0.562209	0.928	0.479	0	0	0	0.556761
Pluripotent	SF3B4	0	0.551725	0.741	0.225	0	0	0.559446	0.765	0.236	0	0	0	0.555585
Pluripotent	SRRM1	0	0.46451	0.953	0.593	0	0	0.645558	0.956	0.527	0	0	0	0.555034
Pluripotent	SF3A1	0	0.527128	0.699	0.18	0	0	0.581889	0.713	0.163	0	0	0	0.554508
Pluripotent	GTF2A2	0	0.577829	0.91	0.457	0	0	0.530123	0.907	0.439	0	0	0	0.553976
Pluripotent	TMEM160	0	0.576572	0.918	0.441	0	0	0.53074	0.906	0.422	0	0	0	0.553656
Pluripotent	TRMT10C	0	0.55682	0.819	0.312	0	0	0.548384	0.818	0.312	0	0	0	0.552602
Pluripotent	RPL18	0	0.50357	1	0.768	0	0	0.601367	0.999	0.739	0	0	0	0.552468
Pluripotent	GRWD1	0	0.54087	0.635	0.112	0	0	0.56377	0.637	0.097	0	0	0	0.55232
Pluripotent	RAB25	0	0.568683	0.526	0	0	0	0.53483	0.504	0	0	0	0	0.551756
Pluripotent	NOB1	0	0.551856	0.731	0.181	0	0	0.550273	0.713	0.15	0	0	0	0.551064
Pluripotent	FXYD5	0	0.525683	0.781	0.17	0	0	0.574394	0.751	0.117	0	0	0	0.550039
Pluripotent	SURF2	0	0.500118	0.744	0.235	0	0	0.599395	0.76	0.203	0	0	0	0.549756
Pluripotent	HNRNPA0	0	0.530729	0.913	0.442	0	0	0.567635	0.916	0.4	0	0	0	0.549182
Pluripotent	LRRC59	0	0.609303	0.811	0.257	0	0	0.488794	0.775	0.238	0	0	0	0.549049
Pluripotent	PSMC4	0	0.526727	0.877	0.418	0	0	0.571106	0.885	0.399	0	0	0	0.548917
Pluripotent	ADCY2	0	0.599718	0.553	0	0	0	0.497211	0.467	0	0	0	0	0.548464
Pluripotent	PODXL2	0	0.528984	0.546	0.03	0	0	0.567901	0.573	0.03	0	0	0	0.548442
Pluripotent	MRPL12	0	0.585136	0.941	0.461	0	0	0.511001	0.936	0.459	0	0	0	0.548069
Pluripotent	CYB5A	0	0.741439	0.921	0.361	0	0	0.354388	0.905	0.423	0	0	0	0.547913
Pluripotent	U2SURP	0	0.519369	0.891	0.421	0	0	0.574638	0.904	0.385	0	0	0	0.547003
Pluripotent	JPT2	0	0.514587	0.694	0.183	0	0	0.578911	0.728	0.181	0	0	0	0.546749
Pluripotent	ARPC4	0	0.562713	0.836	0.305	0	0	0.529926	0.838	0.309	0	0	0	0.54632
Pluripotent	PCBP2	0	0.545912	0.981	0.658	0	0	0.546267	0.978	0.633	0	0	0	0.546089
Pluripotent	HIKESHI	0	0.460926	0.849	0.396	0	0	0.630898	0.868	0.34	0	0	0	0.545912
Pluripotent	TXLNG	0	0.576975	0.751	0.215	0	0	0.514244	0.623	0.106	0	0	0	0.545609
Pluripotent	ZNF706	0	0.508835	0.9	0.429	0	0	0.58217	0.88	0.356	0	0	0	0.545502
Pluripotent	SLTM	0	0.628752	0.93	0.475	0	0	0.46147	0.91	0.469	0	0	0	0.545111
Pluripotent	PYCR2	0	0.563137	0.624	0.114	0	0	0.526975	0.63	0.118	0	0	0	0.545056
Pluripotent	TXNL1	0	0.551199	0.927	0.498	0	0	0.538702	0.92	0.469	0	0	0	0.54495
Pluripotent	ABCE1	0	0.564709	0.797	0.285	0	0	0.525129	0.802	0.272	0	0	0	0.544919
Pluripotent	MMADHC	0	0.501032	0.844	0.385	0	0	0.588298	0.863	0.36	0	0	0	0.544665
Pluripotent	ZFP36L2	0	0.401691	0.709	0.226	0	0	0.687475	0.771	0.168	0	0	0	0.544583
Pluripotent	TIMM8A	0	0.524371	0.648	0.138	0	0	0.564399	0.666	0.124	0	0	0	0.544385
Pluripotent	TMX1	0	0.552042	0.694	0.15	0	0	0.535523	0.685	0.139	0	0	0	0.543782
Pluripotent	CDC6	0	0.531717	0.596	0.068	0	0	0.55509	0.614	0.073	0	0	0	0.543404
Pluripotent	METTL21A	0	0.576403	0.696	0.15	0	0	0.509743	0.672	0.152	0	0	0	0.543073
Pluripotent	EXOSC5	0	0.55253	0.697	0.164	0	0	0.53214	0.695	0.165	0	0	0	0.542335
Pluripotent	CENPN	0	0.559321	0.689	0.137	0	0	0.525321	0.623	0.094	0	0	0	0.542321
Pluripotent	AKR1A1	0	0.472788	0.9	0.41	0	0	0.611492	0.891	0.303	0	0	0	0.54214
Pluripotent	RPL9	0	0.548189	1	0.785	0	0	0.535851	1	0.759	0	0	0	0.54202
Pluripotent	SMPDL3B	0	0.528865	0.519	0.003	0	0	0.551384	0.546	0.013	0	0	0	0.540124
Pluripotent	LAGE3	0	0.578696	0.868	0.385	0	0	0.499419	0.838	0.359	0	0	0	0.539057
Pluripotent	PLK1	0	0.512586	0.661	0.099	0	0	0.565283	0.633	0.083	0	0	0	0.538934
Pluripotent	TXNDC17	0	0.533659	0.977	0.598	0	0	0.543691	0.972	0.553	0	0	0	0.538675
Pluripotent	MFAP2	0	0.459964	0.744	0.165	0	0	0.617139	0.749	0.114	0	0	0	0.538551
Pluripotent	VSIG10	0	0.512024	0.562	0.054	0	0	0.563551	0.599	0.049	0	0	0	0.537787
Pluripotent	SRP19	0	0.510502	0.803	0.311	0	0	0.564645	0.822	0.306	0	0	0	0.537574
Pluripotent	COA6	0	0.522628	0.79	0.295	0	0	0.551046	0.776	0.252	0	0	0	0.536837
Pluripotent	GPX4	0	0.570917	0.989	0.658	0	0	0.502413	0.987	0.641	0	0	0	0.536665
Pluripotent	EBP	0	0.492987	0.809	0.32	0	0	0.580098	0.819	0.277	0	0	0	0.536542
Pluripotent	IDI1	0	0.6252	0.798	0.241	0	0	0.447639	0.765	0.251	0	0	0	0.536419
Pluripotent	MFGE8	0	0.586015	0.961	0.532	0	0	0.483584	0.964	0.522	0	0	0	0.5348
Pluripotent	CNOT7	0	0.502262	0.825	0.342	0	0	0.56679	0.836	0.311	0	0	0	0.534526
Pluripotent	BCAT1	0	0.457116	0.786	0.242	0	0	0.610811	0.791	0.177	0	0	0	0.533964
Pluripotent	PARL	0	0.540951	0.822	0.325	0	0	0.526527	0.813	0.3	0	0	0	0.533739
Pluripotent	PNP	0	0.579189	0.635	0.087	0	0	0.487943	0.636	0.129	0	0	0	0.533566
Pluripotent	TTC39C	0	0.510023	0.518	0.027	0	0	0.556711	0.525	0.014	0	0	0	0.533367
Pluripotent	LYPLA2	0	0.552455	0.769	0.233	0	0	0.51394	0.764	0.243	0	0	0	0.533197
Pluripotent	ISCU	0	0.46176	0.824	0.355	0	0	0.603635	0.84	0.303	0	0	0	0.532698
Pluripotent	ASNS	0	0.490899	0.581	0.092	0	0	0.574248	0.607	0.084	0	0	0	0.532573
Pluripotent	MRPL22	0	0.555062	0.854	0.37	0	0	0.509979	0.844	0.362	0	0	0	0.53252
Pluripotent	SRSF1	0	0.528297	0.796	0.264	0	0	0.535463	0.803	0.242	0	0	0	0.53188
Pluripotent	C12orf45	0	0.461601	0.767	0.253	0	0	0.602022	0.804	0.242	0	0	0	0.531811
Pluripotent	CARM1	0	0.532525	0.712	0.189	0	0	0.530809	0.72	0.177	0	0	0	0.531667
Pluripotent	EIF2S3	0	0.513082	0.91	0.463	0	0	0.54934	0.85	0.316	0	0	0	0.531211
Pluripotent	TECR	0	0.511032	0.871	0.399	0	0	0.551226	0.856	0.351	0	0	0	0.531129
Pluripotent	AK6	0	0.512574	0.727	0.227	0	0	0.549221	0.722	0.196	0	0	0	0.530898
Pluripotent	PSRC1	0	0.481547	0.515	0.03	0	0	0.579126	0.558	0.023	0	0	0	0.530336
Pluripotent	TFAM	0	0.523804	0.812	0.313	0	0	0.536092	0.805	0.282	0	0	0	0.529948
Pluripotent	HAPLN3	0	0.540677	0.56	0.024	0	0	0.518993	0.548	0.025	0	0	0	0.529835
Pluripotent	RPL27A	0	0.384763	0.996	0.765	0	0	0.671719	0.996	0.726	0	0	0	0.528241
Pluripotent	HDDC2	0	0.457819	0.868	0.43	0	0	0.597072	0.899	0.418	0	0	0	0.527445
Pluripotent	DHX15	0	0.513067	0.812	0.317	0	0	0.541473	0.805	0.272	0	0	0	0.52727
Pluripotent	CDCA5	0	0.544766	0.594	0.061	0	0	0.509395	0.57	0.06	0	0	0	0.52708
Pluripotent	CRMP1	0	0.560042	0.623	0.065	0	0	0.492956	0.57	0.054	0	0	0	0.526499
Pluripotent	APOC1	0	0.315021	0.762	0.198	0	0	0.737765	0.832	0.128	0	0	0	0.526393
Pluripotent	CLIC1	0	0.612377	0.985	0.609	0	0	0.437742	0.977	0.582	0	0	0	0.52506
Pluripotent	PSMB6	0	0.572052	0.97	0.626	0	0	0.478021	0.961	0.604	0	0	0	0.525036
Pluripotent	PGAM1	0	0.624872	0.995	0.753	0	0	0.42457	0.993	0.72	0	0	0	0.524721
Pluripotent	FNBP1L	0	0.451437	0.708	0.16	0	0	0.597106	0.727	0.111	0	0	0	0.524271
Pluripotent	POLD2	0	0.530028	0.859	0.374	0	0	0.516159	0.852	0.348	0	0	0	0.523093
Pluripotent	SKA2	0	0.480758	0.769	0.255	0	0	0.56272	0.768	0.204	0	0	0	0.521739
Pluripotent	PAK1	0	0.401089	0.622	0.146	0	0	0.64159	0.71	0.101	0	0	0	0.52134
Pluripotent	OAZ2	0	0.540808	0.935	0.498	0	0	0.501771	0.932	0.461	0	0	0	0.521289
Pluripotent	SMARCA4	0	0.484977	0.927	0.522	0	0	0.554843	0.935	0.497	0	0	0	0.51991
Pluripotent	TMBIM6	0	0.471667	0.98	0.675	0	0	0.567843	0.967	0.555	0	0	0	0.519755
Pluripotent	GLUL	0	0.439518	0.8	0.249	0	0	0.599396	0.804	0.171	0	0	0	0.519457
Pluripotent	EMC4	0	0.543689	0.847	0.37	0	0	0.495215	0.841	0.369	0	0	0	0.519452
Pluripotent	OLA1	0	0.546116	0.886	0.424	0	0	0.491855	0.877	0.41	0	0	0	0.518986
Pluripotent	FLVCR1	0	0.505087	0.607	0.084	0	0	0.532449	0.615	0.067	0	0	0	0.518768
Pluripotent	TK1	0	0.545952	0.668	0.111	0	0	0.491559	0.671	0.124	0	0	0	0.518755
Pluripotent	AGPAT5	0	0.463212	0.67	0.165	0	0	0.573662	0.674	0.101	0	0	0	0.518437
Pluripotent	CDCA4	0	0.502325	0.679	0.128	0	0	0.533704	0.642	0.096	0	0	0	0.518015
Pluripotent	UTP6	0	0.51593	0.693	0.182	0	0	0.517378	0.665	0.144	0	0	0	0.516654
Pluripotent	HNRNPR	0	0.473451	0.954	0.567	0	0	0.559221	0.951	0.499	0	0	0	0.516336
Pluripotent	ITGB3BP	0	0.457169	0.634	0.134	0	0	0.57501	0.657	0.09	0	0	0	0.51609
Pluripotent	TEAD4	0	0.542962	0.62	0.099	0	0	0.488764	0.597	0.104	0	0	0	0.515863
Pluripotent	MAGOHB	0	0.505118	0.724	0.216	0	0	0.52583	0.711	0.188	0	0	0	0.515474
Pluripotent	HNRNPL	0	0.448556	0.723	0.228	0	0	0.582097	0.736	0.156	0	0	0	0.515326
Pluripotent	PHF5A	0	0.547179	0.607	0.071	0	0	0.482727	0.544	0.045	0	0	0	0.514953
Pluripotent	MRPL16	0	0.517747	0.782	0.284	0	0	0.51195	0.776	0.271	0	0	0	0.514849
Pluripotent	CCND1	0	0.649821	0.8	0.207	0	0	0.3797	0.632	0.152	0	0	0	0.514761
Pluripotent	MYCN	0	0.459787	0.566	0.085	0	0	0.567723	0.606	0.061	0	0	0	0.513755
Pluripotent	PDCD6	0	0.538164	0.873	0.39	0	0	0.488869	0.865	0.382	0	0	0	0.513516
Pluripotent	TMED2	0	0.558199	0.858	0.346	0	0	0.466917	0.817	0.323	0	0	0	0.512558
Pluripotent	STRBP	0	0.509533	0.756	0.218	0	0	0.515154	0.74	0.176	0	0	0	0.512343
Pluripotent	HIST1H1A	0	0.633959	0.559	0.097	0	0	0.390687	0.34	0.031	0	0	0	0.512323
Pluripotent	CLSPN	0	0.497799	0.688	0.123	0	0	0.526839	0.694	0.118	0	0	0	0.512319
Pluripotent	CD320	0	0.577366	0.834	0.312	0	0	0.447165	0.823	0.322	0	0	0	0.512265
Pluripotent	ITGB5	0	0.520124	0.771	0.268	0	0	0.502417	0.728	0.209	0	0	0	0.51127
Pluripotent	LPCAT1	0	0.532165	0.621	0.083	0	0	0.489737	0.605	0.085	0	0	0	0.510951
Pluripotent	SF3B6	0	0.530924	0.959	0.601	0	0	0.490839	0.941	0.559	0	0	0	0.510881
Pluripotent	SNHG8	0	0.502119	0.788	0.262	0	0	0.518994	0.76	0.212	0	0	0	0.510557
Pluripotent	RRP7A	0	0.565959	0.749	0.228	0	0	0.4545	0.643	0.152	0	0	0	0.51023
Pluripotent	HES6	0	0.576248	0.546	0.023	0	0	0.443739	0.449	0.013	0	0	0	0.509994
Pluripotent	DNTTIP2	0	0.498208	0.77	0.272	0	0	0.521507	0.761	0.247	0	0	0	0.509857
Pluripotent	RDH11	0	0.552634	0.856	0.358	0	0	0.466938	0.818	0.316	0	0	0	0.509786
Pluripotent	NUP54	0	0.500374	0.64	0.119	0	0	0.518207	0.63	0.101	0	0	0	0.50929
Pluripotent	MRPL57	0	0.485559	0.908	0.496	0	0	0.531924	0.915	0.454	0	0	0	0.508742
Pluripotent	RTN3	0	0.483575	0.871	0.418	0	0	0.533381	0.869	0.35	0	0	0	0.508478
Pluripotent	TIMM10	0	0.525376	0.764	0.259	0	0	0.491442	0.706	0.203	0	0	0	0.508409
Pluripotent	HINT1	0	0.560323	0.994	0.689	0	0	0.454309	0.991	0.641	0	0	0	0.507316
Pluripotent	RNASEH1	0	0.509607	0.728	0.234	0	0	0.504748	0.73	0.224	0	0	0	0.507178
Pluripotent	IFRD2	0	0.542141	0.712	0.19	0	0	0.471969	0.72	0.217	0	0	0	0.507055
Pluripotent	MRPS12	0	0.527467	0.879	0.411	0	0	0.485084	0.861	0.376	0	0	0	0.506276
Pluripotent	FKBP1A	0	0.566177	0.94	0.485	0	0	0.446317	0.94	0.499	0	0	0	0.506247
Pluripotent	MCM2	0	0.502796	0.57	0.062	0	0	0.508289	0.587	0.066	0	0	0	0.505542
Pluripotent	HACD3	0	0.420264	0.894	0.428	0	0	0.590393	0.903	0.363	0	0	0	0.505328
Pluripotent	CCDC58	0	0.432542	0.643	0.16	0	0	0.577905	0.671	0.101	0	0	0	0.505223
Pluripotent	LAS1L	0	0.490044	0.644	0.142	0	0	0.519534	0.637	0.115	0	0	0	0.504789
Pluripotent	SUMO3	0	0.515027	0.808	0.321	0	0	0.494352	0.818	0.324	0	0	0	0.50469
Pluripotent	PRDX1	0	0.405188	0.988	0.526	0	0	0.603838	0.983	0.424	0	0	0	0.504513
Pluripotent	FLAD1	0	0.511305	0.676	0.167	0	0	0.497365	0.674	0.171	0	0	0	0.504335
Pluripotent	RRP36	0	0.515965	0.822	0.329	0	0	0.492249	0.825	0.334	0	0	0	0.504107
Pluripotent	NAP1L1	0	0.415998	0.996	0.774	0	0	0.591467	0.996	0.717	0	0	0	0.503732
Pluripotent	EIF4B	0	0.406986	0.942	0.522	0	0	0.599319	0.944	0.426	0	0	0	0.503152
Pluripotent	PUF60	0	0.526483	0.876	0.425	0	0	0.47659	0.871	0.414	0	0	0	0.501537
Pluripotent	TPST2	0	0.4984	0.635	0.125	0	0	0.501679	0.626	0.107	0	0	0	0.500039
Pluripotent	NUSAP1	0	0.421549	0.714	0.133	0	0	0.577135	0.728	0.104	0	0	0	0.499342
Pluripotent	IQGAP1	0	0.446052	0.73	0.186	0	0	0.552384	0.725	0.135	0	0	0	0.499218
Pluripotent	PPIH	0	0.493518	0.675	0.168	0	0	0.503902	0.67	0.147	0	0	0	0.49871
Pluripotent	NDUFAF4	0	0.468664	0.751	0.262	0	0	0.527722	0.742	0.221	0	0	0	0.498193
Pluripotent	VASP	0	0.597442	0.841	0.319	0	0	0.397399	0.794	0.321	0	0	0	0.497421
Pluripotent	PWAR6	0	0.549747	0.839	0.316	0	0	0.444903	0.946	0.528	0	0	0	0.497325
Pluripotent	PSMG4	0	0.505468	0.667	0.157	0	0	0.488502	0.665	0.144	0	0	0	0.496985
Pluripotent	NAA15	0	0.514231	0.752	0.235	0	0	0.478087	0.728	0.213	0	0	0	0.496159
Pluripotent	PHF14	0	0.471749	0.842	0.326	0	0	0.519947	0.814	0.244	0	0	0	0.495848
Pluripotent	SNHG15	0	0.459986	0.563	0.082	0	0	0.530558	0.586	0.065	0	0	0	0.495272
Pluripotent	LUC7L	0	0.464172	0.716	0.185	0	0	0.525055	0.751	0.16	0	0	0	0.494613
Pluripotent	PES1	0	0.510636	0.655	0.141	0	0	0.476804	0.608	0.111	0	0	0	0.49372
Pluripotent	TTLL12	0	0.480037	0.548	0.067	0	0	0.506387	0.553	0.052	0	0	0	0.493212
Pluripotent	H3F3B	0	0.316535	0.994	0.511	0	0	0.669686	0.994	0.414	0	0	0	0.493111
Pluripotent	HLA-C	0	0.451965	0.742	0.228	0	0	0.533624	0.701	0.14	0	0	0	0.492794
Pluripotent	PUS1	0	0.492398	0.533	0.036	0	0	0.49232	0.523	0.029	0	0	0	0.492359
Pluripotent	MRPS23	0	0.520649	0.872	0.425	0	0	0.46338	0.865	0.407	0	0	0	0.492015
Pluripotent	COX7C	0	0.432259	0.996	0.756	0	0	0.551029	0.994	0.724	0	0	0	0.491644
Pluripotent	MRPS18C	0	0.468136	0.85	0.403	0	0	0.514953	0.853	0.379	0	0	0	0.491544
Pluripotent	FKBP3	0	0.431281	0.955	0.581	0	0	0.5509	0.956	0.544	0	0	0	0.49109
Pluripotent	SRRT	0	0.418033	0.653	0.198	0	0	0.562929	0.7	0.163	0	0	0	0.490481
Pluripotent	PSMG3	0	0.47825	0.683	0.211	0	0	0.502676	0.758	0.249	0	0	0	0.490463
Pluripotent	NFYB	0	0.571309	0.755	0.204	0	0	0.409162	0.746	0.238	0	0	0	0.490235
Pluripotent	BCAS2	0	0.454302	0.782	0.313	0	0	0.525851	0.795	0.288	0	0	0	0.490077
Pluripotent	SDHD	0	0.446571	0.766	0.276	0	0	0.533247	0.748	0.22	0	0	0	0.489909
Pluripotent	CBX1	0	0.405749	0.869	0.404	0	0	0.573162	0.873	0.335	0	0	0	0.489456
Pluripotent	UBE2L3	0	0.541732	0.947	0.567	0	0	0.435295	0.944	0.561	0	0	0	0.488514
Pluripotent	C19orf24	0	0.499728	0.698	0.194	0	0	0.477129	0.701	0.194	0	0	0	0.488428
Pluripotent	GULP1	0	0.502276	0.639	0.109	0	0	0.474572	0.658	0.116	0	0	0	0.488424
Pluripotent	ATP5IF1	0	0.387805	0.982	0.696	0	0	0.587389	0.975	0.608	0	0	0	0.487597
Pluripotent	RNASEH2B	0	0.391387	0.667	0.216	0	0	0.582244	0.687	0.131	0	0	0	0.486815
Pluripotent	GOLM1	0	0.443672	0.761	0.252	0	0	0.529021	0.758	0.208	0	0	0	0.486347
Pluripotent	BUD31	0	0.484804	0.89	0.437	0	0	0.487811	0.894	0.414	0	0	0	0.486308
Pluripotent	TRIML2	0	0.60596	0.541	0	0	0	0.366016	0.364	0	0	0	0	0.485988
Pluripotent	ZNRD1	0	0.464338	0.688	0.196	0	0	0.507626	0.682	0.16	0	0	0	0.485982
Pluripotent	EPHX1	0	0.490309	0.604	0.087	0	0	0.481218	0.596	0.082	0	0	0	0.485763
Pluripotent	AL353747.4	0	0.483819	0.471	0.001	0	0	0.486918	0.462	0	0	0	0	0.485368
Pluripotent	IARS	0	0.520069	0.846	0.357	0	0	0.450552	0.837	0.343	0	0	0	0.48531
Pluripotent	EXOSC1	0	0.486372	0.715	0.212	0	0	0.484023	0.716	0.211	0	0	0	0.485197
Pluripotent	NET1	0	0.505564	0.582	0.09	0	0	0.464727	0.56	0.08	0	0	0	0.485146
Pluripotent	KARS	0	0.509162	0.808	0.321	0	0	0.46063	0.789	0.304	0	0	0	0.484896
Pluripotent	GPN3	0	0.514293	0.723	0.216	0	0	0.453747	0.689	0.198	0	0	0	0.48402
Pluripotent	SAAL1	0	0.502363	0.584	0.073	0	0	0.464676	0.574	0.084	0	0	0	0.483519
Pluripotent	NEDD8	0	0.5011	0.984	0.662	0	0	0.465573	0.98	0.631	0	0	0	0.483337
Pluripotent	CSKMT	0	0.513162	0.559	0.041	0	0	0.453366	0.489	0.03	0	0	0	0.483264
Pluripotent	WDR5	0	0.479126	0.585	0.09	0	0	0.48636	0.603	0.099	0	0	0	0.482743
Pluripotent	SCNN1A	0	0.46375	0.457	0	0	0	0.501533	0.481	0	0	0	0	0.482641
Pluripotent	COMMD4	0	0.46456	0.797	0.311	0	0	0.500621	0.814	0.3	0	0	0	0.48259
Pluripotent	SYT1	0	0.482573	0.559	0.056	0	0	0.48127	0.56	0.052	0	0	0	0.481922
Pluripotent	KDM1A	0	0.399497	0.821	0.371	0	0	0.563051	0.839	0.298	0	0	0	0.481274
Pluripotent	EIF3A	0	0.513921	0.984	0.691	0	0	0.445453	0.981	0.661	0	0	0	0.479687
Pluripotent	GNL2	0	0.470885	0.725	0.236	0	0	0.486992	0.686	0.184	0	0	0	0.478939
Pluripotent	LARP1	0	0.492753	0.868	0.429	0	0	0.463718	0.872	0.397	0	0	0	0.478236
Pluripotent	MRPL4	0	0.508357	0.86	0.399	0	0	0.446572	0.842	0.381	0	0	0	0.477465
Pluripotent	SMARCD1	0	0.422121	0.671	0.173	0	0	0.532481	0.699	0.137	0	0	0	0.477301
Pluripotent	TOP1MT	0	0.474294	0.522	0.034	0	0	0.479051	0.495	0.016	0	0	0	0.476673
Pluripotent	RUVBL2	0	0.508971	0.788	0.282	0	0	0.444019	0.755	0.264	0	0	0	0.476495
Pluripotent	MAZ	0	0.510126	0.926	0.467	0	0	0.442096	0.911	0.463	0	0	0	0.476111
Pluripotent	FAM124A	0	0.457951	0.465	0.004	0	0	0.49388	0.479	0.002	0	0	0	0.475916
Pluripotent	NUP107	0	0.470045	0.643	0.129	0	0	0.481772	0.639	0.113	0	0	0	0.475908
Pluripotent	PSMD3	0	0.538046	0.905	0.464	0	0	0.411901	0.879	0.44	0	0	0	0.474974
Pluripotent	MTA3	0	0.422339	0.76	0.283	0	0	0.526567	0.747	0.217	0	0	0	0.474453
Pluripotent	PPIG	0	0.405001	0.921	0.529	0	0	0.543604	0.925	0.465	0	0	0	0.474302
Pluripotent	RIDA	0	0.426993	0.632	0.167	0	0	0.521245	0.67	0.137	0	0	0	0.474119
Pluripotent	PINX1.1	0	0.479729	0.567	0.073	0	0	0.467393	0.547	0.059	0	0	0	0.473561
Pluripotent	AATF	0	0.475505	0.635	0.15	0	0	0.471279	0.629	0.136	0	0	0	0.473392
Pluripotent	MARS	0	0.485404	0.698	0.19	0	0	0.461296	0.689	0.186	0	0	0	0.47335
Pluripotent	AASS	0	0.570391	0.599	0.059	0	0	0.376019	0.481	0.055	0	0	0	0.473205
Pluripotent	VDAC1	0	0.435063	0.974	0.64	0	0	0.510994	0.966	0.589	0	0	0	0.473028
Pluripotent	NDUFV2	0	0.48447	0.976	0.649	0	0	0.461088	0.969	0.622	0	0	0	0.472779
Pluripotent	CLPTM1L	0	0.52266	0.813	0.303	0	0	0.422865	0.783	0.301	0	0	0	0.472763
Pluripotent	DPM1	0	0.48115	0.679	0.179	0	0	0.463869	0.65	0.149	0	0	0	0.47251
Pluripotent	SMARCD2	0	0.469006	0.63	0.123	0	0	0.475255	0.589	0.084	0	0	0	0.472131
Pluripotent	UBL5	0	0.358806	0.977	0.666	0	0	0.585014	0.978	0.59	0	0	0	0.47191
Pluripotent	TLCD1	0	0.448424	0.488	0.039	0	0	0.495098	0.528	0.041	0	0	0	0.471761
Pluripotent	GNB1	0	0.440484	0.894	0.467	0	0	0.502737	0.889	0.405	0	0	0	0.47161
Pluripotent	MCM10	0	0.464208	0.512	0.049	0	0	0.478813	0.53	0.048	0	0	0	0.471511
Pluripotent	LYPLA1	0	0.521373	0.875	0.401	0	0	0.420985	0.858	0.39	0	0	0	0.471179
Pluripotent	BRD7	0	0.482966	0.87	0.395	0	0	0.457478	0.862	0.378	0	0	0	0.470222
Pluripotent	RHEB	0	0.457821	0.923	0.486	0	0	0.482197	0.922	0.453	0	0	0	0.470009
Pluripotent	SLC5A6	0	0.46107	0.602	0.115	0	0	0.478006	0.626	0.117	0	0	0	0.469538
Pluripotent	WDR77	0	0.470308	0.733	0.234	0	0	0.46844	0.737	0.236	0	0	0	0.469374
Pluripotent	FKBP1B	0	0.491122	0.696	0.179	0	0	0.447095	0.681	0.186	0	0	0	0.469109
Pluripotent	TBPL1	0	0.454517	0.621	0.128	0	0	0.483303	0.628	0.115	0	0	0	0.46891
Pluripotent	E2F5	0	0.395836	0.551	0.091	0	0	0.537396	0.585	0.046	0	0	0	0.466616
Pluripotent	DNAJC7	0	0.46663	0.91	0.516	0	0	0.466293	0.91	0.482	0	0	0	0.466461
Pluripotent	YTHDF2	0	0.460787	0.885	0.453	0	0	0.471547	0.89	0.418	0	0	0	0.466167
Pluripotent	PITPNC1	0	0.438282	0.504	0.043	0	0	0.491754	0.536	0.035	0	0	0	0.465018
Pluripotent	THOC7	0	0.45546	0.854	0.404	0	0	0.47361	0.848	0.378	0	0	0	0.464535
Pluripotent	DEPDC1B	0	0.470371	0.492	0.022	0	0	0.458337	0.481	0.02	0	0	0	0.464354
Pluripotent	ARL6IP1	0	0.393655	0.729	0.205	0	0	0.534909	0.739	0.162	0	0	0	0.464282
Pluripotent	NDUFAF2	0	0.438571	0.739	0.262	0	0	0.489811	0.744	0.235	0	0	0	0.464191
Pluripotent	MPLKIP	0	0.495783	0.785	0.288	0	0	0.431527	0.743	0.257	0	0	0	0.463655
Pluripotent	MED28	0	0.434863	0.79	0.287	0	0	0.490831	0.794	0.249	0	0	0	0.462847
Pluripotent	PWP1	0	0.405891	0.747	0.283	0	0	0.51954	0.784	0.261	0	0	0	0.462715
Pluripotent	TNNT1	0	0.408624	0.756	0.168	0	0	0.515538	0.721	0.106	0	0	0	0.462081
Pluripotent	CHTOP	0	0.438026	0.746	0.276	0	0	0.485685	0.744	0.244	0	0	0	0.461856
Pluripotent	ANAPC15	0	0.467993	0.764	0.266	0	0	0.454664	0.763	0.267	0	0	0	0.461329
Pluripotent	AP002387.2	0	0.507977	0.599	0.095	0	0	0.414267	0.507	0.07	0	0	0	0.461122
Pluripotent	RBM25	0	0.404844	0.947	0.595	0	0	0.51667	0.95	0.533	0	0	0	0.460757
Pluripotent	LCMT1	0	0.486725	0.767	0.275	0	0	0.434655	0.757	0.265	0	0	0	0.46069
Pluripotent	PDCD11	0	0.459228	0.681	0.194	0	0	0.459868	0.712	0.202	0	0	0	0.459548
Pluripotent	RRP9	0	0.484905	0.641	0.121	0	0	0.433734	0.599	0.108	0	0	0	0.459319
Pluripotent	RPA1	0	0.464476	0.697	0.19	0	0	0.45328	0.683	0.166	0	0	0	0.458878
Pluripotent	KHSRP	0	0.458653	0.782	0.307	0	0	0.457931	0.796	0.283	0	0	0	0.458292
Pluripotent	LY6E	0	0.324586	0.861	0.369	0	0	0.590688	0.826	0.208	0	0	0	0.457637
Pluripotent	EMC8	0	0.472994	0.738	0.26	0	0	0.441783	0.714	0.234	0	0	0	0.457388
Pluripotent	ZCCHC17	0	0.419214	0.803	0.349	0	0	0.495286	0.818	0.324	0	0	0	0.45725
Pluripotent	CDKN3	0	0.428068	0.712	0.133	0	0	0.485822	0.713	0.125	0	0	0	0.456945
Pluripotent	CSNK1G2	0	0.479732	0.772	0.274	0	0	0.433121	0.755	0.255	0	0	0	0.456427
Pluripotent	RAB11A	0	0.463694	0.882	0.446	0	0	0.448549	0.87	0.409	0	0	0	0.456122
Pluripotent	TFDP1	0	0.470659	0.63	0.139	0	0	0.441483	0.617	0.138	0	0	0	0.456071
Pluripotent	MZT1	0	0.47649	0.637	0.133	0	0	0.434109	0.625	0.139	0	0	0	0.4553
Pluripotent	TUFM	0	0.523644	0.972	0.654	0	0	0.386803	0.962	0.635	0	0	0	0.455223
Pluripotent	GPR160	0	0.481862	0.47	0	0	0	0.427766	0.425	0	0	0	0	0.454814
Pluripotent	SELENOF	0	0.44677	0.825	0.34	0	0	0.462565	0.808	0.301	0	0	0	0.454667
Pluripotent	RFLNB	0	0.474624	0.497	0.032	0	0	0.433849	0.459	0.027	0	0	0	0.454237
Pluripotent	NDUFC2	0	0.492772	0.958	0.58	0	0	0.414955	0.948	0.574	0	0	0	0.453863
Pluripotent	PUS7	0	0.446981	0.527	0.058	0	0	0.460455	0.536	0.057	0	0	0	0.453718
Pluripotent	PMF1	0	0.468948	0.844	0.385	0	0	0.4369	0.836	0.371	0	0	0	0.452924
Pluripotent	HSPH1	0	0.518214	0.801	0.29	0	0	0.387428	0.801	0.323	0	0	0	0.452821
Pluripotent	RAB13	0	0.304889	0.947	0.539	0	0	0.600703	0.957	0.483	0	0	0	0.452796
Pluripotent	SPC25	0	0.435759	0.551	0.079	0	0	0.469571	0.55	0.053	0	0	0	0.452665
Pluripotent	PSMD1	0	0.478386	0.928	0.498	0	0	0.426938	0.917	0.481	0	0	0	0.452662
Pluripotent	CENPM	0	0.426822	0.593	0.114	0	0	0.478152	0.64	0.116	0	0	0	0.452487
Pluripotent	SMC3	0	0.483364	0.938	0.529	0	0	0.421458	0.926	0.503	0	0	0	0.452411
Pluripotent	PRRC2C	0	0.462231	0.979	0.703	0	0	0.442518	0.977	0.659	0	0	0	0.452375
Pluripotent	LIN28B	0	0.436221	0.628	0.113	0	0	0.468	0.618	0.087	0	0	0	0.452111
Pluripotent	HACL1	0	0.452802	0.557	0.07	0	0	0.450411	0.531	0.052	0	0	0	0.451606
Pluripotent	RAD51AP1	0	0.440418	0.564	0.088	0	0	0.462434	0.609	0.084	0	0	0	0.451426
Pluripotent	GOT2	0	0.393153	0.817	0.375	0	0	0.509547	0.825	0.31	0	0	0	0.45135
Pluripotent	MRPL17	0	0.436995	0.818	0.367	0	0	0.46521	0.812	0.337	0	0	0	0.451102
Pluripotent	FUBP1	0	0.391678	0.726	0.254	0	0	0.510517	0.756	0.219	0	0	0	0.451098
Pluripotent	YEATS4	0	0.461189	0.641	0.151	0	0	0.440457	0.611	0.133	0	0	0	0.450823
Pluripotent	EMD	0	0.452216	0.745	0.295	0	0	0.445541	0.748	0.277	0	0	0	0.448879
Pluripotent	NONO	0	0.386843	0.932	0.518	0	0	0.510905	0.934	0.473	0	0	0	0.448874
Pluripotent	LYRM4	0	0.46469	0.707	0.219	0	0	0.432226	0.746	0.265	0	0	0	0.448458
Pluripotent	ATP6V1G1	0	0.412059	0.966	0.62	0	0	0.484209	0.958	0.575	0	0	0	0.448134
Pluripotent	SOD1	0	0.441651	0.972	0.652	0	0	0.454383	0.968	0.613	0	0	0	0.448017
Pluripotent	DIMT1	0	0.447801	0.609	0.14	0	0	0.447538	0.59	0.108	0	0	0	0.447669
Pluripotent	UBE2D2	0	0.451224	0.955	0.595	0	0	0.441246	0.946	0.555	0	0	0	0.446235
Pluripotent	SLC25A33	0	0.435967	0.587	0.131	0	0	0.455911	0.577	0.106	0	0	0	0.445939
Pluripotent	SLC39A14	0	0.440372	0.665	0.185	0	0	0.44887	0.637	0.138	0	0	0	0.444621
Pluripotent	PPP2CA	0	0.41936	0.835	0.4	0	0	0.469325	0.838	0.362	0	0	0	0.444342
Pluripotent	FUS	0	0.498972	0.979	0.654	0	0	0.388536	0.975	0.665	0	0	0	0.443754
Pluripotent	CAP1	0	0.483536	0.901	0.403	0	0	0.403882	0.886	0.37	0	0	0	0.443709
Pluripotent	C6orf132	0	0.427604	0.487	0.036	0	0	0.459769	0.503	0.028	0	0	0	0.443686
Pluripotent	SLC25A5	0	0.500514	0.993	0.692	0	0	0.386509	0.985	0.663	0	0	0	0.443511
Pluripotent	PGP	0	0.512261	0.894	0.401	0	0	0.373405	0.89	0.43	0	0	0	0.442833
Pluripotent	USO1	0	0.376465	0.778	0.349	0	0	0.508808	0.774	0.254	0	0	0	0.442636
Pluripotent	RAB3B	0	0.462339	0.515	0.035	0	0	0.422539	0.54	0.064	0	0	0	0.442439
Pluripotent	NOC3L	0	0.437806	0.592	0.11	0	0	0.446288	0.592	0.108	0	0	0	0.442047
Pluripotent	BZW1	0	0.371227	0.95	0.535	0	0	0.512459	0.95	0.482	0	0	0	0.441843
Pluripotent	LRR1	0	0.432984	0.604	0.132	0	0	0.449905	0.618	0.125	0	0	0	0.441445
Pluripotent	GNAI2	0	0.472789	0.966	0.564	0	0	0.409637	0.956	0.538	0	0	0	0.441213
Pluripotent	XPOT	0	0.430606	0.6	0.13	0	0	0.450286	0.616	0.115	0	0	0	0.440446
Pluripotent	LARS	0	0.422936	0.874	0.442	0	0	0.457458	0.877	0.414	0	0	0	0.440197
Pluripotent	EIF4EBP1	0	0.416488	0.955	0.565	0	0	0.4618	0.958	0.539	0	0	0	0.439144
Pluripotent	EIF3E	0	0.438033	0.986	0.661	0	0	0.44023	0.976	0.596	0	0	0	0.439131
Pluripotent	TIMM44	0	0.385502	0.75	0.298	0	0	0.492573	0.777	0.263	0	0	0	0.439038
Pluripotent	TMPO	0	0.41696	0.784	0.283	0	0	0.458422	0.802	0.27	0	0	0	0.437691
Pluripotent	TRAPPC4	0	0.479639	0.85	0.393	0	0	0.395554	0.829	0.39	0	0	0	0.437597
Pluripotent	UCK2	0	0.42038	0.6	0.145	0	0	0.454086	0.608	0.123	0	0	0	0.437233
Pluripotent	CMAS	0	0.422686	0.767	0.305	0	0	0.451743	0.747	0.264	0	0	0	0.437215
Pluripotent	GFPT2	0	0.439456	0.542	0.07	0	0	0.434483	0.523	0.055	0	0	0	0.436969
Pluripotent	NSMCE4A	0	0.430841	0.703	0.221	0	0	0.440301	0.701	0.202	0	0	0	0.435571
Pluripotent	ADM	0	0.431684	0.604	0.165	0	0	0.438949	0.687	0.184	0	0	0	0.435317
Pluripotent	EIF4EBP2	0	0.450565	0.754	0.269	0	0	0.419004	0.744	0.242	0	0	0	0.434784
Pluripotent	POU3F1	0	0.401654	0.42	0.016	0	0	0.466286	0.431	0.007	0	0	0	0.43397
Pluripotent	IGSF8	0	0.485249	0.548	0.051	0	0	0.382682	0.495	0.059	0	0	0	0.433965
Pluripotent	ATG101	0	0.473305	0.675	0.183	0	0	0.393874	0.667	0.2	0	0	0	0.43359
Pluripotent	RNF114	0	0.383415	0.722	0.255	0	0	0.483526	0.73	0.202	0	0	0	0.43347
Pluripotent	MRPL43	0	0.455966	0.834	0.376	0	0	0.41012	0.812	0.347	0	0	0	0.433043
Pluripotent	SBK1	0	0.422331	0.508	0.045	0	0	0.44366	0.525	0.046	0	0	0	0.432995
Pluripotent	E2F4	0	0.464999	0.61	0.11	0	0	0.400679	0.583	0.112	0	0	0	0.432839
Pluripotent	SDHC	0	0.425246	0.878	0.453	0	0	0.440138	0.849	0.399	0	0	0	0.432692
Pluripotent	GRPEL1	0	0.449442	0.743	0.277	0	0	0.415307	0.694	0.246	0	0	0	0.432374
Pluripotent	PDCD10	0	0.428376	0.758	0.299	0	0	0.435429	0.74	0.254	0	0	0	0.431903
Pluripotent	AZIN1	0	0.415489	0.655	0.199	0	0	0.44797	0.644	0.164	0	0	0	0.431729
Pluripotent	TATDN1	0	0.436576	0.726	0.259	0	0	0.426533	0.729	0.244	0	0	0	0.431554
Pluripotent	PHAX	0	0.388045	0.758	0.303	0	0	0.474893	0.758	0.249	0	0	0	0.431469
Pluripotent	FKBP11	0	0.436397	0.55	0.074	0	0	0.425645	0.531	0.057	0	0	0	0.431021
Pluripotent	RBM17	0	0.398671	0.882	0.467	0	0	0.461821	0.894	0.443	0	0	0	0.430246
Pluripotent	MFSD3	0	0.463129	0.67	0.179	0	0	0.395823	0.632	0.167	0	0	0	0.429476
Pluripotent	BMS1	0	0.431705	0.712	0.239	0	0	0.426304	0.695	0.215	0	0	0	0.429005
Pluripotent	TRIR	0	0.431261	0.933	0.558	0	0	0.426337	0.933	0.521	0	0	0	0.428799
Pluripotent	FBXO5	0	0.398002	0.52	0.076	0	0	0.458772	0.528	0.057	0	0	0	0.428387
Pluripotent	NTMT1	0	0.453398	0.811	0.357	0	0	0.402982	0.798	0.328	0	0	0	0.42819
Pluripotent	SNHG9	0	0.451802	0.556	0.081	0	0	0.40387	0.455	0.034	0	0	0	0.427836
Pluripotent	SKA3	0	0.393317	0.455	0.039	0	0	0.460388	0.498	0.026	0	0	0	0.426853
Pluripotent	GNPDA1	0	0.426893	0.774	0.276	0	0	0.426633	0.749	0.237	0	0	0	0.426763
Pluripotent	MTX1	0	0.4237	0.689	0.206	0	0	0.429497	0.696	0.205	0	0	0	0.426598
Pluripotent	ASF1A	0	0.410936	0.609	0.156	0	0	0.441784	0.615	0.132	0	0	0	0.42636
Pluripotent	MTHFD1L	0	0.43234	0.674	0.196	0	0	0.420294	0.662	0.19	0	0	0	0.426317
Pluripotent	DPH2	0	0.437767	0.546	0.08	0	0	0.414685	0.53	0.089	0	0	0	0.426226
Pluripotent	ZPR1	0	0.441398	0.633	0.166	0	0	0.408837	0.616	0.158	0	0	0	0.425118
Pluripotent	NSA2	0	0.395121	0.914	0.512	0	0	0.454939	0.913	0.476	0	0	0	0.42503
Pluripotent	USP10	0	0.386765	0.706	0.268	0	0	0.462884	0.737	0.224	0	0	0	0.424824
Pluripotent	TTC1	0	0.426713	0.764	0.316	0	0	0.422846	0.784	0.321	0	0	0	0.424779
Pluripotent	PDCD5	0	0.443422	0.95	0.578	0	0	0.40265	0.943	0.537	0	0	0	0.423036
Pluripotent	TMEM126B	0	0.449215	0.764	0.292	0	0	0.396547	0.753	0.292	0	0	0	0.422881
Pluripotent	FOXM1	0	0.406483	0.608	0.126	0	0	0.438985	0.618	0.112	0	0	0	0.422734
Pluripotent	OIP5	0	0.399775	0.463	0.038	0	0	0.44505	0.493	0.029	0	0	0	0.422412
Pluripotent	RNF126	0	0.41093	0.753	0.294	0	0	0.433776	0.736	0.251	0	0	0	0.422353
Pluripotent	CCDC86	0	0.436047	0.539	0.091	0	0	0.408271	0.547	0.1	0	0	0	0.422159
Pluripotent	COA1	0	0.414511	0.903	0.469	0	0	0.429494	0.925	0.479	0	0	0	0.422002
Pluripotent	BFAR	0	0.429896	0.78	0.314	0	0	0.414073	0.784	0.304	0	0	0	0.421985
Pluripotent	WDR46	0	0.455333	0.708	0.215	0	0	0.388162	0.689	0.221	0	0	0	0.421748
Pluripotent	SQLE	0	0.451898	0.839	0.366	0	0	0.39086	0.827	0.353	0	0	0	0.421379
Pluripotent	CDC25A	0	0.411112	0.461	0.045	0	0	0.430777	0.486	0.049	0	0	0	0.420945
Pluripotent	ANXA5	0	0.334166	0.938	0.549	0	0	0.507326	0.931	0.478	0	0	0	0.420746
Pluripotent	THOC3	0	0.412831	0.587	0.118	0	0	0.428273	0.578	0.096	0	0	0	0.420552
Pluripotent	GID8	0	0.418124	0.714	0.234	0	0	0.422854	0.7	0.208	0	0	0	0.420489
Pluripotent	ZNF281	0	0.391613	0.657	0.194	0	0	0.448033	0.668	0.158	0	0	0	0.419823
Pluripotent	RAB5IF	0	0.441215	0.685	0.214	0	0	0.398116	0.69	0.224	0	0	0	0.419665
Pluripotent	TBRG4	0	0.469639	0.777	0.289	0	0	0.36868	0.707	0.254	0	0	0	0.419159
Pluripotent	TMEM167A	0	0.36942	0.895	0.489	0	0	0.468626	0.904	0.443	0	0	0	0.419023
Pluripotent	ITM2C	0	0.406955	0.972	0.531	0	0	0.430639	0.961	0.445	0	0	0	0.418797
Pluripotent	ODC1	0	0.299353	0.87	0.462	0	0	0.537273	0.895	0.392	0	0	0	0.418313
Pluripotent	EIF3L	0	0.394622	0.964	0.623	0	0	0.441845	0.964	0.576	0	0	0	0.418234
Pluripotent	PSMC3	0	0.414822	0.905	0.47	0	0	0.42162	0.919	0.48	0	0	0	0.418221
Pluripotent	ARF6	0	0.377164	0.587	0.154	0	0	0.458989	0.582	0.098	0	0	0	0.418076
Pluripotent	WDR75	0	0.416131	0.547	0.085	0	0	0.41985	0.56	0.083	0	0	0	0.41799
Pluripotent	NCAPD2	0	0.377552	0.55	0.097	0	0	0.458211	0.582	0.074	0	0	0	0.417881
Pluripotent	STMN3	0	0.39753	0.447	0.027	0	0	0.437755	0.461	0.016	0	0	0	0.417642
Pluripotent	NKAIN1	0	0.396151	0.418	0.003	0	0	0.438717	0.448	0.001	0	0	0	0.417434
Pluripotent	HMGN3	0	0.400336	0.979	0.622	0	0	0.43453	0.977	0.617	0	0	0	0.417433
Pluripotent	ATF4	0	0.439735	0.924	0.501	0	0	0.395109	0.919	0.467	0	0	0	0.417422
Pluripotent	PRKDC	0	0.401797	0.952	0.6	0	0	0.432581	0.952	0.558	0	0	0	0.417189
Pluripotent	ATP5ME	0	0.318207	0.987	0.685	0	0	0.516159	0.985	0.628	0	0	0	0.417183
Pluripotent	SYNE4	0	0.415586	0.454	0.021	0	0	0.418167	0.433	0.005	0	0	0	0.416876
Pluripotent	RPL10	0	0.423901	1	0.79	0	0	0.408109	1	0.763	0	0	0	0.416005
Pluripotent	HMBS	0	0.466861	0.678	0.191	0	0	0.364824	0.628	0.191	0	0	0	0.415843
Pluripotent	ZNF649	0	0.381599	0.446	0.028	0	0	0.450012	0.477	0.014	0	0	0	0.415806
Pluripotent	NABP2	0	0.392916	0.57	0.13	0	0	0.438551	0.584	0.113	0	0	0	0.415734
Pluripotent	GLDC	0	0.447548	0.451	0.001	0	0	0.383822	0.396	0	0	0	0	0.415685
Pluripotent	HSPA14.1	0	0.452374	0.62	0.14	0	0	0.378861	0.578	0.139	0	0	0	0.415618
Pluripotent	SGO1	0	0.398751	0.541	0.087	0	0	0.431361	0.546	0.072	0	0	0	0.415056
Pluripotent	DPH3	0	0.425196	0.719	0.258	0	0	0.404647	0.755	0.287	0	0	0	0.414922
Pluripotent	EEF1D	0	0.428404	0.988	0.695	0	0	0.400659	0.988	0.651	0	0	0	0.414531
Pluripotent	WDR12	0	0.395318	0.656	0.19	0	0	0.433325	0.631	0.144	0	0	0	0.414322
Pluripotent	ENHO	0	0.406132	0.443	0.018	0	0	0.422401	0.449	0.015	0	0	0	0.414267
Pluripotent	SMARCB1	0	0.410092	0.849	0.4	0	0	0.41831	0.858	0.385	0	0	0	0.414201
Pluripotent	RANGAP1	0	0.428628	0.565	0.098	0	0	0.398567	0.563	0.11	0	0	0	0.413598
Pluripotent	RPL17	0	0.361074	0.698	0.249	0	0	0.465704	0.705	0.198	0	0	0	0.413389
Pluripotent	LARGE2	0	0.42559	0.434	0	0	0	0.400104	0.402	0	0	0	0	0.412847
Pluripotent	LAMTOR1	0	0.44672	0.929	0.523	0	0	0.378848	0.925	0.511	0	0	0	0.412784
Pluripotent	SHMT2	0	0.380407	0.738	0.287	0	0	0.445053	0.723	0.237	0	0	0	0.41273
Pluripotent	TIPIN	0	0.378133	0.498	0.08	0	0	0.446238	0.527	0.063	0	0	0	0.412185
[truncated: 5,909 more rows]

## Sheet: 6-Combo.IntegrSubset.CCDEG.ORA
Shared Cell Type: n=7 (Fig S8B)	ID (Top 5 Enriched Gene Sets in BLUE)	Description	GeneRatio	BgRatio	pvalue	p.adjust	qvalue	geneID	Count
[truncated: 1,156 more rows]
