# Supplementary material for: LMNA-Related Dilated Cardiomyopathy: Single-Cell Transcriptomics during Patient-Derived iPSC Differentiation Support Cell Type and Lineage-Specific Dysregulation of Gene Expression and Development for Cardiomyocytes and Epicardium-Derived Cells with Lamin A/C Haploinsufficiency
Source: Cells. 2024 Sep 3;13(17):1479. doi: 10.3390/cells13171479 (PMC11394257; doi:10.3390/cells13171479)
Supplement: Supplementary file 1 [file cells-13-01479-s001.zip › ExcelTable.S2.CellType.DEG.xlsx]

## Sheet: 1-CellTypeDEG.IntegrSubsets
Day	Shared Cell Subtype (Fig. S11)	Gene	p_val	avg_log2FC	pct.1	pct.2	p_val_adj	Top 10 Threshold DEG	Underexpressed Threshold DEG	Overexpressed Threshold DEG
D00	PP-A1A2	SNRPN	0	-1.05006	0.997	1	0
D00	PP-A1A2	XIST	0	-0.881479	0.065	0.64	0
D00	PP-A1A2	NTS	0	-0.682607	0.59	0.811	0
D00	PP-A1A2	DNAJC15	0	-0.653072	0.088	0.647	0
D00	PP-A1A2	PWAR6	0	-0.632896	0.844	0.96	0
D00	PP-A1A2	ZNF208	0	-0.458837	0.078	0.483	0
D00	PP-A1A2	NDUFA6	0	-0.450599	0.896	0.971	0
D00	PP-A1A2	L1TD1	0	-0.424938	1	1	0
D00	PP-A1A2	RPS26	0	-0.422039	1	1	0
D00	PP-A1A2	PIN4	0	-0.406791	0.614	0.816	0
D00	PP-A1A2	NDN	0	-0.372626	0.657	0.828	0
D00	PP-A1A2	NDUFA3	0	-0.359233	0.812	0.917	0
D00	PP-A1A2	SFRP1	3.37053e-287	-0.334472	0.981	0.994	7.61336e-283
D00	PP-A1A2	AP000459.2	0	-0.330096	0.172	0.482	0
D00	PP-A1A2	RPL27A	0	-0.291025	1	1	0
D00	PP-A1A2	TRAPPC2L	2.34873e-228	-0.28781	0.844	0.923	5.30531e-224
D00	PP-A1A2	LNCPRESS1	6.8266e-169	-0.277796	0.684	0.822	1.54199e-164
D00	PP-A1A2	ZNF676	0	-0.271611	0.032	0.333	0
D00	PP-A1A2	HEY2	0	-0.267893	0.135	0.404	0
D00	PP-A1A2	TPM2	3.72838e-162	-0.259114	0.945	0.972	8.42167e-158
D00	PP-A1A2	ID1	1.39354e-94	-0.256496	0.63	0.733	3.14773e-90
D00	PP-A1A2	RPL37A	0	-0.255132	1	1	0
D00	PP-A1A2	VCAN	1.08372e-128	-0.249499	0.819	0.894	2.4479e-124
D00	PP-A1A2	DNMT3B	7.09703e-179	-0.243124	0.983	0.991	1.60308e-174
D00	PP-A1A2	ATP5MC2	3.96381e-284	-0.241855	0.996	0.999	8.95347e-280
D00	PP-A1A2	HMGN2	1.33167e-241	-0.235195	0.996	0.999	3.00798e-237
D00	PP-A1A2	SNU13	2.24743e-228	-0.23242	0.989	0.994	5.0765e-224
D00	PP-A1A2	RPS6KB2	5.83404e-179	-0.231789	0.416	0.596	1.31779e-174
D00	PP-A1A2	ERBB2	1.73443e-126	-0.231304	0.694	0.798	3.91774e-122
D00	PP-A1A2	CTSF	0	-0.2311	0.071	0.327	0
D00	PP-A1A2	CHCHD2	6.49773e-148	-0.230363	0.76	0.941	1.46771e-143
D00	PP-A1A2	POLR3G	1.92346e-131	-0.2275	0.914	0.953	4.34471e-127
D00	PP-A1A2	G3BP2	1.96031e-124	-0.224361	0.888	0.938	4.42794e-120
D00	PP-A1A2	RPS27	0	-0.222621	1	1	0
D00	PP-A1A2	APOC1	6.473e-124	-0.222239	0.778	0.861	1.46212e-119
D00	PP-A1A2	HIST1H4C	5.05353e-25	-0.21699	0.931	0.943	1.14149e-20
D00	PP-A1A2	L3HYPDH	0	-0.213825	0.103	0.338	0
D00	PP-A1A2	TERF1	1.03e-227	-0.213029	0.999	1	2.32657e-223
D00	PP-A1A2	CSTB	3.66612e-151	-0.212915	0.969	0.985	8.28104e-147
D00	PP-A1A2	ZNF98	0	-0.211011	0.015	0.258	0
D00	PP-A1A2	AC124312.1	3.99875e-184	-0.207571	0.257	0.451	9.03237e-180
D00	PP-A1A2	RPL37	0	-0.205228	1	1	0
D00	PP-A1A2	LITAF	2.62477e-91	-0.202475	0.731	0.808	5.92882e-87
D00	PP-A1A2	TDG	1.16639e-114	-0.200787	0.662	0.776	2.63464e-110
D00	PP-A1A2	SOX4	5.22485e-124	-0.199859	0.99	0.994	1.18019e-119
D00	PP-A1A2	TFDP2	1.39775e-104	-0.199351	0.799	0.871	3.15725e-100
D00	PP-A1A2	PTMA	0	-0.198408	1	1	0
D00	PP-A1A2	ZFP36L2	6.68961e-77	-0.197318	0.717	0.792	1.51105e-72
D00	PP-A1A2	RPL36	0	-0.197011	1	1	0
D00	PP-A1A2	HMGN5	4.59542e-101	-0.196304	0.749	0.838	1.03801e-96
D00	PP-A1A2	AKIRIN1	7.22227e-116	-0.194073	0.97	0.983	1.63137e-111
D00	PP-A1A2	LAPTM4B	4.31445e-150	-0.190816	0.992	0.996	9.74549e-146
D00	PP-A1A2	ANO9	0	-0.189163	0.035	0.256	0
D00	PP-A1A2	RPS29	0	-0.187216	1	1	0
D00	PP-A1A2	RPL28	0	-0.186261	1	1	0
D00	PP-A1A2	RPS12	0	-0.186231	1	1	0
D00	PP-A1A2	HDDC2	2.20128e-97	-0.185766	0.888	0.929	4.97226e-93
D00	PP-A1A2	RPL31	6.59515e-172	-0.183932	0.997	1	1.48971e-167
D00	PP-A1A2	EIF1AX	2.63803e-169	-0.183824	0.995	0.999	5.95879e-165
D00	PP-A1A2	BASP1	4.27763e-77	-0.183025	0.916	0.944	9.66232e-73
D00	PP-A1A2	MIF	1.84601e-113	-0.182194	0.965	0.98	4.16977e-109
D00	PP-A1A2	PEBP1	1.22302e-236	-0.179792	1	1	2.76256e-232
D00	PP-A1A2	ID3	2.63771e-59	-0.178998	0.943	0.963	5.95805e-55
D00	PP-A1A2	LMNB1	3.64151e-74	-0.176954	0.671	0.762	8.22545e-70
D00	PP-A1A2	NR6A1	4.80154e-84	-0.17686	0.899	0.933	1.08457e-79
D00	PP-A1A2	PSMC3	1.16808e-93	-0.176394	0.931	0.959	2.63845e-89
D00	PP-A1A2	RAB13	5.84131e-84	-0.175886	0.959	0.974	1.31944e-79
D00	PP-A1A2	TM7SF2	2.35284e-98	-0.174662	0.457	0.594	5.31459e-94
D00	PP-A1A2	NOP58	2.89632e-80	-0.173988	0.885	0.926	6.54222e-76
D00	PP-A1A2	USP44	9.86534e-88	-0.173812	0.919	0.95	2.22838e-83
D00	PP-A1A2	JPT1	1.72689e-126	-0.172845	0.996	0.998	3.9007e-122
D00	PP-A1A2	EIF5	2.64247e-87	-0.172153	0.97	0.985	5.96881e-83
D00	PP-A1A2	RPS19	0	-0.172018	1	1	0
D00	PP-A1A2	FTL	4.03382e-193	-0.171275	1	1	9.1116e-189
D00	PP-A1A2	LMNA	5.37987e-114	-0.170149	0.269	0.421	1.21521e-109
D00	PP-A1A2	GSTP1	8.1331e-257	-0.168487	1	1	1.83711e-252
D00	PP-A1A2	TMEM258	2.47656e-102	-0.168342	0.97	0.98	5.59406e-98
D00	PP-A1A2	MRPL36	1.43486e-73	-0.16569	0.851	0.892	3.24106e-69
D00	PP-A1A2	SFPQ	2.70358e-75	-0.16502	0.984	0.991	6.10686e-71
D00	PP-A1A2	TRMT112	2.24599e-112	-0.164429	0.99	0.995	5.07324e-108
D00	PP-A1A2	ZFP36L1	2.29104e-54	-0.1623	0.793	0.839	5.175e-50
D00	PP-A1A2	WDR18	3.73671e-73	-0.161677	0.734	0.811	8.44048e-69
D00	PP-A1A2	HESX1	1.93662e-86	-0.161437	0.326	0.455	4.37443e-82
D00	PP-A1A2	CNTNAP2	1.29007e-90	-0.161323	0.345	0.479	2.914e-86
D00	PP-A1A2	ADM	8.65056e-60	-0.1612	0.626	0.725	1.95399e-55
D00	PP-A1A2	RPLP2	1.97353e-298	-0.16103	1	1	4.45781e-294
D00	PP-A1A2	SET	6.47234e-153	-0.159116	1	1	1.46197e-148
D00	PP-A1A2	PAK1	1.40442e-76	-0.158931	0.638	0.733	3.17231e-72
D00	PP-A1A2	HNRNPAB	1.21881e-96	-0.158103	0.996	0.997	2.75304e-92
D00	PP-A1A2	MAP1B	5.50354e-45	-0.157862	0.763	0.811	1.24314e-40
D00	PP-A1A2	GPANK1	5.22203e-85	-0.156842	0.429	0.554	1.17955e-80
D00	PP-A1A2	UPP1	2.98197e-61	-0.155055	0.564	0.657	6.73568e-57
D00	PP-A1A2	RPLP1	0	-0.154247	1	1	0
D00	PP-A1A2	COA1	2.57682e-70	-0.153295	0.919	0.948	5.82052e-66
D00	PP-A1A2	AK4	1.41864e-61	-0.152631	0.795	0.857	3.20442e-57
D00	PP-A1A2	MFGE8	7.75156e-72	-0.15176	0.972	0.983	1.75092e-67
D00	PP-A1A2	SRSF7	1.93732e-102	-0.151705	0.997	0.998	4.37602e-98
D00	PP-A1A2	PCLAF	1.70764e-62	-0.151204	0.935	0.958	3.85722e-58
D00	PP-A1A2	ABRACL	4.32385e-71	-0.151065	0.967	0.982	9.76672e-67
D00	PP-A1A2	SMIM3	2.41658e-113	-0.150748	0.206	0.349	5.45857e-109
D00	PP-A1A2	RPL35	7.31133e-285	-0.150386	1	1	1.65148e-280
D00	PP-A1A2	RPL34	5.5438e-271	-0.149183	1	1	1.25223e-266
D00	PP-A1A2	EIF4EBP1	6.75683e-68	-0.148906	0.967	0.976	1.52623e-63
D00	PP-A1A2	RBPMS2	3.78431e-67	-0.147811	0.931	0.952	8.54799e-63
D00	PP-A1A2	ZFAND2A	2.31719e-120	-0.147432	0.222	0.376	5.23407e-116
D00	PP-A1A2	RPL39L	2.33373e-59	-0.14716	0.872	0.909	5.27143e-55
D00	PP-A1A2	GTF3C6	9.31549e-71	-0.146418	0.961	0.974	2.10418e-66
D00	PP-A1A2	NBDY	2.44961e-57	-0.146131	0.833	0.876	5.53317e-53
D00	PP-A1A2	BID	1.07434e-61	-0.145405	0.702	0.779	2.42673e-57
D00	PP-A1A2	RPL38	5.50992e-186	-0.145289	1	1	1.24458e-181
D00	PP-A1A2	CENPF	1.90056e-27	-0.144059	0.913	0.929	4.29299e-23
D00	PP-A1A2	CHGA	2.83678e-50	-0.143898	0.33	0.424	6.40772e-46
D00	PP-A1A2	SEPHS1	1.16973e-115	-0.143889	1	0.999	2.6422e-111
D00	PP-A1A2	CYP2S1	3.54045e-56	-0.143341	0.807	0.858	7.99716e-52
D00	PP-A1A2	PTN	3.90577e-48	-0.14247	0.561	0.651	8.82234e-44
D00	PP-A1A2	RPL21	3.58518e-306	-0.142323	1	1	8.09821e-302
D00	PP-A1A2	PSMG3	1.10503e-63	-0.141484	0.698	0.79	2.49604e-59
D00	PP-A1A2	CEBPZ	6.05105e-52	-0.140904	0.843	0.896	1.36681e-47
D00	PP-A1A2	EIF3J	7.53727e-54	-0.14074	0.884	0.918	1.70252e-49
D00	PP-A1A2	TMSB15A	6.19142e-47	-0.140125	0.603	0.682	1.39852e-42
D00	PP-A1A2	RPS13	2.92203e-262	-0.139284	1	1	6.60028e-258
D00	PP-A1A2	ATP5ME	9.93337e-92	-0.139192	0.996	0.998	2.24375e-87
D00	PP-A1A2	PHGDH	1.27142e-66	-0.137917	0.985	0.99	2.87189e-62
D00	PP-A1A2	DPPA4	4.20763e-69	-0.137707	0.985	0.99	9.50419e-65
D00	PP-A1A2	DNAJC1	4.62358e-76	-0.136915	0.329	0.452	1.04437e-71
D00	PP-A1A2	C12orf45	2.39601e-49	-0.136784	0.791	0.845	5.41211e-45
D00	PP-A1A2	BCLAF1	1.08785e-47	-0.136653	0.877	0.914	2.45724e-43
D00	PP-A1A2	RAC3	3.6202e-53	-0.136468	0.919	0.946	8.17732e-49
D00	PP-A1A2	DRAXIN	8.05301e-75	-0.135336	0.332	0.453	1.81901e-70
D00	PP-A1A2	RPS15A	2.59669e-223	-0.135249	1	1	5.8654e-219
D00	PP-A1A2	PEPD	8.63415e-49	-0.135014	0.65	0.724	1.95028e-44
D00	PP-A1A2	HNRNPC	7.20005e-104	-0.134588	0.998	0.999	1.62635e-99
D00	PP-A1A2	SMIM19	6.61513e-53	-0.134242	0.543	0.632	1.49423e-48
D00	PP-A1A2	CCZ1B	4.31619e-99	-0.134085	0.226	0.365	9.7494e-95
D00	PP-A1A2	SIGIRR	1.22797e-59	-0.134065	0.507	0.614	2.77375e-55
D00	PP-A1A2	PPAT	6.75406e-46	-0.133495	0.677	0.745	1.52561e-41
D00	PP-A1A2	RNASEH2C	3.3785e-46	-0.133305	0.647	0.714	7.63136e-42
D00	PP-A1A2	SRRM2	6.61016e-64	-0.13329	0.978	0.986	1.4931e-59
D00	PP-A1A2	NUB1	5.08801e-66	-0.133277	0.379	0.494	1.14928e-61
D00	PP-A1A2	LMO4	2.39252e-43	-0.132959	0.862	0.893	5.40422e-39
D00	PP-A1A2	ADI1	5.20494e-48	-0.132861	0.696	0.766	1.17569e-43
D00	PP-A1A2	UBA52	7.93776e-150	-0.132685	1	1	1.79298e-145
D00	PP-A1A2	NMT1	5.0821e-49	-0.132531	0.677	0.746	1.14794e-44
D00	PP-A1A2	MRPL1	3.60098e-49	-0.132163	0.655	0.729	8.13389e-45
D00	PP-A1A2	ELOB	7.89806e-76	-0.132151	0.989	0.994	1.78401e-71
D00	PP-A1A2	IGF2BP1	9.98931e-52	-0.131888	0.892	0.928	2.25639e-47
D00	PP-A1A2	PSIP1	1.30634e-80	-0.13106	0.998	0.999	2.95076e-76
D00	PP-A1A2	EEF1B2	1.9374e-152	-0.130669	1	1	4.37621e-148
D00	PP-A1A2	MCM5	4.24376e-50	-0.130426	0.926	0.947	9.5858e-46
D00	PP-A1A2	UQCR10	9.90421e-65	-0.128961	0.981	0.986	2.23716e-60
D00	PP-A1A2	HNRNPD	3.42457e-72	-0.128946	0.998	0.998	7.73542e-68
D00	PP-A1A2	DYNLL1	1.82755e-71	-0.128135	0.997	0.999	4.12807e-67
D00	PP-A1A2	TYMS	2.06505e-38	-0.127742	0.859	0.889	4.66454e-34
D00	PP-A1A2	RBM39	5.61034e-41	-0.127199	0.891	0.926	1.26726e-36
D00	PP-A1A2	ATP5PO	8.18689e-58	-0.126957	0.976	0.985	1.84926e-53
D00	PP-A1A2	SRSF2	2.55781e-74	-0.12641	0.997	0.997	5.77758e-70
D00	PP-A1A2	HMGA1	7.68318e-179	-0.126341	1	1	1.73548e-174
D00	PP-A1A2	ZNF880	2.87082e-126	-0.126126	0.147	0.294	6.48461e-122
D00	PP-A1A2	REX1BD	1.19107e-41	-0.125986	0.813	0.851	2.69039e-37
D00	PP-A1A2	UCP2	9.48905e-43	-0.125261	0.694	0.755	2.14339e-38
D00	PP-A1A2	GGCT	6.66051e-47	-0.124955	0.928	0.949	1.50448e-42
D00	PP-A1A2	BEX1	3.89446e-40	-0.123348	0.923	0.937	8.79681e-36
D00	PP-A1A2	APOE	4.62286e-80	-0.123045	1	1	1.04421e-75
D00	PP-A1A2	HPDL	1.32889e-66	-0.122649	0.319	0.44	3.0017e-62
D00	PP-A1A2	PLTP	1.58321e-40	-0.122245	0.704	0.772	3.57615e-36
D00	PP-A1A2	UPF3B	1.48806e-40	-0.122225	0.693	0.757	3.36123e-36
D00	PP-A1A2	RPS23	2.84412e-283	-0.122199	1	1	6.42431e-279
D00	PP-A1A2	HMGN3	1.44701e-61	-0.122095	0.989	0.993	3.26851e-57
D00	PP-A1A2	HSPE1	6.73757e-132	-0.12183	1	1	1.52188e-127
D00	PP-A1A2	GNAS	5.13619e-74	-0.121639	0.998	0.998	1.16016e-69
D00	PP-A1A2	RPL35A	2.92183e-203	-0.121327	1	1	6.59983e-199
D00	PP-A1A2	PSMC5	2.659e-52	-0.120907	0.972	0.979	6.00614e-48
D00	PP-A1A2	NELFE	7.3113e-43	-0.120619	0.749	0.812	1.65148e-38
D00	PP-A1A2	SEMA6A	5.19891e-36	-0.120613	0.875	0.904	1.17433e-31
D00	PP-A1A2	QPRT	1.28335e-39	-0.120373	0.846	0.884	2.89884e-35
D00	PP-A1A2	LINC01224	2.07184e-55	-0.120357	0.396	0.501	4.67988e-51
D00	PP-A1A2	PABPC4	1.98531e-42	-0.119827	0.922	0.948	4.48441e-38
D00	PP-A1A2	JARID2	3.34373e-35	-0.119001	0.909	0.926	7.55283e-31
D00	PP-A1A2	VAMP8	1.80919e-42	-0.118827	0.515	0.598	4.0866e-38
D00	PP-A1A2	HNRNPU	5.31017e-29	-0.118427	0.987	0.991	1.19946e-24
D00	PP-A1A2	UBE2C	1.83519e-08	-0.118185	0.85	0.845	0.000414533
D00	PP-A1A2	CLTA	1.16632e-61	-0.116493	0.991	0.994	2.63449e-57
D00	PP-A1A2	THUMPD3	9.05419e-46	-0.11634	0.506	0.599	2.04516e-41
D00	PP-A1A2	DNAJC2	2.57618e-35	-0.115053	0.859	0.893	5.81908e-31
D00	PP-A1A2	MAP4K4	4.31119e-28	-0.114415	0.773	0.82	9.73811e-24
D00	PP-A1A2	SNRPF	8.52221e-79	-0.11426	0.998	0.999	1.925e-74
D00	PP-A1A2	PPIA	3.15353e-116	-0.114196	1	1	7.12319e-112
D00	PP-A1A2	RBM25	9.68829e-41	-0.114123	0.961	0.973	2.18839e-36
D00	PP-A1A2	SKIL	6.31033e-32	-0.114072	0.7	0.758	1.42538e-27
D00	PP-A1A2	RPS11	1.68947e-111	-0.113951	1	1	3.81618e-107
D00	PP-A1A2	AIMP2	1.85949e-37	-0.113732	0.686	0.754	4.20022e-33
D00	PP-A1A2	COX20	5.54292e-30	-0.113685	0.769	0.815	1.25203e-25
D00	PP-A1A2	NMRAL1	6.55868e-41	-0.113504	0.591	0.676	1.48147e-36
D00	PP-A1A2	ZIC2	7.56968e-26	-0.113062	0.761	0.801	1.70984e-21
D00	PP-A1A2	CALM2	3.59889e-54	-0.111938	0.996	0.996	8.12917e-50
D00	PP-A1A2	RPL11	5.24866e-231	-0.111485	1	1	1.18557e-226
D00	PP-A1A2	CHCHD5	1.48307e-34	-0.111338	0.648	0.711	3.34996e-30
D00	PP-A1A2	SPP1	2.03803e-40	-0.111264	0.354	0.445	4.60351e-36
D00	PP-A1A2	SRRT	5.29778e-32	-0.111238	0.678	0.737	1.19666e-27
D00	PP-A1A2	UBAP2L	1.68556e-32	-0.10991	0.684	0.745	3.80735e-28
D00	PP-A1A2	NDUFS6	4.34857e-58	-0.109825	0.995	0.996	9.82256e-54
D00	PP-A1A2	H2AFX	9.91379e-34	-0.109509	0.853	0.892	2.23933e-29
D00	PP-A1A2	POLR2G	7.84241e-36	-0.109325	0.895	0.92	1.77144e-31
D00	PP-A1A2	PBX1	4.04335e-32	-0.109061	0.76	0.809	9.13313e-28
D00	PP-A1A2	MGST1	1.20597e-73	-0.108926	1	1	2.72405e-69
D00	PP-A1A2	RDX	7.34364e-28	-0.108907	0.783	0.824	1.65878e-23
D00	PP-A1A2	RPL18A	1.25524e-222	-0.10782	1	1	2.83534e-218
D00	PP-A1A2	EZH2	5.95908e-31	-0.106948	0.609	0.679	1.34604e-26
D00	PP-A1A2	RPL22	2.09008e-122	-0.106721	1	1	4.72108e-118
D00	PP-A1A2	MAT2A	9.40194e-29	-0.106472	0.792	0.831	2.12371e-24
D00	PP-A1A2	SLIRP	4.62266e-63	-0.106344	0.997	0.998	1.04417e-58
D00	PP-A1A2	C12orf57	6.62126e-32	-0.105672	0.838	0.871	1.49561e-27
D00	PP-A1A2	RPL30	4.25201e-155	-0.105621	1	1	9.60444e-151
D00	PP-A1A2	MRPL20	7.98801e-44	-0.105605	0.983	0.99	1.80433e-39
D00	PP-A1A2	SCG3	1.16498e-27	-0.105307	0.835	0.865	2.63145e-23
D00	PP-A1A2	C1orf54	3.32089e-79	-0.105223	0.169	0.285	7.50122e-75
D00	PP-A1A2	HIKESHI	2.07651e-32	-0.105065	0.868	0.894	4.69041e-28
D00	PP-A1A2	KNOP1	2.76295e-33	-0.104815	0.916	0.941	6.24095e-29
D00	PP-A1A2	MIDN	1.8259e-28	-0.104702	0.814	0.845	4.12434e-24
D00	PP-A1A2	PFN1	1.48011e-84	-0.104535	1	1	3.34326e-80
D00	PP-A1A2	PRDX2	2.32064e-46	-0.10437	0.994	0.997	5.24187e-42
D00	PP-A1A2	APEX1	1.77184e-44	-0.104232	0.984	0.989	4.00222e-40
D00	PP-A1A2	H3F3A	2.02407e-149	-0.104207	1	1	4.57198e-145
D00	PP-A1A2	AUTS2	1.07955e-39	-0.104136	0.449	0.537	2.43848e-35
D00	PP-A1A2	PNRC2	5.58336e-32	-0.103665	0.721	0.776	1.26117e-27
D00	PP-A1A2	SMARCA4	2.15143e-35	-0.103653	0.941	0.956	4.85964e-31
D00	PP-A1A2	CBX5	4.41578e-29	-0.10361	0.917	0.94	9.97435e-25
D00	PP-A1A2	MCM3	1.80533e-33	-0.103588	0.956	0.968	4.07787e-29
D00	PP-A1A2	CNN2	3.78009e-35	-0.103584	0.957	0.969	8.53846e-31
D00	PP-A1A2	PSMC4	1.08152e-33	-0.103328	0.91	0.938	2.44295e-29
D00	PP-A1A2	PIMREG	6.51414e-28	-0.103015	0.688	0.738	1.47141e-23
D00	PP-A1A2	TMA16	5.90715e-31	-0.102715	0.809	0.849	1.33431e-26
D00	PP-A1A2	NDUFC1	2.37956e-31	-0.102609	0.894	0.919	5.37495e-27
D00	PP-A1A2	SLC16A9	9.11244e-93	-0.102523	0.134	0.252	2.05832e-88
D00	PP-A1A2	PWP1	1.15112e-30	-0.102465	0.77	0.821	2.60016e-26
D00	PP-A1A2	NOP56	8.17405e-39	-0.102393	0.988	0.993	1.84636e-34
D00	PP-A1A2	CACNG8	4.91073e-48	-0.102142	0.223	0.314	1.10924e-43
D00	PP-A1A2	PA2G4	2.05357e-46	-0.102084	0.993	0.996	4.6386e-42
D00	PP-A1A2	PFN2	5.61479e-29	-0.102033	0.82	0.864	1.26827e-24
D00	PP-A1A2	GPATCH4	2.76494e-28	-0.101776	0.9	0.925	6.24545e-24
D00	PP-A1A2	MYH10	2.18776e-24	-0.101345	0.879	0.902	4.94172e-20
D00	PP-A1A2	RPL36A	1.64138e-30	-0.101255	0.883	0.905	3.70755e-26
D00	PP-A1A2	RPL23	5.16152e-112	-0.101116	1	1	1.16588e-107
D00	PP-A1A2	PYCR1	2.63975e-27	-0.100973	0.763	0.807	5.96267e-23
D00	PP-A1A2	PTRHD1	7.97639e-32	-0.10092	0.673	0.733	1.80171e-27
D00	PP-A1A2	SHC1	2.50242e-30	-0.100656	0.788	0.827	5.65246e-26
D00	PP-A1A2	NREP	5.25379e-27	-0.0998775	0.778	0.818	1.18673e-22
D00	PP-A1A2	NUP62	1.50456e-29	-0.0996873	0.731	0.785	3.39851e-25
D00	PP-A1A2	SRP19	1.02282e-28	-0.099685	0.829	0.86	2.31034e-24
D00	PP-A1A2	DDRGK1	7.66825e-31	-0.0994747	0.611	0.679	1.7321e-26
D00	PP-A1A2	LDHB	7.34651e-108	-0.0994121	1	1	1.65943e-103
D00	PP-A1A2	MAL2	7.76676e-27	-0.0993539	0.745	0.796	1.75435e-22
D00	PP-A1A2	CYYR1	2.34077e-43	-0.0993405	0.384	0.482	5.28734e-39
D00	PP-A1A2	IP6K2	1.30097e-29	-0.0991872	0.606	0.667	2.93864e-25
D00	PP-A1A2	GPR143	5.73978e-53	-0.0987961	0.243	0.344	1.2965e-48
D00	PP-A1A2	TMEM97	1.75724e-28	-0.0985827	0.822	0.854	3.96926e-24
D00	PP-A1A2	ACTB	1.16497e-106	-0.0985694	1	1	2.63143e-102
D00	PP-A1A2	THYN1	5.76517e-28	-0.09856	0.853	0.881	1.30224e-23
D00	PP-A1A2	SNRNP25	9.38602e-28	-0.0984995	0.829	0.866	2.12011e-23
D00	PP-A1A2	SRSF3	2.27306e-50	-0.0983622	0.998	0.999	5.13439e-46
D00	PP-A1A2	FJX1	8.49988e-50	-0.0979088	0.221	0.316	1.91995e-45
D00	PP-A1A2	SOCS2	5.05147e-41	-0.0978491	0.356	0.449	1.14103e-36
D00	PP-A1A2	PSME2	1.52829e-26	-0.0976915	0.825	0.862	3.45211e-22
D00	PP-A1A2	NONO	4.60527e-29	-0.097521	0.944	0.954	1.04024e-24
D00	PP-A1A2	LYRM4	1.7836e-28	-0.0974138	0.723	0.772	4.02879e-24
D00	PP-A1A2	TRIM24	4.3835e-22	-0.0970791	0.771	0.808	9.90144e-18
D00	PP-A1A2	RPL39	3.18751e-118	-0.0967456	1	1	7.19994e-114
D00	PP-A1A2	HMGB1	1.00931e-105	-0.0966298	1	1	2.27983e-101
D00	PP-A1A2	RPL19	1.629e-164	-0.0964035	1	1	3.67959e-160
D00	PP-A1A2	SNRPG	3.54221e-51	-0.0961613	0.997	0.999	8.00113e-47
D00	PP-A1A2	NDUFB7	1.4918e-33	-0.0961369	0.962	0.976	3.36969e-29
D00	PP-A1A2	TCEAL2	1.61624e-33	-0.0956731	0.525	0.613	3.65075e-29
D00	PP-A1A2	SYNCRIP	2.837e-29	-0.0954743	0.963	0.971	6.40823e-25
D00	PP-A1A2	FUBP1	2.00958e-24	-0.0953425	0.747	0.792	4.53925e-20
D00	PP-A1A2	RPS15	5.02863e-136	-0.0952955	1	1	1.13587e-131
D00	PP-A1A2	BDH2	1.76893e-31	-0.0951766	0.543	0.619	3.99567e-27
D00	PP-A1A2	RPS25	3.32991e-106	-0.0951641	1	1	7.5216e-102
D00	PP-A1A2	GRHPR	2.03503e-26	-0.0951565	0.703	0.753	4.59673e-22
D00	PP-A1A2	THAP9-AS1	4.87703e-48	-0.0947899	0.275	0.373	1.10162e-43
D00	PP-A1A2	DDX27	2.91855e-24	-0.0946669	0.771	0.816	6.59243e-20
D00	PP-A1A2	SERBP1	1.31466e-62	-0.0945108	1	1	2.96956e-58
D00	PP-A1A2	SNRPE	2.34004e-48	-0.0944653	0.997	0.997	5.28568e-44
D00	PP-A1A2	UBE2E3	5.05187e-27	-0.0943546	0.889	0.912	1.14112e-22
D00	PP-A1A2	RPL13	2.45304e-178	-0.0943069	1	1	5.54094e-174
D00	PP-A1A2	MRPS14	7.02865e-30	-0.0940167	0.603	0.671	1.58763e-25
D00	PP-A1A2	DPH3	2.03552e-25	-0.0938926	0.737	0.787	4.59784e-21
D00	PP-A1A2	HMOX1	1.71286e-40	-0.0934616	0.305	0.392	3.86902e-36
D00	PP-A1A2	MRPL11	2.19928e-31	-0.0934513	0.971	0.977	4.96774e-27
D00	PP-A1A2	KAT7	6.57317e-28	-0.0931983	0.692	0.752	1.48475e-23
D00	PP-A1A2	RPL27	7.11206e-84	-0.0929722	1	1	1.60647e-79
D00	PP-A1A2	UROS	2.90288e-26	-0.092902	0.557	0.622	6.55704e-22
D00	PP-A1A2	MMADHC	5.11234e-27	-0.0928059	0.866	0.897	1.15478e-22
D00	PP-A1A2	DPYSL3	1.34027e-24	-0.0927982	0.804	0.838	3.02741e-20
D00	PP-A1A2	DEF8	2.83515e-26	-0.0927412	0.65	0.703	6.40404e-22
D00	PP-A1A2	ATP5MD	9.23034e-35	-0.0927276	0.98	0.986	2.08495e-30
D00	PP-A1A2	TNIK	1.00395e-37	-0.0926666	0.35	0.44	2.26771e-33
D00	PP-A1A2	SC5D	5.60337e-31	-0.0926143	0.487	0.564	1.26569e-26
D00	PP-A1A2	MDK	6.34476e-24	-0.092605	0.965	0.975	1.43315e-19
D00	PP-A1A2	NUSAP1	1.62607e-15	-0.0917308	0.729	0.757	3.67297e-11
D00	PP-A1A2	QDPR	1.13106e-24	-0.0916587	0.574	0.637	2.55483e-20
D00	PP-A1A2	CD24	1.42934e-69	-0.0914217	1	1	3.2286e-65
D00	PP-A1A2	BRD4	2.20658e-24	-0.0911779	0.855	0.889	4.98422e-20
D00	PP-A1A2	ZWINT	3.50009e-27	-0.0910914	0.801	0.845	7.906e-23
D00	PP-A1A2	UNC13A	5.14527e-49	-0.0908195	0.235	0.328	1.16221e-44
D00	PP-A1A2	MYL6B	3.52586e-26	-0.0907514	0.894	0.921	7.96422e-22
D00	PP-A1A2	FKBP3	1.59331e-31	-0.0907453	0.973	0.981	3.59897e-27
D00	PP-A1A2	TP53I3	1.73781e-29	-0.0907105	0.437	0.511	3.92537e-25
D00	PP-A1A2	FUS	1.61411e-34	-0.0902926	0.992	0.994	3.64594e-30
D00	PP-A1A2	PDGFA	1.30265e-35	-0.0900356	0.349	0.436	2.94243e-31
D00	PP-A1A2	MRPS15	4.54606e-28	-0.0898578	0.955	0.968	1.02686e-23
D00	PP-A1A2	SEM1	5.01549e-35	-0.0893398	0.986	0.991	1.1329e-30
D00	PP-A1A2	PSRC1	1.458e-23	-0.0892783	0.53	0.585	3.29333e-19
D00	PP-A1A2	RPS6	6.84168e-137	-0.0888177	1	1	1.5454e-132
D00	PP-A1A2	SRRM1	2.52836e-25	-0.0886441	0.966	0.975	5.71106e-21
D00	PP-A1A2	RIDA	2.944e-24	-0.0886104	0.651	0.707	6.64991e-20
D00	PP-A1A2	UQCC2	1.51062e-24	-0.0885304	0.833	0.872	3.41219e-20
D00	PP-A1A2	ANP32A	9.9836e-24	-0.0883881	0.972	0.978	2.2551e-19
D00	PP-A1A2	MYCN	1.25311e-22	-0.0883704	0.583	0.637	2.83054e-18
D00	PP-A1A2	ATF5	2.79452e-30	-0.0879154	0.329	0.404	6.31226e-26
D00	PP-A1A2	TXNRD1	1.19192e-21	-0.0878461	0.626	0.678	2.69232e-17
D00	PP-A1A2	NNAT	2.73469e-30	-0.0878145	0.341	0.419	6.17712e-26
D00	PP-A1A2	CHD9	1.02345e-28	-0.0876931	0.406	0.485	2.31177e-24
D00	PP-A1A2	SELENOH	2.20614e-32	-0.0876527	0.984	0.989	4.98324e-28
D00	PP-A1A2	AKIP1	3.46863e-46	-0.0876113	0.236	0.33	7.83494e-42
D00	PP-A1A2	FKBP2	3.65276e-24	-0.0874238	0.852	0.88	8.25084e-20
D00	PP-A1A2	RPL23A	5.6681e-104	-0.0874161	1	1	1.28031e-99
D00	PP-A1A2	SRSF6	7.22639e-24	-0.0873869	0.554	0.617	1.6323e-19
D00	PP-A1A2	TMEM99	1.99377e-36	-0.0872189	0.317	0.403	4.50352e-32
D00	PP-A1A2	RPSA	5.04196e-122	-0.0871658	1	1	1.13888e-117
D00	PP-A1A2	BEX5	1.15183e-30	-0.0870279	0.369	0.449	2.60176e-26
D00	PP-A1A2	U2SURP	1.29754e-20	-0.0868766	0.909	0.93	2.93087e-16
D00	PP-A1A2	GTF2F1	1.12165e-23	-0.0868362	0.564	0.621	2.53358e-19
D00	PP-A1A2	UQCRB	1.10774e-38	-0.0863195	0.995	0.997	2.50215e-34
D00	PP-A1A2	NDUFB4	3.18919e-28	-0.086297	0.962	0.971	7.20375e-24
D00	PP-A1A2	LUC7L	9.65986e-22	-0.0862566	0.74	0.791	2.18197e-17
D00	PP-A1A2	FTH1	5.11813e-71	-0.0859876	1	1	1.15608e-66
D00	PP-A1A2	COX7B	4.83694e-29	-0.0857459	0.969	0.975	1.09257e-24
D00	PP-A1A2	KRI1	7.86026e-34	-0.0855711	0.357	0.439	1.77548e-29
D00	PP-A1A2	JPT2	2.10771e-23	-0.0855608	0.709	0.756	4.7609e-19
D00	PP-A1A2	ECI1	6.96083e-24	-0.0853849	0.669	0.728	1.57231e-19
D00	PP-A1A2	CDK4	3.35727e-22	-0.0853641	0.923	0.934	7.58341e-18
D00	PP-A1A2	NIF3L1	8.7975e-28	-0.085226	0.448	0.525	1.98718e-23
D00	PP-A1A2	RPS8	1.03253e-114	-0.0848999	1	1	2.33228e-110
D00	PP-A1A2	UNG	9.44271e-20	-0.0848826	0.812	0.852	2.13292e-15
D00	PP-A1A2	KLHL23	4.46626e-20	-0.0848377	0.654	0.709	1.00884e-15
D00	PP-A1A2	ZNF462	4.12675e-21	-0.0845833	0.607	0.662	9.3215e-17
D00	PP-A1A2	TEAD2	5.35364e-23	-0.084261	0.759	0.806	1.20928e-18
D00	PP-A1A2	CENPM	9.56321e-23	-0.0838077	0.617	0.672	2.16014e-18
D00	PP-A1A2	PPP2R2B	8.85759e-23	-0.0836478	0.463	0.525	2.00075e-18
D00	PP-A1A2	OST4	2.89145e-27	-0.0836309	0.969	0.976	6.53121e-23
D00	PP-A1A2	DEK	2.34057e-27	-0.0834067	0.993	0.995	5.28688e-23
D00	PP-A1A2	H2AFZ	1.28711e-85	-0.0833098	1	1	2.90732e-81
D00	PP-A1A2	ARGLU1	1.10748e-17	-0.083284	0.841	0.869	2.50158e-13
D00	PP-A1A2	DBF4	5.77513e-21	-0.0831858	0.742	0.786	1.30449e-16
D00	PP-A1A2	CNBP	2.63013e-27	-0.0831811	0.983	0.988	5.94094e-23
D00	PP-A1A2	TPR	1.99935e-17	-0.0828691	0.898	0.922	4.51613e-13
D00	PP-A1A2	PDCD11	5.90524e-21	-0.0826082	0.702	0.749	1.33387e-16
D00	PP-A1A2	AC011447.3	5.70865e-29	-0.0825452	0.409	0.487	1.28947e-24
D00	PP-A1A2	TRIM27	3.47352e-21	-0.0825085	0.612	0.67	7.84598e-17
D00	PP-A1A2	ALYREF	2.39563e-22	-0.0823545	0.929	0.942	5.41125e-18
D00	PP-A1A2	ZYX	3.22469e-19	-0.0823539	0.693	0.733	7.28394e-15
D00	PP-A1A2	TRA2A	1.74099e-26	-0.0823129	0.395	0.471	3.93256e-22
D00	PP-A1A2	EIF2S2	5.38255e-35	-0.0821278	0.996	0.997	1.21581e-30
D00	PP-A1A2	TCF25	6.6614e-19	-0.0820335	0.653	0.706	1.50468e-14
D00	PP-A1A2	FOXO1	2.23951e-25	-0.0818424	0.449	0.52	5.0586e-21
D00	PP-A1A2	SETD9	4.67951e-51	-0.0815704	0.187	0.281	1.05701e-46
D00	PP-A1A2	NBN	9.27201e-34	-0.0815626	0.316	0.4	2.09436e-29
D00	PP-A1A2	TRIP6	6.92772e-20	-0.0815514	0.815	0.845	1.56483e-15
D00	PP-A1A2	DHX36	6.85462e-22	-0.0814687	0.88	0.903	1.54832e-17
D00	PP-A1A2	SON	1.71068e-18	-0.0813733	0.936	0.946	3.86408e-14
D00	PP-A1A2	MRPL52	2.13613e-23	-0.0812411	0.947	0.96	4.82509e-19
D00	PP-A1A2	ISYNA1	1.7588e-18	-0.0810867	0.698	0.745	3.97277e-14
D00	PP-A1A2	MYBL2	4.59276e-20	-0.080915	0.853	0.88	1.03741e-15
D00	PP-A1A2	NUCKS1	2.42052e-31	-0.0808417	0.998	0.999	5.46747e-27
D00	PP-A1A2	SRSF11	5.03918e-20	-0.080784	0.972	0.981	1.13825e-15
D00	PP-A1A2	PPP3CA	1.48665e-22	-0.0806845	0.461	0.526	3.35805e-18
D00	PP-A1A2	CECR2	4.25522e-19	-0.0806831	0.552	0.608	9.6117e-15
D00	PP-A1A2	THRAP3	2.42479e-22	-0.0805929	0.93	0.948	5.47712e-18
D00	PP-A1A2	ZFHX2	4.91964e-34	-0.0804794	0.259	0.337	1.11125e-29
D00	PP-A1A2	TOP2A	0.000338968	-0.0800698	0.815	0.809	1
D00	PP-A1A2	ABCF1	7.55602e-20	-0.0799617	0.921	0.944	1.70675e-15
D00	PP-A1A2	RBMX	2.51587e-24	-0.0798716	0.984	0.987	5.68284e-20
D00	PP-A1A2	ADRM1	4.11036e-22	-0.0797501	0.962	0.973	9.28447e-18
D00	PP-A1A2	COX7C	6.90943e-52	-0.0793694	1	1	1.5607e-47
D00	PP-A1A2	RBM28	1.80481e-18	-0.0793171	0.578	0.64	4.07671e-14
D00	PP-A1A2	PKDCC	1.83725e-10	-0.0791768	0.438	0.477	4.14999e-06
D00	PP-A1A2	LIMD2	2.90451e-18	-0.0791676	0.781	0.818	6.56072e-14
D00	PP-A1A2	TAF11	6.71914e-22	-0.0789987	0.645	0.701	1.51772e-17
D00	PP-A1A2	TCF7L1	1.6514e-17	-0.0788447	0.888	0.912	3.73018e-13
D00	PP-A1A2	HMGB2	1.4749e-19	-0.0787434	0.968	0.978	3.3315e-15
D00	PP-A1A2	ACAA2	2.00478e-20	-0.0787115	0.882	0.903	4.52841e-16
D00	PP-A1A2	RPL32	6.74721e-101	-0.0782195	1	1	1.52406e-96
D00	PP-A1A2	LRRFIP1	5.47996e-15	-0.0780234	0.802	0.83	1.23781e-10
D00	PP-A1A2	NCL	4.9872e-14	-0.0779223	0.999	0.999	1.12651e-09
D00	PP-A1A2	DNAJC9	1.53737e-20	-0.0777705	0.611	0.673	3.47262e-16
D00	PP-A1A2	WARS	1.00684e-21	-0.0777663	0.549	0.612	2.27426e-17
D00	PP-A1A2	RPLP0	6.19237e-91	-0.0777552	1	1	1.39873e-86
D00	PP-A1A2	YTHDC1	2.82722e-19	-0.0776739	0.684	0.733	6.38613e-15
D00	PP-A1A2	SHISAL2B	3.83681e-30	-0.0774862	0.317	0.397	8.66659e-26
D00	PP-A1A2	VASH2	1.70398e-16	-0.0774761	0.695	0.738	3.84895e-12
D00	PP-A1A2	MZT2B	2.03219e-16	-0.077455	0.846	0.875	4.59031e-12
D00	PP-A1A2	PPIE	4.81827e-27	-0.0774348	0.39	0.464	1.08835e-22
D00	PP-A1A2	CBX3	6.2272e-23	-0.0771815	0.978	0.984	1.4066e-18
D00	PP-A1A2	FHL3	6.2402e-26	-0.0770987	0.357	0.43	1.40954e-21
D00	PP-A1A2	ZFP42	7.37264e-18	-0.0770868	0.74	0.78	1.66533e-13
D00	PP-A1A2	ZRANB2	2.65068e-15	-0.0767691	0.828	0.861	5.98735e-11
D00	PP-A1A2	FAAP20	1.45058e-17	-0.076604	0.893	0.91	3.27657e-13
D00	PP-A1A2	DNMT3A	1.1885e-16	-0.0765243	0.654	0.702	2.68458e-12
D00	PP-A1A2	AP2B1	1.36061e-17	-0.0765037	0.709	0.752	3.07334e-13
D00	PP-A1A2	TMEM237	1.4513e-23	-0.076462	0.466	0.533	3.27819e-19
D00	PP-A1A2	SMC4	4.85332e-16	-0.0763994	0.756	0.797	1.09627e-11
D00	PP-A1A2	USP22	1.34761e-19	-0.0760787	0.746	0.786	3.04399e-15
D00	PP-A1A2	AGTRAP	2.66835e-16	-0.0759955	0.683	0.723	6.02726e-12
D00	PP-A1A2	APBB2	8.95314e-31	-0.0759691	0.357	0.44	2.02234e-26
D00	PP-A1A2	MRPS10	1.81044e-18	-0.0758822	0.729	0.774	4.08942e-14
D00	PP-A1A2	NOM1	1.51668e-26	-0.075856	0.423	0.499	3.42587e-22
D00	PP-A1A2	PRPF4B	1.40734e-16	-0.0758458	0.719	0.77	3.1789e-12
D00	PP-A1A2	UFC1	2.04676e-18	-0.0756908	0.757	0.794	4.62323e-14
D00	PP-A1A2	RPL13A	3.09708e-58	-0.0756687	1	1	6.99569e-54
D00	PP-A1A2	TSPAN5	8.8058e-24	-0.0756059	0.336	0.404	1.98906e-19
D00	PP-A1A2	UBTF	8.34087e-15	-0.0755946	0.681	0.719	1.88404e-10
D00	PP-A1A2	HOOK2	6.79485e-18	-0.0755577	0.599	0.651	1.53482e-13
D00	PP-A1A2	EMG1	1.13135e-17	-0.0755418	0.794	0.825	2.55549e-13
D00	PP-A1A2	HOMER3	1.91615e-21	-0.0754061	0.373	0.437	4.3282e-17
D00	PP-A1A2	RBBP4	4.5277e-16	-0.0753975	0.847	0.868	1.02272e-11
D00	PP-A1A2	FOXP1	1.82408e-40	-0.075335	0.239	0.33	4.12023e-36
D00	PP-A1A2	ROMO1	1.44185e-17	-0.0752882	0.87	0.895	3.25685e-13
D00	PP-A1A2	ISCU	6.72851e-18	-0.0752793	0.84	0.867	1.51984e-13
D00	PP-A1A2	MTREX	6.03826e-20	-0.0752205	0.564	0.619	1.36392e-15
D00	PP-A1A2	THOC2	1.05433e-15	-0.0750987	0.701	0.736	2.38151e-11
D00	PP-A1A2	SNX5	5.86311e-16	-0.0749181	0.875	0.891	1.32436e-11
D00	PP-A1A2	PFDN5	7.17168e-28	-0.0749112	0.991	0.994	1.61994e-23
D00	PP-A1A2	SUPT16H	7.0274e-16	-0.0748469	0.951	0.961	1.58735e-11
D00	PP-A1A2	SRSF10	3.91546e-20	-0.0747267	0.938	0.952	8.84424e-16
D00	PP-A1A2	ODC1	7.19925e-14	-0.0746888	0.896	0.925	1.62617e-09
D00	PP-A1A2	COX5B	4.21663e-25	-0.0746711	0.989	0.992	9.52452e-21
D00	PP-A1A2	MRPS18C	2.43822e-17	-0.0746664	0.877	0.897	5.50746e-13
D00	PP-A1A2	RPS17	1.03874e-16	-0.0746246	0.886	0.901	2.3463e-12
D00	PP-A1A2	LARS	3.94261e-15	-0.0745572	0.893	0.91	8.90556e-11
D00	PP-A1A2	PNKP	1.8924e-18	-0.0745335	0.559	0.612	4.27455e-14
D00	PP-A1A2	FASN	9.74092e-17	-0.0744662	0.895	0.916	2.20028e-12
D00	PP-A1A2	FAM207A	4.18681e-16	-0.0744262	0.751	0.798	9.45717e-12
D00	PP-A1A2	HACD3	9.30161e-17	-0.0743105	0.915	0.931	2.10105e-12
D00	PP-A1A2	AKT1S1	6.39322e-23	-0.0740716	0.386	0.449	1.4441e-18
D00	PP-A1A2	RFX1	4.58989e-22	-0.0740026	0.433	0.499	1.03676e-17
D00	PP-A1A2	MEA1	3.29249e-16	-0.0739225	0.797	0.825	7.43708e-12
D00	PP-A1A2	TMPO	1.57845e-14	-0.0737532	0.799	0.829	3.5654e-10
D00	PP-A1A2	ASNS	2.0172e-14	-0.0737059	0.606	0.646	4.55646e-10
D00	PP-A1A2	MRPL37	4.99195e-17	-0.0735187	0.894	0.917	1.12758e-12
D00	PP-A1A2	FAU	3.44137e-51	-0.0735111	1	1	7.77337e-47
D00	PP-A1A2	PLEKHO1	1.88905e-18	-0.0735006	0.54	0.596	4.26698e-14
D00	PP-A1A2	RPS21	5.41814e-49	-0.0734954	1	1	1.22385e-44
D00	PP-A1A2	PHC1	5.37224e-17	-0.0734425	0.906	0.927	1.21348e-12
D00	PP-A1A2	RRM2	3.70027e-17	-0.0734288	0.81	0.846	8.35817e-13
D00	PP-A1A2	RAB34	8.85869e-19	-0.0732169	0.97	0.975	2.001e-14
D00	PP-A1A2	ZSCAN10	6.3156e-17	-0.073196	0.809	0.843	1.42657e-12
D00	PP-A1A2	TPM3	6.43435e-22	-0.0731442	0.993	0.994	1.45339e-17
D00	PP-A1A2	HMGA2	5.52976e-20	-0.0730932	0.466	0.528	1.24906e-15
D00	PP-A1A2	C11orf58	4.32694e-22	-0.073072	0.987	0.99	9.7737e-18
D00	PP-A1A2	CARHSP1	4.82551e-19	-0.0730649	0.97	0.979	1.08999e-14
D00	PP-A1A2	TMEM167A	2.8573e-17	-0.0729207	0.91	0.931	6.45406e-13
D00	PP-A1A2	TIMM44	2.14385e-17	-0.0728056	0.776	0.812	4.84252e-13
D00	PP-A1A2	CMSS1	3.55428e-14	-0.0727722	0.847	0.862	8.0284e-10
D00	PP-A1A2	SREK1IP1	5.34354e-16	-0.0727512	0.665	0.714	1.207e-11
D00	PP-A1A2	H2AFV	2.57834e-20	-0.0725954	0.953	0.961	5.82395e-16
D00	PP-A1A2	CA14	6.83891e-23	-0.0724457	0.379	0.447	1.54477e-18
D00	PP-A1A2	UCHL1	5.18608e-25	-0.0722951	0.998	0.998	1.17143e-20
D00	PP-A1A2	SORL1	4.41712e-22	-0.0722002	0.419	0.486	9.9774e-18
D00	PP-A1A2	MRPL55	1.23692e-14	-0.072077	0.793	0.826	2.79396e-10
D00	PP-A1A2	KRT10	2.17999e-17	-0.0720749	0.862	0.896	4.92417e-13
D00	PP-A1A2	IFRD1	2.15752e-21	-0.0718895	0.342	0.405	4.8734e-17
D00	PP-A1A2	LINC00672	6.73142e-41	-0.0715218	0.173	0.252	1.52049e-36
D00	PP-A1A2	TIMM8B	8.608e-18	-0.0714531	0.945	0.958	1.94437e-13
D00	PP-A1A2	MORF4L1	1.34354e-26	-0.071407	0.994	0.994	3.03478e-22
D00	PP-A1A2	DDX24	4.94699e-14	-0.0713424	0.881	0.9	1.11742e-09
D00	PP-A1A2	RBM17	2.62762e-16	-0.0713385	0.896	0.915	5.93526e-12
D00	PP-A1A2	CDIP1	2.64968e-20	-0.0713334	0.414	0.475	5.9851e-16
D00	PP-A1A2	GDPD2	4.33364e-41	-0.0712883	0.188	0.272	9.78882e-37
D00	PP-A1A2	CHAF1A	2.61911e-16	-0.0712412	0.87	0.902	5.91604e-12
D00	PP-A1A2	NT5DC2	1.01768e-17	-0.0711661	0.954	0.966	2.29872e-13
D00	PP-A1A2	OAZ1	1.25372e-35	-0.0711559	0.999	1	2.83189e-31
D00	PP-A1A2	PREX2	7.87117e-28	-0.0711216	0.264	0.336	1.77794e-23
D00	PP-A1A2	PTPRZ1	3.59394e-13	-0.0710978	0.749	0.776	8.11799e-09
D00	PP-A1A2	MARCKSL1	5.89695e-36	-0.0709114	1	1	1.332e-31
D00	PP-A1A2	C12orf43	3.17578e-25	-0.0708874	0.387	0.462	7.17346e-21
D00	PP-A1A2	PRDX6	2.08492e-16	-0.0708751	0.996	0.997	4.70941e-12
D00	PP-A1A2	RPS27L	6.79933e-15	-0.0708136	0.945	0.951	1.53583e-10
D00	PP-A1A2	BCAS2	1.63439e-15	-0.0707503	0.812	0.842	3.69176e-11
D00	PP-A1A2	YWHAB	3.0577e-26	-0.0706689	0.997	0.998	6.90674e-22
D00	PP-A1A2	SUGT1	7.86468e-15	-0.0705925	0.908	0.925	1.77647e-10
D00	PP-A1A2	SF3A3	2.25987e-16	-0.0703821	0.901	0.917	5.10459e-12
D00	PP-A1A2	DUSP12	3.92543e-22	-0.0701473	0.408	0.476	8.86677e-18
D00	PP-A1A2	RPL24	2.77617e-76	-0.0700564	1	1	6.27082e-72
D00	PP-A1A2	LUC7L3	8.82128e-17	-0.0699476	0.933	0.947	1.99255e-12
D00	PP-A1A2	DAPK1	5.08659e-19	-0.0699155	0.451	0.514	1.14896e-14
D00	PP-A1A2	NDUFB9	4.13018e-17	-0.0698814	0.954	0.96	9.32926e-13
D00	PP-A1A2	MAD2L2	8.18648e-20	-0.0698469	0.959	0.965	1.84916e-15
D00	PP-A1A2	PAICS	9.91866e-21	-0.0696727	0.99	0.994	2.24043e-16
D00	PP-A1A2	RSRC2	3.57908e-13	-0.0695891	0.832	0.862	8.08443e-09
D00	PP-A1A2	SOCS1	4.27962e-12	-0.0694629	0.675	0.716	9.66682e-08
D00	PP-A1A2	YY1	7.00015e-14	-0.0694364	0.9	0.918	1.58119e-09
D00	PP-A1A2	RPL41	2.18737e-107	-0.0693882	1	1	4.94083e-103
D00	PP-A1A2	RPS10	4.24651e-21	-0.069335	0.981	0.988	9.59201e-17
D00	PP-A1A2	PRPF6	6.11183e-16	-0.0693174	0.658	0.703	1.38054e-11
D00	PP-A1A2	PCK2	1.11607e-18	-0.0692956	0.4	0.464	2.52097e-14
D00	PP-A1A2	SURF2	1.96406e-14	-0.0692159	0.769	0.801	4.43641e-10
D00	PP-A1A2	HDLBP	1.48935e-14	-0.0691359	0.808	0.833	3.36414e-10
D00	PP-A1A2	CCDC137	5.61977e-15	-0.0690831	0.624	0.671	1.26939e-10
D00	PP-A1A2	SREK1	7.01498e-17	-0.0690476	0.622	0.673	1.58454e-12
D00	PP-A1A2	SF3B4	1.01893e-16	-0.0690169	0.765	0.807	2.30155e-12
D00	PP-A1A2	UBL5	7.84633e-21	-0.0689462	0.988	0.993	1.77233e-16
D00	PP-A1A2	ZNF677	1.82432e-21	-0.0686913	0.393	0.462	4.12077e-17
D00	PP-A1A2	RNF181	2.58173e-14	-0.0685105	0.758	0.79	5.83162e-10
D00	PP-A1A2	METAP2	4.58609e-15	-0.0684287	0.947	0.957	1.0359e-10
D00	PP-A1A2	WDR45	3.93851e-29	-0.068401	0.268	0.343	8.89631e-25
D00	PP-A1A2	ST13	1.31471e-16	-0.06825	0.972	0.979	2.96967e-12
D00	PP-A1A2	CTCF	5.63558e-16	-0.0681791	0.731	0.772	1.27297e-11
D00	PP-A1A2	APRT	2.43235e-23	-0.0681656	0.995	0.997	5.49419e-19
D00	PP-A1A2	UQCRH	3.78429e-38	-0.0681331	1	1	8.54794e-34
D00	PP-A1A2	PMEL	2.87708e-14	-0.0679935	0.522	0.572	6.49874e-10
D00	PP-A1A2	HNRNPUL1	6.3331e-13	-0.0679835	0.832	0.848	1.43052e-08
D00	PP-A1A2	CAPZB	1.15516e-16	-0.0679466	0.95	0.962	2.60928e-12
D00	PP-A1A2	UGDH	1.9909e-14	-0.0678013	0.552	0.598	4.49704e-10
D00	PP-A1A2	COX7A2	2.88517e-18	-0.0677633	0.982	0.987	6.51702e-14
D00	PP-A1A2	SQSTM1	4.87935e-14	-0.0676785	0.634	0.676	1.10215e-09
D00	PP-A1A2	POLR2I	2.06403e-17	-0.0675851	0.961	0.968	4.66224e-13
D00	PP-A1A2	PQBP1	1.27536e-14	-0.0673731	0.715	0.75	2.88079e-10
D00	PP-A1A2	ATP5PF	7.4644e-21	-0.0672983	0.985	0.991	1.68606e-16
D00	PP-A1A2	PSMC6	9.79056e-16	-0.0671412	0.885	0.901	2.21149e-11
D00	PP-A1A2	COA7	1.4143e-16	-0.0670121	0.541	0.592	3.19463e-12
D00	PP-A1A2	PRKAR1B	8.50731e-20	-0.0669418	0.366	0.428	1.92163e-15
D00	PP-A1A2	HNRNPM	1.13738e-19	-0.0669242	0.998	0.998	2.56911e-15
D00	PP-A1A2	SMARCD1	3.04006e-14	-0.0667444	0.68	0.719	6.8669e-10
D00	PP-A1A2	ADGRV1	3.26891e-25	-0.0665938	0.284	0.354	7.38381e-21
D00	PP-A1A2	PCNA	6.71774e-12	-0.0664957	0.934	0.945	1.5174e-07
D00	PP-A1A2	KDM1A	3.65358e-13	-0.0664935	0.839	0.865	8.2527e-09
D00	PP-A1A2	HNRNPDL	2.97309e-17	-0.0663346	0.989	0.994	6.71561e-13
D00	PP-A1A2	ZNF93	9.98371e-19	-0.0663157	0.405	0.465	2.25512e-14
D00	PP-A1A2	NDUFB1	1.29111e-14	-0.066142	0.927	0.94	2.91636e-10
D00	PP-A1A2	SLC29A1	1.56164e-13	-0.0656807	0.837	0.864	3.52743e-09
D00	PP-A1A2	PRR36	1.05666e-24	-0.0656712	0.291	0.36	2.38678e-20
D00	PP-A1A2	RNASEH2B	9.47753e-12	-0.0656438	0.687	0.723	2.14079e-07
D00	PP-A1A2	TAF9	1.19894e-14	-0.0656256	0.879	0.897	2.70817e-10
D00	PP-A1A2	ATP5PD	3.02686e-14	-0.0654908	0.915	0.927	6.83707e-10
D00	PP-A1A2	HIST1H2AC	2.13281e-10	-0.0654443	0.324	0.369	4.8176e-06
D00	PP-A1A2	SEC62	6.86817e-16	-0.0654064	0.829	0.862	1.55138e-11
D00	PP-A1A2	GTF2I	4.38225e-13	-0.0654043	0.936	0.947	9.89863e-09
D00	PP-A1A2	TLCD1	3.18132e-16	-0.0653995	0.506	0.563	7.18596e-12
D00	PP-A1A2	PRPF38A	3.79772e-13	-0.0653814	0.645	0.681	8.57829e-09
D00	PP-A1A2	MALAT1	0.417506	-0.0652901	0.868	0.838	1
D00	PP-A1A2	ENY2	1.84733e-18	-0.0652843	0.988	0.991	4.17275e-14
D00	PP-A1A2	FTSJ3	2.75865e-14	-0.0652476	0.672	0.714	6.23124e-10
D00	PP-A1A2	KLHL7	2.9693e-13	-0.0652376	0.754	0.785	6.70705e-09
D00	PP-A1A2	EIF5B	5.52962e-14	-0.0652097	0.96	0.969	1.24903e-09
D00	PP-A1A2	PBDC1	2.67257e-11	-0.0651465	0.737	0.765	6.0368e-07
D00	PP-A1A2	SPATS2L	1.22102e-11	-0.0651332	0.882	0.897	2.75803e-07
D00	PP-A1A2	BAG2	1.16789e-27	-0.0651208	0.261	0.334	2.63803e-23
D00	PP-A1A2	PHPT1	3.90125e-12	-0.0650473	0.899	0.917	8.81214e-08
D00	PP-A1A2	RPS28	8.34275e-56	-0.0650143	1	1	1.88446e-51
D00	PP-A1A2	SMC2	1.86773e-14	-0.0649249	0.741	0.782	4.21882e-10
D00	PP-A1A2	NUDT8	1.6093e-28	-0.0648673	0.212	0.282	3.63509e-24
D00	PP-A1A2	HNRNPH3	2.72258e-17	-0.0648125	0.986	0.99	6.14976e-13
D00	PP-A1A2	IST1	1.25541e-14	-0.0647805	0.582	0.629	2.83572e-10
D00	PP-A1A2	ZNF85	7.55376e-34	-0.0647692	0.206	0.284	1.70624e-29
D00	PP-A1A2	IVD	2.24954e-13	-0.0647041	0.574	0.613	5.08127e-09
D00	PP-A1A2	TUBB6	3.98031e-11	-0.0646553	0.654	0.698	8.99073e-07
D00	PP-A1A2	EFCAB2	5.38571e-29	-0.0645551	0.212	0.282	1.21653e-24
D00	PP-A1A2	RAC1	1.46514e-24	-0.0644515	0.998	0.998	3.30945e-20
D00	PP-A1A2	RNF5	1.86103e-13	-0.064434	0.761	0.796	4.2037e-09
D00	PP-A1A2	DDX52	8.43755e-14	-0.0643851	0.762	0.794	1.90587e-09
D00	PP-A1A2	CCDC58	1.86724e-15	-0.0642849	0.667	0.714	4.21773e-11
D00	PP-A1A2	HEBP1	1.27144e-15	-0.0642307	0.497	0.553	2.87192e-11
D00	PP-A1A2	VPS9D1-AS1	1.50722e-29	-0.0642132	0.217	0.287	3.40452e-25
D00	PP-A1A2	CASP6	2.15989e-17	-0.0640051	0.483	0.543	4.87876e-13
D00	PP-A1A2	ATP5F1E	1.84679e-20	-0.0639908	0.995	0.994	4.17152e-16
D00	PP-A1A2	TRIM44	1.20315e-13	-0.0639515	0.466	0.514	2.71769e-09
D00	PP-A1A2	CWC27	5.56693e-13	-0.0638179	0.783	0.812	1.25746e-08
D00	PP-A1A2	ZNF326	2.57976e-11	-0.0637996	0.707	0.741	5.82716e-07
D00	PP-A1A2	FAM120AOS	2.30734e-17	-0.0636989	0.495	0.551	5.21182e-13
D00	PP-A1A2	PPIG	9.66304e-14	-0.0636887	0.938	0.951	2.18269e-09
D00	PP-A1A2	RRP15	9.63301e-14	-0.0636318	0.719	0.759	2.1759e-09
D00	PP-A1A2	TMA7	2.79386e-31	-0.0635971	0.999	1	6.31077e-27
D00	PP-A1A2	RABGAP1L	6.91059e-16	-0.0635917	0.449	0.508	1.56096e-11
D00	PP-A1A2	ZCCHC17	7.44056e-13	-0.0635734	0.818	0.844	1.68067e-08
D00	PP-A1A2	PAAF1	4.42653e-29	-0.0635351	0.203	0.273	9.99864e-25
D00	PP-A1A2	TIPIN	3.19553e-13	-0.0635035	0.524	0.574	7.21807e-09
D00	PP-A1A2	SOX2	2.6046e-13	-0.0633543	0.958	0.961	5.88326e-09
D00	PP-A1A2	RHEB	1.18364e-13	-0.0633309	0.939	0.949	2.67361e-09
D00	PP-A1A2	RSF1	4.49522e-11	-0.0633244	0.802	0.832	1.01538e-06
D00	PP-A1A2	USP10	4.78877e-15	-0.0632494	0.72	0.764	1.08169e-10
D00	PP-A1A2	PAFAH1B3	3.86693e-13	-0.063127	0.921	0.933	8.73462e-09
D00	PP-A1A2	IMPA2	2.32975e-13	-0.063075	0.81	0.84	5.26245e-09
D00	PP-A1A2	RAD51AP1	1.03062e-15	-0.0629897	0.579	0.636	2.32796e-11
D00	PP-A1A2	BIRC5	1.20514e-13	-0.0629791	0.901	0.92	2.72216e-09
D00	PP-A1A2	TCN2	4.09869e-19	-0.0629728	0.384	0.445	9.25813e-15
D00	PP-A1A2	RPL36AL	1.29971e-21	-0.0629535	0.998	0.998	2.93578e-17
D00	PP-A1A2	ANP32E	3.52357e-09	-0.0629511	0.927	0.939	7.95905e-05
D00	PP-A1A2	ALPL	2.35771e-14	-0.0628114	0.627	0.671	5.32559e-10
D00	PP-A1A2	BOLA3	1.66115e-13	-0.0628025	0.892	0.909	3.75221e-09
D00	PP-A1A2	CYBA	1.32848e-15	-0.0628011	0.977	0.985	3.00077e-11
D00	PP-A1A2	CLIC4	1.82412e-12	-0.0627422	0.649	0.687	4.12032e-08
D00	PP-A1A2	PLIN2	3.44234e-18	-0.062631	0.336	0.397	7.77555e-14
D00	PP-A1A2	COMMD7	4.84029e-11	-0.0625044	0.654	0.686	1.09332e-06
D00	PP-A1A2	SWI5	6.25176e-13	-0.062459	0.625	0.664	1.41215e-08
D00	PP-A1A2	ARPC2	6.23414e-18	-0.0623365	0.99	0.993	1.40817e-13
D00	PP-A1A2	ERCC1	7.1756e-14	-0.0622903	0.51	0.559	1.62082e-09
D00	PP-A1A2	SLC38A5	5.49029e-17	-0.0622542	0.439	0.498	1.24015e-12
D00	PP-A1A2	CNTLN	5.76751e-21	-0.062186	0.301	0.363	1.30277e-16
D00	PP-A1A2	MRPS18B	2.82188e-10	-0.06208	0.754	0.782	6.37405e-06
D00	PP-A1A2	HMGN1	8.19029e-27	-0.0619581	0.999	1	1.85002e-22
D00	PP-A1A2	TTC1	6.40117e-13	-0.0617624	0.791	0.824	1.4459e-08
D00	PP-A1A2	CBR1	1.48431e-11	-0.0616963	0.934	0.941	3.35277e-07
D00	PP-A1A2	PTMS	2.68928e-09	-0.0615551	0.979	0.983	6.07454e-05
D00	PP-A1A2	POLE3	1.47377e-11	-0.0615504	0.541	0.584	3.32895e-07
D00	PP-A1A2	AL355338.1	6.60205e-15	-0.0614868	0.447	0.499	1.49127e-10
D00	PP-A1A2	ITGB3BP	3.90747e-12	-0.0614848	0.657	0.696	8.82619e-08
D00	PP-A1A2	DKC1	2.46352e-12	-0.0614152	0.945	0.951	5.5646e-08
D00	PP-A1A2	PGAP2	8.37521e-14	-0.0613788	0.521	0.568	1.89179e-09
D00	PP-A1A2	CHD7	2.88157e-09	-0.0612333	0.725	0.751	6.50889e-05
D00	PP-A1A2	PRPF38B	4.18332e-11	-0.0612005	0.828	0.854	9.44929e-07
D00	PP-A1A2	PAK2	5.58232e-13	-0.0611848	0.597	0.642	1.26093e-08
D00	PP-A1A2	PPP4R2	1.53524e-13	-0.0609521	0.68	0.726	3.4678e-09
D00	PP-A1A2	GPR176	6.2593e-13	-0.0609485	0.605	0.652	1.41385e-08
D00	PP-A1A2	RPA3	1.64173e-13	-0.0608836	0.953	0.963	3.70834e-09
D00	PP-A1A2	RNF145	9.41626e-15	-0.0608544	0.547	0.6	2.12694e-10
D00	PP-A1A2	DNMT1	2.79055e-13	-0.060813	0.901	0.919	6.30329e-09
D00	PP-A1A2	HIGD1A	1.14615e-09	-0.0607222	0.747	0.774	2.58893e-05
D00	PP-A1A2	MRPL10	4.03329e-12	-0.0606272	0.7	0.731	9.11039e-08
D00	PP-A1A2	RANBP1	1.57201e-27	-0.0604457	1	1	3.55085e-23
D00	PP-A1A2	PRRT2	6.11304e-27	-0.060419	0.194	0.26	1.38081e-22
D00	PP-A1A2	SUMO2	6.39254e-31	-0.0603177	1	1	1.44395e-26
D00	PP-A1A2	SMARCC1	4.05461e-12	-0.060291	0.968	0.973	9.15856e-08
D00	PP-A1A2	TSR1	7.14254e-10	-0.0601995	0.824	0.845	1.61336e-05
D00	PP-A1A2	COPS3	1.32379e-11	-0.0601891	0.856	0.88	2.99017e-07
D00	PP-A1A2	ITGAE	2.34375e-11	-0.0601204	0.694	0.729	5.29406e-07
D00	PP-A1A2	WDFY2	1.26204e-14	-0.0600379	0.426	0.481	2.8507e-10
D00	PP-A1A2	NOP53	1.68458e-12	-0.059888	0.924	0.933	3.80512e-08
D00	PP-A1A2	C8orf33	2.56312e-10	-0.0598644	0.642	0.677	5.78958e-06
D00	PP-A1A2	RPS3A	8.98465e-72	-0.0598155	1	1	2.02945e-67
D00	PP-A1A2	NDUFB5	3.0927e-12	-0.0598049	0.792	0.822	6.98579e-08
D00	PP-A1A2	CISD2	4.81437e-12	-0.0597812	0.803	0.837	1.08747e-07
D00	PP-A1A2	TOP1	4.94504e-11	-0.0597734	0.924	0.943	1.11699e-06
D00	PP-A1A2	ENSA	1.98389e-14	-0.0595301	0.943	0.955	4.48121e-10
D00	PP-A1A2	SKA3	1.6062e-15	-0.0594933	0.471	0.53	3.62809e-11
D00	PP-A1A2	DPYSL2	1.44241e-11	-0.0594413	0.848	0.872	3.25811e-07
D00	PP-A1A2	WFDC2	1.69186e-08	-0.0593747	0.708	0.738	0.000382158
D00	PP-A1A2	RPA2	1.20939e-10	-0.0592885	0.632	0.672	2.73177e-06
D00	PP-A1A2	TRPT1	5.00503e-22	-0.0591954	0.289	0.358	1.13054e-17
D00	PP-A1A2	SDHAF2	1.31173e-14	-0.0591133	0.506	0.562	2.96294e-10
D00	PP-A1A2	OLFM2	4.03115e-10	-0.0590956	0.713	0.741	9.10557e-06
D00	PP-A1A2	FGFBP3	2.07996e-08	-0.0590166	0.601	0.632	0.000469821
D00	PP-A1A2	DYNC1LI2	1.4369e-10	-0.0590003	0.637	0.674	3.24568e-06
D00	PP-A1A2	BAG1	7.35274e-11	-0.0589937	0.733	0.764	1.66084e-06
D00	PP-A1A2	DENR	1.52098e-10	-0.0589929	0.873	0.892	3.43559e-06
D00	PP-A1A2	UTP20	9.61984e-13	-0.0588429	0.513	0.566	2.17293e-08
D00	PP-A1A2	CLMP	1.711e-20	-0.0586968	0.278	0.34	3.8648e-16
D00	PP-A1A2	SNRPC	7.33388e-14	-0.0586833	0.973	0.977	1.65658e-09
D00	PP-A1A2	NDUFS4	4.73784e-10	-0.0583393	0.749	0.776	1.07018e-05
D00	PP-A1A2	BCCIP	1.71354e-10	-0.0581829	0.766	0.798	3.87055e-06
D00	PP-A1A2	YIF1B	2.91409e-12	-0.0581494	0.529	0.579	6.58234e-08
D00	PP-A1A2	MRPL23	1.48371e-11	-0.0581458	0.613	0.65	3.35141e-07
D00	PP-A1A2	CACUL1	6.89781e-11	-0.0580872	0.54	0.584	1.55808e-06
D00	PP-A1A2	NDC80	3.45965e-10	-0.0580854	0.507	0.54	7.81467e-06
D00	PP-A1A2	TRMT10C	1.52404e-10	-0.0580247	0.847	0.864	3.4425e-06
D00	PP-A1A2	DMAP1	2.80145e-14	-0.0580032	0.484	0.543	6.32792e-10
D00	PP-A1A2	TMEM18	1.73925e-15	-0.0578993	0.411	0.469	3.92863e-11
D00	PP-A1A2	PLPPR3	5.75215e-11	-0.0578611	0.531	0.572	1.2993e-06
D00	PP-A1A2	PPP2R1A	1.29232e-11	-0.0575728	0.868	0.894	2.9191e-07
D00	PP-A1A2	GJA1	1.70084e-08	-0.0575263	0.869	0.879	0.000384186
D00	PP-A1A2	RAN	2.56609e-41	-0.0574695	1	1	5.79628e-37
D00	PP-A1A2	SMIM7	2.74027e-10	-0.057388	0.663	0.699	6.18972e-06
D00	PP-A1A2	PXMP2	8.40364e-23	-0.0572098	0.234	0.298	1.89821e-18
D00	PP-A1A2	MRPL47	3.35216e-12	-0.0568556	0.939	0.948	7.57187e-08
D00	PP-A1A2	METTL2B	1.41047e-16	-0.0566885	0.368	0.43	3.18598e-12
D00	PP-A1A2	GNG5	4.77338e-11	-0.0566175	0.967	0.975	1.07821e-06
D00	PP-A1A2	PHF23	7.93792e-12	-0.0565045	0.537	0.578	1.79302e-07
D00	PP-A1A2	SH3BGRL3	3.09769e-11	-0.056448	0.904	0.92	6.99707e-07
D00	PP-A1A2	FAM129A	3.71158e-22	-0.0564107	0.203	0.263	8.38372e-18
D00	PP-A1A2	NDUFA1	1.10151e-09	-0.0563644	0.828	0.849	2.48808e-05
D00	PP-A1A2	RBM3	5.53221e-12	-0.0563365	0.952	0.959	1.24962e-07
D00	PP-A1A2	TPX2	1.26248e-05	-0.0562698	0.781	0.791	0.28517
D00	PP-A1A2	NCAPD2	3.56711e-12	-0.0561847	0.559	0.604	8.05739e-08
D00	PP-A1A2	RPS16	1.44242e-45	-0.0561187	1	1	3.25815e-41
D00	PP-A1A2	UPF1	3.92709e-21	-0.0560934	0.308	0.376	8.8705e-17
D00	PP-A1A2	C12orf65	7.13199e-19	-0.0560252	0.252	0.309	1.61097e-14
D00	PP-A1A2	POLD3	5.76682e-14	-0.0559465	0.498	0.552	1.30261e-09
D00	PP-A1A2	PPIL1	1.39907e-10	-0.0559457	0.78	0.807	3.16023e-06
D00	PP-A1A2	TRAPPC2B	2.3671e-23	-0.0559098	0.223	0.288	5.34682e-19
D00	PP-A1A2	TARS	3.7528e-11	-0.0558765	0.933	0.944	8.47683e-07
D00	PP-A1A2	ACIN1	4.96925e-08	-0.0558569	0.782	0.805	0.00112245
D00	PP-A1A2	YWHAH	2.28864e-11	-0.0557567	0.958	0.967	5.16957e-07
D00	PP-A1A2	SMPDL3B	5.77984e-11	-0.0557436	0.535	0.579	1.30555e-06
D00	PP-A1A2	UQCRQ	1.60969e-11	-0.0556963	0.945	0.954	3.63597e-07
D00	PP-A1A2	ZNHIT3	3.06147e-10	-0.0556727	0.807	0.823	6.91525e-06
D00	PP-A1A2	HSBP1	2.10338e-13	-0.0556616	0.985	0.992	4.75113e-09
D00	PP-A1A2	EEF1D	6.33007e-18	-0.0555882	0.995	0.995	1.42984e-13
D00	PP-A1A2	SH3BGRL	9.7181e-12	-0.0555688	0.594	0.644	2.19512e-07
D00	PP-A1A2	CELF1	4.2095e-09	-0.0555279	0.799	0.826	9.50841e-05
D00	PP-A1A2	EXOSC4	9.04432e-11	-0.0554025	0.565	0.604	2.04293e-06
D00	PP-A1A2	GFER	5.06561e-12	-0.0553877	0.581	0.631	1.14422e-07
D00	PP-A1A2	ZNF850	2.43823e-20	-0.0552874	0.258	0.319	5.50746e-16
D00	PP-A1A2	BEX4	1.21643e-10	-0.0552846	0.697	0.738	2.74766e-06
D00	PP-A1A2	ILF3	4.87802e-12	-0.0551928	0.961	0.965	1.10185e-07
D00	PP-A1A2	VRTN	1.12865e-10	-0.0551404	0.823	0.844	2.5494e-06
D00	PP-A1A2	LSM7	5.15912e-16	-0.0551209	0.99	0.992	1.16534e-11
D00	PP-A1A2	COIL	3.7518e-14	-0.0550863	0.376	0.429	8.47457e-10
D00	PP-A1A2	FUCA2	1.15304e-13	-0.0550564	0.523	0.577	2.60448e-09
D00	PP-A1A2	DESI2	1.83874e-09	-0.0550548	0.74	0.766	4.15334e-05
D00	PP-A1A2	COMMD4	4.65324e-10	-0.0550546	0.821	0.852	1.05107e-05
D00	PP-A1A2	LSM3	8.39e-14	-0.0550292	0.99	0.993	1.89513e-09
D00	PP-A1A2	EEF1E1	4.40197e-13	-0.0549898	0.967	0.973	9.94318e-09
D00	PP-A1A2	VSIG10	2.32221e-12	-0.0549327	0.575	0.626	5.2454e-08
D00	PP-A1A2	ATPAF2	1.91132e-21	-0.0548544	0.225	0.285	4.31729e-17
D00	PP-A1A2	CDC6	4.1377e-09	-0.0548322	0.619	0.648	9.34623e-05
D00	PP-A1A2	DDX42	2.72425e-09	-0.054775	0.654	0.695	6.15353e-05
D00	PP-A1A2	CLDN10	9.41254e-11	-0.0547165	0.625	0.674	2.1261e-06
D00	PP-A1A2	TOE1	1.13315e-18	-0.0546551	0.26	0.319	2.55956e-14
D00	PP-A1A2	SRM	1.35834e-15	-0.0546024	0.991	0.994	3.06822e-11
D00	PP-A1A2	LIN28A	9.67884e-11	-0.0545149	0.983	0.984	2.18626e-06
D00	PP-A1A2	GTSE1	4.13042e-10	-0.0545006	0.521	0.559	9.3298e-06
D00	PP-A1A2	PRCC	4.23966e-11	-0.0544088	0.609	0.653	9.57655e-07
D00	PP-A1A2	NSD1	1.82294e-09	-0.0543847	0.729	0.76	4.11765e-05
D00	PP-A1A2	RBPMS	1.72557e-10	-0.0543156	0.894	0.909	3.89771e-06
D00	PP-A1A2	U2AF2	5.52358e-11	-0.0543147	0.601	0.648	1.24767e-06
D00	PP-A1A2	SOX11	1.51478e-09	-0.0542692	0.557	0.594	3.42158e-05
D00	PP-A1A2	ZNF207	4.41405e-11	-0.054256	0.907	0.92	9.97047e-07
D00	PP-A1A2	ASPSCR1	1.72448e-11	-0.0542082	0.523	0.571	3.89525e-07
D00	PP-A1A2	SF3A1	1.05092e-08	-0.0541043	0.721	0.744	0.000237383
D00	PP-A1A2	UQCR11	6.92121e-11	-0.0539012	0.883	0.899	1.56336e-06
D00	PP-A1A2	UMPS	1.17122e-10	-0.053872	0.687	0.722	2.64554e-06
D00	PP-A1A2	TAF7	3.3591e-12	-0.0538167	0.754	0.793	7.58754e-08
D00	PP-A1A2	TAF15	8.42051e-07	-0.0537676	0.622	0.653	0.0190202
D00	PP-A1A2	PRPF40A	6.71546e-11	-0.0535231	0.975	0.979	1.51689e-06
D00	PP-A1A2	SLC15A3	1.34319e-21	-0.0535151	0.2	0.258	3.03399e-17
D00	PP-A1A2	CNIH2	2.33857e-14	-0.0534948	0.369	0.422	5.28235e-10
D00	PP-A1A2	THAP7	1.26088e-13	-0.0534669	0.347	0.4	2.84808e-09
D00	PP-A1A2	MCM4	2.97143e-09	-0.0533329	0.837	0.871	6.71186e-05
D00	PP-A1A2	TXN2	6.74016e-09	-0.0533306	0.777	0.793	0.000152247
D00	PP-A1A2	ADSL	3.59835e-14	-0.0533041	0.427	0.481	8.12795e-10
D00	PP-A1A2	NOSIP	2.16275e-10	-0.0532859	0.839	0.861	4.88521e-06
D00	PP-A1A2	E2F5	2.19203e-10	-0.0532766	0.567	0.613	4.95136e-06
D00	PP-A1A2	KIF4A	4.46506e-11	-0.0532486	0.364	0.407	1.00857e-06
D00	PP-A1A2	TP53	5.35887e-10	-0.0531525	0.629	0.673	1.21046e-05
D00	PP-A1A2	SPIB	6.45245e-21	-0.0531422	0.238	0.3	1.45748e-16
D00	PP-A1A2	ORC3	5.64915e-12	-0.0529724	0.549	0.595	1.27603e-07
D00	PP-A1A2	SRGAP1	1.98671e-22	-0.0529653	0.203	0.265	4.48758e-18
D00	PP-A1A2	TGS1	4.98405e-10	-0.0529217	0.622	0.666	1.1258e-05
D00	PP-A1A2	DPY30	8.51396e-11	-0.0529166	0.941	0.956	1.92313e-06
D00	PP-A1A2	CCND2	1.68154e-06	-0.0529079	0.759	0.774	0.0379827
D00	PP-A1A2	RERE	1.07183e-10	-0.0528279	0.557	0.599	2.42105e-06
D00	PP-A1A2	SURF6	3.08245e-11	-0.0527437	0.545	0.592	6.96264e-07
D00	PP-A1A2	MRTO4	2.21209e-09	-0.0526806	0.871	0.894	4.99668e-05
D00	PP-A1A2	GMPPB	1.11e-19	-0.05267	0.29	0.355	2.50728e-15
D00	PP-A1A2	CASC3	5.08576e-11	-0.0526323	0.489	0.531	1.14877e-06
D00	PP-A1A2	CRCP	1.45383e-15	-0.0526071	0.308	0.364	3.28391e-11
D00	PP-A1A2	NFE2L3	2.34896e-12	-0.0525336	0.777	0.814	5.30583e-08
D00	PP-A1A2	SGO2	4.36916e-08	-0.0525179	0.511	0.542	0.000986906
D00	PP-A1A2	C1orf21	2.5373e-15	-0.0524258	0.317	0.372	5.73126e-11
D00	PP-A1A2	ARID1B	9.96321e-11	-0.0524169	0.601	0.644	2.25049e-06
D00	PP-A1A2	SAFB2	1.27919e-08	-0.0522996	0.729	0.758	0.000288944
D00	PP-A1A2	ANKRD26	3.54479e-19	-0.0522505	0.218	0.276	8.00698e-15
D00	PP-A1A2	BUD31	7.84131e-10	-0.0522467	0.909	0.926	1.7712e-05
D00	PP-A1A2	DPF2	1.97364e-11	-0.0522418	0.49	0.539	4.45807e-07
D00	PP-A1A2	FEZ1	3.18151e-13	-0.0522178	0.212	0.255	7.1864e-09
D00	PP-A1A2	SIGMAR1	2.99041e-11	-0.0521888	0.619	0.667	6.75473e-07
D00	PP-A1A2	GMNN	7.56489e-09	-0.0520277	0.88	0.908	0.000170876
D00	PP-A1A2	FAM221A	8.00418e-20	-0.0519027	0.232	0.29	1.80798e-15
D00	PP-A1A2	PSMB4	5.22e-10	-0.0517357	0.96	0.969	1.17909e-05
D00	PP-A1A2	RPL4	1.30791e-34	-0.0516635	1	1	2.95431e-30
D00	PP-A1A2	FAM222B	9.14363e-10	-0.0516548	0.594	0.634	2.06536e-05
D00	PP-A1A2	DHX33	2.03724e-09	-0.0516512	0.664	0.702	4.60172e-05
D00	PP-A1A2	CDC123	2.22799e-09	-0.0516193	0.959	0.965	5.03258e-05
D00	PP-A1A2	EBP	4.95165e-09	-0.0515591	0.832	0.853	0.000111848
D00	PP-A1A2	ERI3	1.61702e-08	-0.0515558	0.787	0.812	0.000365253
D00	PP-A1A2	ZNF562	2.31889e-21	-0.0514794	0.237	0.301	5.23791e-17
D00	PP-A1A2	VPS72	1.37064e-11	-0.0514761	0.544	0.591	3.09601e-07
D00	PP-A1A2	SLC5A6	1.85936e-10	-0.0513847	0.62	0.659	4.19991e-06
D00	PP-A1A2	CTXN1	4.01429e-08	-0.0513609	0.698	0.72	0.000906747
D00	PP-A1A2	RARRES2	0.0257776	-0.0513415	0.905	0.902	1
D00	PP-A1A2	C9orf78	1.38283e-09	-0.0512721	0.708	0.745	3.12355e-05
D00	PP-A1A2	PFDN1	4.62006e-10	-0.0512441	0.673	0.712	1.04358e-05
D00	PP-A1A2	C8orf59	9.1488e-10	-0.0511935	0.925	0.939	2.06653e-05
D00	PP-A1A2	ASS1	3.26114e-14	-0.0510903	0.268	0.314	7.36627e-10
D00	PP-A1A2	ZNF138	1.09864e-20	-0.0510901	0.249	0.313	2.4816e-16
D00	PP-A1A2	UCHL3	1.69345e-10	-0.0510237	0.821	0.849	3.82516e-06
D00	PP-A1A2	MYO10	7.33188e-09	-0.0508976	0.646	0.679	0.000165613
D00	PP-A1A2	COPS6	1.18395e-08	-0.0507802	0.867	0.887	0.000267431
D00	PP-A1A2	ECSIT	1.06077e-10	-0.0505782	0.581	0.624	2.39607e-06
D00	PP-A1A2	BUB3	2.87243e-07	-0.0505628	0.903	0.915	0.00648825
D00	PP-A1A2	IDO1	1.22333e-12	-0.0504943	0.267	0.314	2.76327e-08
D00	PP-A1A2	HAX1	3.61963e-07	-0.0504921	0.782	0.805	0.00817601
D00	PP-A1A2	RNF167	2.27469e-09	-0.0504488	0.722	0.758	5.13808e-05
D00	PP-A1A2	RTF1	3.66076e-08	-0.050424	0.846	0.864	0.000826893
D00	PP-A1A2	RIMS2	1.26121e-16	-0.050408	0.268	0.323	2.84882e-12
D00	PP-A1A2	TMEM132B	4.45036e-12	-0.050392	0.372	0.421	1.00525e-07
D00	PP-A1A2	QSER1	9.92257e-09	-0.050381	0.655	0.692	0.000224131
D00	PP-A1A2	PITPNC1	2.41425e-10	-0.0501886	0.517	0.559	5.45331e-06
D00	PP-A1A2	GAR1	7.20062e-10	-0.0501196	0.691	0.737	1.62648e-05
D00	PP-A1A2	ENO1	1.2065e-32	-0.0500166	1	1	2.72525e-28
D00	PP-A1A2	ZNF638	6.10656e-09	-0.0500035	0.654	0.696	0.000137935
D00	PP-A1A2	TEX10	2.13648e-10	-0.0499801	0.563	0.605	4.82588e-06
D00	PP-A1A2	MCCC2	1.63714e-09	-0.0499327	0.543	0.586	3.69796e-05
D00	PP-A1A2	DHX9	7.38573e-08	-0.0499191	0.851	0.868	0.00166829
D00	PP-A1A2	PTBP2	5.86298e-12	-0.0499085	0.374	0.427	1.32433e-07
D00	PP-A1A2	CDCA2	3.88823e-09	-0.0498775	0.465	0.509	8.78274e-05
D00	PP-A1A2	ATIC	6.88704e-09	-0.049777	0.903	0.921	0.000155564
D00	PP-A1A2	KRT18	1.14892e-08	-0.0497258	0.995	0.995	0.000259517
D00	PP-A1A2	KIAA1586	9.57038e-16	-0.0496742	0.243	0.294	2.16176e-11
D00	PP-A1A2	MT-ND3	6.40583e-17	-0.0495876	0.999	0.999	1.44695e-12
D00	PP-A1A2	YLPM1	8.77234e-10	-0.0495632	0.547	0.59	1.9815e-05
D00	PP-A1A2	TIMELESS	1.12656e-08	-0.0494837	0.466	0.507	0.000254466
D00	PP-A1A2	RARS2	2.84622e-11	-0.0494485	0.458	0.508	6.42905e-07
D00	PP-A1A2	TRA2B	1.03338e-08	-0.049389	0.904	0.915	0.000233421
D00	PP-A1A2	ZMAT2	1.70356e-08	-0.049332	0.755	0.788	0.000384801
D00	PP-A1A2	SNRPA	2.62563e-08	-0.0492065	0.907	0.923	0.000593078
D00	PP-A1A2	CCDC112	2.38989e-09	-0.0491768	0.542	0.578	5.39829e-05
D00	PP-A1A2	RPS24	3.43553e-43	-0.0491497	1	1	7.76019e-39
D00	PP-A1A2	MPP6	1.83401e-07	-0.0491489	0.71	0.742	0.00414267
D00	PP-A1A2	GDF11	8.25495e-15	-0.0491019	0.333	0.39	1.86463e-10
D00	PP-A1A2	SHISA2	1.31154e-13	-0.049054	0.262	0.308	2.96251e-09
D00	PP-A1A2	BRD8	6.92143e-12	-0.0490032	0.334	0.383	1.56341e-07
D00	PP-A1A2	PCBP1	2.087e-11	-0.0489914	0.983	0.987	4.71412e-07
D00	PP-A1A2	PSMB6	1.2244e-12	-0.0489162	0.992	0.993	2.76567e-08
D00	PP-A1A2	PDXK	1.03098e-07	-0.0488682	0.738	0.757	0.00232878
D00	PP-A1A2	EPRS	7.24917e-09	-0.04885	0.911	0.922	0.000163744
D00	PP-A1A2	PPP1R14B	1.63141e-16	-0.0487227	0.999	1	3.68502e-12
D00	PP-A1A2	IDH3B	1.17251e-07	-0.0486783	0.678	0.709	0.00264848
D00	PP-A1A2	GLYR1	5.66529e-09	-0.0486421	0.5	0.542	0.000127968
D00	PP-A1A2	MTHFD1	6.52436e-08	-0.0486223	0.788	0.805	0.00147372
D00	PP-A1A2	HIST1H1C	1.28109e-05	-0.0486174	0.461	0.49	0.289374
D00	PP-A1A2	MCM7	3.42897e-11	-0.0485742	0.962	0.97	7.74535e-07
D00	PP-A1A2	NECTIN3	2.2746e-10	-0.0485528	0.415	0.459	5.13786e-06
D00	PP-A1A2	UPF2	2.54485e-11	-0.0483839	0.472	0.52	5.74832e-07
D00	PP-A1A2	TIMM8A	1.97853e-09	-0.0482344	0.672	0.71	4.4691e-05
D00	PP-A1A2	ACAT2	2.84303e-05	-0.0481249	0.965	0.967	0.642183
D00	PP-A1A2	MRPL46	1.30723e-10	-0.0479137	0.506	0.552	2.95277e-06
D00	PP-A1A2	RBX1	7.24366e-11	-0.0478735	0.984	0.985	1.6362e-06
D00	PP-A1A2	RRP36	1.98456e-08	-0.0478706	0.847	0.866	0.000448273
D00	PP-A1A2	PSAT1	3.27326e-07	-0.0477872	0.95	0.958	0.00739365
D00	PP-A1A2	SLC25A1	4.32633e-08	-0.0477352	0.77	0.798	0.000977232
D00	PP-A1A2	CDCA8	2.26984e-10	-0.0477179	0.416	0.459	5.12711e-06
D00	PP-A1A2	SMARCB1	3.16263e-08	-0.0477088	0.867	0.889	0.000714376
D00	PP-A1A2	THTPA	5.74306e-17	-0.0476641	0.231	0.285	1.29724e-12
D00	PP-A1A2	DAXX	5.12544e-08	-0.0476253	0.753	0.784	0.00115774
D00	PP-A1A2	DBN1	9.31945e-09	-0.0475895	0.914	0.934	0.000210508
D00	PP-A1A2	NFATC2IP	1.4123e-09	-0.0475563	0.614	0.653	3.19011e-05
D00	PP-A1A2	CPVL	5.12878e-09	-0.0475287	0.56	0.599	0.000115849
D00	PP-A1A2	SPATA33	4.86397e-12	-0.0474777	0.331	0.378	1.09867e-07
D00	PP-A1A2	ZNF827	8.6715e-13	-0.0474533	0.277	0.324	1.95872e-08
D00	PP-A1A2	SNHG15	5.80777e-09	-0.0473786	0.579	0.619	0.000131186
D00	PP-A1A2	CCAR1	1.82183e-06	-0.0472981	0.887	0.903	0.0411515
D00	PP-A1A2	TPGS1	2.60533e-12	-0.0472099	0.359	0.409	5.88491e-08
D00	PP-A1A2	TNRC6A	2.95743e-08	-0.0471284	0.659	0.691	0.000668025
D00	PP-A1A2	NCDN	1.51696e-17	-0.047109	0.231	0.288	3.42651e-13
D00	PP-A1A2	EHMT2	7.10839e-07	-0.0470794	0.712	0.733	0.0160564
D00	PP-A1A2	NPM1	1.65398e-46	-0.0470776	1	1	3.73602e-42
D00	PP-A1A2	ZNF280D	6.76186e-15	-0.0470724	0.259	0.312	1.52737e-10
D00	PP-A1A2	RRBP1	3.33685e-08	-0.0470101	0.789	0.814	0.000753729
D00	PP-A1A2	TMEM216	1.12283e-11	-0.0469497	0.361	0.411	2.53625e-07
D00	PP-A1A2	HELLS	8.63846e-07	-0.0466544	0.928	0.936	0.0195126
D00	PP-A1A2	PRKDC	9.74274e-09	-0.0466124	0.966	0.971	0.000220069
D00	PP-A1A2	MRPS30	3.98789e-07	-0.0465088	0.691	0.72	0.00900784
D00	PP-A1A2	ADA	9.49812e-15	-0.046475	0.23	0.279	2.14543e-10
D00	PP-A1A2	PTP4A1	1.98474e-06	-0.0464702	0.567	0.597	0.0448313
D00	PP-A1A2	ZNF423	4.18832e-20	-0.0464608	0.207	0.266	9.46058e-16
D00	PP-A1A2	ATP5MPL	3.12662e-09	-0.0464601	0.967	0.975	7.06241e-05
D00	PP-A1A2	IGF2BP2	6.56627e-07	-0.0464582	0.637	0.667	0.0148319
D00	PP-A1A2	RNF175	3.22131e-16	-0.0463827	0.232	0.286	7.27629e-12
D00	PP-A1A2	RCC2	2.45667e-08	-0.0463258	0.919	0.926	0.000554912
D00	PP-A1A2	ATN1	2.30571e-11	-0.0462893	0.402	0.449	5.20813e-07
D00	PP-A1A2	PLPBP	1.71797e-10	-0.0462715	0.387	0.432	3.88056e-06
D00	PP-A1A2	HERC2	2.02743e-09	-0.0462215	0.499	0.54	4.57956e-05
D00	PP-A1A2	IGF2BP3	2.01057e-06	-0.0461597	0.803	0.83	0.0454147
D00	PP-A1A2	VOPP1	6.83747e-09	-0.0461245	0.502	0.539	0.000154445
D00	PP-A1A2	CPSF6	2.41126e-07	-0.0460475	0.851	0.865	0.00544655
D00	PP-A1A2	PET100	3.13499e-07	-0.0460095	0.656	0.688	0.00708132
D00	PP-A1A2	ZNF649	2.61118e-09	-0.0460018	0.454	0.5	5.89814e-05
D00	PP-A1A2	NDUFA2	9.04792e-09	-0.0459485	0.867	0.888	0.000204374
D00	PP-A1A2	TRIOBP	4.00166e-09	-0.0459217	0.426	0.467	9.03895e-05
D00	PP-A1A2	DNAJC7	2.58358e-07	-0.0458848	0.93	0.944	0.0058358
D00	PP-A1A2	RHOD	7.04612e-16	-0.0458829	0.244	0.296	1.59158e-11
D00	PP-A1A2	AC020928.2	1.09815e-15	-0.0458042	0.248	0.3	2.4805e-11
D00	PP-A1A2	EHMT1	2.42034e-07	-0.0457242	0.666	0.705	0.00546707
D00	PP-A1A2	TXLNA	7.01128e-12	-0.0457021	0.333	0.382	1.58371e-07
D00	PP-A1A2	BRD9	9.74882e-09	-0.0456595	0.573	0.609	0.000220206
D00	PP-A1A2	NANOG	7.79781e-08	-0.0455921	0.537	0.573	0.00176137
D00	PP-A1A2	JMJD4	2.27448e-15	-0.0455753	0.256	0.309	5.1376e-11
D00	PP-A1A2	TRIM71	6.93273e-08	-0.0455303	0.791	0.815	0.00156597
D00	PP-A1A2	ATP5MG	4.73688e-11	-0.0454974	0.993	0.993	1.06997e-06
D00	PP-A1A2	UQCC3	2.17277e-06	-0.0452719	0.868	0.884	0.0490785
D00	PP-A1A2	RPL7A	1.76345e-37	-0.0452256	1	1	3.98327e-33
D00	PP-A1A2	IWS1	2.7032e-07	-0.045173	0.717	0.746	0.006106
D00	PP-A1A2	TOX4	1.86978e-08	-0.0451353	0.482	0.521	0.000422346
D00	PP-A1A2	NQO1	3.19243e-07	-0.0449131	0.537	0.572	0.00721107
D00	PP-A1A2	ARPC5L	1.35471e-06	-0.0448765	0.896	0.915	0.0306002
D00	PP-A1A2	MRPL9	1.49578e-06	-0.0447644	0.758	0.773	0.0337868
D00	PP-A1A2	ADNP	8.02033e-08	-0.0447484	0.516	0.554	0.00181163
D00	PP-A1A2	SMPD4	4.70389e-07	-0.0447057	0.535	0.565	0.0106252
D00	PP-A1A2	PNN	1.64514e-06	-0.0447045	0.968	0.974	0.0371605
D00	PP-A1A2	MRPL54	3.09425e-07	-0.0446942	0.837	0.856	0.00698929
D00	PP-A1A2	TARBP2	4.15211e-09	-0.0445837	0.468	0.509	9.37878e-05
D00	PP-A1A2	RPL26	2.00499e-21	-0.0444521	1	1	4.52887e-17
D00	PP-A1A2	FAM32A	3.54992e-06	-0.0444138	0.773	0.799	0.0801857
D00	PP-A1A2	CHD4	6.98489e-08	-0.0443679	0.93	0.939	0.00157775
D00	PP-A1A2	PSME1	4.56094e-07	-0.0442752	0.603	0.631	0.0103023
D00	PP-A1A2	PGD	1.91042e-07	-0.0441841	0.872	0.889	0.00431526
D00	PP-A1A2	NRDC	7.64868e-07	-0.0441173	0.692	0.721	0.0172768
D00	PP-A1A2	ARL14EP	1.78142e-09	-0.0440913	0.448	0.493	4.02388e-05
D00	PP-A1A2	FAM98A	2.23571e-07	-0.0440634	0.6	0.633	0.00505002
D00	PP-A1A2	EIF4G2	4.7454e-09	-0.0440497	0.981	0.984	0.000107189
D00	PP-A1A2	CCDC6	4.5631e-11	-0.0440005	0.434	0.485	1.03071e-06
D00	PP-A1A2	ADAR	4.36454e-07	-0.0439888	0.728	0.755	0.00985861
D00	PP-A1A2	RPS27A	7.721e-44	-0.0439745	1	1	1.74402e-39
D00	PP-A1A2	TSEN2	8.17681e-15	-0.0438641	0.246	0.297	1.84698e-10
D00	PP-A1A2	SART3	3.56474e-07	-0.0438218	0.517	0.552	0.00805203
D00	PP-A1A2	PLD3	3.73737e-08	-0.0438147	0.759	0.782	0.000844196
D00	PP-A1A2	MEST	2.86402e-07	-0.0438106	0.792	0.819	0.00646924
D00	PP-A1A2	TRBC2	1.86956e-11	-0.0437667	0.287	0.332	4.22296e-07
D00	PP-A1A2	NUDT5	1.78597e-07	-0.0437284	0.882	0.891	0.00403414
D00	PP-A1A2	SERPING1	1.98138e-10	-0.0436868	0.379	0.425	4.47555e-06
D00	PP-A1A2	NDUFB6	1.12113e-08	-0.0436772	0.897	0.91	0.000253242
D00	PP-A1A2	FNBP1L	2.99303e-07	-0.0436726	0.719	0.748	0.00676067
D00	PP-A1A2	ACOT7	5.82466e-07	-0.043658	0.816	0.836	0.0131567
D00	PP-A1A2	AAMDC	8.2112e-09	-0.0436572	0.422	0.461	0.000185475
D00	PP-A1A2	NTM	5.339e-15	-0.0436331	0.213	0.261	1.20597e-10
D00	PP-A1A2	OIP5	2.6151e-09	-0.0435828	0.478	0.52	5.90699e-05
D00	PP-A1A2	SVIP	2.66926e-07	-0.0435355	0.393	0.426	0.00602932
D00	PP-A1A2	FXYD6	6.27042e-09	-0.0435244	0.429	0.471	0.000141636
D00	PP-A1A2	NUDT16L1	1.30254e-07	-0.0434372	0.689	0.717	0.00294217
D00	PP-A1A2	NSRP1	2.18752e-07	-0.04341	0.561	0.598	0.00494117
D00	PP-A1A2	CAPRIN1	4.26302e-07	-0.0433991	0.828	0.847	0.00962931
D00	PP-A1A2	CDC73	7.75615e-09	-0.0433787	0.479	0.524	0.000175196
D00	PP-A1A2	PODXL2	1.72524e-07	-0.0433722	0.566	0.605	0.00389698
D00	PP-A1A2	ETV1	7.06341e-11	-0.043338	0.414	0.463	1.59548e-06
D00	PP-A1A2	TCF7L2	5.44389e-07	-0.043296	0.687	0.72	0.0122967
D00	PP-A1A2	HPF1	2.17638e-07	-0.0432737	0.608	0.641	0.00491602
D00	PP-A1A2	SSBP3	1.07116e-06	-0.0431271	0.729	0.749	0.0241954
D00	PP-A1A2	ZNF232	7.28597e-12	-0.0430772	0.336	0.386	1.64576e-07
D00	PP-A1A2	PATZ1	2.73671e-07	-0.0430696	0.45	0.488	0.00618168
D00	PP-A1A2	ZDHHC6	1.75206e-09	-0.0430619	0.335	0.376	3.95755e-05
D00	PP-A1A2	CUL1	8.31023e-07	-0.0430514	0.534	0.565	0.0187711
D00	PP-A1A2	CCDC66	3.90601e-09	-0.0429574	0.39	0.434	8.82289e-05
D00	PP-A1A2	COMMD9	5.13915e-09	-0.0429346	0.426	0.468	0.000116083
D00	PP-A1A2	CFL1	9.91057e-18	-0.0428703	1	1	2.2386e-13
D00	PP-A1A2	C6orf48	2.47353e-08	-0.0428202	0.424	0.466	0.000558721
D00	PP-A1A2	MORN2	1.32792e-09	-0.0428018	0.418	0.46	2.9995e-05
D00	PP-A1A2	EXOSC8	4.39877e-07	-0.042749	0.854	0.867	0.00993594
D00	PP-A1A2	EMC10	2.61436e-08	-0.0427459	0.434	0.474	0.000590532
D00	PP-A1A2	PCBP2	8.90791e-10	-0.042691	0.988	0.991	2.01212e-05
D00	PP-A1A2	METTL16	1.43182e-08	-0.0426523	0.39	0.43	0.000323419
D00	PP-A1A2	SPHK2	1.47709e-15	-0.0426049	0.232	0.284	3.33645e-11
D00	PP-A1A2	NUFIP1	1.55673e-08	-0.0425535	0.493	0.536	0.000351634
D00	PP-A1A2	ST20	2.21361e-11	-0.0425455	0.324	0.37	5.00011e-07
D00	PP-A1A2	ZNF644	1.49637e-06	-0.0424631	0.517	0.55	0.0338
D00	PP-A1A2	SF1	1.00714e-06	-0.0424562	0.847	0.866	0.0227494
D00	PP-A1A2	TAC3	7.71415e-14	-0.0423646	0.207	0.254	1.74247e-09
D00	PP-A1A2	AIF1L	5.75399e-07	-0.0422851	0.757	0.784	0.0129971
D00	PP-A1A2	CALM1	1.64711e-11	-0.0422054	0.998	0.998	3.72048e-07
D00	PP-A1A2	FBXO2	6.5119e-07	-0.0421992	0.609	0.643	0.0147091
D00	PP-A1A2	SAE1	2.2593e-06	-0.0421768	0.869	0.882	0.051033
D00	PP-A1A2	MTX1	6.71556e-07	-0.0421169	0.714	0.74	0.0151691
D00	PP-A1A2	SALL4	2.31243e-06	-0.0421062	0.722	0.748	0.0522331
D00	PP-A1A2	PDAP1	8.51483e-08	-0.0420039	0.981	0.982	0.00192333
D00	PP-A1A2	LUZP1	4.25095e-06	-0.0419044	0.616	0.645	0.0960204
D00	PP-A1A2	CSNK1D	1.94566e-08	-0.0418202	0.48	0.522	0.000439486
D00	PP-A1A2	EXOSC3	2.0686e-06	-0.0417799	0.811	0.829	0.0467255
D00	PP-A1A2	UTP14A	2.53328e-10	-0.0417651	0.409	0.456	5.72218e-06
D00	PP-A1A2	LSM4	1.44553e-11	-0.0417586	0.996	0.996	3.26516e-07
D00	PP-A1A2	COX5A	1.23844e-10	-0.0417407	0.997	0.997	2.79739e-06
D00	PP-A1A2	TGOLN2	7.42998e-08	-0.0416997	0.492	0.533	0.00167828
D00	PP-A1A2	BPTF	1.38944e-05	-0.0416175	0.944	0.949	0.313847
D00	PP-A1A2	ATP5S	1.08518e-09	-0.0416079	0.352	0.395	2.45121e-05
D00	PP-A1A2	NCAPG	1.00918e-06	-0.0416019	0.509	0.547	0.0227954
D00	PP-A1A2	UBE2L6	2.05499e-07	-0.0413274	0.538	0.573	0.0046418
D00	PP-A1A2	FAM133B	2.13552e-06	-0.0412992	0.799	0.817	0.0482371
D00	PP-A1A2	NSA2	7.57813e-07	-0.0412736	0.928	0.939	0.0171175
D00	PP-A1A2	PXN-AS1	1.32045e-12	-0.0412415	0.343	0.395	2.98264e-08
D00	PP-A1A2	TIMM50	1.72154e-07	-0.0411866	0.828	0.847	0.00388862
D00	PP-A1A2	SUMO1	2.83306e-10	-0.0411693	0.995	0.995	6.39931e-06
D00	PP-A1A2	ARID1A	4.95185e-06	-0.0411685	0.757	0.772	0.111852
D00	PP-A1A2	MRPS34	1.23145e-09	-0.0411508	0.992	0.994	2.78159e-05
D00	PP-A1A2	RRM1	4.03431e-06	-0.0411302	0.657	0.681	0.0911271
D00	PP-A1A2	DDX25	3.11084e-08	-0.0411037	0.365	0.406	0.000702676
D00	PP-A1A2	FHL2	2.75344e-05	-0.0410961	0.431	0.454	0.621947
D00	PP-A1A2	GRM4	2.25263e-08	-0.0410518	0.321	0.36	0.000508823
D00	PP-A1A2	MKI67	0.00917438	-0.0410427	0.708	0.711	1
D00	PP-A1A2	RPS18	5.44998e-38	-0.0410052	1	1	1.23104e-33
D00	PP-A1A2	GUSB	5.05843e-09	-0.0409762	0.374	0.416	0.00011426
D00	PP-A1A2	TCF3	2.67195e-05	-0.0408167	0.75	0.777	0.60354
D00	PP-A1A2	SPTBN1	2.49256e-05	-0.0407635	0.691	0.716	0.563019
D00	PP-A1A2	NUDC	9.31861e-09	-0.0407146	0.99	0.992	0.000210489
D00	PP-A1A2	KLHL42	9.80491e-10	-0.0406895	0.358	0.401	2.21473e-05
D00	PP-A1A2	SAR1A	2.02588e-06	-0.0406556	0.696	0.723	0.0457606
D00	PP-A1A2	C19orf25	6.14567e-06	-0.0406544	0.517	0.546	0.138818
D00	PP-A1A2	LPAR2	2.12194e-09	-0.0406236	0.371	0.418	4.79303e-05
D00	PP-A1A2	ACP1	3.02775e-07	-0.0406096	0.942	0.95	0.00683907
D00	PP-A1A2	CENPW	9.40001e-07	-0.040575	0.88	0.893	0.0212327
D00	PP-A1A2	RFXANK	3.89746e-08	-0.0405122	0.501	0.542	0.000880358
D00	PP-A1A2	PLEKHB2	6.50785e-08	-0.0404739	0.594	0.629	0.00146999
D00	PP-A1A2	SV2A	1.19015e-08	-0.0403336	0.461	0.5	0.000268831
D00	PP-A1A2	GSPT2	1.51686e-08	-0.0403333	0.432	0.476	0.000342627
D00	PP-A1A2	WDR73	1.20782e-10	-0.0403103	0.301	0.346	2.72822e-06
D00	PP-A1A2	ZNF398	3.74907e-14	-0.0402654	0.278	0.333	8.4684e-10
D00	PP-A1A2	ESCO2	1.16886e-09	-0.040141	0.328	0.37	2.64022e-05
D00	PP-A1A2	ELAVL2	1.42384e-11	-0.040118	0.243	0.287	3.21618e-07
D00	PP-A1A2	CMTM7	3.89326e-08	-0.040117	0.357	0.394	0.000879409
D00	PP-A1A2	SLC25A39	3.02699e-06	-0.0400359	0.93	0.942	0.0683736
D00	PP-A1A2	MRPS7	1.94178e-06	-0.0400019	0.929	0.934	0.0438609
D00	PP-A1A2	ACTR2	5.51005e-07	-0.0399791	0.707	0.732	0.0124461
D00	PP-A1A2	WTAP	6.37383e-06	-0.0398611	0.651	0.679	0.143972
D00	PP-A1A2	ZNF544	1.86877e-07	-0.0398446	0.424	0.459	0.00422118
D00	PP-A1A2	NTPCR	8.42613e-06	-0.0396571	0.786	0.81	0.190329
D00	PP-A1A2	NOL8	5.6749e-10	-0.0396476	0.35	0.395	1.28185e-05
D00	PP-A1A2	NUDCD3	1.27076e-09	-0.039577	0.281	0.321	2.87039e-05
D00	PP-A1A2	ACOT13	2.39508e-06	-0.0395756	0.749	0.772	0.0541001
D00	PP-A1A2	ZC3HAV1	1.44398e-08	-0.0395493	0.334	0.374	0.000326166
D00	PP-A1A2	TOMM40	1.46831e-06	-0.0395412	0.975	0.982	0.0331662
D00	PP-A1A2	THUMPD2	1.74562e-08	-0.0395244	0.354	0.395	0.000394302
D00	PP-A1A2	PSMB7	8.34789e-08	-0.0394698	0.968	0.97	0.00188562
D00	PP-A1A2	ARL16	1.21032e-05	-0.0394646	0.69	0.716	0.273388
D00	PP-A1A2	PAFAH1B2	1.08947e-05	-0.039452	0.705	0.725	0.246089
D00	PP-A1A2	SF3B1	1.84528e-06	-0.0394423	0.91	0.921	0.0416813
D00	PP-A1A2	WDR1	1.99608e-05	-0.0394181	0.879	0.89	0.450874
D00	PP-A1A2	FIP1L1	8.53487e-07	-0.0393838	0.61	0.648	0.0192786
D00	PP-A1A2	ATP5MF	4.50561e-08	-0.0393496	0.988	0.991	0.00101773
D00	PP-A1A2	EAPP	2.5315e-07	-0.039296	0.557	0.594	0.00571815
D00	PP-A1A2	TRNAU1AP	3.53083e-07	-0.0392858	0.514	0.545	0.00797544
D00	PP-A1A2	TEN1	2.22374e-11	-0.0392747	0.266	0.312	5.02298e-07
D00	PP-A1A2	STYXL1	3.56283e-11	-0.0391749	0.291	0.338	8.04773e-07
D00	PP-A1A2	MCM3AP	2.50925e-09	-0.0391688	0.382	0.427	5.66789e-05
D00	PP-A1A2	TCEAL5	4.82667e-11	-0.0391567	0.286	0.332	1.09025e-06
D00	PP-A1A2	HLA-DPB1	1.61859e-06	-0.0391405	0.546	0.575	0.0365606
D00	PP-A1A2	EPB41L2	0.000149507	-0.0391245	0.617	0.638	1
D00	PP-A1A2	NUDT1	4.21521e-06	-0.0391202	0.877	0.893	0.0952133
D00	PP-A1A2	AP2M1	4.24532e-07	-0.0391158	0.986	0.988	0.00958932
D00	PP-A1A2	CITED2	8.81617e-07	-0.0390102	0.444	0.48	0.019914
D00	PP-A1A2	DIDO1	1.77026e-07	-0.0389951	0.558	0.593	0.00399866
D00	PP-A1A2	CHEK1	1.83907e-05	-0.0389858	0.742	0.764	0.415409
D00	PP-A1A2	ARMCX2	6.19169e-05	-0.0389842	0.671	0.694	1
D00	PP-A1A2	DNAJC19	6.35401e-06	-0.0389445	0.935	0.947	0.143524
D00	PP-A1A2	CALR	4.65969e-08	-0.038943	0.999	0.999	0.00105253
D00	PP-A1A2	DNALI1	1.72734e-13	-0.0389375	0.215	0.261	3.90172e-09
D00	PP-A1A2	RBFOX3	7.51074e-09	-0.0389342	0.349	0.39	0.000169653
D00	PP-A1A2	MATK	2.03557e-09	-0.0388886	0.368	0.412	4.59795e-05
D00	PP-A1A2	ZNF620	4.66504e-12	-0.0388441	0.233	0.278	1.05374e-07
D00	PP-A1A2	SLC44A1	9.84842e-08	-0.0388428	0.555	0.597	0.00222456
D00	PP-A1A2	DPH7	1.80659e-09	-0.0388334	0.48	0.526	4.08073e-05
D00	PP-A1A2	PIGP	3.55625e-11	-0.0388313	0.241	0.286	8.03286e-07
D00	PP-A1A2	MAPRE2	1.07853e-07	-0.0388135	0.393	0.43	0.00243618
D00	PP-A1A2	PSMA7	5.23806e-13	-0.0387322	1	1	1.18317e-08
D00	PP-A1A2	COQ2	1.30158e-08	-0.038664	0.42	0.464	0.000294001
D00	PP-A1A2	TRNT1	1.66807e-09	-0.038653	0.351	0.396	3.76784e-05
D00	PP-A1A2	PSMB5	5.19221e-09	-0.038587	0.994	0.996	0.000117282
D00	PP-A1A2	SF3B3	9.50107e-06	-0.0385615	0.695	0.73	0.21461
D00	PP-A1A2	MRM3	6.51092e-09	-0.038542	0.358	0.401	0.000147069
D00	PP-A1A2	BRD2	3.43099e-05	-0.0384866	0.725	0.743	0.774992
D00	PP-A1A2	RPUSD3	3.08529e-06	-0.0384718	0.644	0.669	0.0696905
D00	PP-A1A2	MRPL35	8.47385e-08	-0.0383593	0.545	0.587	0.00191407
D00	PP-A1A2	RTN4	1.64943e-06	-0.0383589	0.988	0.991	0.0372572
D00	PP-A1A2	SNRPD1	1.97599e-10	-0.0383446	0.999	0.999	4.46337e-06
D00	PP-A1A2	XBP1	0.000114801	-0.0383246	0.823	0.833	1
D00	PP-A1A2	ACADM	2.52565e-08	-0.0383126	0.514	0.556	0.000570495
D00	PP-A1A2	SLC7A11	2.03468e-12	-0.0382828	0.255	0.304	4.59594e-08
D00	PP-A1A2	NDUFAF3	4.74132e-07	-0.0382676	0.451	0.492	0.0107097
D00	PP-A1A2	MTCH2	1.37177e-05	-0.0382312	0.898	0.91	0.309855
D00	PP-A1A2	MYL12A	7.89008e-07	-0.038132	0.979	0.981	0.0178221
D00	PP-A1A2	YWHAG	5.18373e-05	-0.0381301	0.788	0.806	1
D00	PP-A1A2	NUP35	5.02316e-08	-0.0381073	0.487	0.53	0.00113463
D00	PP-A1A2	CDCA7L	0.000102894	-0.0380974	0.773	0.789	1
D00	PP-A1A2	QTRT2	1.1619e-09	-0.0380328	0.345	0.39	2.6245e-05
D00	PP-A1A2	PPRC1	1.35441e-05	-0.0380118	0.533	0.56	0.305935
D00	PP-A1A2	DDX17	6.73083e-05	-0.0380017	0.909	0.915	1
D00	PP-A1A2	MTF2	9.54115e-06	-0.0378895	0.812	0.831	0.215515
D00	PP-A1A2	FXN	2.64375e-07	-0.0378512	0.513	0.555	0.00597171
D00	PP-A1A2	WASL	9.10196e-09	-0.0377946	0.418	0.462	0.000205595
D00	PP-A1A2	RABEPK	2.89121e-08	-0.037761	0.419	0.46	0.000653065
D00	PP-A1A2	KCTD14	4.00134e-09	-0.0376971	0.282	0.32	9.03823e-05
D00	PP-A1A2	TCF4	4.82792e-05	-0.037688	0.702	0.727	1
D00	PP-A1A2	UROD	6.69771e-07	-0.0376769	0.622	0.657	0.0151288
D00	PP-A1A2	CHMP3	2.26744e-11	-0.0376278	0.221	0.263	5.12169e-07
D00	PP-A1A2	CENPV	1.08559e-06	-0.0376026	0.981	0.985	0.0245214
D00	PP-A1A2	C1QBP	1.02097e-12	-0.0375845	1	1	2.30616e-08
D00	PP-A1A2	AMDHD2	2.23977e-11	-0.0375796	0.254	0.299	5.05919e-07
D00	PP-A1A2	RNF130	2.88258e-05	-0.0375051	0.65	0.671	0.651116
D00	PP-A1A2	ZBTB8OS	4.67815e-06	-0.037461	0.67	0.698	0.10567
D00	PP-A1A2	RNF4	1.21296e-06	-0.0373708	0.505	0.542	0.0273984
D00	PP-A1A2	RBM14	8.41335e-06	-0.0373423	0.46	0.49	0.190041
D00	PP-A1A2	AC090204.1	5.56162e-08	-0.0372977	0.35	0.389	0.00125626
D00	PP-A1A2	EXOSC1	4.68782e-05	-0.0372954	0.74	0.756	1
D00	PP-A1A2	MIS18BP1	0.000693967	-0.0372873	0.774	0.789	1
D00	PP-A1A2	TAF10	4.98119e-05	-0.0372464	0.827	0.841	1
D00	PP-A1A2	NME4	7.39484e-05	-0.0371992	0.96	0.966	1
D00	PP-A1A2	PPCDC	6.42343e-10	-0.0371974	0.266	0.309	1.45092e-05
D00	PP-A1A2	ARHGEF39	2.61132e-09	-0.0371584	0.255	0.293	5.89846e-05
D00	PP-A1A2	RHBDD2	3.2399e-10	-0.0371426	0.259	0.302	7.31829e-06
D00	PP-A1A2	PAK1IP1	6.42739e-06	-0.0371352	0.831	0.844	0.145182
D00	PP-A1A2	ALDH7A1	1.95098e-05	-0.0370375	0.822	0.841	0.440688
D00	PP-A1A2	OCIAD1	8.45529e-06	-0.037023	0.935	0.942	0.190988
D00	PP-A1A2	MRPL14	3.11866e-05	-0.0370139	0.958	0.962	0.704443
D00	PP-A1A2	PLGRKT	9.48297e-09	-0.0369571	0.414	0.456	0.000214201
D00	PP-A1A2	YTHDC2	1.64599e-08	-0.0369319	0.366	0.409	0.000371797
D00	PP-A1A2	ZNF561	1.97941e-11	-0.0368067	0.227	0.271	4.47108e-07
D00	PP-A1A2	ADGRL2	1.15832e-09	-0.0367715	0.325	0.371	2.61642e-05
D00	PP-A1A2	POMP	1.47109e-08	-0.036754	0.998	0.998	0.000332291
D00	PP-A1A2	ESYT1	3.04115e-07	-0.0366377	0.425	0.464	0.00686935
D00	PP-A1A2	AIMP1	6.0473e-06	-0.0366212	0.728	0.753	0.136596
D00	PP-A1A2	PABPN1	8.31995e-06	-0.0366149	0.893	0.907	0.187931
D00	PP-A1A2	CDCA3	0.000103715	-0.0364723	0.51	0.533	1
D00	PP-A1A2	GALNT7	9.42983e-07	-0.0364458	0.526	0.565	0.0213001
D00	PP-A1A2	RBM19	8.86476e-09	-0.0363939	0.305	0.345	0.000200237
D00	PP-A1A2	FERMT2	0.000128634	-0.036344	0.569	0.593	1
D00	PP-A1A2	RPL15	6.20483e-30	-0.036342	1	1	1.40155e-25
D00	PP-A1A2	BSG	3.93301e-08	-0.0363287	0.994	0.995	0.000888387
D00	PP-A1A2	CPNE2	2.49217e-12	-0.0362956	0.212	0.258	5.62932e-08
D00	PP-A1A2	ATP5PB	2.94829e-06	-0.0362677	0.945	0.951	0.066596
D00	PP-A1A2	GPT2	2.06197e-07	-0.036262	0.511	0.549	0.00465757
D00	PP-A1A2	FKBP8	1.16158e-05	-0.036243	0.921	0.934	0.262378
D00	PP-A1A2	FAM124A	1.76476e-05	-0.0362258	0.476	0.503	0.398624
D00	PP-A1A2	MVB12A	2.08992e-09	-0.0361982	0.378	0.426	4.72072e-05
D00	PP-A1A2	ASNA1	7.04339e-07	-0.0361975	0.764	0.792	0.0159096
D00	PP-A1A2	GEMIN4	6.63405e-09	-0.0361472	0.315	0.356	0.00014985
D00	PP-A1A2	CENPQ	6.98345e-09	-0.0361142	0.301	0.343	0.000157742
D00	PP-A1A2	PRDX1	8.27533e-17	-0.0361024	1	1	1.86923e-12
D00	PP-A1A2	RAB3B	5.2605e-05	-0.0360953	0.521	0.549	1
D00	PP-A1A2	XPNPEP3	1.2709e-13	-0.0359952	0.216	0.264	2.87071e-09
D00	PP-A1A2	FABP7	1.19723e-05	-0.0359885	0.277	0.303	0.270429
D00	PP-A1A2	CCDC59	1.71762e-05	-0.0359738	0.707	0.732	0.387977
D00	PP-A1A2	MRPL12	5.22615e-06	-0.0359588	0.958	0.962	0.118048
D00	PP-A1A2	MPV17	2.73478e-06	-0.0359126	0.577	0.609	0.0617733
D00	PP-A1A2	HSPD1	3.95654e-11	-0.0358966	1	1	8.93703e-07
D00	PP-A1A2	ENAH	0.000374035	-0.035834	0.896	0.912	1
D00	PP-A1A2	PHF12	1.5731e-08	-0.0357912	0.272	0.309	0.000355332
D00	PP-A1A2	DDX46	1.61884e-05	-0.0357787	0.964	0.972	0.365663
D00	PP-A1A2	UBP1	7.39273e-12	-0.0357772	0.222	0.267	1.66987e-07
D00	PP-A1A2	SORD	3.55151e-05	-0.0357666	0.717	0.743	0.802215
D00	PP-A1A2	VPS51	2.04753e-05	-0.0357178	0.634	0.658	0.462496
D00	PP-A1A2	PSMC2	0.000210108	-0.0357131	0.789	0.808	1
D00	PP-A1A2	HUWE1	5.99108e-05	-0.0356838	0.699	0.721	1
D00	PP-A1A2	DBNL	5.86585e-05	-0.0356469	0.448	0.472	1
D00	PP-A1A2	LINC00665	2.244e-05	-0.0356337	0.791	0.81	0.506875
D00	PP-A1A2	METTL1	4.43245e-08	-0.0356327	0.373	0.414	0.0010012
D00	PP-A1A2	SNW1	0.00120362	-0.0356304	0.754	0.76	1
D00	PP-A1A2	SERINC2	1.6582e-06	-0.035609	0.446	0.48	0.0374554
D00	PP-A1A2	BZW1	3.26552e-06	-0.0355498	0.967	0.975	0.0737615
D00	PP-A1A2	ZNF84	4.98863e-08	-0.0355278	0.292	0.328	0.00112683
D00	PP-A1A2	CTBP1	9.35993e-07	-0.035519	0.465	0.5	0.0211422
D00	PP-A1A2	DTL	1.93233e-06	-0.0354615	0.429	0.465	0.0436474
D00	PP-A1A2	NUP88	4.11973e-06	-0.0353883	0.527	0.56	0.0930565
D00	PP-A1A2	ZNF131	1.98197e-06	-0.0353762	0.443	0.481	0.0447686
D00	PP-A1A2	LRRC8D	4.89643e-09	-0.035373	0.289	0.329	0.0001106
D00	PP-A1A2	FNBP4	8.27048e-06	-0.0353436	0.538	0.574	0.186814
D00	PP-A1A2	SDR39U1	2.22162e-09	-0.0352921	0.326	0.37	5.0182e-05
D00	PP-A1A2	ERGIC3	0.000107337	-0.0351505	0.739	0.759	1
D00	PP-A1A2	FUZ	1.89479e-11	-0.0351404	0.256	0.302	4.27995e-07
D00	PP-A1A2	AFMID	7.99545e-08	-0.0351351	0.239	0.273	0.00180601
D00	PP-A1A2	FAM96A	6.79101e-06	-0.0351316	0.637	0.664	0.153395
D00	PP-A1A2	EXTL2	7.38682e-07	-0.0351005	0.498	0.538	0.0166854
D00	PP-A1A2	ARFRP1	3.19943e-07	-0.0350476	0.275	0.307	0.00722688
D00	PP-A1A2	UBL7	2.24473e-05	-0.0350307	0.505	0.534	0.507041
D00	PP-A1A2	PKIG	5.64286e-07	-0.0350072	0.386	0.424	0.0127461
D00	PP-A1A2	DERL2	2.75445e-06	-0.0349915	0.622	0.659	0.0622176
D00	PP-A1A2	TGIF2	1.08205e-07	-0.0349376	0.429	0.47	0.00244413
D00	PP-A1A2	PPP1R14A	1.87964e-07	-0.0349342	0.343	0.38	0.00424574
D00	PP-A1A2	TBC1D7	1.08705e-05	-0.034934	0.512	0.544	0.245544
D00	PP-A1A2	RHNO1	5.39469e-07	-0.0349295	0.473	0.513	0.0121855
D00	PP-A1A2	LRRC8B	4.72482e-11	-0.0349084	0.237	0.282	1.06724e-06
D00	PP-A1A2	HNRNPA0	0.000110164	-0.0349076	0.927	0.941	1
D00	PP-A1A2	C21orf58	2.92813e-08	-0.0349033	0.262	0.3	0.000661406
D00	PP-A1A2	GSTZ1	1.70158e-05	-0.0348729	0.549	0.577	0.384353
D00	PP-A1A2	RAB3GAP2	2.41925e-07	-0.0348632	0.398	0.437	0.00546461
D00	PP-A1A2	LRP6	6.76106e-06	-0.0348623	0.402	0.434	0.152719
D00	PP-A1A2	TPI1	1.56675e-14	-0.0348544	0.999	0.999	3.53898e-10
D00	PP-A1A2	LZTS2	2.00245e-07	-0.0348348	0.414	0.453	0.00452313
D00	PP-A1A2	ECH1	0.00015772	-0.0347407	0.818	0.833	1
D00	PP-A1A2	CCNB2	0.000235248	-0.034632	0.851	0.862	1
D00	PP-A1A2	FAM219B	4.53496e-11	-0.0346213	0.234	0.277	1.02436e-06
D00	PP-A1A2	H2AFY2	2.98081e-07	-0.0345693	0.237	0.269	0.00673304
D00	PP-A1A2	FGFR1OP	1.08143e-09	-0.034561	0.297	0.342	2.44273e-05
D00	PP-A1A2	HSD17B7	2.29705e-07	-0.0345511	0.36	0.396	0.00518858
D00	PP-A1A2	MTIF3	6.86002e-07	-0.0345221	0.536	0.574	0.0154954
D00	PP-A1A2	CHD6	2.49096e-06	-0.0345043	0.442	0.478	0.0562659
D00	PP-A1A2	RABL6	0.000124591	-0.0344937	0.863	0.877	1
D00	PP-A1A2	BZW2	5.00543e-05	-0.0344191	0.765	0.784	1
D00	PP-A1A2	RTCA	4.92185e-06	-0.0343996	0.515	0.55	0.111175
D00	PP-A1A2	CSTF2T	1.11089e-06	-0.0343874	0.37	0.405	0.0250929
D00	PP-A1A2	XPO6	3.33093e-05	-0.0343663	0.562	0.591	0.752391
D00	PP-A1A2	MTERF3	1.41393e-06	-0.0343312	0.374	0.409	0.0319379
D00	PP-A1A2	ZNF302	3.90882e-08	-0.034292	0.236	0.269	0.000882924
D00	PP-A1A2	CNOT9	1.17902e-05	-0.0342781	0.455	0.486	0.266317
D00	PP-A1A2	ALKBH4	5.74575e-08	-0.0342174	0.36	0.401	0.00129785
D00	PP-A1A2	AACS	1.20539e-07	-0.0341706	0.365	0.4	0.00272273
D00	PP-A1A2	MYO19	6.99644e-07	-0.0341648	0.473	0.513	0.0158036
D00	PP-A1A2	AIF1	4.79648e-07	-0.0341548	0.321	0.354	0.0108343
D00	PP-A1A2	SVBP	2.01354e-05	-0.0341366	0.589	0.62	0.454819
D00	PP-A1A2	UBIAD1	1.43282e-09	-0.0341354	0.307	0.351	3.23645e-05
D00	PP-A1A2	DCTN1	3.4852e-05	-0.0340218	0.534	0.56	0.787238
D00	PP-A1A2	CTNNBIP1	2.70568e-05	-0.0339592	0.646	0.673	0.611159
D00	PP-A1A2	CSNK2B	9.66124e-06	-0.0339511	0.886	0.895	0.218228
D00	PP-A1A2	MFHAS1	9.52062e-08	-0.0339206	0.423	0.467	0.00215052
D00	PP-A1A2	C18orf21	7.97253e-06	-0.0338742	0.505	0.542	0.180084
D00	PP-A1A2	NAV2	3.28341e-07	-0.0337879	0.3	0.335	0.00741657
D00	PP-A1A2	IMPACT	4.31743e-05	-0.0337269	0.474	0.503	0.975221
D00	PP-A1A2	CENPE	0.00775975	-0.0337244	0.577	0.59	1
D00	PP-A1A2	CCDC34	1.65224e-05	-0.0336155	0.674	0.708	0.373208
D00	PP-A1A2	SCNN1A	3.08418e-07	-0.0335514	0.462	0.5	0.00696655
D00	PP-A1A2	MPDU1	3.34113e-05	-0.0335197	0.594	0.621	0.754694
D00	PP-A1A2	NUFIP2	0.00153465	-0.0334753	0.655	0.672	1
D00	PP-A1A2	FAM57A	5.86015e-08	-0.0334287	0.287	0.322	0.00132369
D00	PP-A1A2	MPHOSPH8	1.15572e-05	-0.0334225	0.58	0.615	0.261054
D00	PP-A1A2	SRSF9	6.37896e-08	-0.0334023	0.996	0.998	0.00144088
D00	PP-A1A2	SIPA1L1	2.41225e-05	-0.0334018	0.441	0.472	0.544879
D00	PP-A1A2	RBM4B	1.60716e-10	-0.0333983	0.224	0.265	3.63025e-06
D00	PP-A1A2	TDP1	9.4767e-07	-0.0333809	0.399	0.439	0.021406
D00	PP-A1A2	DYNC1LI1	0.000132559	-0.0332373	0.778	0.798	1
D00	PP-A1A2	ATP6V0E1	0.000434266	-0.0332054	0.859	0.867	1
D00	PP-A1A2	NDUFAF6	7.33461e-07	-0.0331732	0.422	0.461	0.0165674
D00	PP-A1A2	ZNF770	7.93303e-05	-0.0331708	0.697	0.717	1
D00	PP-A1A2	RAB11FIP1	6.14815e-06	-0.033166	0.421	0.455	0.138874
D00	PP-A1A2	TEFM	2.81812e-10	-0.033134	0.254	0.297	6.36556e-06
D00	PP-A1A2	CNOT7	0.000241361	-0.0331295	0.839	0.854	1
D00	PP-A1A2	VRK2	1.71645e-09	-0.0331247	0.274	0.317	3.87712e-05
D00	PP-A1A2	SLC25A19	2.67741e-08	-0.0330549	0.281	0.319	0.000604772
D00	PP-A1A2	SPDL1	6.83592e-05	-0.0330525	0.487	0.518	1
D00	PP-A1A2	ZNF518A	4.36755e-08	-0.0330391	0.361	0.405	0.000986543
D00	PP-A1A2	OGA	9.54458e-06	-0.0330373	0.535	0.571	0.215593
D00	PP-A1A2	MRPL16	0.000179204	-0.0330349	0.806	0.821	1
D00	PP-A1A2	TMEM131L	1.86823e-10	-0.0330331	0.224	0.266	4.21995e-06
D00	PP-A1A2	GLCE	9.32841e-10	-0.032994	0.229	0.268	2.1071e-05
D00	PP-A1A2	ADAMTS8	1.4421e-07	-0.0329621	0.28	0.315	0.00325742
D00	PP-A1A2	SSRP1	0.000117223	-0.0329502	0.948	0.955	1
D00	PP-A1A2	ZNF714	4.07871e-06	-0.0329298	0.518	0.557	0.0921298
D00	PP-A1A2	GAPDH	2.32051e-20	-0.0329201	1	1	5.24157e-16
D00	PP-A1A2	TUBA1B	1.68403e-16	-0.0328829	1	1	3.8039e-12
D00	PP-A1A2	MRPS18A	1.33328e-05	-0.0328652	0.601	0.629	0.301162
D00	PP-A1A2	B4GALT2	8.91966e-05	-0.0328238	0.518	0.546	1
D00	PP-A1A2	GARS	7.68799e-05	-0.0327444	0.898	0.9	1
D00	PP-A1A2	TSPYL4	3.02185e-10	-0.0327047	0.221	0.261	6.82576e-06
D00	PP-A1A2	B3GNT7	6.96062e-08	-0.0326785	0.263	0.299	0.00157226
D00	PP-A1A2	NKAIN1	1.92763e-06	-0.0326754	0.433	0.469	0.0435414
D00	PP-A1A2	POLE	8.02548e-09	-0.0326363	0.274	0.314	0.00018128
D00	PP-A1A2	AURKB	0.0014103	-0.0326088	0.785	0.802	1
D00	PP-A1A2	ATP1A2	5.26833e-05	-0.0326013	0.403	0.43	1
D00	PP-A1A2	SCG5	5.26893e-06	-0.0325945	0.357	0.39	0.119015
D00	PP-A1A2	PMM2	2.53632e-10	-0.0325344	0.257	0.301	5.72904e-06
D00	PP-A1A2	KHSRP	0.000144407	-0.0324889	0.793	0.815	1
D00	PP-A1A2	YTHDF2	0.000194033	-0.0324739	0.902	0.917	1
D00	PP-A1A2	CHD8	1.34245e-05	-0.0324396	0.662	0.693	0.303233
D00	PP-A1A2	NDUFAF2	0.000652643	-0.0324362	0.76	0.775	1
D00	PP-A1A2	GLMN	2.70071e-06	-0.03235	0.472	0.509	0.0610037
D00	PP-A1A2	BCAT2	1.24012e-06	-0.0323103	0.332	0.368	0.0280118
D00	PP-A1A2	ZSCAN18	4.10151e-09	-0.0322768	0.279	0.322	9.2645e-05
D00	PP-A1A2	FGF2	0.00014963	-0.0322507	0.652	0.68	1
D00	PP-A1A2	KRTCAP2	3.01865e-05	-0.032244	0.619	0.651	0.681852
D00	PP-A1A2	PSMD14	0.000125144	-0.0322001	0.943	0.952	1
D00	PP-A1A2	AAK1	8.05146e-06	-0.0321336	0.366	0.398	0.181866
D00	PP-A1A2	WDR6	0.000163264	-0.0321258	0.538	0.561	1
D00	PP-A1A2	ADK	2.95242e-06	-0.0320968	0.461	0.493	0.0666892
D00	PP-A1A2	MED25	6.62576e-06	-0.032084	0.479	0.513	0.149663
D00	PP-A1A2	JADE1	0.00100252	-0.0319954	0.904	0.908	1
D00	PP-A1A2	NOL10	8.21473e-05	-0.0319381	0.536	0.565	1
D00	PP-A1A2	CDKN3	0.000124122	-0.031913	0.733	0.744	1
D00	PP-A1A2	C6orf62	0.00112072	-0.0318949	0.467	0.487	1
D00	PP-A1A2	GOLPH3L	7.76189e-07	-0.0318103	0.341	0.374	0.0175326
D00	PP-A1A2	TAMM41	1.95267e-08	-0.0317709	0.235	0.272	0.000441069
D00	PP-A1A2	PTBP1	0.000123599	-0.031761	0.936	0.942	1
D00	PP-A1A2	UBE2E1	7.98081e-05	-0.0316952	0.696	0.728	1
D00	PP-A1A2	NKIRAS2	4.89415e-06	-0.0316715	0.404	0.438	0.110549
D00	PP-A1A2	HM13	7.57582e-05	-0.0316711	0.723	0.749	1
D00	PP-A1A2	CCDC174	1.15281e-08	-0.0316411	0.292	0.333	0.000260396
D00	PP-A1A2	WDR33	6.30273e-05	-0.0316382	0.665	0.696	1
D00	PP-A1A2	KIF20A	4.87667e-06	-0.0315685	0.329	0.359	0.110154
D00	PP-A1A2	OTUD6B-AS1	1.44149e-05	-0.031555	0.398	0.431	0.325604
D00	PP-A1A2	ZMYND8	0.00060473	-0.0315231	0.808	0.829	1
D00	PP-A1A2	WDR36	2.97882e-06	-0.0315189	0.39	0.425	0.0672855
D00	PP-A1A2	LDOC1	2.08417e-06	-0.0314388	0.412	0.448	0.0470772
D00	PP-A1A2	MED28	0.000655148	-0.0313195	0.807	0.821	1
D00	PP-A1A2	SNN	1.1727e-06	-0.031312	0.373	0.408	0.026489
D00	PP-A1A2	SUMO3	0.00104011	-0.0312983	0.826	0.842	1
D00	PP-A1A2	MCM10	2.65706e-05	-0.031287	0.531	0.562	0.600177
D00	PP-A1A2	SERF2	3.25117e-09	-0.0312864	1	1	7.34374e-05
D00	PP-A1A2	ZNF667	2.8333e-09	-0.0312609	0.25	0.291	6.39986e-05
D00	PP-A1A2	EFTUD2	0.000267637	-0.0312479	0.617	0.648	1
D00	PP-A1A2	HSPBP1	5.40557e-06	-0.0312292	0.495	0.532	0.122101
D00	PP-A1A2	SPOP	6.09268e-07	-0.0312025	0.37	0.41	0.0137621
D00	PP-A1A2	SNRNP70	2.67027e-05	-0.0311843	0.958	0.965	0.60316
D00	PP-A1A2	RIC3	4.69671e-08	-0.0310807	0.331	0.374	0.00106089
D00	PP-A1A2	DMTF1	4.10157e-07	-0.0310806	0.301	0.336	0.00926462
D00	PP-A1A2	FANCD2	0.000109309	-0.031052	0.42	0.448	1
D00	PP-A1A2	RBFOX2	0.00105392	-0.0310337	0.624	0.646	1
D00	PP-A1A2	CENPO	3.17045e-08	-0.0310043	0.249	0.287	0.000716141
D00	PP-A1A2	TAX1BP1	0.00392108	-0.0309955	0.711	0.729	1
D00	PP-A1A2	RRP12	6.27132e-05	-0.030983	0.405	0.433	1
D00	PP-A1A2	HMG20A	2.01815e-06	-0.0308785	0.326	0.361	0.0455859
D00	PP-A1A2	RPL26L1	0.000542894	-0.0308543	0.817	0.843	1
D00	PP-A1A2	WDR77	0.00282107	-0.0307307	0.758	0.773	1
D00	PP-A1A2	TTF1	4.16042e-05	-0.0307061	0.549	0.579	0.939755
D00	PP-A1A2	RCC1	0.00026554	-0.0306935	0.665	0.686	1
D00	PP-A1A2	EXOC7	5.60392e-06	-0.0306838	0.357	0.39	0.126581
D00	PP-A1A2	COQ5	1.24744e-05	-0.030662	0.438	0.471	0.281771
D00	PP-A1A2	ADH5	1.52153e-05	-0.0306444	0.987	0.986	0.343682
D00	PP-A1A2	IMPA1	1.02107e-09	-0.0306308	0.228	0.268	2.3064e-05
D00	PP-A1A2	DUS1L	3.1324e-05	-0.0306208	0.676	0.705	0.707546
D00	PP-A1A2	POLR3H	1.47479e-05	-0.0305855	0.422	0.452	0.333125
D00	PP-A1A2	ZNF281	0.0011118	-0.030584	0.673	0.696	1
D00	PP-A1A2	PCM1	0.0088941	-0.0305504	0.67	0.68	1
D00	PP-A1A2	GLOD4	0.000183196	-0.0305299	0.73	0.752	1
D00	PP-A1A2	XRN2	6.89621e-05	-0.0305258	0.959	0.966	1
D00	PP-A1A2	NOC4L	3.43163e-05	-0.0304951	0.571	0.602	0.775137
D00	PP-A1A2	UNC5D	6.41446e-07	-0.030478	0.27	0.304	0.014489
D00	PP-A1A2	POU5F1	1.00854e-09	-0.03046	1	1	2.27809e-05
D00	PP-A1A2	PLPP5	0.000193676	-0.0303954	0.571	0.596	1
D00	PP-A1A2	SAMM50	0.00050697	-0.030379	0.762	0.773	1
D00	PP-A1A2	FZD3	0.000130021	-0.030356	0.476	0.505	1
D00	PP-A1A2	TES	1.84883e-09	-0.0303093	0.254	0.296	4.17613e-05
D00	PP-A1A2	ARF3	0.00106505	-0.0302996	0.75	0.77	1
D00	PP-A1A2	KMT5B	0.000159808	-0.030257	0.416	0.445	1
D00	PP-A1A2	TTI1	2.68062e-07	-0.0302049	0.33	0.367	0.00605499
D00	PP-A1A2	SNF8	0.00015946	-0.0301913	0.881	0.895	1
D00	PP-A1A2	SALL2	0.000242588	-0.0301888	0.714	0.74	1
D00	PP-A1A2	WDFY1	1.8286e-05	-0.0301704	0.418	0.449	0.413044
D00	PP-A1A2	ATXN7L1	7.4972e-10	-0.030157	0.269	0.313	1.69347e-05
D00	PP-A1A2	STT3A	4.34308e-05	-0.0301147	0.453	0.482	0.981015
D00	PP-A1A2	SMARCA5	0.00739583	-0.0301042	0.915	0.925	1
D00	PP-A1A2	NCAPH	6.17634e-06	-0.0301024	0.42	0.457	0.139511
D00	PP-A1A2	IER2	0.00089322	-0.0300675	0.929	0.933	1
D00	PP-A1A2	MAK16	7.75375e-06	-0.0300455	0.431	0.47	0.175142
D00	PP-A1A2	GPRC5B	0.00120234	-0.0300203	0.426	0.45	1
D00	PP-A1A2	OSBPL1A	3.73388e-05	-0.0300128	0.632	0.665	0.843409
D00	PP-A1A2	BRIX1	1.31587e-05	-0.0299553	0.866	0.881	0.297228
D00	PP-A1A2	RABGGTB	0.028059	-0.029935	0.577	0.588	1
D00	PP-A1A2	IMMP1L	0.0004034	-0.0299233	0.482	0.507	1
D00	PP-A1A2	NDUFA13	0.000156449	-0.0298887	0.708	0.734	1
D00	PP-A1A2	TRMT61B	4.5072e-06	-0.0298496	0.345	0.378	0.101809
D00	PP-A1A2	MDH1	5.34025e-05	-0.0298349	0.978	0.982	1
D00	PP-A1A2	MRPS9	0.000649638	-0.029749	0.853	0.862	1
D00	PP-A1A2	UBE2H	5.33341e-05	-0.0296896	0.525	0.559	1
D00	PP-A1A2	PSMD11	0.00042306	-0.0296871	0.942	0.951	1
D00	PP-A1A2	SDC1	5.16705e-05	-0.0296665	0.363	0.39	1
D00	PP-A1A2	ZNF787	0.0007571	-0.0296618	0.686	0.706	1
D00	PP-A1A2	CDC34	0.000268917	-0.0296492	0.796	0.819	1
D00	PP-A1A2	EIF4B	7.41948e-05	-0.0296044	0.949	0.958	1
D00	PP-A1A2	CNPY3	0.000665438	-0.0295964	0.63	0.653	1
D00	PP-A1A2	TIMM10B	0.000265776	-0.0295951	0.471	0.5	1
D00	PP-A1A2	ARMC10	0.000621226	-0.0295431	0.637	0.656	1
D00	PP-A1A2	MRPL45	0.00099163	-0.0295002	0.627	0.648	1
D00	PP-A1A2	ZNF3	5.01797e-06	-0.0294865	0.362	0.393	0.113346
D00	PP-A1A2	RBM26	0.00120204	-0.0294314	0.63	0.655	1
D00	PP-A1A2	NASP	0.000325709	-0.0294283	0.999	0.999	1
D00	PP-A1A2	OXSR1	4.75031e-05	-0.0294266	0.279	0.305	1
D00	PP-A1A2	FGD5-AS1	1.7549e-05	-0.0293905	0.459	0.488	0.396397
D00	PP-A1A2	RPL7L1	0.000243475	-0.0293848	0.886	0.902	1
D00	PP-A1A2	TFG	0.000528905	-0.0293688	0.776	0.795	1
D00	PP-A1A2	PLXNB1	9.94475e-07	-0.0293664	0.295	0.329	0.0224632
D00	PP-A1A2	FRAT2	0.00122618	-0.029362	0.65	0.672	1
D00	PP-A1A2	BCR	8.22445e-06	-0.0293266	0.455	0.488	0.185774
D00	PP-A1A2	RPAP1	3.1127e-08	-0.0292425	0.309	0.35	0.000703098
D00	PP-A1A2	MCM2	0.000502119	-0.0292023	0.589	0.617	1
D00	PP-A1A2	ZDHHC16	0.00024788	-0.0291491	0.493	0.518	1
D00	PP-A1A2	CHD1L	0.000907071	-0.0291347	0.448	0.47	1
D00	PP-A1A2	SUZ12	1.00832e-05	-0.0290962	0.529	0.566	0.227759
D00	PP-A1A2	NUP37	0.000332837	-0.029095	0.725	0.747	1
D00	PP-A1A2	MAX	4.35241e-08	-0.0290476	0.341	0.382	0.000983122
D00	PP-A1A2	IK	0.00280739	-0.0290324	0.751	0.763	1
D00	PP-A1A2	NXF1	1.08106e-08	-0.0289798	0.214	0.25	0.000244191
D00	PP-A1A2	MUM1	0.000252613	-0.0289745	0.421	0.448	1
D00	PP-A1A2	HAUS1	0.000479828	-0.028915	0.823	0.844	1
D00	PP-A1A2	RITA1	4.66375e-05	-0.0288822	0.443	0.471	1
D00	PP-A1A2	ATP6V1G1	0.000348125	-0.0288512	0.979	0.978	1
D00	PP-A1A2	MEPCE	1.41632e-06	-0.0288491	0.353	0.391	0.0319918
D00	PP-A1A2	GSTA4	2.1698e-08	-0.0287986	0.215	0.25	0.000490114
D00	PP-A1A2	ANAPC13	5.68907e-07	-0.0287908	0.435	0.48	0.0128505
D00	PP-A1A2	TTC9	2.54995e-05	-0.0287896	0.37	0.399	0.575982
D00	PP-A1A2	ZNF91	7.28429e-08	-0.0287819	0.224	0.258	0.00164538
D00	PP-A1A2	MND1	0.000110272	-0.02877	0.667	0.693	1
D00	PP-A1A2	MCFD2	0.000598543	-0.0287523	0.612	0.641	1
D00	PP-A1A2	ZFYVE21	0.000363083	-0.0287367	0.561	0.585	1
D00	PP-A1A2	CEP131	1.51039e-09	-0.0286394	0.221	0.261	3.41167e-05
D00	PP-A1A2	RSBN1L	2.17821e-06	-0.0286274	0.464	0.506	0.0492014
D00	PP-A1A2	ACBD6	0.000991504	-0.0286182	0.787	0.804	1
D00	PP-A1A2	NISCH	1.29972e-07	-0.0286073	0.295	0.332	0.0029358
D00	PP-A1A2	ZMYM3	5.5554e-06	-0.0285611	0.39	0.424	0.125485
D00	PP-A1A2	BARD1	1.39135e-05	-0.0285489	0.463	0.499	0.314279
D00	PP-A1A2	ERP29	0.00189265	-0.0285439	0.969	0.97	1
D00	PP-A1A2	RPS14	5.54543e-16	-0.0285395	1	1	1.2526e-11
D00	PP-A1A2	GDI1	0.000219157	-0.0285341	0.373	0.401	1
D00	PP-A1A2	TBL1X	2.5405e-06	-0.0285315	0.309	0.342	0.0573848
D00	PP-A1A2	RNF20	0.00011797	-0.0284688	0.517	0.544	1
D00	PP-A1A2	FEM1A	3.16012e-09	-0.0284664	0.235	0.275	7.13808e-05
D00	PP-A1A2	FBRSL1	8.72181e-06	-0.0284512	0.564	0.598	0.197008
D00	PP-A1A2	SPNS1	1.62691e-05	-0.0284085	0.549	0.583	0.367486
D00	PP-A1A2	RMI1	2.40098e-06	-0.0283913	0.319	0.353	0.0542334
D00	PP-A1A2	ACLY	0.000573801	-0.0283496	0.806	0.825	1
D00	PP-A1A2	CFAP298	0.00105826	-0.0283467	0.802	0.816	1
D00	PP-A1A2	SLC7A6OS	2.16102e-06	-0.028334	0.312	0.347	0.0488132
D00	PP-A1A2	CCT3	5.70215e-07	-0.0283312	0.998	0.999	0.01288
D00	PP-A1A2	NTHL1	0.00254007	-0.0283182	0.861	0.865	1
D00	PP-A1A2	HNRNPL	0.00253218	-0.0282682	0.743	0.766	1
D00	PP-A1A2	MESD	0.00224366	-0.0282381	0.857	0.865	1
D00	PP-A1A2	BANF1	7.0332e-05	-0.0281945	0.984	0.986	1
D00	PP-A1A2	MRPL57	0.00124838	-0.0281876	0.922	0.938	1
D00	PP-A1A2	ZNF576	7.04002e-06	-0.0281669	0.332	0.366	0.15902
D00	PP-A1A2	RAD1	0.000175146	-0.0281607	0.534	0.563	1
D00	PP-A1A2	POP4	3.29031e-06	-0.0281349	0.363	0.4	0.0743215
D00	PP-A1A2	LINC00662	5.61921e-05	-0.028113	0.299	0.327	1
D00	PP-A1A2	MFAP1	0.00438546	-0.028072	0.646	0.66	1
D00	PP-A1A2	JTB	0.00133216	-0.0279897	0.905	0.915	1
D00	PP-A1A2	AFG3L2	0.00137541	-0.0279443	0.689	0.708	1
D00	PP-A1A2	LDB1	5.95851e-08	-0.0279413	0.276	0.315	0.00134591
D00	PP-A1A2	MTMR9	0.00020505	-0.0279306	0.384	0.411	1
D00	PP-A1A2	C19orf48	0.00119305	-0.0279303	0.81	0.833	1
D00	PP-A1A2	CXCL12	7.89973e-05	-0.0278656	0.343	0.371	1
D00	PP-A1A2	TIMM23	0.0033043	-0.0278492	0.593	0.614	1
D00	PP-A1A2	TFCP2	1.0999e-05	-0.027848	0.362	0.396	0.248445
D00	PP-A1A2	KIF2A	0.00246832	-0.0278045	0.641	0.664	1
D00	PP-A1A2	CEP68	2.91515e-08	-0.0277538	0.23	0.268	0.000658473
D00	PP-A1A2	OSER1	8.45333e-05	-0.027742	0.513	0.547	1
D00	PP-A1A2	POLR1A	9.3725e-07	-0.0277332	0.256	0.29	0.0211706
D00	PP-A1A2	IFT22	4.18809e-05	-0.0277313	0.445	0.478	0.946007
D00	PP-A1A2	THOC5	6.17972e-06	-0.0277044	0.38	0.416	0.139588
D00	PP-A1A2	ZNF431	0.000194186	-0.0277003	0.398	0.426	1
D00	PP-A1A2	SEMA3A	2.29909e-05	-0.0276778	0.37	0.402	0.519319
D00	PP-A1A2	FRG1	0.00065521	-0.0276542	0.55	0.574	1
D00	PP-A1A2	C6orf132	0.000185734	-0.0276176	0.498	0.528	1
D00	PP-A1A2	GPX3	7.78652e-06	-0.0275449	0.341	0.375	0.175882
D00	PP-A1A2	LSM12	0.00151107	-0.0274841	0.698	0.725	1
D00	PP-A1A2	PTTG1IP	0.00169126	-0.0274814	0.545	0.564	1
D00	PP-A1A2	DLGAP5	0.0101614	-0.0274587	0.756	0.767	1
D00	PP-A1A2	CTR9	9.0705e-05	-0.0274347	0.492	0.525	1
D00	PP-A1A2	HSPB1	0.00283352	-0.0274334	0.736	0.752	1
D00	PP-A1A2	IL17RD	3.37368e-06	-0.027423	0.371	0.408	0.0762047
D00	PP-A1A2	WDR34	0.000390546	-0.0274218	0.567	0.592	1
D00	PP-A1A2	SEPT2	0.0026404	-0.0274183	0.909	0.922	1
D00	PP-A1A2	COMMD6	0.00182071	-0.027392	0.927	0.929	1
D00	PP-A1A2	NDUFS8	0.000595319	-0.0273301	0.948	0.949	1
D00	PP-A1A2	PCOLCE2	1.52198e-07	-0.027269	0.232	0.267	0.00343785
D00	PP-A1A2	BAIAP2L1	3.61819e-08	-0.0272569	0.259	0.298	0.000817276
D00	PP-A1A2	TOMM22	0.000501758	-0.0272414	0.948	0.955	1
D00	PP-A1A2	KIF20B	0.000488445	-0.0272315	0.809	0.826	1
D00	PP-A1A2	UCK1	4.91734e-05	-0.0272104	0.408	0.438	1
D00	PP-A1A2	MLH1	3.22311e-05	-0.0272042	0.39	0.423	0.728037
D00	PP-A1A2	USP1	0.00746511	-0.0271672	0.662	0.677	1
D00	PP-A1A2	BECN1	7.51007e-05	-0.0271528	0.317	0.344	1
D00	PP-A1A2	WDR83OS	0.000290895	-0.0271495	0.891	0.906	1
D00	PP-A1A2	SFRP2	5.92275e-05	-0.0271248	0.999	0.998	1
D00	PP-A1A2	TMEM33	0.00722255	-0.0271025	0.564	0.581	1
D00	PP-A1A2	STMP1	0.00236298	-0.0271007	0.804	0.823	1
D00	PP-A1A2	DNAJA2	0.000461754	-0.0270856	0.831	0.843	1
D00	PP-A1A2	MAGI1	8.84676e-05	-0.0270852	0.474	0.505	1
D00	PP-A1A2	RAB17	0.0155941	-0.0270804	0.805	0.822	1
D00	PP-A1A2	MAP1S	0.000160409	-0.0270582	0.502	0.534	1
D00	PP-A1A2	MTCH1	0.000795413	-0.0269719	0.947	0.953	1
D00	PP-A1A2	ASF1A	0.00277877	-0.0269463	0.632	0.651	1
D00	PP-A1A2	TAF12	0.000401818	-0.0269186	0.595	0.624	1
D00	PP-A1A2	EIF4E2	0.00147749	-0.0268751	0.863	0.881	1
D00	PP-A1A2	DNAJC4	1.84148e-06	-0.0268502	0.32	0.357	0.0415954
D00	PP-A1A2	GPN1	0.00846097	-0.0268099	0.481	0.5	1
D00	PP-A1A2	CDK5RAP2	0.00014358	-0.0267463	0.367	0.393	1
D00	PP-A1A2	ST6GAL1	0.0001271	-0.0267365	0.407	0.436	1
D00	PP-A1A2	NABP2	0.000739826	-0.0266864	0.582	0.606	1
D00	PP-A1A2	PHAX	0.00227791	-0.0266193	0.78	0.798	1
D00	PP-A1A2	ISG20L2	0.000150474	-0.0266149	0.593	0.622	1
D00	PP-A1A2	SMARCE1	1.87697e-05	-0.0266114	0.304	0.336	0.423969
D00	PP-A1A2	CEBPZOS	0.000151111	-0.0265264	0.626	0.658	1
D00	PP-A1A2	TMEM39B	9.61212e-06	-0.0265217	0.316	0.348	0.217119
D00	PP-A1A2	MCU	2.3177e-06	-0.0264958	0.29	0.324	0.0523522
D00	PP-A1A2	RNASEH1	0.0020359	-0.0264187	0.746	0.764	1
D00	PP-A1A2	AVEN	0.000136648	-0.0264167	0.457	0.49	1
D00	PP-A1A2	RNF114	0.00064398	-0.0264064	0.747	0.77	1
D00	PP-A1A2	SLC39A3	0.00200495	-0.0263696	0.51	0.531	1
D00	PP-A1A2	DYNLL2	0.00118952	-0.0263545	0.547	0.571	1
D00	PP-A1A2	SPARC	0.0182138	-0.0263184	0.763	0.775	1
D00	PP-A1A2	CNOT4	5.99017e-06	-0.0263046	0.307	0.34	0.135306
D00	PP-A1A2	GULP1	0.00215467	-0.0263027	0.655	0.684	1
D00	PP-A1A2	PDCD2L	0.000230879	-0.0262939	0.488	0.516	1
D00	PP-A1A2	TAF1D	0.0241262	-0.0262922	0.797	0.809	1
D00	PP-A1A2	DSE	0.000261596	-0.0262848	0.362	0.39	1
D00	PP-A1A2	DNAJC8	0.000984362	-0.0262837	0.957	0.961	1
D00	PP-A1A2	STMN3	0.000274881	-0.0262539	0.457	0.485	1
D00	PP-A1A2	WDR75	0.000118839	-0.0262447	0.57	0.595	1
D00	PP-A1A2	CCT6A	0.000620025	-0.0262284	0.996	0.998	1
D00	PP-A1A2	TRMT2A	1.17687e-05	-0.0262267	0.32	0.354	0.265831
D00	PP-A1A2	SUPT5H	0.00391902	-0.0262237	0.593	0.614	1
D00	PP-A1A2	RSU1	0.000991503	-0.0261959	0.416	0.439	1
D00	PP-A1A2	FAF2	0.00425774	-0.0261838	0.547	0.565	1
D00	PP-A1A2	ATXN2	0.000209202	-0.0261612	0.552	0.579	1
D00	PP-A1A2	AK2	0.00118676	-0.0261497	0.707	0.726	1
D00	PP-A1A2	RPP30	0.00161031	-0.026142	0.843	0.854	1
D00	PP-A1A2	RMND1	7.30861e-05	-0.0261119	0.33	0.36	1
D00	PP-A1A2	SEPT9	0.0270945	-0.0261086	0.814	0.829	1
D00	PP-A1A2	VRK3	2.95865e-06	-0.0260938	0.263	0.296	0.0668301
D00	PP-A1A2	PDZD11	0.00332756	-0.0260696	0.489	0.511	1
D00	PP-A1A2	RPRD2	4.39822e-06	-0.0260379	0.305	0.337	0.0993469
D00	PP-A1A2	CDC25A	0.000101204	-0.026033	0.474	0.506	1
D00	PP-A1A2	FRMD4A	7.4848e-06	-0.0259279	0.275	0.309	0.169067
D00	PP-A1A2	ZMIZ2	4.52281e-05	-0.0259098	0.323	0.351	1
D00	PP-A1A2	CA11	0.000442948	-0.025901	0.391	0.416	1
D00	PP-A1A2	S100A6	6.35317e-05	-0.0258958	0.303	0.332	1
D00	PP-A1A2	MED16	0.000373468	-0.0258891	0.472	0.5	1
D00	PP-A1A2	PAPOLA	0.00198922	-0.0258725	0.881	0.899	1
D00	PP-A1A2	SCD	0.000197597	-0.0258604	0.925	0.94	1
D00	PP-A1A2	PRMT7	2.68748e-06	-0.0258462	0.302	0.338	0.0607047
D00	PP-A1A2	WDR5	0.000733143	-0.025815	0.598	0.627	1
D00	PP-A1A2	CHMP6	7.07869e-06	-0.0257795	0.268	0.3	0.159893
D00	PP-A1A2	SATB1	1.36859e-07	-0.0257194	0.248	0.284	0.00309138
D00	PP-A1A2	CCDC43	0.00174148	-0.025708	0.506	0.527	1
D00	PP-A1A2	RRP1	0.0024395	-0.0256922	0.756	0.778	1
D00	PP-A1A2	IQGAP2	0.00567215	-0.02568	0.661	0.676	1
D00	PP-A1A2	RPS7	5.52462e-14	-0.0256777	1	1	1.2479e-09
D00	PP-A1A2	UBE2R2	0.00215198	-0.0256347	0.792	0.813	1
D00	PP-A1A2	PEX26	3.10136e-05	-0.0256228	0.284	0.312	0.700536
D00	PP-A1A2	LARGE1	4.83875e-06	-0.0255926	0.272	0.302	0.109298
D00	PP-A1A2	KRT19	0.00204914	-0.0255532	0.835	0.859	1
D00	PP-A1A2	RIPOR2	2.9816e-06	-0.0255271	0.265	0.297	0.0673484
D00	PP-A1A2	TMEM138	1.75182e-05	-0.0255011	0.362	0.396	0.395702
D00	PP-A1A2	TP53BP1	6.30997e-06	-0.0255005	0.372	0.408	0.142529
D00	PP-A1A2	INAVA	6.10674e-05	-0.0254165	0.317	0.345	1
D00	PP-A1A2	AKR7A2	0.000284897	-0.0254109	0.609	0.635	1
D00	PP-A1A2	XRCC2	9.77475e-05	-0.0253993	0.346	0.374	1
D00	PP-A1A2	TMEM98	0.0086663	-0.0253552	0.665	0.679	1
D00	PP-A1A2	LGALS3BP	5.8939e-06	-0.025352	0.283	0.314	0.133132
D00	PP-A1A2	NDUFA11	0.00391871	-0.0253515	0.83	0.841	1
D00	PP-A1A2	TTC39C	0.0164113	-0.0253486	0.539	0.56	1
D00	PP-A1A2	PIGW	1.1962e-05	-0.0253475	0.238	0.266	0.270199
D00	PP-A1A2	MVD	0.000215833	-0.0253448	0.598	0.632	1
D00	PP-A1A2	ALDH3A2	2.84166e-05	-0.0253225	0.32	0.352	0.641874
D00	PP-A1A2	INCENP	0.00606927	-0.0253176	0.273	0.29	1
D00	PP-A1A2	MRPL27	0.0123031	-0.0252987	0.872	0.88	1
D00	PP-A1A2	DCTN5	9.33568e-05	-0.02528	0.354	0.385	1
D00	PP-A1A2	MARCH2	8.87926e-07	-0.0252479	0.226	0.259	0.0200565
D00	PP-A1A2	ZNF680	5.23771e-06	-0.0252445	0.239	0.268	0.118309
D00	PP-A1A2	SLC7A3	0.000727891	-0.0252321	0.731	0.752	1
D00	PP-A1A2	UBE2I	0.000128321	-0.0252052	0.991	0.992	1
D00	PP-A1A2	GPI	0.00118804	-0.0251921	0.848	0.864	1
D00	PP-A1A2	MFAP2	0.0110927	-0.0251754	0.759	0.77	1
D00	PP-A1A2	RACK1	1.93612e-10	-0.0251711	1	1	4.37331e-06
D00	PP-A1A2	IRF2BP2	0.00040259	-0.0251349	0.314	0.338	1
D00	PP-A1A2	ARHGAP1	3.5603e-06	-0.025118	0.266	0.299	0.08042
D00	PP-A1A2	NUMA1	3.33983e-05	-0.0251157	0.366	0.396	0.7544
D00	PP-A1A2	FUNDC2	0.00902687	-0.0250585	0.641	0.657	1
D00	PP-A1A2	CHTOP	0.00615139	-0.0250574	0.766	0.783	1
D00	PP-A1A2	USP4	1.76098e-06	-0.0250546	0.226	0.257	0.0397771
D00	PP-A1A2	PFDN6	0.00503063	-0.0250437	0.801	0.815	1
D00	PP-A1A2	WDR61	0.000972397	-0.0250281	0.624	0.645	1
D00	PP-A1A2	FAM192A	0.000628212	-0.0250084	0.585	0.612	1
D00	PP-A1A2	CSNK1A1	0.00817404	-0.0249906	0.884	0.883	1
D00	PP-A1A2	CABIN1	0.000111939	-0.0249819	0.335	0.362	1
D00	PP-A1A2	ZNF260	1.26297e-05	-0.0249081	0.239	0.267	0.28528
D00	PP-A1A2	PIP4K2A	4.21301e-05	-0.0248374	0.266	0.293	0.951635
D00	PP-A1A2	CWF19L2	0.000265059	-0.0248269	0.374	0.402	1
D00	PP-A1A2	SCFD1	0.00303513	-0.0248253	0.569	0.593	1
D00	PP-A1A2	CUL3	0.00359214	-0.024801	0.651	0.675	1
D00	PP-A1A2	THY1	0.0025146	-0.0247569	0.983	0.984	1
D00	PP-A1A2	AKAP8	0.00092669	-0.0246207	0.425	0.446	1
D00	PP-A1A2	DAP3	0.0102883	-0.0245992	0.582	0.595	1
D00	PP-A1A2	ACTN4	0.00409905	-0.0244748	0.805	0.828	1
D00	PP-A1A2	LRR1	0.00151631	-0.0244554	0.628	0.657	1
D00	PP-A1A2	EMC9	0.00155167	-0.0244324	0.618	0.641	1
D00	PP-A1A2	ERBB3	3.49264e-05	-0.0244108	0.414	0.449	0.788916
D00	PP-A1A2	CD2BP2	8.52079e-05	-0.024392	0.464	0.5	1
D00	PP-A1A2	XPO1	0.0113745	-0.0243727	0.843	0.866	1
D00	PP-A1A2	RBM12	0.00025945	-0.0243301	0.442	0.472	1
D00	PP-A1A2	SCO1	0.00218647	-0.0242696	0.761	0.78	1
D00	PP-A1A2	MRM2	0.00660853	-0.0242378	0.621	0.645	1
D00	PP-A1A2	CDK12	0.0107948	-0.0242227	0.563	0.583	1
D00	PP-A1A2	CHCHD7	0.012463	-0.0241988	0.613	0.63	1
D00	PP-A1A2	MRPS31	0.00342526	-0.0241933	0.617	0.635	1
D00	PP-A1A2	TBC1D15	1.32792e-05	-0.0241378	0.361	0.395	0.299951
D00	PP-A1A2	SEZ6L2	0.000334399	-0.0241142	0.451	0.479	1
D00	PP-A1A2	HSPH1	0.00301514	-0.0240579	0.822	0.837	1
D00	PP-A1A2	GSR	0.000229934	-0.0240215	0.328	0.356	1
D00	PP-A1A2	DNTTIP2	0.00485456	-0.0240108	0.799	0.808	1
D00	PP-A1A2	GTF3C2	0.000143134	-0.0239888	0.542	0.573	1
D00	PP-A1A2	KIF23	0.219115	-0.0238567	0.553	0.556	1
D00	PP-A1A2	RPP40	0.00070752	-0.0238447	0.462	0.486	1
D00	PP-A1A2	NUDT16	0.000559679	-0.0238426	0.378	0.403	1
D00	PP-A1A2	SLC43A3	2.26101e-06	-0.0238367	0.25	0.282	0.0510718
D00	PP-A1A2	XPO5	0.0111719	-0.0238026	0.484	0.501	1
D00	PP-A1A2	SETD4	0.000135226	-0.0237946	0.289	0.316	1
D00	PP-A1A2	RAB1B	0.000883513	-0.0237233	0.485	0.508	1
D00	PP-A1A2	FKBP1A	0.00355122	-0.0237219	0.956	0.962	1
D00	PP-A1A2	DRG1	0.00121594	-0.023614	0.683	0.701	1
D00	PP-A1A2	GTF3C5	0.00183915	-0.0236088	0.524	0.546	1
D00	PP-A1A2	PIAS4	3.45026e-05	-0.0235431	0.334	0.365	0.779345
D00	PP-A1A2	SRPRB	0.000387725	-0.0235282	0.535	0.566	1
D00	PP-A1A2	COX17	0.00631813	-0.0234968	0.817	0.827	1
D00	PP-A1A2	FBXW11	0.000419536	-0.0234743	0.428	0.455	1
D00	PP-A1A2	KCTD10	5.09846e-05	-0.0234669	0.24	0.267	1
D00	PP-A1A2	PEG10	0.0148759	-0.0234466	0.609	0.631	1
D00	PP-A1A2	TMEM80	1.00517e-05	-0.0234158	0.251	0.282	0.227047
D00	PP-A1A2	SLC25A13	0.0143475	-0.0233985	0.626	0.646	1
D00	PP-A1A2	GOLGA3	2.46668e-06	-0.0233231	0.227	0.258	0.0557173
D00	PP-A1A2	PSME3	0.00790006	-0.0233144	0.797	0.804	1
D00	PP-A1A2	MED29	4.82641e-05	-0.0232873	0.362	0.394	1
D00	PP-A1A2	MAP2K2	0.00815908	-0.023283	0.942	0.947	1
D00	PP-A1A2	PPP2CA	0.0140889	-0.023254	0.855	0.87	1
D00	PP-A1A2	NUPL2	0.000488896	-0.0232294	0.455	0.486	1
D00	PP-A1A2	ZNF48	0.00924522	-0.0232166	0.491	0.511	1
D00	PP-A1A2	MLST8	0.0046356	-0.0231929	0.567	0.588	1
D00	PP-A1A2	LIMK2	0.000102992	-0.0231762	0.296	0.325	1
D00	PP-A1A2	DHX30	0.00318334	-0.0231738	0.609	0.629	1
D00	PP-A1A2	GPX4	0.00154184	-0.0231572	0.994	0.995	1
D00	PP-A1A2	PAF1	0.000305402	-0.0231273	0.324	0.35	1
D00	PP-A1A2	ARL6IP1	0.00460351	-0.0230941	0.738	0.753	1
D00	PP-A1A2	PPP1R11	0.000979522	-0.0230126	0.443	0.47	1
D00	PP-A1A2	CCNF	0.000409557	-0.0229691	0.332	0.359	1
D00	PP-A1A2	ZCCHC9	0.00442964	-0.0229233	0.544	0.567	1
D00	PP-A1A2	PDE12	1.37807e-05	-0.0229168	0.222	0.25	0.311279
D00	PP-A1A2	MRPS27	0.00155525	-0.0228944	0.62	0.64	1
D00	PP-A1A2	ARHGAP17	0.000104119	-0.0228723	0.282	0.308	1
D00	PP-A1A2	EWSR1	0.00379994	-0.0228545	0.89	0.899	1
D00	PP-A1A2	RBM47	0.00447614	-0.0228503	0.58	0.597	1
D00	PP-A1A2	EXOSC10	0.00071176	-0.0228285	0.466	0.488	1
D00	PP-A1A2	CIP2A	0.00129016	-0.0227781	0.417	0.444	1
D00	PP-A1A2	FUOM	0.00206768	-0.0227071	0.523	0.55	1
D00	PP-A1A2	POLR2C	0.00354564	-0.0226982	0.741	0.751	1
D00	PP-A1A2	LIMA1	0.00728995	-0.0226746	0.445	0.463	1
D00	PP-A1A2	HDHD5	0.00728713	-0.0226703	0.619	0.64	1
D00	PP-A1A2	ZNF397	0.00101105	-0.0226616	0.38	0.408	1
D00	PP-A1A2	CENPK	0.0106107	-0.0226372	0.705	0.722	1
D00	PP-A1A2	DYRK2	4.61005e-05	-0.0226197	0.293	0.323	1
D00	PP-A1A2	SNRPD3	0.000550625	-0.0226025	0.995	0.995	1
D00	PP-A1A2	ARPC1B	0.00614537	-0.0225954	0.425	0.441	1
D00	PP-A1A2	OXA1L	0.0131478	-0.0225847	0.71	0.723	1
D00	PP-A1A2	GNL3L	8.67378e-05	-0.0225674	0.233	0.258	1
D00	PP-A1A2	C1orf112	8.58948e-06	-0.022523	0.265	0.297	0.194019
D00	PP-A1A2	PAIP2B	0.000172653	-0.0224998	0.329	0.359	1
D00	PP-A1A2	TRIM33	0.00708096	-0.0224962	0.487	0.507	1
D00	PP-A1A2	LRRC8A	0.00323638	-0.0224679	0.56	0.586	1
D00	PP-A1A2	MAML1	1.18406e-05	-0.0224591	0.285	0.318	0.267455
D00	PP-A1A2	YDJC	0.00830994	-0.0224571	0.552	0.573	1
D00	PP-A1A2	KIAA1551	0.00215374	-0.0224469	0.506	0.532	1
D00	PP-A1A2	DDX21	0.00249985	-0.0224118	0.985	0.987	1
D00	PP-A1A2	CDC5L	0.00710502	-0.0222716	0.711	0.729	1
D00	PP-A1A2	NCOR1	0.00711754	-0.0222328	0.739	0.756	1
D00	PP-A1A2	DCBLD2	0.00106179	-0.0222256	0.395	0.419	1
D00	PP-A1A2	NOP14	0.00465163	-0.0221727	0.481	0.504	1
D00	PP-A1A2	PTPMT1	0.000282413	-0.0221607	0.336	0.364	1
D00	PP-A1A2	XRCC6	0.000689007	-0.0221584	0.996	0.995	1
D00	PP-A1A2	XRCC1	6.19069e-05	-0.0221506	0.301	0.329	1
D00	PP-A1A2	DDB1	0.00404823	-0.0221297	0.742	0.762	1
D00	PP-A1A2	E2F3	0.000521399	-0.0221091	0.505	0.537	1
D00	PP-A1A2	INIP	0.00036812	-0.0220631	0.312	0.339	1
D00	PP-A1A2	PFAS	0.000189829	-0.0220391	0.455	0.486	1
D00	PP-A1A2	RYBP	0.00400383	-0.0220318	0.434	0.458	1
D00	PP-A1A2	PPP1R2	0.000243032	-0.0220302	0.41	0.442	1
D00	PP-A1A2	SCNM1	0.000845077	-0.0220287	0.408	0.434	1
D00	PP-A1A2	STAG1	0.000112259	-0.0220243	0.268	0.296	1
D00	PP-A1A2	DHCR24	0.0151062	-0.0219545	0.918	0.924	1
D00	PP-A1A2	CKS1B	0.00112771	-0.0219539	0.989	0.99	1
D00	PP-A1A2	DESI1	0.00466366	-0.0219383	0.465	0.487	1
D00	PP-A1A2	ZNF689	0.000276831	-0.0219354	0.233	0.256	1
D00	PP-A1A2	CHAMP1	6.09717e-05	-0.0218599	0.389	0.424	1
D00	PP-A1A2	ZMYND19	0.00617871	-0.0218289	0.485	0.506	1
D00	PP-A1A2	MED6	0.0135214	-0.0218085	0.574	0.592	1
D00	PP-A1A2	ORMDL2	0.00556743	-0.0218066	0.586	0.612	1
D00	PP-A1A2	NR2C2AP	5.64308e-05	-0.0217925	0.254	0.282	1
D00	PP-A1A2	AC093323.1	3.73441e-05	-0.0217923	0.256	0.284	0.843528
D00	PP-A1A2	PNP	0.01604	-0.0217383	0.661	0.684	1
D00	PP-A1A2	PROM1	0.000113851	-0.0217231	0.369	0.4	1
D00	PP-A1A2	BCL2L12	0.0070803	-0.0216995	0.908	0.911	1
D00	PP-A1A2	PSMB8	0.00015974	-0.0216958	0.298	0.327	1
D00	PP-A1A2	TMEM222	0.00393009	-0.0216584	0.322	0.342	1
D00	PP-A1A2	ACTN1	0.0121917	-0.0216522	0.854	0.864	1
D00	PP-A1A2	PCMTD1	9.9898e-05	-0.0216494	0.241	0.267	1
D00	PP-A1A2	SLC29A2	2.80823e-05	-0.0216114	0.244	0.271	0.634322
D00	PP-A1A2	GRWD1	0.00772436	-0.0215994	0.66	0.681	1
D00	PP-A1A2	ING5	5.09687e-05	-0.0215851	0.346	0.38	1
D00	PP-A1A2	NEMF	0.00215875	-0.021559	0.524	0.552	1
D00	PP-A1A2	UBE2K	0.0077825	-0.0215229	0.886	0.894	1
D00	PP-A1A2	NACA	6.36686e-08	-0.0215127	1	1	0.00143815
D00	PP-A1A2	TONSL	0.000669692	-0.0214974	0.356	0.381	1
D00	PP-A1A2	PUS7	0.00455144	-0.0214921	0.548	0.57	1
D00	PP-A1A2	CCM2	0.000273974	-0.0214721	0.419	0.452	1
D00	PP-A1A2	SMARCAD1	0.000764386	-0.0214446	0.442	0.471	1
D00	PP-A1A2	ALDH16A1	0.00245099	-0.02144	0.408	0.433	1
D00	PP-A1A2	GPS2	0.00118621	-0.0214202	0.297	0.319	1
D00	PP-A1A2	TMBIM4	0.00413373	-0.0214049	0.504	0.53	1
D00	PP-A1A2	NIP7	0.0183199	-0.0213961	0.798	0.815	1
D00	PP-A1A2	PEF1	0.00112309	-0.0213679	0.513	0.538	1
D00	PP-A1A2	GPAA1	0.0165056	-0.0213185	0.617	0.63	1
D00	PP-A1A2	ZNHIT2	0.0135875	-0.0212933	0.349	0.362	1
D00	PP-A1A2	N4BP2	0.00569108	-0.0212872	0.499	0.519	1
D00	PP-A1A2	MDN1	0.0068003	-0.0212705	0.836	0.86	1
D00	PP-A1A2	TRNP1	0.00858117	-0.0212605	0.458	0.478	1
D00	PP-A1A2	RGS16	0.00165017	-0.0212541	0.246	0.267	1
D00	PP-A1A2	ZC3H18	0.000640024	-0.0212056	0.597	0.623	1
D00	PP-A1A2	BLCAP	0.00185473	-0.0211975	0.449	0.473	1
D00	PP-A1A2	NDUFB8	0.0318935	-0.0211448	0.902	0.913	1
D00	PP-A1A2	OCLN	0.00405807	-0.0211437	0.312	0.333	1
D00	PP-A1A2	ZNF134	0.000986277	-0.0210932	0.357	0.383	1
D00	PP-A1A2	VPS41	0.000251217	-0.0210707	0.265	0.291	1
D00	PP-A1A2	RFC2	0.0156121	-0.0210289	0.787	0.798	1
D00	PP-A1A2	CENPS	0.000320218	-0.0210227	0.33	0.358	1
D00	PP-A1A2	GEMIN2	0.00108439	-0.0210131	0.407	0.432	1
D00	PP-A1A2	POLDIP3	0.000610934	-0.020986	0.371	0.395	1
D00	PP-A1A2	REPS1	0.00251534	-0.0209801	0.392	0.416	1
D00	PP-A1A2	CTTNBP2	0.000770404	-0.0209689	0.319	0.343	1
D00	PP-A1A2	NFX1	0.00022945	-0.0209617	0.277	0.303	1
D00	PP-A1A2	CAD	0.00272915	-0.0209223	0.558	0.58	1
D00	PP-A1A2	FEN1	0.0167288	-0.0209203	0.789	0.803	1
D00	PP-A1A2	FANCA	0.00239076	-0.0209058	0.395	0.418	1
D00	PP-A1A2	UBE3D	0.000278947	-0.0208974	0.252	0.277	1
D00	PP-A1A2	TPP2	0.00385544	-0.0208868	0.498	0.521	1
D00	PP-A1A2	TMEM41B	0.0180582	-0.0208632	0.492	0.511	1
D00	PP-A1A2	BAZ2B	0.00525901	-0.0208483	0.415	0.437	1
D00	PP-A1A2	SLC44A2	0.00346247	-0.0208106	0.393	0.417	1
D00	PP-A1A2	GON4L	0.00156268	-0.0208	0.502	0.532	1
D00	PP-A1A2	TOB2	0.000468859	-0.020764	0.318	0.344	1
D00	PP-A1A2	LYAR	0.0242262	-0.0207583	0.912	0.925	1
D00	PP-A1A2	PLEKHA1	0.0063344	-0.0207491	0.313	0.331	1
D00	PP-A1A2	RPF1	0.00254967	-0.0207436	0.516	0.541	1
D00	PP-A1A2	OXCT1	0.0109773	-0.0206987	0.427	0.448	1
D00	PP-A1A2	AGO2	0.00578349	-0.0206873	0.645	0.668	1
D00	PP-A1A2	TLE4	0.000604223	-0.0206469	0.336	0.363	1
D00	PP-A1A2	CCNL2	0.00510362	-0.0206371	0.464	0.487	1
D00	PP-A1A2	SPATS2	0.00367418	-0.0206023	0.422	0.445	1
D00	PP-A1A2	AP2A2	0.000540509	-0.0205921	0.309	0.334	1
D00	PP-A1A2	PIP4K2B	3.45355e-06	-0.020584	0.254	0.289	0.0780088
D00	PP-A1A2	POU3F1	0.00827053	-0.0205476	0.436	0.454	1
D00	PP-A1A2	SSR1	0.00672013	-0.0205105	0.613	0.635	1
D00	PP-A1A2	TTI2	0.000867161	-0.0204757	0.256	0.278	1
D00	PP-A1A2	CNOT2	0.00470863	-0.0204583	0.647	0.669	1
D00	PP-A1A2	DNAJC30	0.000117831	-0.0204533	0.233	0.259	1
D00	PP-A1A2	CARS2	0.0001897	-0.0204527	0.438	0.472	1
D00	PP-A1A2	KIAA1143	0.00172463	-0.0204431	0.502	0.529	1
D00	PP-A1A2	EDF1	0.00379374	-0.0204054	0.99	0.991	1
D00	PP-A1A2	FARP1	0.0025225	-0.0203623	0.416	0.438	1
D00	PP-A1A2	BUD13	0.00121364	-0.0203334	0.285	0.308	1
D00	PP-A1A2	DDX56	0.00209207	-0.0202947	0.553	0.576	1
D00	PP-A1A2	RND2	0.0221861	-0.0202914	0.777	0.792	1
D00	PP-A1A2	MAGED1	0.00254683	-0.0202744	0.484	0.507	1
D00	PP-A1A2	ADGRL1	0.00170918	-0.0202658	0.434	0.455	1
D00	PP-A1A2	CCT2	0.001178	-0.0202572	0.997	0.997	1
D00	PP-A1A2	OGG1	0.00118176	-0.0202365	0.344	0.367	1
D00	PP-A1A2	NVL	0.000101253	-0.0202362	0.311	0.344	1
D00	PP-A1A2	BCL11A	0.0152334	-0.020199	0.501	0.519	1
D00	PP-A1A2	UBE4B	0.00124745	-0.0201931	0.393	0.419	1
D00	PP-A1A2	SOD1	0.0051916	-0.0201736	0.991	0.991	1
D00	PP-A1A2	PUM1	0.0041828	-0.0201664	0.723	0.745	1
D00	PP-A1A2	PCBD2	3.24742e-05	-0.0201643	0.241	0.269	0.733527
D00	PP-A1A2	EIF2B1	0.013521	-0.0201555	0.616	0.638	1
D00	PP-A1A2	STAT1	0.00107222	-0.020154	0.329	0.354	1
D00	PP-A1A2	CHORDC1	0.0486843	-0.0200734	0.688	0.704	1
D00	PP-A1A2	NQO2	0.0557035	-0.0200028	0.762	0.77	1
D00	PP-A1A2	GPBP1	0.0124881	-0.0199902	0.678	0.702	1
D00	PP-A1A2	NMB	0.000256093	-0.0199833	0.405	0.434	1
D00	PP-A1A2	GOSR1	0.00339716	-0.0199681	0.564	0.589	1
D00	PP-A1A2	ATG3	0.00274683	-0.0199544	0.679	0.698	1
D00	PP-A1A2	CLSPN	0.0156897	-0.0199461	0.708	0.722	1
D00	PP-A1A2	THOC7	0.0391819	-0.0199292	0.875	0.884	1
D00	PP-A1A2	WIZ	0.00235333	-0.0199236	0.333	0.356	1
D00	PP-A1A2	UBXN2B	5.6959e-05	-0.0199065	0.228	0.254	1
D00	PP-A1A2	BTF3L4	0.068537	-0.0198925	0.878	0.888	1
D00	PP-A1A2	RNF168	0.00583979	-0.0198845	0.405	0.43	1
D00	PP-A1A2	LAMTOR3	0.000449719	-0.0198395	0.294	0.32	1
D00	PP-A1A2	MAP2K6	0.00161244	-0.0198251	0.376	0.401	1
D00	PP-A1A2	GLCCI1	2.81668e-05	-0.0198168	0.226	0.253	0.636232
D00	PP-A1A2	FBXW4	1.50035e-05	-0.0198147	0.256	0.286	0.338898
D00	PP-A1A2	GTF2H2	0.00348736	-0.0198027	0.463	0.488	1
D00	PP-A1A2	ZIC5	0.000251883	-0.0197882	0.283	0.31	1
D00	PP-A1A2	STT3B	0.0188175	-0.0197636	0.525	0.545	1
D00	PP-A1A2	KIF2C	0.00146017	-0.0196986	0.415	0.44	1
D00	PP-A1A2	ASL	0.000837402	-0.0196568	0.268	0.291	1
D00	PP-A1A2	BRD3	0.00965627	-0.0196113	0.761	0.777	1
D00	PP-A1A2	AASDH	5.30204e-05	-0.0195665	0.224	0.25	1
D00	PP-A1A2	ZNF358	0.00704646	-0.019556	0.462	0.484	1
D00	PP-A1A2	MRPS25	0.0218527	-0.0195539	0.678	0.695	1
D00	PP-A1A2	LIAS	0.000483442	-0.019533	0.361	0.39	1
D00	PP-A1A2	NELFA	0.00703204	-0.0195085	0.493	0.515	1
D00	PP-A1A2	UBE2E2	0.00403742	-0.019496	0.472	0.495	1
D00	PP-A1A2	PAPSS2	0.000109945	-0.0194897	0.235	0.26	1
D00	PP-A1A2	RLIM	7.60333e-05	-0.019486	0.263	0.29	1
D00	PP-A1A2	GPATCH8	0.000776884	-0.019433	0.555	0.59	1
D00	PP-A1A2	SBK1	0.0153367	-0.0194087	0.515	0.534	1
D00	PP-A1A2	POU2F1	0.0781007	-0.0193876	0.639	0.647	1
D00	PP-A1A2	ZC3HC1	0.00130993	-0.0193743	0.322	0.346	1
D00	PP-A1A2	ERCC6L	0.000257466	-0.0193742	0.263	0.288	1
D00	PP-A1A2	AGPAT5	0.0123235	-0.0193406	0.686	0.702	1
D00	PP-A1A2	MYO1E	1.76643e-05	-0.0193388	0.261	0.29	0.399002
D00	PP-A1A2	P3H4	0.000320166	-0.0193213	0.333	0.362	1
D00	PP-A1A2	MGME1	0.0362707	-0.0193118	0.626	0.641	1
D00	PP-A1A2	DRG2	0.00161079	-0.019257	0.419	0.444	1
D00	PP-A1A2	CSTF2	0.00923682	-0.0192465	0.347	0.366	1
D00	PP-A1A2	PARP2	0.000614397	-0.0192279	0.401	0.429	1
D00	PP-A1A2	ZNF771	5.60566e-05	-0.0191992	0.245	0.273	1
D00	PP-A1A2	SPG21	0.00338141	-0.0191877	0.507	0.533	1
D00	PP-A1A2	TNPO2	0.000724397	-0.0191634	0.288	0.313	1
D00	PP-A1A2	CDC37	0.0188481	-0.0191533	0.892	0.906	1
D00	PP-A1A2	IFRD2	0.0129827	-0.0191383	0.738	0.756	1
D00	PP-A1A2	ISY1	0.000585833	-0.0191239	0.326	0.353	1
D00	PP-A1A2	NAV1	0.00122466	-0.0191066	0.27	0.292	1
D00	PP-A1A2	BCL7A	0.00126615	-0.0191029	0.236	0.256	1
D00	PP-A1A2	BAD	0.00443382	-0.0190835	0.449	0.471	1
D00	PP-A1A2	FAM193A	0.00024036	-0.0190829	0.248	0.274	1
D00	PP-A1A2	TMEM150A	2.35567e-05	-0.0190695	0.252	0.282	0.532099
D00	PP-A1A2	EXOSC5	0.009916	-0.0190686	0.72	0.735	1
D00	PP-A1A2	FAM69B	0.00729082	-0.0190248	0.429	0.449	1
D00	PP-A1A2	TMEM183A	0.113952	-0.0189631	0.834	0.843	1
D00	PP-A1A2	PYCARD	0.0208683	-0.018904	0.728	0.746	1
D00	PP-A1A2	ZDHHC22	0.000145327	-0.018897	0.241	0.267	1
D00	PP-A1A2	LONP1	0.0230563	-0.0188921	0.579	0.594	1
D00	PP-A1A2	WSB2	0.0128442	-0.0188831	0.389	0.407	1
D00	PP-A1A2	UBXN1	0.00835683	-0.0188724	0.887	0.898	1
D00	PP-A1A2	USP46	0.00477918	-0.018864	0.447	0.47	1
D00	PP-A1A2	RBMX2	0.0513307	-0.0188337	0.483	0.501	1
D00	PP-A1A2	XPOT	0.00526551	-0.0188305	0.611	0.636	1
D00	PP-A1A2	TENM3	0.000748389	-0.018797	0.328	0.355	1
D00	PP-A1A2	BBS4	0.0037922	-0.0187791	0.303	0.323	1
D00	PP-A1A2	SLC35B1	0.00625544	-0.0187763	0.662	0.68	1
D00	PP-A1A2	ANAPC1	0.000199358	-0.0187099	0.434	0.465	1
D00	PP-A1A2	FLAD1	0.0386357	-0.0186822	0.698	0.712	1
D00	PP-A1A2	NUDT3	0.00522429	-0.0186604	0.558	0.583	1
D00	PP-A1A2	RFC4	0.0153289	-0.0186396	0.767	0.786	1
D00	PP-A1A2	STX6	0.0153091	-0.018631	0.329	0.345	1
D00	PP-A1A2	CIR1	0.0212902	-0.0186202	0.487	0.509	1
D00	PP-A1A2	WAC	0.0200732	-0.0185966	0.699	0.712	1
D00	PP-A1A2	NAA60	0.0036525	-0.0185375	0.434	0.46	1
D00	PP-A1A2	SLC2A8	0.00252884	-0.0185225	0.421	0.446	1
D00	PP-A1A2	URM1	0.0429717	-0.0184989	0.599	0.615	1
D00	PP-A1A2	GPX8	0.0310919	-0.018496	0.626	0.642	1
D00	PP-A1A2	SRA1	0.0131242	-0.0184896	0.681	0.696	1
D00	PP-A1A2	SNX6	0.00730984	-0.0184712	0.791	0.799	1
D00	PP-A1A2	LAMTOR4	0.0710848	-0.0184663	0.966	0.971	1
D00	PP-A1A2	CDK10	0.00204675	-0.0184485	0.31	0.334	1
D00	PP-A1A2	FBXO5	0.0520806	-0.018444	0.54	0.556	1
D00	PP-A1A2	RMND5B	0.00542027	-0.018383	0.588	0.611	1
D00	PP-A1A2	GATAD2A	0.0120111	-0.0183613	0.655	0.675	1
D00	PP-A1A2	SUPT6H	0.0080169	-0.0183364	0.512	0.537	1
D00	PP-A1A2	TOMM5	0.0131995	-0.0182784	0.634	0.659	1
D00	PP-A1A2	ELOA	0.0254926	-0.0182762	0.494	0.512	1
D00	PP-A1A2	BCAP29	0.0062757	-0.0182729	0.306	0.325	1
D00	PP-A1A2	RAB11B	0.0296024	-0.0182598	0.583	0.602	1
D00	PP-A1A2	CCDC14	0.0141506	-0.018248	0.388	0.405	1
D00	PP-A1A2	FAAP100	0.00198568	-0.0182462	0.261	0.28	1
D00	PP-A1A2	GIT1	0.00132958	-0.0182379	0.402	0.429	1
D00	PP-A1A2	NAA35	0.00975966	-0.0181746	0.376	0.398	1
D00	PP-A1A2	B4GALT7	0.000776178	-0.0181695	0.318	0.341	1
D00	PP-A1A2	ENTR1	0.0119967	-0.0181531	0.627	0.652	1
D00	PP-A1A2	ELP5	0.0396302	-0.0181511	0.532	0.545	1
D00	PP-A1A2	MRPL22	0.0164383	-0.0181485	0.883	0.89	1
D00	PP-A1A2	DDX23	0.00604596	-0.018126	0.564	0.592	1
D00	PP-A1A2	PRPSAP1	0.0521548	-0.0181246	0.532	0.544	1
D00	PP-A1A2	MRPS5	0.0125715	-0.0181132	0.68	0.691	1
D00	PP-A1A2	BCS1L	0.000508752	-0.0181075	0.249	0.273	1
D00	PP-A1A2	RBBP8	0.0062255	-0.0180611	0.403	0.423	1
D00	PP-A1A2	CACYBP	0.0055943	-0.0180452	0.985	0.988	1
D00	PP-A1A2	NFYC	0.051998	-0.0180361	0.486	0.497	1
D00	PP-A1A2	CEP95	0.00167892	-0.0180345	0.284	0.306	1
D00	PP-A1A2	ZNF738	0.0359844	-0.0179945	0.565	0.586	1
D00	PP-A1A2	MFN2	0.00024913	-0.0179892	0.266	0.291	1
D00	PP-A1A2	MARVELD3	0.00244864	-0.0179625	0.599	0.627	1
D00	PP-A1A2	CBX2	0.00380661	-0.0179497	0.418	0.441	1
D00	PP-A1A2	SLC35C2	0.0154819	-0.0179364	0.468	0.488	1
D00	PP-A1A2	SS18	0.0256949	-0.017931	0.523	0.542	1
D00	PP-A1A2	AP4M1	0.00547515	-0.0179196	0.269	0.287	1
D00	PP-A1A2	HNRNPA3	0.0829027	-0.0178731	0.997	0.997	1
D00	PP-A1A2	NFYB	0.0611473	-0.0178503	0.776	0.786	1
D00	PP-A1A2	SH3D19	0.0122953	-0.0177846	0.297	0.315	1
D00	PP-A1A2	NFXL1	0.000340244	-0.0177748	0.281	0.308	1
D00	PP-A1A2	GABRB3	0.0262847	-0.0177668	0.723	0.734	1
D00	PP-A1A2	NDUFA12	0.0346166	-0.0177562	0.92	0.922	1
D00	PP-A1A2	YWHAE	0.0148288	-0.0177423	0.998	0.998	1
D00	PP-A1A2	PTPN9	0.00126351	-0.0177355	0.291	0.314	1
D00	PP-A1A2	CDC20	0.235021	-0.0177275	0.882	0.885	1
D00	PP-A1A2	TCF12	0.00439211	-0.0177253	0.29	0.309	1
D00	PP-A1A2	FADS1	0.0848778	-0.0176997	0.884	0.893	1
D00	PP-A1A2	ADD2	0.00632459	-0.0176896	0.611	0.635	1
D00	PP-A1A2	KEAP1	0.0276577	-0.0176475	0.529	0.553	1
D00	PP-A1A2	STMN1	0.00467974	-0.0176363	0.999	0.999	1
D00	PP-A1A2	CBX1	0.152133	-0.0176277	0.883	0.888	1
D00	PP-A1A2	KPTN	0.0008849	-0.0176206	0.296	0.319	1
D00	PP-A1A2	H1FX	0.241981	-0.0175661	0.916	0.914	1
D00	PP-A1A2	CEBPG	0.0067074	-0.0175534	0.44	0.464	1
D00	PP-A1A2	DHRS13	0.000104574	-0.0175389	0.25	0.278	1
D00	PP-A1A2	ARAP3	0.00145072	-0.0175082	0.288	0.311	1
D00	PP-A1A2	DDX1	0.0583517	-0.017449	0.873	0.877	1
D00	PP-A1A2	NT5C	0.0267725	-0.0174398	0.81	0.822	1
D00	PP-A1A2	WDR83	0.00839772	-0.0174036	0.253	0.268	1
D00	PP-A1A2	C16orf45	0.00896126	-0.0174003	0.279	0.298	1
D00	PP-A1A2	CNOT6	0.00220988	-0.0173901	0.267	0.289	1
D00	PP-A1A2	KCMF1	0.0442709	-0.017367	0.837	0.85	1
D00	PP-A1A2	DNAJB1	0.0240816	-0.0173613	0.467	0.487	1
D00	PP-A1A2	SHISA9	0.00193504	-0.017327	0.304	0.327	1
D00	PP-A1A2	PRIM1	0.04184	-0.0173059	0.621	0.641	1
D00	PP-A1A2	COMMD5	0.0466343	-0.0172683	0.459	0.473	1
D00	PP-A1A2	PHACTR4	0.0122691	-0.0172339	0.56	0.58	1
D00	PP-A1A2	TACC3	0.0550138	-0.0172285	0.731	0.742	1
D00	PP-A1A2	LINC00667	0.00302045	-0.0172271	0.276	0.298	1
D00	PP-A1A2	GART	0.0400293	-0.0172253	0.799	0.807	1
D00	PP-A1A2	SLC35E3	0.00380063	-0.0171552	0.337	0.359	1
D00	PP-A1A2	PDLIM7	0.066331	-0.0171519	0.562	0.574	1
D00	PP-A1A2	GDAP1	0.00718223	-0.0171421	0.317	0.338	1
D00	PP-A1A2	ORC2	0.00428589	-0.0171157	0.407	0.431	1
D00	PP-A1A2	SLF1	0.00156295	-0.0171077	0.355	0.38	1
D00	PP-A1A2	FLVCR1	0.0201646	-0.0171032	0.625	0.645	1
D00	PP-A1A2	MRPL30	0.0345192	-0.0171019	0.4	0.415	1
D00	PP-A1A2	TXNDC17	0.0100277	-0.0170797	0.993	0.994	1
D00	PP-A1A2	UTP18	0.0106476	-0.01705	0.799	0.816	1
D00	PP-A1A2	ATG12	0.0456801	-0.0170487	0.615	0.636	1
D00	PP-A1A2	MCUR1	0.0437612	-0.0170368	0.777	0.79	1
D00	PP-A1A2	ZNF92	0.000123532	-0.0170252	0.269	0.298	1
D00	PP-A1A2	SEC61B	0.021528	-0.0169681	0.991	0.993	1
D00	PP-A1A2	RNF40	0.000462164	-0.0169561	0.296	0.325	1
D00	PP-A1A2	SERINC1	0.0133612	-0.0169539	0.284	0.299	1
D00	PP-A1A2	HCG18	0.00404442	-0.0168867	0.312	0.333	1
D00	PP-A1A2	ITPK1	0.00807844	-0.0168838	0.493	0.515	1
D00	PP-A1A2	ECHS1	0.0291092	-0.0168529	0.936	0.937	1
D00	PP-A1A2	TBPL1	0.0357387	-0.0168196	0.641	0.656	1
D00	PP-A1A2	CGGBP1	0.0156113	-0.0168112	0.459	0.481	1
D00	PP-A1A2	MBTD1	0.00725467	-0.0167665	0.341	0.361	1
D00	PP-A1A2	SHF	0.00350536	-0.0167409	0.266	0.286	1
D00	PP-A1A2	FAM98B	0.00177892	-0.0167374	0.443	0.472	1
D00	PP-A1A2	PDE7A	0.0195698	-0.0167312	0.416	0.434	1
D00	PP-A1A2	SNX8	0.00960145	-0.0167193	0.303	0.321	1
D00	PP-A1A2	ARFIP1	0.00559351	-0.0167126	0.355	0.377	1
D00	PP-A1A2	OCIAD2	0.0147822	-0.0167119	0.949	0.954	1
D00	PP-A1A2	VGLL4	0.00398874	-0.0166911	0.446	0.474	1
D00	PP-A1A2	ZNF33A	0.00364005	-0.0166764	0.337	0.36	1
D00	PP-A1A2	NSMCE2	0.00628365	-0.0166727	0.337	0.358	1
D00	PP-A1A2	FLOT2	0.0106861	-0.0166657	0.465	0.488	1
D00	PP-A1A2	DHX40	0.00110497	-0.0166576	0.272	0.296	1
D00	PP-A1A2	TTF2	0.00221152	-0.0166531	0.566	0.597	1
D00	PP-A1A2	POGK	0.00300146	-0.0166347	0.275	0.297	1
D00	PP-A1A2	KIF1A	0.0717771	-0.016633	0.682	0.694	1
D00	PP-A1A2	SLC19A1	0.00672747	-0.0166292	0.306	0.326	1
D00	PP-A1A2	UTP11	0.0876977	-0.0166238	0.729	0.739	1
D00	PP-A1A2	ZNF574	0.000555118	-0.0166084	0.269	0.293	1
D00	PP-A1A2	FOXM1	0.0469054	-0.0166018	0.619	0.637	1
D00	PP-A1A2	GRB10	0.00504934	-0.0165994	0.354	0.375	1
D00	PP-A1A2	TERF2	0.000730598	-0.0165477	0.29	0.317	1
D00	PP-A1A2	G6PC3	0.0392418	-0.0165355	0.817	0.832	1
D00	PP-A1A2	CNOT3	0.0249297	-0.0165262	0.522	0.538	1
D00	PP-A1A2	ZC3H7A	0.00210972	-0.0165142	0.302	0.326	1
D00	PP-A1A2	CAMKK2	0.00361632	-0.0165091	0.3	0.32	1
D00	PP-A1A2	KIF15	0.0171711	-0.0164927	0.305	0.323	1
D00	PP-A1A2	NUDT4	0.00114728	-0.0164678	0.323	0.349	1
D00	PP-A1A2	PARD3	0.00770106	-0.0164534	0.498	0.519	1
D00	PP-A1A2	ATP6V1D	0.217078	-0.0164528	0.69	0.702	1
D00	PP-A1A2	YAP1	0.00153222	-0.0164349	0.412	0.438	1
D00	PP-A1A2	SDAD1	0.0176191	-0.0164335	0.598	0.623	1
D00	PP-A1A2	ARHGAP35	0.0299338	-0.0164321	0.372	0.387	1
D00	PP-A1A2	DDX28	0.0126211	-0.0164148	0.301	0.32	1
D00	PP-A1A2	COX6B1	0.0124909	-0.0164125	0.979	0.98	1
D00	PP-A1A2	PUM3	0.0196896	-0.0163998	0.736	0.754	1
D00	PP-A1A2	OGFOD3	0.0010671	-0.0163918	0.292	0.315	1
D00	PP-A1A2	EVL	0.0371698	-0.0163772	0.474	0.487	1
D00	PP-A1A2	ARF4	0.194244	-0.0163518	0.865	0.872	1
D00	PP-A1A2	INO80C	0.00305815	-0.0163325	0.444	0.471	1
D00	PP-A1A2	ITFG2	0.00171741	-0.0163303	0.24	0.262	1
D00	PP-A1A2	BABAM1	0.160388	-0.016328	0.732	0.74	1
D00	PP-A1A2	BTG3	0.0185208	-0.0163152	0.407	0.423	1
D00	PP-A1A2	TMEM158	0.00965759	-0.0162873	0.35	0.368	1
D00	PP-A1A2	DNAJC11	0.0144777	-0.0162417	0.413	0.433	1
D00	PP-A1A2	SH2B2	0.00391086	-0.0162373	0.249	0.268	1
D00	PP-A1A2	PCGF2	0.0315589	-0.0162304	0.65	0.666	1
D00	PP-A1A2	GIGYF2	0.0477404	-0.0162073	0.563	0.579	1
D00	PP-A1A2	TRAF2	0.00852019	-0.0161992	0.388	0.409	1
D00	PP-A1A2	ARID3B	0.0333352	-0.0161905	0.596	0.613	1
D00	PP-A1A2	HNRNPH1	0.168981	-0.0161802	0.834	0.846	1
D00	PP-A1A2	PSMA5	0.0833653	-0.0161593	0.982	0.983	1
D00	PP-A1A2	GLI2	0.000771924	-0.0161591	0.249	0.273	1
D00	PP-A1A2	MLXIP	0.00519212	-0.0161144	0.373	0.395	1
D00	PP-A1A2	KCTD20	0.00770577	-0.0161063	0.291	0.31	1
D00	PP-A1A2	MIOS	0.0258473	-0.0160966	0.28	0.295	1
D00	PP-A1A2	SP1	0.000184064	-0.0160457	0.286	0.315	1
D00	PP-A1A2	CHMP1A	0.0155719	-0.0160444	0.529	0.551	1
D00	PP-A1A2	WASHC4	0.00518763	-0.0160429	0.303	0.325	1
D00	PP-A1A2	PCCB	0.00242458	-0.0160408	0.501	0.529	1
D00	PP-A1A2	ESF1	0.0886179	-0.0160311	0.745	0.756	1
D00	PP-A1A2	SP3	0.00107609	-0.0160168	0.296	0.321	1
D00	PP-A1A2	OSGEP	0.0181538	-0.0159996	0.552	0.565	1
D00	PP-A1A2	BUB1	0.128802	-0.0159976	0.536	0.542	1
D00	PP-A1A2	NUTF2	0.0322386	-0.0159975	0.94	0.946	1
D00	PP-A1A2	GADD45GIP1	0.0140992	-0.0159796	0.994	0.995	1
D00	PP-A1A2	MAP3K4	0.0130274	-0.0159665	0.303	0.321	1
D00	PP-A1A2	H3F3B	0.00505009	-0.015948	1	1	1
D00	PP-A1A2	EIF2B2	0.00400854	-0.0159369	0.465	0.491	1
D00	PP-A1A2	APTX	0.0726566	-0.0159184	0.469	0.482	1
D00	PP-A1A2	THAP11	0.040088	-0.015905	0.586	0.602	1
D00	PP-A1A2	ALG1	0.00650053	-0.0158833	0.38	0.404	1
D00	PP-A1A2	N4BP2L2	0.0201695	-0.0158764	0.569	0.592	1
D00	PP-A1A2	YAE1D1	0.0762217	-0.0158576	0.419	0.431	1
D00	PP-A1A2	ARMC6	0.0408158	-0.0158527	0.545	0.562	1
D00	PP-A1A2	RPS19BP1	0.0469106	-0.0158334	0.945	0.954	1
D00	PP-A1A2	MED22	0.0154295	-0.0158125	0.388	0.406	1
D00	PP-A1A2	TARDBP	0.0966009	-0.0158022	0.711	0.725	1
D00	PP-A1A2	DGUOK	0.112219	-0.0157855	0.93	0.937	1
D00	PP-A1A2	COPZ1	0.0548282	-0.0157823	0.719	0.737	1
D00	PP-A1A2	CINP	0.120273	-0.0157767	0.586	0.6	1
D00	PP-A1A2	GINS2	0.0334913	-0.015754	0.861	0.883	1
D00	PP-A1A2	MRPL49	0.176774	-0.0157377	0.522	0.53	1
D00	PP-A1A2	ARPC4	0.116912	-0.0157371	0.852	0.863	1
D00	PP-A1A2	NRM	0.0113998	-0.0157045	0.325	0.344	1
D00	PP-A1A2	POLR3A	0.00479045	-0.0156986	0.39	0.414	1
D00	PP-A1A2	CXXC5	0.0174524	-0.0156839	0.848	0.858	1
D00	PP-A1A2	WIPF2	0.00080501	-0.0156827	0.309	0.334	1
D00	PP-A1A2	FNTA	0.101895	-0.0156098	0.581	0.595	1
D00	PP-A1A2	LARP1	0.0289	-0.0156062	0.876	0.891	1
D00	PP-A1A2	ZNRD1	0.036685	-0.0156059	0.714	0.726	1
[truncated: 50,111 more rows]

## Sheet: 2-CellTypeDEG.TOP10
Day	Balanced Shared Subtypes (n=14, Fig. S11)	TOP Ten Underexpressed Threshold DEG* (Total: 97 genes and Unique: 47 genes)	TOP Ten Overexpressed Threshold DEG* (Total: 104 genes and Unique: 71 genes)
D00	PP-A1A2	SNRPN, XIST, NTS, DNAJC15, PWAR6, ZNF208, NDUFA6, L1TD1, RPS26, PIN4	MEG3, DIAPH2, S100A10, MT1G, PKIB, TYW3, RBBP7/TXLNG, , PRPS1, MORF4L2, TRDN
D00	PP-B	XIST, SNRPN, RPS26	none
D09B	CPROG-A	XIST, SNRPN, NEAT1, NDN, NKX2-5, MASP1, MYL4, ENO1, PWAR6, RPS26	S100A10, TMSB10, CD99, COL1A1, IGFBP7, AKAP12, PTN, RPS4X, S100A11, S100A4
D09B	CPROG-B	XIST, RPS26, SNRPN, NDN, COLEC11, VCAN	TNNI1, MYL9, CCDC144NL-AS1, KRT19, PFKP, TMEM88, RPS4X, TYW3, RPL41
D09B	CPROG-C	XIST, ANO9	none
D09B	CM-A	XIST, NPPA, SNRPN, NDN, IRX4, PDLIM1, NEAT1, PWAR6, ANO9, MALAT1	ACTB, COL1A1, PRDX1, BST2, CD99, IGFBP7, RPS4X, GPC3, S100A4, GSTT2B
D09B	CM/UNK-B1B2	XIST, AC020909.2, NEAT1	MT-ND6, MT-CO3
D09B	EPDC	XIST, RPS26, ANO9	TNNI1, PFKP, PCSK1N, CCDC144NL-AS1
D16	CM-A1A2	XIST, PEG10, RPS26, DOK4, WNT2, IER2, SNRPN, ID1, MYLK3, EGR1	ANKRD1, MT-ATP6, CSRP3, MT-CO3, TAGLN, MT-CO2, PRDX1, RRAD, TMSB10, CALD1
D16	CM/UNK-B	XIST, GABPB1-AS1, AC020909.2	ACTC1, MYL7, TPM1, ENO1, TNNI1, ANKRD1, PLN, BNIP3, MYL3, APOE
D16	EPDC	XIST, RPS26, SNRPN, COLEC11, AKAP12, KLHDC8B, MARCKS, SOX4, TARID, GPRIN3	MT-CO1, MT-ND1, MT-ND3, MT-ND2, MT-ND5, LUM, HINT1, UBC, IGFBP7, DCN
D19	CM-A1	PRSS23, CTGF, SNRPN, LMNA, ANXA1, DNAJC15, TAGLN, XIST, THBS1, CCDC80	KRT19, BNIP3, MB, GPC1, TRH, WSB1, MYL2, APOE, HOPX, FAM162A
D19	CM/UNK-B	XIST, THBS1, PRSS23, CTGF, NPPB, NEAT1, COL5A2, PWAR6	MYL7, MYL3, TUBB, PKM, GPC1, HNRNPA2B1, CSRP3, TPM1, SMPX, UBC
D19	EPDC	XIST, SNRPN, LMNA, NDN, RPS26	APOE, S100A4, GPC1, MEG3, RPS4X, AC245595.1, CD99, GPC3, PHGDH, ZNF667-AS1
		*Threshold DEG: Adj P-value <10e-50 & IAvg Log2FCI > 0.25 and then rank by IAvg Log2FCI;
		Cell subtypes with LMNA as a top 10 DEG in yellow;
		X-linked genes in BOLD;
		Known imprinted genes underlined

## Sheet: 3-CellTypeDEG.ORA
Day	Shared Cell Subtype (Fig. S11)	DEGs	ID: Gene Sets (Top 5 in BOLD) for UNDER- (RED) and OVER- (GREEN) EXPRESSED DEG	Description	GeneRatio	BgRatio	pvalue	p.adjust	qvalue	geneID	Count
D00	PP-A1A2	UNDER	GO:0006120	mitochondrial electron transport, NADH to ubiquinone	3/19	43/14521	2.26757e-05	0.0158276	0.0114333	DNAJC15/NDUFA3/NDUFA6	3
D00	PP-A1A2	UNDER	GO:0019646	aerobic electron transport chain	3/19	77/14521	0.000130682	0.0295327	0.0213334	DNAJC15/NDUFA3/NDUFA6	3
D00	PP-A1A2	UNDER	GO:0042773	ATP synthesis coupled electron transport	3/19	84/14521	0.000169242	0.0295327	0.0213334	DNAJC15/NDUFA3/NDUFA6	3
D00	PP-A1A2	UNDER	GO:0042775	mitochondrial ATP synthesis coupled electron transport	3/19	84/14521	0.000169242	0.0295327	0.0213334	DNAJC15/NDUFA3/NDUFA6	3
D00	PP-A1A2	UNDER	GO:0022904	respiratory electron transport chain	3/19	103/14521	0.000309223	0.0390432	0.0282034	DNAJC15/NDUFA3/NDUFA6	3
D00	PP-A1A2	UNDER	GO:0060343	trabecula formation	2/19	21/14521	0.000335615	0.0390432	0.0282034	HEY2/SFRP1	2
D00	PP-B	UNDER	GO:0008380	RNA splicing	2/3	418/14521	0.00243273	0.0158784	0.00607787	SNRPN/RPS26	2
D00	PP-B	UNDER	GO:0033119	negative regulation of RNA splicing	1/3	27/14521	0.00556815	0.0158784	0.00607787	RPS26	1
D00	PP-B	UNDER	GO:0007549	dosage compensation	1/3	28/14521	0.00577398	0.0158784	0.00607787	XIST	1
D00	PP-B	UNDER	GO:0009048	dosage compensation by inactivation of X chromosome	1/3	28/14521	0.00577398	0.0158784	0.00607787	XIST	1
D09B	CM/UNK-B	UNDER	GO:0060965	negative regulation of miRNA-mediated gene silencing	1/2	23/15001	0.00306421	0.0136757	0.000654338	NEAT1	1
D09B	CM/UNK-B	UNDER	GO:0060967	negative regulation of gene silencing by RNA	1/2	24/15001	0.00319733	0.0136757	0.000654338	NEAT1	1
D09B	CM/UNK-B	UNDER	GO:0060149	negative regulation of post-transcriptional gene silencing	1/2	24/15001	0.00319733	0.0136757	0.000654338	NEAT1	1
D09B	CM/UNK-B	UNDER	GO:1900369	negative regulation of post-transcriptional gene silencing by RNA	1/2	24/15001	0.00319733	0.0136757	0.000654338	NEAT1	1
D09B	CM/UNK-B	UNDER	GO:0007549	dosage compensation	1/2	28/15001	0.00372972	0.0136757	0.000654338	XIST	1
D09B	CM/UNK-B	UNDER	GO:0009048	dosage compensation by inactivation of X chromosome	1/2	28/15001	0.00372972	0.0136757	0.000654338	XIST	1
D09B	CM/UNK-B	UNDER	GO:0060964	regulation of miRNA-mediated gene silencing	1/2	45/15001	0.0059908	0.0146417	0.000700561	NEAT1	1
D09B	CM/UNK-B	UNDER	GO:1900368	regulation of post-transcriptional gene silencing by RNA	1/2	47/15001	0.00625664	0.0146417	0.000700561	NEAT1	1
D09B	CM/UNK-B	UNDER	GO:0060147	regulation of post-transcriptional gene silencing	1/2	48/15001	0.00638955	0.0146417	0.000700561	NEAT1	1
D09B	CM/UNK-B	UNDER	GO:0060966	regulation of gene silencing by RNA	1/2	50/15001	0.00665533	0.0146417	0.000700561	NEAT1	1
D09B	CM/UNK-B	UNDER	GO:0035195	miRNA-mediated gene silencing	1/2	76/15001	0.0101073	0.0197975	0.000947249	NEAT1	1
D09B	CM/UNK-B	UNDER	GO:0035194	post-transcriptional gene silencing by RNA	1/2	83/15001	0.0110357	0.0197975	0.000947249	NEAT1	1
D09B	CM/UNK-B	UNDER	GO:0016441	post-transcriptional gene silencing	1/2	88/15001	0.0116985	0.0197975	0.000947249	NEAT1	1
D09B	CM/UNK-B	UNDER	GO:0050729	positive regulation of inflammatory response	1/2	118/15001	0.0156709	0.0246257	0.00117827	NEAT1	1
D09B	CM/UNK-B	UNDER	GO:0031047	gene silencing by RNA	1/2	134/15001	0.0177863	0.0253644	0.00121361	NEAT1	1
D09B	CM/UNK-B	UNDER	GO:0040029	epigenetic regulation of gene expression	1/2	139/15001	0.0184469	0.0253644	0.00121361	XIST	1
D09B	CM/UNK-B	UNDER	GO:0050679	positive regulation of epithelial cell proliferation	1/2	194/15001	0.0256985	0.0332569	0.00159124	NEAT1	1
D09B	CM/UNK-B	UNDER	GO:0031349	positive regulation of defense response	1/2	242/15001	0.0320053	0.0391176	0.00187166	NEAT1	1
D09B	CM/UNK-B	UNDER	GO:0050727	regulation of inflammatory response	1/2	298/15001	0.0393374	0.0455485	0.00217935	NEAT1	1
D09B	CP-A	OVER	GO:0002181	cytoplasmic translation	32/60	156/15001	9.81185e-49	9.89034e-46	9.19215e-46	RPS4X/RPS8/RPL41/RPS6/RPL34/RPS15/RPS15A/RPL35A/RPS19/RPS28/RPS24/RPS14/RPL37/RPL35/RPL30/RPS9/RPS23/RPS11/RPS12/RPL32/RPS27/RPL36/RPL39/RPS27A/RPL29/RPS20/RPS3/RPS7/RPS21/RPS16/RPL7/RPL22	32
D09B	CP-A	OVER	GO:0042274	ribosomal small subunit biogenesis	11/60	75/15001	6.41007e-15	3.23067e-12	3.00261e-12	RPS8/RPS6/RPS15/RPS19/RPS28/RPS24/RPS14/RPS27/RPS7/RPS21/RPS16	11
D09B	CP-A	OVER	GO:0006364	rRNA processing	14/60	222/15001	1.52357e-13	5.11921e-11	4.75783e-11	RPS8/RPS6/RPS15/RPL35A/RPS19/RPS28/RPS24/RPS14/RPL35/RPS27/RPS7/RPS21/RPS16/RPL7	14
D09B	CP-A	OVER	GO:0016072	rRNA metabolic process	14/60	256/15001	1.07405e-12	2.70662e-10	2.51555e-10	RPS8/RPS6/RPS15/RPL35A/RPS19/RPS28/RPS24/RPS14/RPL35/RPS27/RPS7/RPS21/RPS16/RPL7	14
D09B	CP-A	OVER	GO:0042254	ribosome biogenesis	14/60	298/15001	8.39809e-12	1.69306e-09	1.57354e-09	RPS8/RPS6/RPS15/RPL35A/RPS19/RPS28/RPS24/RPS14/RPL35/RPS27/RPS7/RPS21/RPS16/RPL7	14
D09B	CP-A	OVER	GO:0034470	ncRNA processing	15/60	414/15001	5.45892e-11	9.17099e-09	8.52358e-09	TYW3/RPS8/RPS6/RPS15/RPL35A/RPS19/RPS28/RPS24/RPS14/RPL35/RPS27/RPS7/RPS21/RPS16/RPL7	15
D09B	CP-A	OVER	GO:0022613	ribonucleoprotein complex biogenesis	14/60	444/15001	1.61488e-09	2.32543e-07	2.16127e-07	RPS8/RPS6/RPS15/RPL35A/RPS19/RPS28/RPS24/RPS14/RPL35/RPS27/RPS7/RPS21/RPS16/RPL7	14
D09B	CP-A	OVER	GO:0000028	ribosomal small subunit assembly	5/60	17/15001	5.14971e-09	6.48864e-07	6.03058e-07	RPS15/RPS19/RPS28/RPS14/RPS27	5
D09B	CP-A	OVER	GO:0030490	maturation of SSU-rRNA	6/60	53/15001	6.28638e-08	7.04075e-06	6.54372e-06	RPS8/RPS19/RPS28/RPS14/RPS21/RPS16	6
D09B	CP-A	OVER	GO:1904667	negative regulation of ubiquitin protein ligase activity	4/60	12/15001	1.11741e-07	1.12635e-05	1.04684e-05	RPS15/RPL37/RPS20/RPS7	4
D09B	CP-A	OVER	GO:0000462	maturation of SSU-rRNA from tricistronic rRNA transcript (SSU-rRNA, 5.8S rRNA, LSU-rRNA)	5/60	37/15001	3.41229e-07	3.1269e-05	2.90616e-05	RPS8/RPS19/RPS14/RPS21/RPS16	5
D09B	CP-A	OVER	GO:0051444	negative regulation of ubiquitin-protein transferase activity	4/60	22/15001	1.60265e-06	0.000134623	0.00012512	RPS15/RPL37/RPS20/RPS7	4
D09B	CP-A	OVER	GO:1904666	regulation of ubiquitin protein ligase activity	4/60	24/15001	2.3142e-06	0.000179439	0.000166772	RPS15/RPL37/RPS20/RPS7	4
D09B	CP-A	OVER	GO:0042255	ribosome assembly	5/60	57/15001	3.08336e-06	0.000222002	0.00020633	RPS15/RPS19/RPS28/RPS14/RPS27	5
D09B	CP-A	OVER	GO:1901798	positive regulation of signal transduction by p53 class mediator	4/60	29/15001	5.09596e-06	0.000342448	0.000318274	RPS15/RPL37/RPS20/RPS7	4
D09B	CP-A	OVER	GO:0031397	negative regulation of protein ubiquitination	5/60	79/15001	1.55178e-05	0.000977619	0.000908606	RPS15/RPL37/RPS20/RPS3/RPS7	5
D09B	CP-A	OVER	GO:1903321	negative regulation of protein modification by small protein conjugation or removal	5/60	88/15001	2.62426e-05	0.00155603	0.00144619	RPS15/RPL37/RPS20/RPS3/RPS7	5
D09B	CP-A	OVER	GO:0007566	embryo implantation	4/60	51/15001	5.02109e-05	0.00270545	0.00251446	FBLN1/IGFBP7/EMP2/RPL29	4
D09B	CP-A	OVER	GO:1901796	regulation of signal transduction by p53 class mediator	5/60	101/15001	5.09956e-05	0.00270545	0.00251446	RPS15/RPL37/RPS20/RPS7/PSMD10	5
D09B	CP-A	OVER	GO:0051438	regulation of ubiquitin-protein transferase activity	4/60	53/15001	5.84858e-05	0.00294768	0.0027396	RPS15/RPL37/RPS20/RPS7	4
D09B	CP-A	OVER	GO:0031579	membrane raft organization	3/60	23/15001	0.000101769	0.00488491	0.00454007	S100A10/RFTN1/EMP2	3
D09B	CP-A	OVER	GO:0031396	regulation of protein ubiquitination	6/60	198/15001	0.000135665	0.00621593	0.00577712	RPS15/RPL37/RPS20/RPS3/RPS7/PSMD10	6
D09B	CP-A	OVER	GO:1903320	regulation of protein modification by small protein conjugation or removal	6/60	239/15001	0.000374711	0.0164221	0.0152628	RPS15/RPL37/RPS20/RPS3/RPS7/PSMD10	6
D09B	CP-A	OVER	GO:0072331	signal transduction by p53 class mediator	5/60	165/15001	0.000507853	0.0213298	0.0198241	RPS15/RPL37/RPS20/RPS7/PSMD10	5
D09B	CP-A	OVER	GO:0061844	antimicrobial humoral immune response mediated by antimicrobial peptide	3/60	40/15001	0.000540956	0.0218113	0.0202716	RPS19/RPL30/RPL39	3
D09B	CP-A	OVER	GO:0007565	female pregnancy	5/60	170/15001	0.000581759	0.0225544	0.0209622	PTN/FBLN1/IGFBP7/EMP2/RPL29	5
D09B	CP-A	OVER	GO:0140694	non-membrane-bounded organelle assembly	7/60	370/15001	0.000658225	0.0245737	0.022839	RPS15/RPS19/RPS28/RPS14/RPS23/RPS27/RPS3	7
D09B	CP-A	OVER	GO:0044703	multi-organism reproductive process	5/60	185/15001	0.000852414	0.0306869	0.0285206	PTN/FBLN1/IGFBP7/EMP2/RPL29	5
D09B	CP-A	OVER	GO:0044706	multi-multicellular organism process	5/60	192/15001	0.00100676	0.0349936	0.0325233	PTN/FBLN1/IGFBP7/EMP2/RPL29	5
D09B	CP-A	OVER	GO:0022618	ribonucleoprotein complex assembly	5/60	197/15001	0.00112911	0.037938	0.0352598	RPS15/RPS19/RPS28/RPS14/RPS27	5
D09B	CP-A	OVER	GO:0071826	ribonucleoprotein complex subunit organization	5/60	205/15001	0.00134738	0.0438116	0.0407188	RPS15/RPS19/RPS28/RPS14/RPS27	5
D09B	CP-A	OVER	GO:0071709	membrane assembly	3/60	56/15001	0.0014504	0.0456876	0.0424624	S100A10/RFTN1/EMP2	3
D09B	CP-A	OVER	GO:0000463	maturation of LSU-rRNA from tricistronic rRNA transcript (SSU-rRNA, 5.8S rRNA, LSU-rRNA)	2/60	15/15001	0.00159747	0.0487953	0.0453507	RPL35/RPL7	2
D09B	CP-A	UNDER	GOBP_VENTRICULAR_CARDIAC_MUSCLE_CELL_DEVELOPMENT	GOBP_VENTRICULAR_CARDIAC_MUSCLE_CELL_DEVELOPMENT	2/19	10/17872	4.79416e-05	0.0218614	0.0144834	NKX2-5/LMNA	2
D09B	CP-A	UNDER	GOBP_VENTRICULAR_CARDIAC_MUSCLE_CELL_DIFFERENTIATION	GOBP_VENTRICULAR_CARDIAC_MUSCLE_CELL_DIFFERENTIATION	2/19	14/17872	9.6703e-05	0.0220483	0.0146072	NKX2-5/LMNA	2
D09B	CP-B	OVER	GO:0030239	myofibril assembly	2/8	65/15001	0.000509024	0.0330618	0.0193344	KRT19/MYL9	2
D09B	CP-B	OVER	GO:0055002	striated muscle cell development	2/8	66/15001	0.000524791	0.0330618	0.0193344	KRT19/MYL9	2
D09B	CP-B	UNDER	GO:0008037	cell recognition	3/6	136/15001	1.42903e-05	0.00105749	0.000556572	NDN/COLEC11/VCAN	3
D09B	CP-B	UNDER	GO:0040029	epigenetic regulation of gene expression	2/6	139/15001	0.00124789	0.0461717	0.0243009	XIST/NDN	2
D09B	EPDC	OVER	GO:0006002	fructose 6-phosphate metabolic process	1/3	10/15001	0.00199867	0.0435338	0.0102978	PFKP	1
D09B	EPDC	OVER	GO:0014733	regulation of skeletal muscle adaptation	1/3	11/15001	0.00219839	0.0435338	0.0102978	TNNI1	1
D09B	EPDC	OVER	GO:0006735	NADH regeneration	1/3	15/15001	0.002997	0.0435338	0.0102978	PFKP	1
D09B	EPDC	OVER	GO:0061621	canonical glycolysis	1/3	15/15001	0.002997	0.0435338	0.0102978	PFKP	1
D09B	EPDC	OVER	GO:0061718	glucose catabolic process to pyruvate	1/3	15/15001	0.002997	0.0435338	0.0102978	PFKP	1
D09B	EPDC	OVER	GO:0061620	glycolytic process through glucose-6-phosphate	1/3	17/15001	0.00339615	0.0435338	0.0102978	PFKP	1
D09B	EPDC	OVER	GO:0061615	glycolytic process through fructose-6-phosphate	1/3	18/15001	0.00359568	0.0435338	0.0102978	PFKP	1
D09B	EPDC	OVER	GO:0043501	skeletal muscle adaptation	1/3	21/15001	0.00419412	0.0435338	0.0102978	TNNI1	1
D09B	EPDC	OVER	GO:0006007	glucose catabolic process	1/3	23/15001	0.00459295	0.0435338	0.0102978	PFKP	1
D09B	EPDC	OVER	GO:0016486	peptide hormone processing	1/3	31/15001	0.0061872	0.0435338	0.0102978	PCSK1N	1
D09B	EPDC	OVER	GO:0002021	response to dietary excess	1/3	31/15001	0.0061872	0.0435338	0.0102978	PCSK1N	1
D09B	EPDC	OVER	GO:0140448	signaling receptor ligand precursor processing	1/3	32/15001	0.00638636	0.0435338	0.0102978	PCSK1N	1
D09B	EPDC	OVER	GO:0006734	NADH metabolic process	1/3	35/15001	0.00698368	0.0435338	0.0102978	PFKP	1
D09B	EPDC	OVER	GO:0019320	hexose catabolic process	1/3	40/15001	0.00797869	0.0435338	0.0102978	PFKP	1
D09B	EPDC	OVER	GO:0003009	skeletal muscle contraction	1/3	42/15001	0.0083765	0.0435338	0.0102978	TNNI1	1
D09B	EPDC	OVER	GO:0014888	striated muscle adaptation	1/3	43/15001	0.00857537	0.0435338	0.0102978	TNNI1	1
D09B	EPDC	OVER	GO:0046365	monosaccharide catabolic process	1/3	44/15001	0.00877421	0.0435338	0.0102978	PFKP	1
D09B	EPDC	OVER	GO:0055010	ventricular cardiac muscle tissue morphogenesis	1/3	45/15001	0.00897303	0.0435338	0.0102978	TNNI1	1
D09B	EPDC	OVER	GO:0009409	response to cold	1/3	50/15001	0.0099667	0.0435338	0.0102978	PCSK1N	1
D09B	EPDC	OVER	GO:0050879	multicellular organismal movement	1/3	54/15001	0.0107612	0.0435338	0.0102978	TNNI1	1
D09B	EPDC	OVER	GO:0050881	musculoskeletal movement	1/3	54/15001	0.0107612	0.0435338	0.0102978	TNNI1	1
D09B	EPDC	OVER	GO:0003229	ventricular cardiac muscle tissue development	1/3	54/15001	0.0107612	0.0435338	0.0102978	TNNI1	1
D09B	EPDC	OVER	GO:0055008	cardiac muscle tissue morphogenesis	1/3	58/15001	0.0115552	0.044204	0.0104563	TNNI1	1
D09B	EPDC	OVER	GO:0060415	muscle tissue morphogenesis	1/3	67/15001	0.0133402	0.044204	0.0104563	TNNI1	1
D09B	EPDC	OVER	GO:0003208	cardiac ventricle morphogenesis	1/3	69/15001	0.0137366	0.044204	0.0104563	TNNI1	1
D09B	EPDC	OVER	GO:0048644	muscle organ morphogenesis	1/3	74/15001	0.0147271	0.044204	0.0104563	TNNI1	1
D09B	EPDC	OVER	GO:0006096	glycolytic process	1/3	75/15001	0.0149251	0.044204	0.0104563	PFKP	1
D09B	EPDC	OVER	GO:0006757	ATP generation from ADP	1/3	76/15001	0.0151231	0.044204	0.0104563	PFKP	1
D09B	EPDC	OVER	GO:0043502	regulation of muscle adaptation	1/3	76/15001	0.0151231	0.044204	0.0104563	TNNI1	1
D09B	EPDC	OVER	GO:0046031	ADP metabolic process	1/3	84/15001	0.0167061	0.044204	0.0104563	PFKP	1
D09B	EPDC	OVER	GO:0007218	neuropeptide signaling pathway	1/3	84/15001	0.0167061	0.044204	0.0104563	PCSK1N	1
D09B	EPDC	OVER	GO:0006942	regulation of striated muscle contraction	1/3	84/15001	0.0167061	0.044204	0.0104563	TNNI1	1
D09B	EPDC	OVER	GO:1990830	cellular response to leukemia inhibitory factor	1/3	89/15001	0.0176946	0.044204	0.0104563	PFKP	1
D09B	EPDC	OVER	GO:1990823	response to leukemia inhibitory factor	1/3	90/15001	0.0178922	0.044204	0.0104563	PFKP	1
D09B	EPDC	OVER	GO:0006165	nucleoside diphosphate phosphorylation	1/3	91/15001	0.0180898	0.044204	0.0104563	PFKP	1
D09B	EPDC	OVER	GO:0046939	nucleotide phosphorylation	1/3	93/15001	0.0184849	0.044204	0.0104563	PFKP	1
D09B	EPDC	OVER	GO:0009135	purine nucleoside diphosphate metabolic process	1/3	96/15001	0.0190774	0.044204	0.0104563	PFKP	1
D09B	EPDC	OVER	GO:0009179	purine ribonucleoside diphosphate metabolic process	1/3	96/15001	0.0190774	0.044204	0.0104563	PFKP	1
D09B	EPDC	OVER	GO:0006090	pyruvate metabolic process	1/3	98/15001	0.0194722	0.044204	0.0104563	PFKP	1
D09B	EPDC	OVER	GO:0043500	muscle adaptation	1/3	100/15001	0.019867	0.044204	0.0104563	TNNI1	1
D09B	EPDC	OVER	GO:0009185	ribonucleoside diphosphate metabolic process	1/3	106/15001	0.0210505	0.0456951	0.010809	PFKP	1
D09B	EPDC	OVER	GO:0003206	cardiac chamber morphogenesis	1/3	122/15001	0.0242021	0.0493522	0.0116741	TNNI1	1
D09B	EPDC	OVER	GO:0003231	cardiac ventricle development	1/3	122/15001	0.0242021	0.0493522	0.0116741	TNNI1	1
D09B	EPDC	OVER	GO:0009132	nucleoside diphosphate metabolic process	1/3	123/15001	0.0243988	0.0493522	0.0116741	PFKP	1
D09B	EPDC	OVER	GO:0060048	cardiac muscle contraction	1/3	126/15001	0.0249889	0.0494225	0.0116907	TNNI1	1
D09B	EPDC	UNDER	GO:2001225	regulation of chloride transport	1/3	10/15001	0.00199867	0.0287463	0.00588374	ANO9	1
D09B	EPDC	UNDER	GO:1903792	negative regulation of anion transport	1/3	22/15001	0.00439355	0.0287463	0.00588374	ANO9	1
D09B	EPDC	UNDER	GO:0017121	plasma membrane phospholipid scrambling	1/3	24/15001	0.00479232	0.0287463	0.00588374	ANO9	1
D09B	EPDC	UNDER	GO:1903959	regulation of anion transmembrane transport	1/3	26/15001	0.00519099	0.0287463	0.00588374	ANO9	1
D09B	EPDC	UNDER	GO:0007549	dosage compensation	1/3	28/15001	0.00558955	0.0287463	0.00588374	XIST	1
D09B	EPDC	UNDER	GO:0009048	dosage compensation by inactivation of X chromosome	1/3	28/15001	0.00558955	0.0287463	0.00588374	XIST	1
D09B	EPDC	UNDER	GO:0033119	negative regulation of RNA splicing	1/3	28/15001	0.00558955	0.0287463	0.00588374	RPS26	1
D09B	EPDC	UNDER	GO:0045332	phospholipid translocation	1/3	49/15001	0.00976802	0.0423131	0.00866058	ANO9	1
D09B	EPDC	UNDER	GO:0034204	lipid translocation	1/3	54/15001	0.0107612	0.0423131	0.00866058	ANO9	1
D09B	EPDC	UNDER	GO:0097035	regulation of membrane lipid distribution	1/3	59/15001	0.0117536	0.0423131	0.00866058	ANO9	1
D09B	EPDC	UNDER	GO:0032413	negative regulation of ion transmembrane transporter activity	1/3	66/15001	0.013142	0.0424798	0.0086947	ANO9	1
D09B	EPDC	UNDER	GO:0032410	negative regulation of transporter activity	1/3	74/15001	0.0147271	0.0424798	0.0086947	ANO9	1
D09B	EPDC	UNDER	GO:0044070	regulation of anion transport	1/3	85/15001	0.0169038	0.0424798	0.0086947	ANO9	1
D09B	EPDC	UNDER	GO:1902476	chloride transmembrane transport	1/3	89/15001	0.0176946	0.0424798	0.0086947	ANO9	1
D09B	EPDC	UNDER	GO:0034766	negative regulation of ion transmembrane transport	1/3	91/15001	0.0180898	0.0424798	0.0086947	ANO9	1
D09B	EPDC	UNDER	GO:0015914	phospholipid transport	1/3	95/15001	0.0188799	0.0424798	0.0086947	ANO9	1
D09B	EPDC	UNDER	GO:0006821	chloride transport	1/3	103/15001	0.0204589	0.0432457	0.00885146	ANO9	1
D09B	EPDC	UNDER	GO:0098661	inorganic anion transmembrane transport	1/3	111/15001	0.0220361	0.0432457	0.00885146	ANO9	1
D09B	EPDC	UNDER	GO:0034763	negative regulation of transmembrane transport	1/3	115/15001	0.0228241	0.0432457	0.00885146	ANO9	1
D09B	EPDC	UNDER	GO:0043271	negative regulation of ion transport	1/3	135/15001	0.0267577	0.0450707	0.00922499	ANO9	1
D09B	EPDC	UNDER	GO:0015748	organophosphate ester transport	1/3	135/15001	0.0267577	0.0450707	0.00922499	ANO9	1
D09B	EPDC	UNDER	GO:0040029	epigenetic regulation of gene expression	1/3	139/15001	0.0275432	0.0450707	0.00922499	XIST	1
D09B	EPDC	UNDER	GO:0007009	plasma membrane organization	1/3	151/15001	0.029897	0.046315	0.00947967	ANO9	1
D09B	EPDC	UNDER	GO:0002181	cytoplasmic translation	1/3	156/15001	0.0308766	0.046315	0.00947967	RPS26	1
D09B	EPDC	UNDER	GO:0015698	inorganic anion transport	1/3	165/15001	0.0326383	0.0469992	0.00961972	ANO9	1
D09B	EPDC	UNDER	GO:0043484	regulation of RNA splicing	1/3	176/15001	0.0347886	0.0481688	0.00985912	RPS26	1
D16	CM/UNK-B1B2	OVER	GO:0006091	generation of precursor metabolites and energy	14/45	449/14612	3.8224e-11	5.04939e-08	3.85459e-08	ENO1/BNIP3/SLC25A4/MDH1/ATP5F1B/PGK1/ATP5F1A/PKM/LDHA/UGP2/COX5B/TPI1/IDH2/PFKP	14
D16	CM/UNK-B1B2	OVER	GO:0055008	cardiac muscle tissue morphogenesis	7/45	59/14612	4.87965e-10	1.70798e-07	1.30383e-07	TPM1/ACTC1/TNNT2/TNNI1/ANKRD1/MYL3/MYH7	7
D16	CM/UNK-B1B2	OVER	GO:0006735	NADH regeneration	5/45	15/14612	6.46472e-10	1.70798e-07	1.30383e-07	ENO1/PGK1/PKM/TPI1/PFKP	5
D16	CM/UNK-B1B2	OVER	GO:0061621	canonical glycolysis	5/45	15/14612	6.46472e-10	1.70798e-07	1.30383e-07	ENO1/PGK1/PKM/TPI1/PFKP	5
D16	CM/UNK-B1B2	OVER	GO:0061718	glucose catabolic process to pyruvate	5/45	15/14612	6.46472e-10	1.70798e-07	1.30383e-07	ENO1/PGK1/PKM/TPI1/PFKP	5
D16	CM/UNK-B1B2	OVER	GO:0048738	cardiac muscle tissue development	10/45	215/14612	7.85388e-10	1.72869e-07	1.31964e-07	TPM1/ACTC1/MYL7/TNNT2/TNNI1/PLN/ANKRD1/MYL3/MYH7/ACTN2	10
D16	CM/UNK-B1B2	OVER	GO:0006734	NADH metabolic process	6/45	35/14612	9.16037e-10	1.72869e-07	1.31964e-07	ENO1/MDH1/PGK1/PKM/TPI1/PFKP	6
D16	CM/UNK-B1B2	OVER	GO:0061620	glycolytic process through glucose-6-phosphate	5/45	17/14612	1.32605e-09	1.91554e-07	1.46228e-07	ENO1/PGK1/PKM/TPI1/PFKP	5
D16	CM/UNK-B1B2	OVER	GO:0060415	muscle tissue morphogenesis	7/45	68/14612	1.35846e-09	1.91554e-07	1.46228e-07	TPM1/ACTC1/TNNT2/TNNI1/ANKRD1/MYL3/MYH7	7
D16	CM/UNK-B1B2	OVER	GO:0014706	striated muscle tissue development	10/45	229/14612	1.45007e-09	1.91554e-07	1.46228e-07	TPM1/ACTC1/MYL7/TNNT2/TNNI1/PLN/ANKRD1/MYL3/MYH7/ACTN2	10
D16	CM/UNK-B1B2	OVER	GO:0061615	glycolytic process through fructose-6-phosphate	5/45	18/14612	1.83188e-09	2.19992e-07	1.67937e-07	ENO1/PGK1/PKM/TPI1/PFKP	5
D16	CM/UNK-B1B2	OVER	GO:0048644	muscle organ morphogenesis	7/45	74/14612	2.4874e-09	2.73821e-07	2.09029e-07	TPM1/ACTC1/TNNT2/TNNI1/ANKRD1/MYL3/MYH7	7
D16	CM/UNK-B1B2	OVER	GO:0046034	ATP metabolic process	9/45	187/14612	4.52441e-09	4.59749e-07	3.50962e-07	ENO1/ATP5F1B/PGK1/ATP5F1A/PKM/LDHA/TPI1/MYH7/PFKP	9
D16	CM/UNK-B1B2	OVER	GO:0006007	glucose catabolic process	5/45	22/14612	5.57913e-09	5.2643e-07	4.01865e-07	ENO1/PGK1/PKM/TPI1/PFKP	5
D16	CM/UNK-B1B2	OVER	GO:0009205	purine ribonucleoside triphosphate metabolic process	9/45	210/14612	1.24749e-08	1.09863e-06	8.38665e-07	ENO1/ATP5F1B/PGK1/ATP5F1A/PKM/LDHA/TPI1/MYH7/PFKP	9
D16	CM/UNK-B1B2	OVER	GO:0060537	muscle tissue development	11/45	379/14612	1.42303e-08	1.17489e-06	8.96883e-07	TPM1/ACTC1/MYL7/TNNT2/TNNI1/PLN/ANKRD1/MYL3/MYH7/GPC1/ACTN2	11
D16	CM/UNK-B1B2	OVER	GO:0009144	purine nucleoside triphosphate metabolic process	9/45	215/14612	1.53083e-08	1.18955e-06	9.08074e-07	ENO1/ATP5F1B/PGK1/ATP5F1A/PKM/LDHA/TPI1/MYH7/PFKP	9
D16	CM/UNK-B1B2	OVER	GO:0009199	ribonucleoside triphosphate metabolic process	9/45	217/14612	1.65906e-08	1.21757e-06	9.29464e-07	ENO1/ATP5F1B/PGK1/ATP5F1A/PKM/LDHA/TPI1/MYH7/PFKP	9
D16	CM/UNK-B1B2	OVER	GO:0060047	heart contraction	9/45	224/14612	2.18505e-08	1.51918e-06	1.15971e-06	TPM1/ACTC1/MYL7/TNNT2/TNNI1/PLN/MYL3/HSPB7/MYH7	9
D16	CM/UNK-B1B2	OVER	GO:0003015	heart process	9/45	233/14612	3.07214e-08	1.91417e-06	1.46124e-06	TPM1/ACTC1/MYL7/TNNT2/TNNI1/PLN/MYL3/HSPB7/MYH7	9
D16	CM/UNK-B1B2	OVER	GO:0010927	cellular component assembly involved in morphogenesis	7/45	106/14612	3.13108e-08	1.91417e-06	1.46124e-06	TPM1/ACTC1/TNNT2/ANKRD1/MYH7/GPC1/ACTN2	7
D16	CM/UNK-B1B2	OVER	GO:0009141	nucleoside triphosphate metabolic process	9/45	234/14612	3.18787e-08	1.91417e-06	1.46124e-06	ENO1/ATP5F1B/PGK1/ATP5F1A/PKM/LDHA/TPI1/MYH7/PFKP	9
D16	CM/UNK-B1B2	OVER	GO:0030239	myofibril assembly	6/45	66/14612	4.7759e-08	2.74303e-06	2.09396e-06	TPM1/ACTC1/TNNT2/ANKRD1/MYH7/ACTN2	6
D16	CM/UNK-B1B2	OVER	GO:0055002	striated muscle cell development	6/45	67/14612	5.23364e-08	2.88068e-06	2.19905e-06	TPM1/ACTC1/TNNT2/ANKRD1/MYH7/ACTN2	6
D16	CM/UNK-B1B2	OVER	GO:0043462	regulation of ATP-dependent activity	6/45	70/14612	6.82905e-08	3.60847e-06	2.75463e-06	TPM1/TNNT2/PLN/MYL3/C4orf3/TPM2	6
D16	CM/UNK-B1B2	OVER	GO:0033275	actin-myosin filament sliding	4/45	14/14612	7.68061e-08	3.90234e-06	2.97896e-06	TPM1/ACTC1/TNNT2/MYH7	4
D16	CM/UNK-B1B2	OVER	GO:0008015	blood circulation	11/45	454/14612	9.02479e-08	4.41546e-06	3.37066e-06	TPM1/ACTC1/MYL7/TNNT2/TNNI1/PLN/APOE/MYL3/HSPB7/ACTA2/MYH7	11
D16	CM/UNK-B1B2	OVER	GO:0019320	hexose catabolic process	5/45	38/14612	1.02525e-07	4.72284e-06	3.6053e-06	ENO1/PGK1/PKM/TPI1/PFKP	5
D16	CM/UNK-B1B2	OVER	GO:0006096	glycolytic process	6/45	75/14612	1.03681e-07	4.72284e-06	3.6053e-06	ENO1/PGK1/PKM/LDHA/TPI1/PFKP	6
D16	CM/UNK-B1B2	OVER	GO:0006757	ATP generation from ADP	6/45	76/14612	1.1231e-07	4.94538e-06	3.77519e-06	ENO1/PGK1/PKM/LDHA/TPI1/PFKP	6
D16	CM/UNK-B1B2	OVER	GO:0046365	monosaccharide catabolic process	5/45	42/14612	1.72175e-07	7.33686e-06	5.60079e-06	ENO1/PGK1/PKM/TPI1/PFKP	5
D16	CM/UNK-B1B2	OVER	GO:0045214	sarcomere organization	5/45	43/14612	1.94385e-07	8.02445e-06	6.12568e-06	TPM1/TNNT2/ANKRD1/MYH7/ACTN2	5
D16	CM/UNK-B1B2	OVER	GO:0046031	ADP metabolic process	6/45	84/14612	2.05023e-07	8.20715e-06	6.26515e-06	ENO1/PGK1/PKM/LDHA/TPI1/PFKP	6
D16	CM/UNK-B1B2	OVER	GO:0055010	ventricular cardiac muscle tissue morphogenesis	5/45	46/14612	2.74917e-07	1.06813e-05	8.15388e-06	TPM1/TNNT2/TNNI1/MYL3/MYH7	5
D16	CM/UNK-B1B2	OVER	GO:0006165	nucleoside diphosphate phosphorylation	6/45	91/14612	3.30851e-07	1.24873e-05	9.53249e-06	ENO1/PGK1/PKM/LDHA/TPI1/PFKP	6
D16	CM/UNK-B1B2	OVER	GO:0046939	nucleotide phosphorylation	6/45	93/14612	3.76611e-07	1.38195e-05	1.05495e-05	ENO1/PGK1/PKM/LDHA/TPI1/PFKP	6
D16	CM/UNK-B1B2	OVER	GO:0006936	muscle contraction	9/45	317/14612	4.23713e-07	1.48431e-05	1.13309e-05	TPM1/ENO1/TNNT2/TNNI1/PLN/MYL3/TPM2/ACTA2/MYH7	9
D16	CM/UNK-B1B2	OVER	GO:0006937	regulation of muscle contraction	7/45	155/14612	4.26979e-07	1.48431e-05	1.13309e-05	TPM1/ENO1/TNNT2/TNNI1/PLN/MYL3/MYH7	7
D16	CM/UNK-B1B2	OVER	GO:0009135	purine nucleoside diphosphate metabolic process	6/45	96/14612	4.54897e-07	1.5023e-05	1.14682e-05	ENO1/PGK1/PKM/LDHA/TPI1/PFKP	6
D16	CM/UNK-B1B2	OVER	GO:0009179	purine ribonucleoside diphosphate metabolic process	6/45	96/14612	4.54897e-07	1.5023e-05	1.14682e-05	ENO1/PGK1/PKM/LDHA/TPI1/PFKP	6
D16	CM/UNK-B1B2	OVER	GO:0070252	actin-mediated cell contraction	6/45	97/14612	4.83779e-07	1.55871e-05	1.18989e-05	TPM1/ACTC1/TNNT2/PLN/ACTA2/MYH7	6
D16	CM/UNK-B1B2	OVER	GO:0006090	pyruvate metabolic process	6/45	99/14612	5.46066e-07	1.71751e-05	1.31111e-05	ENO1/PGK1/PKM/LDHA/TPI1/PFKP	6
D16	CM/UNK-B1B2	OVER	GO:0003229	ventricular cardiac muscle tissue development	5/45	55/14612	6.83501e-07	2.09978e-05	1.60292e-05	TPM1/TNNT2/TNNI1/MYL3/MYH7	5
D16	CM/UNK-B1B2	OVER	GO:0009185	ribonucleoside diphosphate metabolic process	6/45	106/14612	8.18096e-07	2.45615e-05	1.87497e-05	ENO1/PGK1/PKM/LDHA/TPI1/PFKP	6
D16	CM/UNK-B1B2	OVER	GO:0009132	nucleoside diphosphate metabolic process	6/45	123/14612	1.95993e-06	5.75349e-05	4.39208e-05	ENO1/PGK1/PKM/LDHA/TPI1/PFKP	6
D16	CM/UNK-B1B2	OVER	GO:0003208	cardiac ventricle morphogenesis	5/45	69/14612	2.13865e-06	6.14164e-05	4.68838e-05	TPM1/TNNT2/TNNI1/MYL3/MYH7	5
D16	CM/UNK-B1B2	OVER	GO:0030048	actin filament-based movement	6/45	127/14612	2.36247e-06	6.50172e-05	4.96326e-05	TPM1/ACTC1/TNNT2/PLN/ACTA2/MYH7	6
D16	CM/UNK-B1B2	OVER	GO:0060048	cardiac muscle contraction	6/45	127/14612	2.36247e-06	6.50172e-05	4.96326e-05	TPM1/TNNT2/TNNI1/PLN/MYL3/MYH7	6
D16	CM/UNK-B1B2	OVER	GO:0009150	purine ribonucleotide metabolic process	9/45	399/14612	2.86047e-06	7.71159e-05	5.88685e-05	ENO1/ATP5F1B/PGK1/ATP5F1A/PKM/LDHA/TPI1/MYH7/PFKP	9
D16	CM/UNK-B1B2	OVER	GO:0003012	muscle system process	9/45	401/14612	2.98003e-06	7.87324e-05	6.01025e-05	TPM1/ENO1/TNNT2/TNNI1/PLN/MYL3/TPM2/ACTA2/MYH7	9
D16	CM/UNK-B1B2	OVER	GO:0016052	carbohydrate catabolic process	6/45	137/14612	3.67075e-06	9.50797e-05	7.25817e-05	ENO1/PGK1/PKM/LDHA/TPI1/PFKP	6
D16	CM/UNK-B1B2	OVER	GO:0009259	ribonucleotide metabolic process	9/45	416/14612	4.02251e-06	0.000102187	7.80074e-05	ENO1/ATP5F1B/PGK1/ATP5F1A/PKM/LDHA/TPI1/MYH7/PFKP	9
D16	CM/UNK-B1B2	OVER	GO:0090257	regulation of muscle system process	7/45	219/14612	4.31718e-06	0.000107604	8.21421e-05	TPM1/ENO1/TNNT2/TNNI1/PLN/MYL3/MYH7	7
D16	CM/UNK-B1B2	OVER	GO:0006163	purine nucleotide metabolic process	9/45	421/14612	4.43354e-06	0.000108457	8.27939e-05	ENO1/ATP5F1B/PGK1/ATP5F1A/PKM/LDHA/TPI1/MYH7/PFKP	9
D16	CM/UNK-B1B2	OVER	GO:0019693	ribose phosphate metabolic process	9/45	424/14612	4.69711e-06	0.000110934	8.46845e-05	ENO1/ATP5F1B/PGK1/ATP5F1A/PKM/LDHA/TPI1/MYH7/PFKP	9
D16	CM/UNK-B1B2	OVER	GO:0007517	muscle organ development	8/45	316/14612	4.70273e-06	0.000110934	8.46845e-05	TPM1/ACTC1/TNNT2/TNNI1/ANKRD1/MYL3/MYH7/GPC1	8
D16	CM/UNK-B1B2	OVER	GO:0072521	purine-containing compound metabolic process	9/45	445/14612	6.94955e-06	0.00016073	0.000122698	ENO1/ATP5F1B/PGK1/ATP5F1A/PKM/LDHA/TPI1/MYH7/PFKP	9
D16	CM/UNK-B1B2	OVER	GO:0003007	heart morphogenesis	7/45	236/14612	7.05704e-06	0.00016073	0.000122698	TPM1/ACTC1/TNNT2/TNNI1/ANKRD1/MYL3/MYH7	7
D16	CM/UNK-B1B2	OVER	GO:0030049	muscle filament sliding	3/45	13/14612	7.63993e-06	0.000171057	0.000130581	TPM1/TNNT2/MYH7	3
D16	CM/UNK-B1B2	OVER	GO:0006941	striated muscle contraction	6/45	165/14612	1.07079e-05	0.000235753	0.000179968	TPM1/TNNT2/TNNI1/PLN/MYL3/MYH7	6
D16	CM/UNK-B1B2	OVER	GO:0051146	striated muscle cell differentiation	7/45	258/14612	1.26194e-05	0.000270526	0.000206514	TPM1/ACTC1/TNNT2/CD81/ANKRD1/MYH7/ACTN2	7
D16	CM/UNK-B1B2	OVER	GO:0009060	aerobic respiration	6/45	170/14612	1.26969e-05	0.000270526	0.000206514	BNIP3/MDH1/ATP5F1B/ATP5F1A/COX5B/IDH2	6
D16	CM/UNK-B1B2	OVER	GO:0055001	muscle cell development	6/45	177/14612	1.59741e-05	0.000334949	0.000255692	TPM1/ACTC1/TNNT2/ANKRD1/MYH7/ACTN2	6
D16	CM/UNK-B1B2	OVER	GO:0031032	actomyosin structure organization	6/45	191/14612	2.45796e-05	0.000499533	0.000381332	TPM1/ACTC1/TNNT2/ANKRD1/MYH7/ACTN2	6
D16	CM/UNK-B1B2	OVER	GO:0008016	regulation of heart contraction	6/45	191/14612	2.45796e-05	0.000499533	0.000381332	TPM1/TNNT2/PLN/MYL3/HSPB7/MYH7	6
D16	CM/UNK-B1B2	OVER	GO:0015980	energy derivation by oxidation of organic compounds	7/45	294/14612	2.92877e-05	0.000586197	0.000447489	BNIP3/MDH1/ATP5F1B/ATP5F1A/UGP2/COX5B/IDH2	7
D16	CM/UNK-B1B2	OVER	GO:0003206	cardiac chamber morphogenesis	5/45	121/14612	3.35951e-05	0.000652635	0.000498207	TPM1/TNNT2/TNNI1/MYL3/MYH7	5
D16	CM/UNK-B1B2	OVER	GO:0003231	cardiac ventricle development	5/45	121/14612	3.35951e-05	0.000652635	0.000498207	TPM1/TNNT2/TNNI1/MYL3/MYH7	5
D16	CM/UNK-B1B2	OVER	GO:0032780	negative regulation of ATP-dependent activity	3/45	22/14612	4.03476e-05	0.000772452	0.000589672	TNNT2/PLN/C4orf3	3
D16	CM/UNK-B1B2	OVER	GO:0045333	cellular respiration	6/45	211/14612	4.29956e-05	0.000811389	0.000619396	BNIP3/MDH1/ATP5F1B/ATP5F1A/COX5B/IDH2	6
D16	CM/UNK-B1B2	OVER	GO:0032413	negative regulation of ion transmembrane transporter activity	4/45	66/14612	4.92077e-05	0.00091554	0.000698902	PLN/RRAD/C4orf3/ACTN2	4
D16	CM/UNK-B1B2	OVER	GO:0002026	regulation of the force of heart contraction	3/45	24/14612	5.28002e-05	0.000968738	0.000739512	PLN/MYL3/MYH7	3
D16	CM/UNK-B1B2	OVER	GO:1903522	regulation of blood circulation	6/45	232/14612	7.28723e-05	0.00130593	0.000996921	TPM1/TNNT2/PLN/MYL3/HSPB7/MYH7	6
D16	CM/UNK-B1B2	OVER	GO:0032410	negative regulation of transporter activity	4/45	73/14612	7.31561e-05	0.00130593	0.000996921	PLN/RRAD/C4orf3/ACTN2	4
D16	CM/UNK-B1B2	OVER	GO:0044282	small molecule catabolic process	7/45	349/14612	8.6732e-05	0.00152764	0.00116616	ENO1/PGK1/PKM/APOE/GOT1/TPI1/PFKP	7
D16	CM/UNK-B1B2	OVER	GO:0042692	muscle cell differentiation	7/45	354/14612	9.48009e-05	0.00164779	0.00125788	TPM1/ACTC1/TNNT2/CD81/ANKRD1/MYH7/ACTN2	7
D16	CM/UNK-B1B2	OVER	GO:1904063	negative regulation of cation transmembrane transport	4/45	84/14612	0.000126528	0.00215009	0.00164133	PLN/RRAD/C4orf3/ACTN2	4
D16	CM/UNK-B1B2	OVER	GO:0140694	non-membrane-bounded organelle assembly	7/45	371/14612	0.000126955	0.00215009	0.00164133	TPM1/ACTC1/TNNT2/ANKRD1/MYH7/EZR/ACTN2	7
D16	CM/UNK-B1B2	OVER	GO:0003205	cardiac chamber development	5/45	161/14612	0.000130605	0.00218391	0.00166715	TPM1/TNNT2/TNNI1/MYL3/MYH7	5
D16	CM/UNK-B1B2	OVER	GO:0006942	regulation of striated muscle contraction	4/45	85/14612	0.000132479	0.00218757	0.00166994	TNNI1/PLN/MYL3/MYH7	4
D16	CM/UNK-B1B2	OVER	GO:1901020	negative regulation of calcium ion transmembrane transporter activity	3/45	34/14612	0.000152779	0.00249162	0.00190205	PLN/RRAD/C4orf3	3
D16	CM/UNK-B1B2	OVER	GO:0006006	glucose metabolic process	5/45	168/14612	0.000159436	0.00256848	0.00196072	ENO1/PGK1/PKM/TPI1/PFKP	5
D16	CM/UNK-B1B2	OVER	GO:0034766	negative regulation of ion transmembrane transport	4/45	90/14612	0.000165321	0.00263119	0.00200859	PLN/RRAD/C4orf3/ACTN2	4
D16	CM/UNK-B1B2	OVER	GO:1903115	regulation of actin filament-based movement	3/45	39/14612	0.000230833	0.00363013	0.00277116	TNNT2/PLN/ACTA2	3
D16	CM/UNK-B1B2	OVER	GO:1903170	negative regulation of calcium ion transmembrane transport	3/45	43/14612	0.000309039	0.00474698	0.00362373	PLN/RRAD/C4orf3	3
D16	CM/UNK-B1B2	OVER	GO:0032781	positive regulation of ATP-dependent activity	3/45	43/14612	0.000309039	0.00474698	0.00362373	TPM1/TNNT2/MYL3	3
D16	CM/UNK-B1B2	OVER	GO:0034763	negative regulation of transmembrane transport	4/45	114/14612	0.000409147	0.00616721	0.00470791	PLN/RRAD/C4orf3/ACTN2	4
D16	CM/UNK-B1B2	OVER	GO:1904350	regulation of protein catabolic process in the vacuole	2/45	10/14612	0.000410836	0.00616721	0.00470791	CD81/LAPTM4B	2
D16	CM/UNK-B1B2	OVER	GO:0019318	hexose metabolic process	5/45	208/14612	0.000428352	0.0063579	0.00485347	ENO1/PGK1/PKM/TPI1/PFKP	5
D16	CM/UNK-B1B2	OVER	GO:1901894	regulation of ATPase-coupled calcium transmembrane transporter activity	2/45	12/14612	0.000600202	0.00871282	0.00665117	PLN/C4orf3	2
D16	CM/UNK-B1B2	OVER	GO:0014733	regulation of skeletal muscle adaptation	2/45	12/14612	0.000600202	0.00871282	0.00665117	TNNI1/MYH7	2
D16	CM/UNK-B1B2	OVER	GO:0005996	monosaccharide metabolic process	5/45	227/14612	0.000637646	0.00915576	0.0069893	ENO1/PGK1/PKM/TPI1/PFKP	5
D16	CM/UNK-B1B2	OVER	GO:1902600	proton transmembrane transport	4/45	130/14612	0.00067198	0.00948627	0.0072416	SLC25A4/ATP5F1B/ATP5F1A/COX5B	4
D16	CM/UNK-B1B2	OVER	GO:0051926	negative regulation of calcium ion transport	3/45	56/14612	0.000675026	0.00948627	0.0072416	PLN/RRAD/C4orf3	3
D16	CM/UNK-B1B2	OVER	GO:0055089	fatty acid homeostasis	2/45	13/14612	0.00070794	0.00974155	0.00743648	APOE/GOT1	2
D16	CM/UNK-B1B2	OVER	GO:1903599	positive regulation of autophagy of mitochondrion	2/45	13/14612	0.00070794	0.00974155	0.00743648	BNIP3/SLC25A4	2
D16	CM/UNK-B1B2	OVER	GO:0071456	cellular response to hypoxia	4/45	134/14612	0.000752882	0.0101485	0.00774716	ENO1/BNIP3/PGK1/FAM162A	4
D16	CM/UNK-B1B2	OVER	GO:0043271	negative regulation of ion transport	4/45	134/14612	0.000752882	0.0101485	0.00774716	PLN/RRAD/C4orf3/ACTN2	4
D16	CM/UNK-B1B2	OVER	GO:0036294	cellular response to decreased oxygen levels	4/45	142/14612	0.000934994	0.012476	0.00952391	ENO1/BNIP3/PGK1/FAM162A	4
D16	CM/UNK-B1B2	OVER	GO:0090559	regulation of membrane permeability	3/45	67/14612	0.00113934	0.0150506	0.0114893	BNIP3/SLC25A4/LAPTM4B	3
D16	CM/UNK-B1B2	OVER	GO:0006103	2-oxoglutarate metabolic process	2/45	17/14612	0.00122472	0.0158613	0.0121082	GOT1/IDH2	2
D16	CM/UNK-B1B2	OVER	GO:0031639	plasminogen activation	2/45	17/14612	0.00122472	0.0158613	0.0121082	ENO1/PGK1	2
D16	CM/UNK-B1B2	OVER	GO:0071453	cellular response to oxygen levels	4/45	157/14612	0.00135669	0.0173999	0.0132827	ENO1/BNIP3/PGK1/FAM162A	4
D16	CM/UNK-B1B2	OVER	GO:0035795	negative regulation of mitochondrial membrane permeability	2/45	18/14612	0.00137512	0.0174666	0.0133336	BNIP3/SLC25A4	2
D16	CM/UNK-B1B2	OVER	GO:0010822	positive regulation of mitochondrion organization	3/45	73/14612	0.0014603	0.018372	0.0140248	BNIP3/SLC25A4/FAM162A	3
D16	CM/UNK-B1B2	OVER	GO:0006071	glycerol metabolic process	2/45	19/14612	0.00153389	0.0191157	0.0145925	GOT1/TPI1	2
D16	CM/UNK-B1B2	OVER	GO:0007015	actin filament organization	6/45	419/14612	0.00169475	0.0206147	0.0157368	TPM1/ACTC1/TNNT2/TPM2/EZR/ACTN2	6
D16	CM/UNK-B1B2	OVER	GO:1905709	negative regulation of membrane permeability	2/45	20/14612	0.00170099	0.0206147	0.0157368	BNIP3/SLC25A4	2
D16	CM/UNK-B1B2	OVER	GO:0007039	protein catabolic process in the vacuole	2/45	20/14612	0.00170099	0.0206147	0.0157368	CD81/LAPTM4B	2
D16	CM/UNK-B1B2	OVER	GO:0019400	alditol metabolic process	2/45	21/14612	0.00187636	0.0225334	0.0172015	GOT1/TPI1	2
D16	CM/UNK-B1B2	OVER	GO:0090130	tissue migration	5/45	291/14612	0.00192697	0.0229326	0.0175062	ACTC1/ATP5F1B/ATP5F1A/APOE/ACTA2	5
D16	CM/UNK-B1B2	OVER	GO:0043501	skeletal muscle adaptation	2/45	22/14612	0.00205996	0.0242965	0.0185474	TNNI1/MYH7	2
D16	CM/UNK-B1B2	OVER	GO:0006754	ATP biosynthetic process	3/45	85/14612	0.00226014	0.0261899	0.0199928	ENO1/ATP5F1B/ATP5F1A	3
D16	CM/UNK-B1B2	OVER	GO:0043535	regulation of blood vessel endothelial cell migration	3/45	85/14612	0.00226014	0.0261899	0.0199928	ATP5F1B/ATP5F1A/APOE	3
D16	CM/UNK-B1B2	OVER	GO:0043648	dicarboxylic acid metabolic process	3/45	86/14612	0.00233682	0.026843	0.0204913	MDH1/GOT1/IDH2	3
D16	CM/UNK-B1B2	OVER	GO:1901019	regulation of calcium ion transmembrane transporter activity	3/45	88/14612	0.00249499	0.0284128	0.0216897	PLN/RRAD/C4orf3	3
D16	CM/UNK-B1B2	OVER	GO:0016051	carbohydrate biosynthetic process	4/45	190/14612	0.00272166	0.0307292	0.023458	PGK1/UGP2/GOT1/TPI1	4
D16	CM/UNK-B1B2	OVER	GO:0032386	regulation of intracellular transport	5/45	316/14612	0.00275634	0.030857	0.0235555	TNNT2/PLN/CD81/EZR/ACTN2	5
D16	CM/UNK-B1B2	OVER	GO:0055094	response to lipoprotein particle	2/45	26/14612	0.00287563	0.031922	0.0243685	CD81/APOE	2
D16	CM/UNK-B1B2	OVER	GO:0090200	positive regulation of release of cytochrome c from mitochondria	2/45	27/14612	0.00309962	0.0338465	0.0258376	BNIP3/FAM162A	2
D16	CM/UNK-B1B2	OVER	GO:0009206	purine ribonucleoside triphosphate biosynthetic process	3/45	95/14612	0.00310024	0.0338465	0.0258376	ENO1/ATP5F1B/ATP5F1A	3
D16	CM/UNK-B1B2	OVER	GO:0009145	purine nucleoside triphosphate biosynthetic process	3/45	96/14612	0.00319341	0.0345778	0.0263959	ENO1/ATP5F1B/ATP5F1A	3
D16	CM/UNK-B1B2	OVER	GO:0002027	regulation of heart rate	3/45	98/14612	0.00338488	0.036353	0.0277511	TPM1/PLN/MYH7	3
D16	CM/UNK-B1B2	OVER	GO:0071402	cellular response to lipoprotein particle stimulus	2/45	29/14612	0.00357133	0.0378678	0.0289074	CD81/APOE	2
D16	CM/UNK-B1B2	OVER	GO:0008637	apoptotic mitochondrial changes	3/45	100/14612	0.00358325	0.0378678	0.0289074	BNIP3/SLC25A4/FAM162A	3
D16	CM/UNK-B1B2	OVER	GO:0009201	ribonucleoside triphosphate biosynthetic process	3/45	101/14612	0.00368505	0.0386345	0.0294927	ENO1/ATP5F1B/ATP5F1A	3
D16	CM/UNK-B1B2	OVER	GO:0006099	tricarboxylic acid cycle	2/45	30/14612	0.00381896	0.0394174	0.0300903	MDH1/IDH2	2
D16	CM/UNK-B1B2	OVER	GO:0042176	regulation of protein catabolic process	5/45	341/14612	0.0038194	0.0394174	0.0300903	CD81/LAPTM4B/APOE/EEF1A2/EZR	5
D16	CM/UNK-B1B2	OVER	GO:0090218	positive regulation of lipid kinase activity	2/45	32/14612	0.00433751	0.0444175	0.0339073	CD81/EEF1A2	2
D16	CM/UNK-B1B2	OVER	GO:0043243	positive regulation of protein-containing complex disassembly	2/45	33/14612	0.00460834	0.0468279	0.0357473	BNIP3/ACTN2	2
D16	CM/UNK-B1B2	OVER	GO:0043534	blood vessel endothelial cell migration	3/45	110/14612	0.00468138	0.0472069	0.0360367	ATP5F1B/ATP5F1A/APOE	3
D16	CM/UNK-B1B2	OVER	GO:0009142	nucleoside triphosphate biosynthetic process	3/45	112/14612	0.00492277	0.049265	0.0376077	ENO1/ATP5F1B/ATP5F1A	3
D16	CM/UNK-B1B2	UNDER	GO:0007549	dosage compensation	1/1	27/14612	0.0018478	0.00277169	NA	XIST	1
D16	CM/UNK-B1B2	UNDER	GO:0009048	dosage compensation by inactivation of X chromosome	1/1	27/14612	0.0018478	0.00277169	NA	XIST	1
D16	CM/UNK-B1B2	UNDER	GO:0040029	epigenetic regulation of gene expression	1/1	136/14612	0.00930742	0.00930742	NA	XIST	1
D16	CM-A1A2	OVER	GO:0051146	striated muscle cell differentiation	29/305	258/14612	1.31202e-13	4.59208e-10	4.06865e-10	CSRP3/ANKRD1/ACTC1/MORF4L2/SYNPO2L/MYH9/MYH7/BVES/PDLIM5/RBM24/MYOF/SLC8A1/HOMER1/CDH2/POPDC3/ACTN2/SGCB/YBX1/AKAP6/WDR1/CSRP1/RCAN1/CSRP2/SORBS2/ALPK3/AKAP13/RBPJ/CAV2/POPDC2	29
D16	CM-A1A2	OVER	GO:0055001	muscle cell development	23/305	177/14612	2.38339e-12	4.17092e-09	3.6955e-09	CSRP3/ANKRD1/ACTC1/SYNPO2L/MYH7/BVES/PDLIM5/MYOF/ACTN4/SLC8A1/HOMER1/ACTN2/SGCB/AKAP6/WDR1/ACTN1/CSRP1/RCAN1/CSRP2/SORBS2/ALPK3/AKAP13/CAV2	23
D16	CM-A1A2	OVER	GO:0019646	aerobic electron transport chain	16/305	77/14612	3.80788e-12	4.44252e-09	3.93614e-09	CYCS/COX7A2/NDUFA8/UQCRQ/NDUFB3/SDHD/COX7A1/SDHA/ISCU/COX7B/UQCRFS1/UQCR10/SDHB/CYC1/UQCRB/COX6A2	16
D16	CM-A1A2	OVER	GO:0042692	muscle cell differentiation	31/305	354/14612	1.43144e-11	9.09808e-09	8.06104e-09	CSRP3/ANKRD1/ACTC1/MORF4L2/SYNPO2L/MYH9/MYH7/BVES/PDLIM5/RBM24/MYOF/ACTN4/SLC8A1/HOMER1/CDH2/POPDC3/ACTN2/SGCB/YBX1/AKAP6/WDR1/ACTN1/CSRP1/RCAN1/CSRP2/SORBS2/ALPK3/AKAP13/RBPJ/CAV2/POPDC2	31
D16	CM-A1A2	OVER	GO:0042773	ATP synthesis coupled electron transport	16/305	84/14612	1.55967e-11	9.09808e-09	8.06104e-09	CYCS/COX7A2/NDUFA8/UQCRQ/NDUFB3/SDHD/COX7A1/SDHA/ISCU/COX7B/UQCRFS1/UQCR10/SDHB/CYC1/UQCRB/COX6A2	16
D16	CM-A1A2	OVER	GO:0042775	mitochondrial ATP synthesis coupled electron transport	16/305	84/14612	1.55967e-11	9.09808e-09	8.06104e-09	CYCS/COX7A2/NDUFA8/UQCRQ/NDUFB3/SDHD/COX7A1/SDHA/ISCU/COX7B/UQCRFS1/UQCR10/SDHB/CYC1/UQCRB/COX6A2	16
D16	CM-A1A2	OVER	GO:0022904	respiratory electron transport chain	17/305	104/14612	4.64371e-11	2.32186e-08	2.0572e-08	CYCS/PPARGC1A/COX7A2/NDUFA8/UQCRQ/NDUFB3/SDHD/COX7A1/SDHA/ISCU/COX7B/UQCRFS1/UQCR10/SDHB/CYC1/UQCRB/COX6A2	17
D16	CM-A1A2	OVER	GO:0009060	aerobic respiration	21/305	170/14612	5.85703e-11	2.56245e-08	2.27037e-08	CYCS/MDH1/IDH3A/COX7A2/NDUFA8/UQCRQ/NDUFB3/ATP5PF/SUCLG1/SDHD/COX7A1/SDHA/ISCU/COX7B/UQCRFS1/UQCR10/SDHB/CYC1/ATP5ME/UQCRB/COX6A2	21
D16	CM-A1A2	OVER	GO:0006091	generation of precursor metabolites and energy	34/305	449/14612	7.65742e-11	2.97789e-08	2.63845e-08	CYCS/SLC25A4/PPP1R3C/MDH1/P4HA2/SELENOS/IDH3A/PPARGC1A/COX7A2/NDUFA8/COX17/ENO2/UQCRQ/HK2/NDUFB3/CISD1/ATP5PF/SUCLG1/SDHD/COX7A1/UGP2/SDHA/ISCU/COX7B/UQCRFS1/APP/UQCR10/SDHB/GBE1/CYC1/ATP5ME/UQCRB/PRKAA2/COX6A2	34
D16	CM-A1A2	OVER	GO:0045333	cellular respiration	23/305	211/14612	9.19301e-11	3.04641e-08	2.69916e-08	CYCS/MDH1/IDH3A/PPARGC1A/COX7A2/NDUFA8/UQCRQ/NDUFB3/CISD1/ATP5PF/SUCLG1/SDHD/COX7A1/SDHA/ISCU/COX7B/UQCRFS1/UQCR10/SDHB/CYC1/ATP5ME/UQCRB/COX6A2	23
D16	CM-A1A2	OVER	GO:0006119	oxidative phosphorylation	18/305	124/14612	9.57443e-11	3.04641e-08	2.69916e-08	CYCS/COX7A2/NDUFA8/UQCRQ/NDUFB3/ATP5PF/SDHD/COX7A1/SDHA/ISCU/COX7B/UQCRFS1/UQCR10/SDHB/CYC1/ATP5ME/UQCRB/COX6A2	18
D16	CM-A1A2	OVER	GO:0015980	energy derivation by oxidation of organic compounds	27/305	294/14612	1.08542e-10	3.16582e-08	2.80496e-08	CYCS/PPP1R3C/MDH1/SELENOS/IDH3A/PPARGC1A/COX7A2/NDUFA8/UQCRQ/NDUFB3/CISD1/ATP5PF/SUCLG1/SDHD/COX7A1/UGP2/SDHA/ISCU/COX7B/UQCRFS1/UQCR10/SDHB/GBE1/CYC1/ATP5ME/UQCRB/COX6A2	27
D16	CM-A1A2	OVER	GO:0022900	electron transport chain	18/305	154/14612	3.49871e-09	9.41961e-07	8.34592e-07	CYCS/P4HA2/PPARGC1A/COX7A2/NDUFA8/UQCRQ/NDUFB3/SDHD/COX7A1/SDHA/ISCU/COX7B/UQCRFS1/UQCR10/SDHB/CYC1/UQCRB/COX6A2	18
D16	CM-A1A2	OVER	GO:0060537	muscle tissue development	28/305	379/14612	6.86805e-09	1.71701e-06	1.5213e-06	GPC1/CSRP3/ANKRD1/ACTC1/MYH7/BVES/PDLIM5/RBM24/PPARGC1A/SLC8A1/HOMER1/NDRG4/MYL6/POPDC3/ACTN2/SGCB/AKAP6/CSRP1/RCAN1/SOX11/CSRP2/SORBS2/ALPK3/CAV1/AKAP13/RBPJ/CAV2/POPDC2	28
D16	CM-A1A2	OVER	GO:0003012	muscle system process	28/305	401/14612	2.33696e-08	5.45291e-06	4.83136e-06	CALD1/FLNA/CSRP3/ACTA2/TPM4/CNN1/MYH7/PDLIM5/MYOF/HSBP1/ATP2B1/SLC8A1/HOMER1/MYL6/DAPK3/CALM2/ATP1B1/SYNM/HSP90AA1/AKAP6/ATP2B4/FBXO32/SLC6A8/SORBS2/SMPX/STC1/CAV1/AKAP13	28
D16	CM-A1A2	OVER	GO:0006122	mitochondrial electron transport, ubiquinol to cytochrome c	6/305	12/14612	6.54755e-08	1.43228e-05	1.26902e-05	CYCS/UQCRQ/UQCRFS1/UQCR10/CYC1/UQCRB	6
D16	CM-A1A2	OVER	GO:1902600	proton transmembrane transport	15/305	130/14612	8.60997e-08	1.77264e-05	1.57059e-05	SLC25A4/ATP5MC3/ACTN4/COX17/ATP5MC1/ATP5PF/COX7A1/ATP1B1/COX7B/UQCRFS1/UQCR10/CYC1/ATP5ME/ATP6AP2/COX6A2	15
D16	CM-A1A2	OVER	GO:0045214	sarcomere organization	9/305	43/14612	2.02112e-07	3.92996e-05	3.482e-05	CSRP3/ANKRD1/SYNPO2L/MYH7/ACTN2/WDR1/CSRP1/CSRP2/AKAP13	9
D16	CM-A1A2	OVER	GO:0006936	muscle contraction	23/305	317/14612	2.23065e-07	4.1091e-05	3.64072e-05	CALD1/FLNA/CSRP3/ACTA2/TPM4/CNN1/MYH7/MYOF/HSBP1/ATP2B1/SLC8A1/HOMER1/MYL6/DAPK3/CALM2/ATP1B1/SYNM/HSP90AA1/ATP2B4/SLC6A8/SMPX/STC1/CAV1	23
D16	CM-A1A2	OVER	GO:0055013	cardiac muscle cell development	11/305	75/14612	4.08667e-07	7.15168e-05	6.33649e-05	CSRP3/ACTC1/BVES/PDLIM5/SLC8A1/ACTN2/SGCB/AKAP6/SORBS2/ALPK3/AKAP13	11
D16	CM-A1A2	OVER	GO:0009205	purine ribonucleoside triphosphate metabolic process	18/305	210/14612	4.3066e-07	7.17767e-05	6.35952e-05	NME1/MYH7/ATP5MC3/PPARGC1A/NDUFA8/ENO2/ATP5MC1/HK2/NDUFB3/RAN/ATP5PF/SDHD/ATP1B1/SDHA/APP/SDHB/ATP5ME/PRKAA2	18
D16	CM-A1A2	OVER	GO:0009141	nucleoside triphosphate metabolic process	19/305	234/14612	4.74035e-07	7.54147e-05	6.68186e-05	NME1/MYH7/ATP5MC3/PPARGC1A/NDUFA8/TYMS/ENO2/ATP5MC1/HK2/NDUFB3/RAN/ATP5PF/SDHD/ATP1B1/SDHA/APP/SDHB/ATP5ME/PRKAA2	19
D16	CM-A1A2	OVER	GO:0009144	purine nucleoside triphosphate metabolic process	18/305	215/14612	6.09575e-07	9.27614e-05	8.2188e-05	NME1/MYH7/ATP5MC3/PPARGC1A/NDUFA8/ENO2/ATP5MC1/HK2/NDUFB3/RAN/ATP5PF/SDHD/ATP1B1/SDHA/APP/SDHB/ATP5ME/PRKAA2	18
D16	CM-A1A2	OVER	GO:0009199	ribonucleoside triphosphate metabolic process	18/305	217/14612	6.98371e-07	0.000101846	9.02369e-05	NME1/MYH7/ATP5MC3/PPARGC1A/NDUFA8/ENO2/ATP5MC1/HK2/NDUFB3/RAN/ATP5PF/SDHD/ATP1B1/SDHA/APP/SDHB/ATP5ME/PRKAA2	18
D16	CM-A1A2	OVER	GO:0018401	peptidyl-proline hydroxylation to 4-hydroxy-L-proline	5/305	10/14612	8.86922e-07	0.000121842	0.000107954	P4HA2/ERO1A/PRDX4/P4HA1/EGLN3	5
D16	CM-A1A2	OVER	GO:0055006	cardiac cell development	11/305	81/14612	9.05109e-07	0.000121842	0.000107954	CSRP3/ACTC1/BVES/PDLIM5/SLC8A1/ACTN2/SGCB/AKAP6/SORBS2/ALPK3/AKAP13	11
D16	CM-A1A2	OVER	GO:0030239	myofibril assembly	10/305	66/14612	1.01666e-06	0.000129585	0.000114814	CSRP3/ANKRD1/ACTC1/SYNPO2L/MYH7/ACTN2/WDR1/CSRP1/CSRP2/AKAP13	10
D16	CM-A1A2	OVER	GO:0009150	purine ribonucleotide metabolic process	25/305	399/14612	1.03668e-06	0.000129585	0.000114814	NME1/PDK3/MYH7/ATP5MC3/PPARGC1A/NDUFA8/ENO2/ATP5MC1/HK2/NDUFB3/RAN/ATP5PF/SUCLG1/ACSL4/SDHD/ATP1B1/SDHA/MPC2/HSD17B12/APP/SDHB/ATP5ME/PRKAA2/NUDT4/ADCY6	25
D16	CM-A1A2	OVER	GO:0055002	striated muscle cell development	10/305	67/14612	1.17321e-06	0.000141594	0.000125455	CSRP3/ANKRD1/ACTC1/SYNPO2L/MYH7/ACTN2/WDR1/CSRP1/CSRP2/AKAP13	10
D16	CM-A1A2	OVER	GO:0046034	ATP metabolic process	16/305	187/14612	1.9477e-06	0.000227231	0.000201331	MYH7/ATP5MC3/PPARGC1A/NDUFA8/ENO2/ATP5MC1/HK2/NDUFB3/ATP5PF/SDHD/ATP1B1/SDHA/APP/SDHB/ATP5ME/PRKAA2	16
D16	CM-A1A2	OVER	GO:0009259	ribonucleotide metabolic process	25/305	416/14612	2.20565e-06	0.000249025	0.00022064	NME1/PDK3/MYH7/ATP5MC3/PPARGC1A/NDUFA8/ENO2/ATP5MC1/HK2/NDUFB3/RAN/ATP5PF/SUCLG1/ACSL4/SDHD/ATP1B1/SDHA/MPC2/HSD17B12/APP/SDHB/ATP5ME/PRKAA2/NUDT4/ADCY6	25
D16	CM-A1A2	OVER	GO:0006163	purine nucleotide metabolic process	25/305	421/14612	2.73044e-06	0.000291768	0.000258511	NME1/PDK3/MYH7/ATP5MC3/PPARGC1A/NDUFA8/ENO2/ATP5MC1/HK2/NDUFB3/RAN/ATP5PF/SUCLG1/ACSL4/SDHD/ATP1B1/SDHA/MPC2/HSD17B12/APP/SDHB/ATP5ME/PRKAA2/NUDT4/ADCY6	25
D16	CM-A1A2	OVER	GO:0009152	purine ribonucleotide biosynthetic process	16/305	192/14612	2.75308e-06	0.000291768	0.000258511	NME1/PDK3/ATP5MC3/PPARGC1A/NDUFA8/ATP5MC1/NDUFB3/ATP5PF/ACSL4/SDHD/SDHA/MPC2/HSD17B12/SDHB/ATP5ME/ADCY6	16
D16	CM-A1A2	OVER	GO:0055007	cardiac muscle cell differentiation	12/305	109/14612	2.83432e-06	0.000291768	0.000258511	CSRP3/ACTC1/BVES/PDLIM5/SLC8A1/ACTN2/SGCB/AKAP6/SORBS2/ALPK3/AKAP13/RBPJ	12
D16	CM-A1A2	OVER	GO:0019693	ribose phosphate metabolic process	25/305	424/14612	3.09789e-06	0.000309789	0.000274478	NME1/PDK3/MYH7/ATP5MC3/PPARGC1A/NDUFA8/ENO2/ATP5MC1/HK2/NDUFB3/RAN/ATP5PF/SUCLG1/ACSL4/SDHD/ATP1B1/SDHA/MPC2/HSD17B12/APP/SDHB/ATP5ME/PRKAA2/NUDT4/ADCY6	25
D16	CM-A1A2	OVER	GO:0009142	nucleoside triphosphate biosynthetic process	12/305	112/14612	3.77845e-06	0.00036735	0.000325477	NME1/ATP5MC3/PPARGC1A/NDUFA8/TYMS/ATP5MC1/NDUFB3/ATP5PF/SDHD/SDHA/SDHB/ATP5ME	12
D16	CM-A1A2	OVER	GO:0009206	purine ribonucleoside triphosphate biosynthetic process	11/305	95/14612	4.49845e-06	0.000425529	0.000377025	NME1/ATP5MC3/PPARGC1A/NDUFA8/ATP5MC1/NDUFB3/ATP5PF/SDHD/SDHA/SDHB/ATP5ME	11
D16	CM-A1A2	OVER	GO:0009145	purine nucleoside triphosphate biosynthetic process	11/305	96/14612	4.9875e-06	0.000459375	0.000407013	NME1/ATP5MC3/PPARGC1A/NDUFA8/ATP5MC1/NDUFB3/ATP5PF/SDHD/SDHA/SDHB/ATP5ME	11
D16	CM-A1A2	OVER	GO:0015986	proton motive force-driven ATP synthesis	9/305	62/14612	5.13538e-06	0.000460868	0.000408336	ATP5MC3/NDUFA8/ATP5MC1/NDUFB3/ATP5PF/SDHD/SDHA/SDHB/ATP5ME	9
D16	CM-A1A2	OVER	GO:0071453	cellular response to oxygen levels	14/305	157/14612	5.30381e-06	0.000464084	0.000411185	PDK3/FAM162A/TMBIM6/ERO1A/SLC8A1/SDHD/HILPDA/AQP1/EGLN3/CPEB4/NDRG1/STC1/CAV1/RBPJ	14
D16	CM-A1A2	OVER	GO:0009260	ribonucleotide biosynthetic process	16/305	205/14612	6.41716e-06	0.000547807	0.000485365	NME1/PDK3/ATP5MC3/PPARGC1A/NDUFA8/ATP5MC1/NDUFB3/ATP5PF/ACSL4/SDHD/SDHA/MPC2/HSD17B12/SDHB/ATP5ME/ADCY6	16
D16	CM-A1A2	OVER	GO:0072521	purine-containing compound metabolic process	25/305	445/14612	7.23097e-06	0.000602581	0.000533896	NME1/PDK3/MYH7/ATP5MC3/PPARGC1A/NDUFA8/ENO2/ATP5MC1/HK2/NDUFB3/RAN/ATP5PF/SUCLG1/ACSL4/SDHD/ATP1B1/SDHA/MPC2/HSD17B12/APP/SDHB/ATP5ME/PRKAA2/NUDT4/ADCY6	25
D16	CM-A1A2	OVER	GO:0006164	purine nucleotide biosynthetic process	16/305	208/14612	7.72197e-06	0.000628533	0.000556889	NME1/PDK3/ATP5MC3/PPARGC1A/NDUFA8/ATP5MC1/NDUFB3/ATP5PF/ACSL4/SDHD/SDHA/MPC2/HSD17B12/SDHB/ATP5ME/ADCY6	16
D16	CM-A1A2	OVER	GO:0009201	ribonucleoside triphosphate biosynthetic process	11/305	101/14612	8.19507e-06	0.00065188	0.000577576	NME1/ATP5MC3/PPARGC1A/NDUFA8/ATP5MC1/NDUFB3/ATP5PF/SDHD/SDHA/SDHB/ATP5ME	11
D16	CM-A1A2	OVER	GO:0036294	cellular response to decreased oxygen levels	13/305	142/14612	8.64321e-06	0.000672249	0.000595623	PDK3/FAM162A/TMBIM6/ERO1A/SLC8A1/SDHD/HILPDA/AQP1/EGLN3/CPEB4/NDRG1/STC1/RBPJ	13
D16	CM-A1A2	OVER	GO:0009165	nucleotide biosynthetic process	18/305	260/14612	9.11026e-06	0.00068949	0.000610898	NME1/PDK3/ATP5MC3/PPARGC1A/NDUFA8/TYMS/ATP5MC1/NDUFB3/ATP5PF/ACSL4/SDHD/SDHA/MPC2/HSD17B12/SDHB/ATP5ME/NAMPT/ADCY6	18
D16	CM-A1A2	OVER	GO:0046390	ribose phosphate biosynthetic process	16/305	211/14612	9.25886e-06	0.00068949	0.000610898	NME1/PDK3/ATP5MC3/PPARGC1A/NDUFA8/ATP5MC1/NDUFB3/ATP5PF/ACSL4/SDHD/SDHA/MPC2/HSD17B12/SDHB/ATP5ME/ADCY6	16
D16	CM-A1A2	OVER	GO:0019511	peptidyl-proline hydroxylation	5/305	15/14612	9.69776e-06	0.000707129	0.000626527	P4HA2/ERO1A/PRDX4/P4HA1/EGLN3	5
D16	CM-A1A2	OVER	GO:1901293	nucleoside phosphate biosynthetic process	18/305	262/14612	1.01194e-05	0.000722813	0.000640424	NME1/PDK3/ATP5MC3/PPARGC1A/NDUFA8/TYMS/ATP5MC1/NDUFB3/ATP5PF/ACSL4/SDHD/SDHA/MPC2/HSD17B12/SDHB/ATP5ME/NAMPT/ADCY6	18
D16	CM-A1A2	OVER	GO:0006754	ATP biosynthetic process	10/305	85/14612	1.06291e-05	0.000744038	0.000659229	ATP5MC3/PPARGC1A/NDUFA8/ATP5MC1/NDUFB3/ATP5PF/SDHD/SDHA/SDHB/ATP5ME	10
D16	CM-A1A2	OVER	GO:0031032	actomyosin structure organization	15/305	191/14612	1.16037e-05	0.000796335	0.000705565	CSRP3/ANKRD1/ACTC1/SYNPO2L/CNN3/CNN1/MYH9/MYH7/ACTN2/WDR1/CSRP1/CGNL1/CSRP2/FRMD3/AKAP13	15
D16	CM-A1A2	OVER	GO:0010927	cellular component assembly involved in morphogenesis	11/305	106/14612	1.30685e-05	0.000870008	0.00077084	GPC1/CSRP3/ANKRD1/ACTC1/SYNPO2L/MYH7/ACTN2/WDR1/CSRP1/CSRP2/AKAP13	11
D16	CM-A1A2	OVER	GO:0072522	purine-containing compound biosynthetic process	16/305	217/14612	1.31744e-05	0.000870008	0.00077084	NME1/PDK3/ATP5MC3/PPARGC1A/NDUFA8/ATP5MC1/NDUFB3/ATP5PF/ACSL4/SDHD/SDHA/MPC2/HSD17B12/SDHB/ATP5ME/ADCY6	16
D16	CM-A1A2	OVER	GO:0007519	skeletal muscle tissue development	13/305	148/14612	1.35542e-05	0.000878515	0.000778377	GPC1/CSRP3/ANKRD1/BVES/RBM24/HOMER1/MYL6/POPDC3/RCAN1/SOX11/CAV1/CAV2/POPDC2	13
D16	CM-A1A2	OVER	GO:0071456	cellular response to hypoxia	12/305	134/14612	2.39603e-05	0.00152475	0.00135095	PDK3/FAM162A/TMBIM6/ERO1A/SLC8A1/SDHD/HILPDA/AQP1/EGLN3/NDRG1/STC1/RBPJ	12
D16	CM-A1A2	OVER	GO:0060538	skeletal muscle organ development	13/305	159/14612	2.91535e-05	0.00182209	0.0016144	GPC1/CSRP3/ANKRD1/BVES/RBM24/HOMER1/MYL6/POPDC3/RCAN1/SOX11/CAV1/CAV2/POPDC2	13
D16	CM-A1A2	OVER	GO:0036293	response to decreased oxygen levels	18/305	284/14612	2.9957e-05	0.00183946	0.00162979	PDK3/FAM162A/TMBIM6/ACTN4/HK2/ERO1A/SLC8A1/SDHD/HILPDA/ATP1B1/AQP1/SLC2A1/EGLN3/CPEB4/NDRG1/STC1/CAV1/RBPJ	18
D16	CM-A1A2	OVER	GO:0006099	tricarboxylic acid cycle	6/305	30/14612	3.06406e-05	0.001849	0.00163824	MDH1/IDH3A/SUCLG1/SDHD/SDHA/SDHB	6
D16	CM-A1A2	OVER	GO:0003015	heart process	16/305	233/14612	3.17085e-05	0.00187531	0.00166155	FLNA/CSRP3/ACTC1/MYH7/BVES/ATP2B1/SLC8A1/CALM2/ATP1B1/HSP90AA1/ATP2B4/STC1/CAV1/AKAP13/HSPB7/POPDC2	16
D16	CM-A1A2	OVER	GO:0035051	cardiocyte differentiation	12/305	138/14612	3.21481e-05	0.00187531	0.00166155	CSRP3/ACTC1/BVES/PDLIM5/SLC8A1/ACTN2/SGCB/AKAP6/SORBS2/ALPK3/AKAP13/RBPJ	12
D16	CM-A1A2	OVER	GO:0006123	mitochondrial electron transport, cytochrome c to oxygen	5/305	19/14612	3.50581e-05	0.00201153	0.00178225	CYCS/COX7A2/COX7A1/COX7B/COX6A2	5
D16	CM-A1A2	OVER	GO:0048738	cardiac muscle tissue development	15/305	215/14612	4.66416e-05	0.00263299	0.00233287	CSRP3/ANKRD1/ACTC1/MYH7/BVES/PDLIM5/SLC8A1/NDRG4/ACTN2/SGCB/AKAP6/SORBS2/ALPK3/AKAP13/RBPJ	15
D16	CM-A1A2	OVER	GO:0008016	regulation of heart contraction	14/305	191/14612	4.87741e-05	0.00268507	0.00237901	FLNA/CSRP3/MYH7/BVES/ATP2B1/SLC8A1/CALM2/ATP1B1/HSP90AA1/ATP2B4/STC1/CAV1/HSPB7/POPDC2	14
D16	CM-A1A2	OVER	GO:0051384	response to glucocorticoid	11/305	122/14612	4.90983e-05	0.00268507	0.00237901	IGFBP7/GOT1/TYMS/ATP2B1/NEFL/IGF1R/AQP1/FBXO32/STC1/IGFBP2/A2M	11
D16	CM-A1A2	OVER	GO:0001666	response to hypoxia	17/305	272/14612	5.92909e-05	0.00319259	0.00282868	PDK3/FAM162A/TMBIM6/ACTN4/HK2/ERO1A/SLC8A1/SDHD/HILPDA/ATP1B1/AQP1/SLC2A1/EGLN3/NDRG1/STC1/CAV1/RBPJ	17
D16	CM-A1A2	OVER	GO:0060047	heart contraction	15/305	224/14612	7.4441e-05	0.00394763	0.00349766	FLNA/CSRP3/ACTC1/MYH7/BVES/ATP2B1/SLC8A1/CALM2/ATP1B1/HSP90AA1/ATP2B4/STC1/CAV1/HSPB7/POPDC2	15
D16	CM-A1A2	OVER	GO:1904062	regulation of cation transmembrane transport	19/305	335/14612	8.16227e-05	0.00426387	0.00377785	FLNA/RRAD/SLC38A1/TMBIM6/ACTN4/COX17/CD63/SLC8A1/HOMER1/CALM2/ACTN2/ATP1B1/ISCU/AKAP6/ATP2B4/VDAC1/APP/NLGN1/CAV1	19
D16	CM-A1A2	OVER	GO:0070482	response to oxygen levels	18/305	309/14612	8.95147e-05	0.00460737	0.0040822	PDK3/FAM162A/TMBIM6/ACTN4/HK2/ERO1A/SLC8A1/SDHD/HILPDA/ATP1B1/AQP1/SLC2A1/EGLN3/CPEB4/NDRG1/STC1/CAV1/RBPJ	18
D16	CM-A1A2	OVER	GO:0014706	striated muscle tissue development	15/305	229/14612	9.54372e-05	0.00484102	0.00428921	CSRP3/ANKRD1/ACTC1/MYH7/BVES/PDLIM5/SLC8A1/NDRG4/ACTN2/SGCB/AKAP6/SORBS2/ALPK3/AKAP13/RBPJ	15
D16	CM-A1A2	OVER	GO:1903522	regulation of blood circulation	15/305	232/14612	0.000110374	0.00548081	0.00485608	FLNA/CSRP3/MYH7/BVES/ATP2B1/SLC8A1/CALM2/ATP1B1/HSP90AA1/ATP2B4/KCNMB4/STC1/CAV1/HSPB7/POPDC2	15
D16	CM-A1A2	OVER	GO:1901654	response to ketone	13/305	181/14612	0.000111182	0.00548081	0.00485608	IGFBP7/TYMS/ATP2B1/NEFL/NASP/HNRNPD/IGF1R/AQP1/FBXO32/CAV1/PRKAA2/A2M/ADCY6	13
D16	CM-A1A2	OVER	GO:0002026	regulation of the force of heart contraction	5/305	24/14612	0.000117625	0.00569716	0.00504777	CSRP3/MYH7/SLC8A1/ATP2B4/CAV1	5
D16	CM-A1A2	OVER	GO:0007517	muscle organ development	18/305	316/14612	0.000118826	0.00569716	0.00504777	GPC1/CSRP3/ANKRD1/ACTC1/TAGLN/MYH7/BVES/RBM24/HOMER1/MYL6/POPDC3/SGCB/RCAN1/SOX11/CAV1/RBPJ/CAV2/POPDC2	18
D16	CM-A1A2	OVER	GO:0042776	proton motive force-driven mitochondrial ATP synthesis	7/305	55/14612	0.000138551	0.0065531	0.00580614	NDUFA8/NDUFB3/ATP5PF/SDHD/SDHA/SDHB/ATP5ME	7
D16	CM-A1A2	OVER	GO:0045454	cell redox homeostasis	6/305	39/14612	0.00014378	0.00670972	0.00594491	PRDX1/TXN/SELENOS/BOLA3/ERO1A/PRDX4	6
D16	CM-A1A2	OVER	GO:0031960	response to corticosteroid	11/305	140/14612	0.000170263	0.00784107	0.00694731	IGFBP7/GOT1/TYMS/ATP2B1/NEFL/IGF1R/AQP1/FBXO32/STC1/IGFBP2/A2M	11
D16	CM-A1A2	OVER	GO:0006941	striated muscle contraction	12/305	165/14612	0.000180805	0.00821839	0.00728162	FLNA/CSRP3/MYH7/SLC8A1/HOMER1/CALM2/ATP1B1/SYNM/HSP90AA1/SMPX/STC1/CAV1	12
D16	CM-A1A2	OVER	GO:0043467	regulation of generation of precursor metabolites and energy	10/305	120/14612	0.00020752	0.00928537	0.00822698	PPP1R3C/SELENOS/PPARGC1A/COX7A2/COX17/CISD1/COX7A1/ISCU/APP/PRKAA2	10
D16	CM-A1A2	OVER	GO:0006874	cellular calcium ion homeostasis	15/305	246/14612	0.000210272	0.00928537	0.00822698	FLNA/CSRP3/TMBIM6/APOE/ATP2B1/ERO1A/SLC8A1/CALM2/ATP1B1/AKAP6/ATP2B4/APP/STC1/CAV1/CAV2	15
D16	CM-A1A2	OVER	GO:0018126	protein hydroxylation	5/305	27/14612	0.000212237	0.00928537	0.00822698	P4HA2/ERO1A/PRDX4/P4HA1/EGLN3	5
D16	CM-A1A2	OVER	GO:0018208	peptidyl-proline modification	6/305	43/14612	0.000250504	0.0107294	0.00950641	P4HA2/ERO1A/PRDX4/PPIA/P4HA1/EGLN3	6
D16	CM-A1A2	OVER	GO:0072503	cellular divalent inorganic cation homeostasis	16/305	278/14612	0.000251375	0.0107294	0.00950641	FLNA/CSRP3/SLC39A4/TMBIM6/APOE/ATP2B1/ERO1A/SLC8A1/CALM2/ATP1B1/AKAP6/ATP2B4/APP/STC1/CAV1/CAV2	16
D16	CM-A1A2	OVER	GO:0055074	calcium ion homeostasis	15/305	270/14612	0.000565048	0.0237155	0.0210123	FLNA/CSRP3/TMBIM6/APOE/ATP2B1/ERO1A/SLC8A1/CALM2/ATP1B1/AKAP6/ATP2B4/APP/STC1/CAV1/CAV2	15
D16	CM-A1A2	OVER	GO:0008015	blood circulation	21/305	454/14612	0.000575948	0.0237155	0.0210123	FLNA/CSRP3/ACTA2/ACTC1/MYH7/BVES/APOE/MYOF/ATP2B1/SLC8A1/CALM2/ATP1B1/HSP90AA1/ATP2B4/KCNMB4/STC1/CAV1/ATP6AP2/HSPB7/POPDC2/ADCY6	21
D16	CM-A1A2	OVER	GO:0006873	cellular ion homeostasis	21/305	454/14612	0.000575948	0.0237155	0.0210123	FLNA/CSRP3/SLC4A7/SLC39A4/TMBIM6/APOE/ATP2B1/ERO1A/CKB/SLC8A1/CALM2/ATP1B1/ISCU/AKAP6/ATP2B4/ANKRD9/APP/STC1/CAV1/CAV2/ATP6AP2	21
D16	CM-A1A2	OVER	GO:0031103	axon regeneration	6/305	51/14612	0.000643559	0.0261914	0.0232059	FLNA/PTN/NEFL/MAP2K1/IGF1R/MAP1B	6
D16	CM-A1A2	OVER	GO:0006875	cellular metal ion homeostasis	18/305	365/14612	0.000679467	0.0273349	0.0242191	FLNA/CSRP3/SLC39A4/TMBIM6/APOE/ATP2B1/ERO1A/SLC8A1/CALM2/ATP1B1/ISCU/AKAP6/ATP2B4/ANKRD9/APP/STC1/CAV1/CAV2	18
D16	CM-A1A2	OVER	GO:0090257	regulation of muscle system process	13/305	219/14612	0.000707984	0.0281585	0.0249488	CNN1/MYH7/ATP2B1/SLC8A1/DAPK3/CALM2/ATP1B1/HSP90AA1/AKAP6/ATP2B4/FBXO32/STC1/CAV1	13
D16	CM-A1A2	OVER	GO:0072507	divalent inorganic cation homeostasis	16/305	310/14612	0.00082795	0.0322394	0.0285646	FLNA/CSRP3/SLC39A4/TMBIM6/APOE/ATP2B1/ERO1A/SLC8A1/CALM2/ATP1B1/AKAP6/ATP2B4/APP/STC1/CAV1/CAV2	16
D16	CM-A1A2	OVER	GO:1990748	cellular detoxification	8/305	95/14612	0.000829012	0.0322394	0.0285646	GSTP1/PRDX1/TXN/SELENOS/APOE/MGST3/AKR1A1/PRDX4	8
D16	CM-A1A2	OVER	GO:0006457	protein folding	12/305	197/14612	0.000899667	0.0345842	0.0306421	ANP32E/HSPD1/ERO1A/PRDX4/GRPEL1/DNAJA4/PPIA/HSP90AA1/HSPE1/PFDN1/HSPA9/CCT2	12
D16	CM-A1A2	OVER	GO:0030003	cellular cation homeostasis	20/305	438/14612	0.000909071	0.0345842	0.0306421	FLNA/CSRP3/SLC4A7/SLC39A4/TMBIM6/APOE/ATP2B1/ERO1A/SLC8A1/CALM2/ATP1B1/ISCU/AKAP6/ATP2B4/ANKRD9/APP/STC1/CAV1/CAV2/ATP6AP2	20
D16	CM-A1A2	OVER	GO:0001937	negative regulation of endothelial cell proliferation	5/305	37/14612	0.000966332	0.0357062	0.0316362	SPARC/APOE/PDCD10/CAV1/CAV2	5
D16	CM-A1A2	OVER	GO:0051481	negative regulation of cytosolic calcium ion concentration	3/305	10/14612	0.000969167	0.0357062	0.0316362	TMBIM6/ATP2B1/SLC8A1	3
D16	CM-A1A2	OVER	GO:0048680	positive regulation of axon regeneration	3/305	10/14612	0.000969167	0.0357062	0.0316362	FLNA/PTN/IGF1R	3
D16	CM-A1A2	OVER	GO:0071709	membrane assembly	6/305	56/14612	0.0010635	0.0387734	0.0343538	RFTN1/ANXA2/CDH2/NLGN1/CAV1/CAV2	6
D16	CM-A1A2	OVER	GO:0051651	maintenance of location in cell	12/305	202/14612	0.00111809	0.0403434	0.0357448	TMSB10/FLNA/TXN/INSIG2/APOE/HK2/ERO1A/SLC8A1/CALM2/AKAP6/SUN1/CAV1	12
D16	CM-A1A2	OVER	GO:0043484	regulation of RNA splicing	11/305	175/14612	0.00113196	0.0404272	0.0358192	RBFOX2/HNRNPA2B1/RBM24/TMBIM6/SRSF2/SRSF3/HNRNPH1/SF3B5/RBM3/RBM20/SRRM1	11
D16	CM-A1A2	OVER	GO:0000398	mRNA splicing, via spliceosome	15/305	290/14612	0.00116965	0.0405368	0.0359162	SNRPG/RBFOX2/HNRNPA2B1/RBM24/SRSF2/SRSF3/HNRNPH1/SNRPF/HNRNPA3/SF3B5/LSM5/RBM3/LSM7/RBM20/SRRM1	15
D16	CM-A1A2	OVER	GO:0000377	RNA splicing, via transesterification reactions with bulged adenosine as nucleophile	15/305	290/14612	0.00116965	0.0405368	0.0359162	SNRPG/RBFOX2/HNRNPA2B1/RBM24/SRSF2/SRSF3/HNRNPH1/SNRPF/HNRNPA3/SF3B5/LSM5/RBM3/LSM7/RBM20/SRRM1	15
D16	CM-A1A2	OVER	GO:0061049	cell growth involved in cardiac muscle cell development	4/305	23/14612	0.00120452	0.0405368	0.0359162	PDLIM5/AKAP6/SORBS2/AKAP13	4
D16	CM-A1A2	OVER	GO:0031579	membrane raft organization	4/305	23/14612	0.00120452	0.0405368	0.0359162	RFTN1/ANXA2/CAV1/CAV2	4
D16	CM-A1A2	OVER	GO:0003301	physiological cardiac muscle hypertrophy	4/305	23/14612	0.00120452	0.0405368	0.0359162	PDLIM5/AKAP6/SORBS2/AKAP13	4
D16	CM-A1A2	OVER	GO:0003298	physiological muscle hypertrophy	4/305	23/14612	0.00120452	0.0405368	0.0359162	PDLIM5/AKAP6/SORBS2/AKAP13	4
D16	CM-A1A2	OVER	GO:0031102	neuron projection regeneration	6/305	58/14612	0.00128045	0.042369	0.0375396	FLNA/PTN/NEFL/MAP2K1/IGF1R/MAP1B	6
D16	CM-A1A2	OVER	GO:0003300	cardiac muscle hypertrophy	7/305	79/14612	0.0012931	0.042369	0.0375396	CSRP3/MYH7/PDLIM5/AKAP6/ATP2B4/SORBS2/AKAP13	7
D16	CM-A1A2	OVER	GO:1900272	negative regulation of long-term synaptic potentiation	3/305	11/14612	0.00131209	0.042369	0.0375396	APOE/PTN/APP	3
D16	CM-A1A2	OVER	GO:0070572	positive regulation of neuron projection regeneration	3/305	11/14612	0.00131209	0.042369	0.0375396	FLNA/PTN/IGF1R	3
D16	CM-A1A2	OVER	GO:0097237	cellular response to toxic substance	8/305	102/14612	0.00131949	0.042369	0.0375396	GSTP1/PRDX1/TXN/SELENOS/APOE/MGST3/AKR1A1/PRDX4	8
D16	CM-A1A2	OVER	GO:0000375	RNA splicing, via transesterification reactions	15/305	294/14612	0.00134034	0.0426473	0.0377861	SNRPG/RBFOX2/HNRNPA2B1/RBM24/SRSF2/SRSF3/HNRNPH1/SNRPF/HNRNPA3/SF3B5/LSM5/RBM3/LSM7/RBM20/SRRM1	15
D16	CM-A1A2	OVER	GO:0030048	actin filament-based movement	9/305	127/14612	0.00137721	0.0429361	0.0380421	FLNA/ACTA2/ACTC1/MYH9/MYH7/ACTN4/MYL6/STC1/CAV1	9
D16	CM-A1A2	OVER	GO:0060048	cardiac muscle contraction	9/305	127/14612	0.00137721	0.0429361	0.0380421	FLNA/CSRP3/MYH7/SLC8A1/CALM2/ATP1B1/HSP90AA1/STC1/CAV1	9
D16	CM-A1A2	OVER	GO:0006458	'de novo' protein folding	5/305	40/14612	0.00138622	0.0429361	0.0380421	HSPD1/ERO1A/HSPE1/HSPA9/CCT2	5
D16	CM-A1A2	OVER	GO:0048545	response to steroid hormone	15/305	297/14612	0.0014817	0.0454909	0.0403056	IGFBP7/RBFOX2/GOT1/TYMS/ATP2B1/NEFL/RBBP7/IGF1R/AQP1/FBXO32/STC1/CAV1/LBH/IGFBP2/A2M	15
D16	CM-A1A2	OVER	GO:0014897	striated muscle hypertrophy	7/305	81/14612	0.0014973	0.0455701	0.0403758	CSRP3/MYH7/PDLIM5/AKAP6/ATP2B4/SORBS2/AKAP13	7
D16	CM-A1A2	OVER	GO:0044091	membrane biogenesis	6/305	60/14612	0.00152969	0.0460023	0.0407587	RFTN1/ANXA2/CDH2/NLGN1/CAV1/CAV2	6
D16	CM-A1A2	OVER	GO:0006937	regulation of muscle contraction	10/305	155/14612	0.00154865	0.0460023	0.0407587	CNN1/MYH7/ATP2B1/SLC8A1/DAPK3/CALM2/ATP1B1/HSP90AA1/STC1/CAV1	10
D16	CM-A1A2	OVER	GO:0008380	RNA splicing	19/305	425/14612	0.00155093	0.0460023	0.0407587	SNRPG/RBFOX2/HNRNPA2B1/RBM24/TMBIM6/SRSF2/PPARGC1A/SRSF3/HNRNPH1/IVNS1ABP/SNRPF/HNRNPA3/SF3B5/LSM5/YBX1/RBM3/LSM7/RBM20/SRRM1	19
D16	CM-A1A2	OVER	GO:0048024	regulation of mRNA splicing, via spliceosome	8/305	105/14612	0.00159003	0.0467039	0.0413804	RBFOX2/HNRNPA2B1/RBM24/SRSF2/SRSF3/RBM3/RBM20/SRRM1	8
D16	CM-A1A2	OVER	GO:0098869	cellular oxidant detoxification	7/305	82/14612	0.0016084	0.0467039	0.0413804	GSTP1/PRDX1/TXN/SELENOS/APOE/MGST3/PRDX4	7
D16	CM-A1A2	OVER	GO:0010959	regulation of metal ion transport	17/305	362/14612	0.00161462	0.0467039	0.0413804	FLNA/RRAD/TMBIM6/ACTN4/ATP2B1/CD63/SLC8A1/HOMER1/CALM2/ACTN2/ATP1B1/ISCU/AKAP6/ATP2B4/VDAC1/STC1/CAV1	17
D16	CM-A1A2	OVER	GO:0086064	cell communication by electrical coupling involved in cardiac conduction	4/305	25/14612	0.00166521	0.0470626	0.0416982	SLC8A1/CALM2/ATP1B1/CAV1	4
D16	CM-A1A2	OVER	GO:0042026	protein refolding	4/305	25/14612	0.00166521	0.0470626	0.0416982	HSPD1/DNAJA4/HSP90AA1/HSPA9	4
D16	CM-A1A2	OVER	GO:0070527	platelet aggregation	6/305	61/14612	0.00166736	0.0470626	0.0416982	FLNA/MYL12A/MYH9/PPIA/CSRP1/VCL	6
D16	CM-A1A2	OVER	GO:0034109	homotypic cell-cell adhesion	7/305	83/14612	0.00172581	0.0479392	0.0424749	FLNA/MYL12A/CD99/MYH9/PPIA/CSRP1/VCL	7
D16	CM-A1A2	OVER	GO:0014896	muscle hypertrophy	7/305	83/14612	0.00172581	0.0479392	0.0424749	CSRP3/MYH7/PDLIM5/AKAP6/ATP2B4/SORBS2/AKAP13	7
D16	CM-A1A2	OVER	GO:0010035	response to inorganic substance	21/305	497/14612	0.00178984	0.0493264	0.043704	PRDX1/TXN/NEFL/CPNE3/SLC8A1/HOMER1/CALM2/HNRNPD/AQP1/SELENOM/PDCD10/ATP2B4/STK26/APP/KCNMB4/NLGN1/NDRG1/CAV1/PRKAA2/IGFBP2/MAP1B	21
D16	CM-A1A2	OVER	GO:0032507	maintenance of protein location in cell	6/305	62/14612	0.00181424	0.0496082	0.0439536	TMSB10/TXN/INSIG2/HK2/SUN1/CAV1	6
D16	CM-A1A2	OVER	GO:1904063	negative regulation of cation transmembrane transport	7/305	84/14612	0.00184978	0.0497163	0.0440494	RRAD/TMBIM6/CALM2/ACTN2/ISCU/VDAC1/CAV1	7
D16	CM-A1A2	OVER	GO:0033138	positive regulation of peptidyl-serine phosphorylation	7/305	84/14612	0.00184978	0.0497163	0.0440494	TXN/FNIP2/PDCD10/HSP90AA1/ATP2B4/APP/CAV1	7
D16	CM-A1A2	OVER	GO:0051235	maintenance of location	15/305	304/14612	0.00186081	0.0497163	0.0440494	TMSB10/FLNA/TXN/INSIG2/SLC39A4/APOE/COX17/HK2/ERO1A/SLC8A1/CALM2/HILPDA/AKAP6/SUN1/CAV1	15
D16	CM-A1A2	UNDER	GO:0006941	striated muscle contraction	11/125	165/14612	1.66587e-07	0.000411304	0.000363861	ACTN3/NKX2-5/RNF207/DSP/CACNA1G/ATP1A1/CACNA1D/MYL4/MYH6/KLHL41/NR4A1	11
D16	CM-A1A2	UNDER	GO:0007517	muscle organ development	13/125	316/14612	3.08567e-06	0.00380926	0.00336987	WNT2/ACTN3/EGR1/NKX2-5/DSP/ID3/ZNF609/FOXH1/FOS/MYH6/KLHL41/NR4A1/SPEG	13
D16	CM-A1A2	UNDER	GO:0007178	transmembrane receptor protein serine/threonine kinase signaling pathway	13/125	344/14612	7.76476e-06	0.0063904	0.00565329	ID1/EGR1/CRB2/SFRP1/PEG10/SCUBE3/FOXH1/WFIKKN1/GDF11/FOS/PARP1/CFC1/KDR	13
D16	CM-A1A2	UNDER	GO:0030048	actin filament-based movement	8/125	127/14612	1.3114e-05	0.00647569	0.00572875	RNF207/DSP/CACNA1G/ATP1A1/CACNA1D/SYNE2/MYO6/MYH6	8
D16	CM-A1A2	UNDER	GO:0060048	cardiac muscle contraction	8/125	127/14612	1.3114e-05	0.00647569	0.00572875	NKX2-5/RNF207/DSP/CACNA1G/ATP1A1/CACNA1D/MYL4/MYH6	8
D16	CM-A1A2	UNDER	GO:0006936	muscle contraction	12/125	317/14612	1.7399e-05	0.00715969	0.00633385	ACTN3/NKX2-5/RNF207/DSP/CACNA1G/ATP1A1/CACNA1D/MYL4/MYH6/KLHL41/ABAT/NR4A1	12
D16	CM-A1A2	UNDER	GO:0003228	atrial cardiac muscle tissue development	4/125	21/14612	2.72899e-05	0.00962554	0.00851527	WNT2/NKX2-5/CACNA1G/MYH6	4
D16	CM-A1A2	UNDER	GO:0048568	embryonic organ development	13/125	398/14612	3.61566e-05	0.0107184	0.00948211	WNT2/NKX2-5/CRB2/RNF207/ID3/PBX1/PBX3/JUNB/FOXH1/MYO6/KDR/RSPO3/TRIM28	13
D16	CM-A1A2	UNDER	GO:0003012	muscle system process	13/125	401/14612	3.90708e-05	0.0107184	0.00948211	ACTN3/NKX2-5/RNF207/DSP/CACNA1G/ATP1A1/CACNA1D/MYL4/MYH6/PARP1/KLHL41/ABAT/NR4A1	13
D16	CM-A1A2	UNDER	GO:0051450	myoblast proliferation	4/125	25/14612	5.61729e-05	0.0138691	0.0122693	MEIS2/ZNF609/FOS/KLHL41	4
D16	CM-A1A2	UNDER	GO:0086002	cardiac muscle cell action potential involved in contraction	5/125	50/14612	6.58238e-05	0.0147745	0.0130703	RNF207/DSP/CACNA1G/ATP1A1/CACNA1D	5
D16	CM-A1A2	UNDER	GO:0006942	regulation of striated muscle contraction	6/125	85/14612	8.75024e-05	0.0180036	0.015927	ACTN3/NKX2-5/RNF207/DSP/ATP1A1/NR4A1	6
D16	CM-A1A2	UNDER	GO:0060537	muscle tissue development	12/125	379/14612	9.83536e-05	0.0186796	0.016525	WNT2/MYLK3/ACTN3/EGR1/NKX2-5/DSP/CACNA1G/FOXH1/FOS/MYH6/KLHL41/NR4A1	12
D16	CM-A1A2	UNDER	GO:0009952	anterior/posterior pattern specification	8/125	173/14612	0.000119131	0.0210096	0.0185862	WNT2/CRB2/SFRP1/PBX1/PBX3/FOXH1/GDF11/CFC1	8
D16	CM-A1A2	UNDER	GO:0086065	cell communication involved in cardiac conduction	5/125	58/14612	0.000134794	0.0212442	0.0187938	RNF207/DSP/CACNA1G/ATP1A1/CACNA1D	5
D16	CM-A1A2	UNDER	GO:0061337	cardiac conduction	6/125	93/14612	0.000144254	0.0212442	0.0187938	NKX2-5/RNF207/DSP/CACNA1G/ATP1A1/CACNA1D	6
D16	CM-A1A2	UNDER	GO:0055008	cardiac muscle tissue morphogenesis	5/125	59/14612	0.000146274	0.0212442	0.0187938	WNT2/NKX2-5/DSP/FOXH1/MYH6	5
D16	CM-A1A2	UNDER	GO:0070252	actin-mediated cell contraction	6/125	97/14612	0.000181885	0.0249486	0.0220709	RNF207/DSP/CACNA1G/ATP1A1/CACNA1D/MYH6	6
D16	CM-A1A2	UNDER	GO:0008016	regulation of heart contraction	8/125	191/14612	0.000235101	0.0305508	0.0270269	NKX2-5/RNF207/DSP/CACNA1G/ATP1A1/CACNA1D/MYL4/MYH6	8
D16	CM-A1A2	UNDER	GO:0030239	myofibril assembly	5/125	66/14612	0.000248957	0.0307337	0.0271887	MYLK3/NKX2-5/LDB3/MYH6/KLHL41	5
D16	CM-A1A2	UNDER	GO:0055002	striated muscle cell development	5/125	67/14612	0.000267209	0.0314161	0.0277924	MYLK3/NKX2-5/LDB3/MYH6/KLHL41	5
D16	CM-A1A2	UNDER	GO:0060415	muscle tissue morphogenesis	5/125	68/14612	0.00028646	0.0321486	0.0284404	WNT2/NKX2-5/DSP/FOXH1/MYH6	5
D16	CM-A1A2	UNDER	GO:2000095	regulation of Wnt signaling pathway, planar cell polarity pathway	3/125	16/14612	0.000315494	0.0338676	0.0299611	DACT1/SFRP1/RSPO3	3
D16	CM-A1A2	UNDER	GO:0086003	cardiac muscle cell contraction	5/125	71/14612	0.000350564	0.0360643	0.0319044	RNF207/DSP/CACNA1G/ATP1A1/CACNA1D	5
D16	CM-A1A2	UNDER	GO:0006937	regulation of muscle contraction	7/125	155/14612	0.000369841	0.036153	0.0319829	ACTN3/NKX2-5/RNF207/DSP/ATP1A1/ABAT/NR4A1	7
D16	CM-A1A2	UNDER	GO:2000291	regulation of myoblast proliferation	3/125	17/14612	0.000380712	0.036153	0.0319829	MEIS2/ZNF609/KLHL41	3
D16	CM-A1A2	UNDER	GO:0086001	cardiac muscle cell action potential	5/125	73/14612	0.000398962	0.0364829	0.0322747	RNF207/DSP/CACNA1G/ATP1A1/CACNA1D	5
D16	CM-A1A2	UNDER	GO:0048644	muscle organ morphogenesis	5/125	74/14612	0.000424973	0.0374735	0.0331511	WNT2/NKX2-5/DSP/FOXH1/MYH6	5
D16	CM-A1A2	UNDER	GO:0045214	sarcomere organization	4/125	43/14612	0.000486591	0.0414273	0.0366488	MYLK3/LDB3/MYH6/KLHL41	4
D16	CM-A1A2	UNDER	GO:0007389	pattern specification process	11/125	393/14612	0.000552563	0.0454759	0.0402304	WNT2/MEIS2/NKX2-5/CRB2/RNF207/SFRP1/PBX1/PBX3/FOXH1/GDF11/CFC1	11
D16	CM-A1A2	UNDER	GO:0090257	regulation of muscle system process	8/125	219/14612	0.000587075	0.0467577	0.0413643	ACTN3/NKX2-5/RNF207/DSP/ATP1A1/PARP1/ABAT/NR4A1	8
D16	CM-A1A2	UNDER	GO:0055010	ventricular cardiac muscle tissue morphogenesis	4/125	46/14612	0.000630829	0.0486724	0.0430582	NKX2-5/DSP/FOXH1/MYH6	4
D16	EPDC	OVER	GO:0006163	purine nucleotide metabolic process	12/61	421/14612	1.35851e-07	0.000106274	9.09682e-05	HINT1/ATP5IF1/PKM/ATP5ME/HSPA8/PFKP/GAPDH/RAN/PDK1/DNPH1/TPI1/PAICS	12
D16	EPDC	OVER	GO:0019693	ribose phosphate metabolic process	12/61	424/14612	1.46704e-07	0.000106274	9.09682e-05	HINT1/ATP5IF1/PKM/ATP5ME/HSPA8/PFKP/GAPDH/RAN/PDK1/TKT/TPI1/PAICS	12
D16	EPDC	OVER	GO:0072521	purine-containing compound metabolic process	12/61	445/14612	2.47059e-07	0.000106274	9.09682e-05	HINT1/ATP5IF1/PKM/ATP5ME/HSPA8/PFKP/GAPDH/RAN/PDK1/DNPH1/TPI1/PAICS	12
D16	EPDC	OVER	GO:0006091	generation of precursor metabolites and energy	12/61	449/14612	2.71974e-07	0.000106274	9.09682e-05	ATP5IF1/PKM/ATP5ME/PFKP/ETFB/GAPDH/MDH2/TKT/TPI1/COX4I1/P4HA2/BNIP3	12
D16	EPDC	OVER	GO:0009150	purine ribonucleotide metabolic process	11/61	399/14612	6.72245e-07	0.000210144	0.000179879	HINT1/ATP5IF1/PKM/ATP5ME/HSPA8/PFKP/GAPDH/RAN/PDK1/TPI1/PAICS	11
D16	EPDC	OVER	GO:0009259	ribonucleotide metabolic process	11/61	416/14612	1.01337e-06	0.000263984	0.000225964	HINT1/ATP5IF1/PKM/ATP5ME/HSPA8/PFKP/GAPDH/RAN/PDK1/TPI1/PAICS	11
D16	EPDC	OVER	GO:0009205	purine ribonucleoside triphosphate metabolic process	8/61	210/14612	2.4398e-06	0.000540813	0.000462924	ATP5IF1/PKM/ATP5ME/HSPA8/PFKP/GAPDH/RAN/TPI1	8
D16	EPDC	OVER	GO:0009144	purine nucleoside triphosphate metabolic process	8/61	215/14612	2.90699e-06	0.000540813	0.000462924	ATP5IF1/PKM/ATP5ME/HSPA8/PFKP/GAPDH/RAN/TPI1	8
D16	EPDC	OVER	GO:0009199	ribonucleoside triphosphate metabolic process	8/61	217/14612	3.11409e-06	0.000540813	0.000462924	ATP5IF1/PKM/ATP5ME/HSPA8/PFKP/GAPDH/RAN/TPI1	8
D16	EPDC	OVER	GO:0005996	monosaccharide metabolic process	8/61	227/14612	4.34809e-06	0.000679606	0.000581728	PKM/PFKP/GAPDH/MDH2/PDK1/SLC2A3/SLC2A1/TPI1	8
D16	EPDC	OVER	GO:0009141	nucleoside triphosphate metabolic process	8/61	234/14612	5.43994e-06	0.000772967	0.000661643	ATP5IF1/PKM/ATP5ME/HSPA8/PFKP/GAPDH/RAN/TPI1	8
D16	EPDC	OVER	GO:0046034	ATP metabolic process	7/61	187/14612	1.22317e-05	0.00157062	0.00134442	ATP5IF1/PKM/ATP5ME/HSPA8/PFKP/GAPDH/TPI1	7
D16	EPDC	OVER	GO:0006734	NADH metabolic process	4/61	35/14612	1.30634e-05	0.00157062	0.00134442	PKM/PFKP/MDH2/TPI1	4
D16	EPDC	OVER	GO:0061621	canonical glycolysis	3/61	15/14612	3.03932e-05	0.00296903	0.00254143	PKM/PFKP/TPI1	3
D16	EPDC	OVER	GO:0061718	glucose catabolic process to pyruvate	3/61	15/14612	3.03932e-05	0.00296903	0.00254143	PKM/PFKP/TPI1	3
D16	EPDC	OVER	GO:0006735	NADH regeneration	3/61	15/14612	3.03932e-05	0.00296903	0.00254143	PKM/PFKP/TPI1	3
D16	EPDC	OVER	GO:0061620	glycolytic process through glucose-6-phosphate	3/61	17/14612	4.51531e-05	0.00415143	0.00355354	PKM/PFKP/TPI1	3
D16	EPDC	OVER	GO:0061615	glycolytic process through fructose-6-phosphate	3/61	18/14612	5.40228e-05	0.00467326	0.00400021	PKM/PFKP/TPI1	3
D16	EPDC	OVER	GO:0006090	pyruvate metabolic process	5/61	99/14612	5.68086e-05	0.00467326	0.00400021	PKM/PFKP/GAPDH/PDK1/TPI1	5
D16	EPDC	OVER	GO:0006006	glucose metabolic process	6/61	168/14612	6.95142e-05	0.00543253	0.00465013	PKM/PFKP/GAPDH/MDH2/PDK1/TPI1	6
D16	EPDC	OVER	GO:0006007	glucose catabolic process	3/61	22/14612	0.000100749	0.00749858	0.00641863	PKM/PFKP/TPI1	3
D16	EPDC	OVER	GO:1903241	U2-type prespliceosome assembly	3/61	24/14612	0.000131627	0.00935153	0.00800471	SNRPD1/SNRPG/SNRPA1	3
D16	EPDC	OVER	GO:0042026	protein refolding	3/61	25/14612	0.000149133	0.0101345	0.00867495	HSPB1/HSPA8/HSPD1	3
D16	EPDC	OVER	GO:0019318	hexose metabolic process	6/61	208/14612	0.000223963	0.0145856	0.0124849	PKM/PFKP/GAPDH/MDH2/PDK1/TPI1	6
D16	EPDC	OVER	GO:0010822	positive regulation of mitochondrion organization	4/61	73/14612	0.000241244	0.0150825	0.0129103	ATP5IF1/FAM162A/DCN/BNIP3	4
D16	EPDC	OVER	GO:0006096	glycolytic process	4/61	75/14612	0.000267727	0.0160945	0.0137765	PKM/PFKP/GAPDH/TPI1	4
D16	EPDC	OVER	GO:0006757	ATP generation from ADP	4/61	76/14612	0.000281723	0.0163086	0.0139598	PKM/PFKP/GAPDH/TPI1	4
D16	EPDC	OVER	GO:0046031	ADP metabolic process	4/61	84/14612	0.000413286	0.0230261	0.0197099	PKM/PFKP/GAPDH/TPI1	4
D16	EPDC	OVER	GO:0034248	regulation of cellular amide metabolic process	8/61	435/14612	0.000427229	0.0230261	0.0197099	YBX1/RPS4X/EIF4EBP1/HSPB1/PKM/GAPDH/PDK1/EIF2S3	8
D16	EPDC	OVER	GO:0019320	hexose catabolic process	3/61	38/14612	0.000526277	0.0265346	0.022713	PKM/PFKP/TPI1	3
D16	EPDC	OVER	GO:0002347	response to tumor cell	3/61	38/14612	0.000526277	0.0265346	0.022713	PRDX2/HSPD1/HMGB1	3
D16	EPDC	OVER	GO:0006165	nucleoside diphosphate phosphorylation	4/61	91/14612	0.000560155	0.0273601	0.0234196	PKM/PFKP/GAPDH/TPI1	4
D16	EPDC	OVER	GO:0046939	nucleotide phosphorylation	4/61	93/14612	0.000608148	0.0288041	0.0246557	PKM/PFKP/GAPDH/TPI1	4
D16	EPDC	OVER	GO:0009135	purine nucleoside diphosphate metabolic process	4/61	96/14612	0.000685514	0.0306131	0.0262041	PKM/PFKP/GAPDH/TPI1	4
D16	EPDC	OVER	GO:0009179	purine ribonucleoside diphosphate metabolic process	4/61	96/14612	0.000685514	0.0306131	0.0262041	PKM/PFKP/GAPDH/TPI1	4
D16	EPDC	OVER	GO:0046365	monosaccharide catabolic process	3/61	42/14612	0.00070773	0.0307273	0.0263019	PKM/PFKP/TPI1	3
D16	EPDC	OVER	GO:0018401	peptidyl-proline hydroxylation to 4-hydroxy-L-proline	2/61	10/14612	0.000755	0.0318937	0.0273003	P4HA2/PRDX4	2
D16	EPDC	OVER	GO:0008637	apoptotic mitochondrial changes	4/61	100/14612	0.000799194	0.0328721	0.0281378	ATP5IF1/HSPD1/FAM162A/BNIP3	4
D19	CM/UNK-B	OVER	GO:0060047	heart contraction	8/38	221/14114	1.03922e-07	8.4425e-05	6.63353e-05	MYL3/MYL7/TPM1/CSRP3/HSPB7/RYR2/SNTA1/MYH6	8
D19	CM/UNK-B	OVER	GO:0003015	heart process	8/38	230/14114	1.41297e-07	8.4425e-05	6.63353e-05	MYL3/MYL7/TPM1/CSRP3/HSPB7/RYR2/SNTA1/MYH6	8
D19	CM/UNK-B	OVER	GO:0006941	striated muscle contraction	7/38	162/14114	2.15688e-07	8.59158e-05	6.75066e-05	MYL3/SMPX/TPM1/CSRP3/RYR2/SNTA1/MYH6	7
D19	CM/UNK-B	OVER	GO:0002026	regulation of the force of heart contraction	4/38	23/14114	3.8125e-07	0.000113898	8.94934e-05	MYL3/CSRP3/RYR2/MYH6	4
D19	CM/UNK-B	OVER	GO:0008016	regulation of heart contraction	7/38	188/14114	5.92195e-07	0.000141535	0.000111208	MYL3/TPM1/CSRP3/HSPB7/RYR2/SNTA1/MYH6	7
D19	CM/UNK-B	OVER	GO:0043462	regulation of ATP-dependent activity	5/38	65/14114	7.90717e-07	0.000157484	0.00012374	MYL3/TPM1/HNRNPU/RYR2/MYH6	5
D19	CM/UNK-B	OVER	GO:0060048	cardiac muscle contraction	6/38	126/14114	9.81261e-07	0.000165469	0.000130014	MYL3/TPM1/CSRP3/RYR2/SNTA1/MYH6	6
D19	CM/UNK-B	OVER	GO:0006936	muscle contraction	8/38	304/14114	1.17759e-06	0.000165469	0.000130014	MYL3/SMPX/TPM1/CSRP3/RYR2/SNTA1/CNN1/MYH6	8
D19	CM/UNK-B	OVER	GO:0048738	cardiac muscle tissue development	7/38	210/14114	1.24621e-06	0.000165469	0.000130014	MYL3/MYL7/TPM1/CSRP3/HNRNPU/RYR2/MYH6	7
D19	CM/UNK-B	OVER	GO:1903522	regulation of blood circulation	7/38	223/14114	1.86139e-06	0.000208334	0.000163694	MYL3/TPM1/CSRP3/HSPB7/RYR2/SNTA1/MYH6	7
D19	CM/UNK-B	OVER	GO:0014706	striated muscle tissue development	7/38	224/14114	1.91772e-06	0.000208334	0.000163694	MYL3/MYL7/TPM1/CSRP3/HNRNPU/RYR2/MYH6	7
D19	CM/UNK-B	OVER	GO:0032781	positive regulation of ATP-dependent activity	4/38	41/14114	4.21141e-06	0.000419386	0.000329524	MYL3/TPM1/HNRNPU/RYR2	4
D19	CM/UNK-B	OVER	GO:0060537	muscle tissue development	8/38	365/14114	4.5959e-06	0.00042247	0.000331947	GPC1/MYL3/MYL7/TPM1/CSRP3/HNRNPU/RYR2/MYH6	8
D19	CM/UNK-B	OVER	GO:0055010	ventricular cardiac muscle tissue morphogenesis	4/38	45/14114	6.1485e-06	0.000524818	0.000412365	MYL3/TPM1/RYR2/MYH6	4
D19	CM/UNK-B	OVER	GO:0003012	muscle system process	8/38	385/14114	6.80455e-06	0.000542096	0.000425941	MYL3/SMPX/TPM1/CSRP3/RYR2/SNTA1/CNN1/MYH6	8
D19	CM/UNK-B	OVER	GO:0003229	ventricular cardiac muscle tissue development	4/38	54/14114	1.28261e-05	0.00095795	0.00075269	MYL3/TPM1/RYR2/MYH6	4
D19	CM/UNK-B	OVER	GO:0008015	blood circulation	8/38	433/14114	1.60143e-05	0.00112571	0.000884505	MYL3/MYL7/TPM1/CSRP3/HSPB7/RYR2/SNTA1/MYH6	8
D19	CM/UNK-B	OVER	GO:0055008	cardiac muscle tissue morphogenesis	4/38	58/14114	1.70749e-05	0.00113358	0.000890688	MYL3/TPM1/RYR2/MYH6	4
D19	CM/UNK-B	OVER	GO:0030048	actin filament-based movement	5/38	126/14114	2.07554e-05	0.0013054	0.00102569	TPM1/SYNE2/RYR2/SNTA1/MYH6	5
D19	CM/UNK-B	OVER	GO:0060415	muscle tissue morphogenesis	4/38	66/14114	2.85618e-05	0.00170657	0.0013409	MYL3/TPM1/RYR2/MYH6	4
D19	CM/UNK-B	OVER	GO:0003208	cardiac ventricle morphogenesis	4/38	68/14114	3.21496e-05	0.00182947	0.00143747	MYL3/TPM1/RYR2/MYH6	4
D19	CM/UNK-B	OVER	GO:0044057	regulation of system process	8/38	482/14114	3.45866e-05	0.00187868	0.00147614	MYL3/TPM1/CSRP3/HSPB7/RYR2/SNTA1/CNN1/MYH6	8
D19	CM/UNK-B	OVER	GO:0048644	muscle organ morphogenesis	4/38	71/14114	3.81363e-05	0.00198143	0.00155687	MYL3/TPM1/RYR2/MYH6	4
D19	CM/UNK-B	OVER	GO:0002027	regulation of heart rate	4/38	95/14114	0.000119309	0.00594057	0.00466769	TPM1/RYR2/SNTA1/MYH6	4
D19	CM/UNK-B	OVER	GO:0070252	actin-mediated cell contraction	4/38	97/14114	0.000129352	0.006183	0.00485817	TPM1/RYR2/SNTA1/MYH6	4
D19	CM/UNK-B	OVER	GO:0007517	muscle organ development	6/38	302/14114	0.00014159	0.00650768	0.00511328	GPC1/MYL3/TPM1/CSRP3/RYR2/MYH6	6
D19	CM/UNK-B	OVER	GO:0010927	cellular component assembly involved in morphogenesis	4/38	108/14114	0.000195877	0.00866937	0.00681179	GPC1/TPM1/CSRP3/MYH6	4
D19	CM/UNK-B	OVER	GO:0045214	sarcomere organization	3/38	43/14114	0.00020629	0.00880415	0.00691768	TPM1/CSRP3/MYH6	3
D19	CM/UNK-B	OVER	GO:0051384	response to glucocorticoid	4/38	114/14114	0.000241096	0.00993482	0.00780608	HNRNPU/ATP5F1A/IGFBP2/A2M	4
D19	CM/UNK-B	OVER	GO:0003231	cardiac ventricle development	4/38	118/14114	0.000275135	0.0109538	0.00860676	MYL3/TPM1/RYR2/MYH6	4
D19	CM/UNK-B	OVER	GO:0003206	cardiac chamber morphogenesis	4/38	119/14114	0.000284158	0.0109538	0.00860676	MYL3/TPM1/RYR2/MYH6	4
D19	CM/UNK-B	OVER	GO:0031960	response to corticosteroid	4/38	131/14114	0.000409709	0.0153001	0.0120217	HNRNPU/ATP5F1A/IGFBP2/A2M	4
D19	CM/UNK-B	OVER	GO:1904356	regulation of telomere maintenance via telomere lengthening	3/38	58/14114	0.000501622	0.0181648	0.0142726	HNRNPA2B1/HNRNPU/CCT7	3
D19	CM/UNK-B	OVER	GO:0098935	dendritic transport	2/38	13/14114	0.000540363	0.0184495	0.0144964	HNRNPU/SFPQ	2
D19	CM/UNK-B	OVER	GO:2000767	positive regulation of cytoplasmic translation	2/38	13/14114	0.000540363	0.0184495	0.0144964	PKM/HNRNPU	2
D19	CM/UNK-B	OVER	GO:0030049	muscle filament sliding	2/38	14/14114	0.000629353	0.0204487	0.0160671	TPM1/MYH6	2
D19	CM/UNK-B	OVER	GO:0006937	regulation of muscle contraction	4/38	147/14114	0.000633138	0.0204487	0.0160671	MYL3/TPM1/RYR2/CNN1	4
D19	CM/UNK-B	OVER	GO:0033275	actin-myosin filament sliding	2/38	15/14114	0.000724944	0.0224586	0.0176464	TPM1/MYH6	2
D19	CM/UNK-B	OVER	GO:0030239	myofibril assembly	3/38	66/14114	0.00073296	0.0224586	0.0176464	TPM1/CSRP3/MYH6	3
D19	CM/UNK-B	OVER	GO:0055002	striated muscle cell development	3/38	67/14114	0.000765897	0.0228812	0.0179784	TPM1/CSRP3/MYH6	3
D19	CM/UNK-B	OVER	GO:0003205	cardiac chamber development	4/38	156/14114	0.000791138	0.0230588	0.018118	MYL3/TPM1/RYR2/MYH6	4
D19	CM/UNK-B	OVER	GO:0048545	response to steroid hormone	5/38	284/14114	0.00092783	0.026399	0.0207425	RBBP7/HNRNPU/ATP5F1A/IGFBP2/A2M	5
D19	CM/UNK-B	OVER	GO:0006091	generation of precursor metabolites and energy	6/38	437/14114	0.00101344	0.0271673	0.0213462	PKM/IDH2/SLC25A4/ATP5F1A/MDH1/ATP5F1B	6
D19	CM/UNK-B	OVER	GO:0009060	aerobic respiration	4/38	167/14114	0.00101989	0.0271673	0.0213462	IDH2/ATP5F1A/MDH1/ATP5F1B	4
D19	CM/UNK-B	OVER	GO:0055013	cardiac muscle cell development	3/38	74/14114	0.00102304	0.0271673	0.0213462	CSRP3/HNRNPU/MYH6	3
D19	CM/UNK-B	OVER	GO:0010833	telomere maintenance via telomere lengthening	3/38	76/14114	0.00110535	0.0287152	0.0225624	HNRNPA2B1/HNRNPU/CCT7	3
D19	CM/UNK-B	OVER	GO:0055001	muscle cell development	4/38	172/14114	0.00113786	0.0289308	0.0227318	TPM1/CSRP3/HNRNPU/MYH6	4
D19	CM/UNK-B	OVER	GO:0003300	cardiac muscle hypertrophy	3/38	78/14114	0.00119175	0.0296696	0.0233123	CSRP3/RYR2/MYH6	3
D19	CM/UNK-B	OVER	GO:0055006	cardiac cell development	3/38	80/14114	0.0012823	0.0306469	0.0240802	CSRP3/HNRNPU/MYH6	3
D19	CM/UNK-B	OVER	GO:0014897	striated muscle hypertrophy	3/38	80/14114	0.0012823	0.0306469	0.0240802	CSRP3/RYR2/MYH6	3
D19	CM/UNK-B	OVER	GO:0014896	muscle hypertrophy	3/38	82/14114	0.00137708	0.0322668	0.025353	CSRP3/RYR2/MYH6	3
D19	CM/UNK-B	OVER	GO:0046034	ATP metabolic process	4/38	183/14114	0.00143063	0.0323595	0.0254259	PKM/ATP5F1A/ATP5F1B/MYH6	4
D19	CM/UNK-B	OVER	GO:0014850	response to muscle activity	2/38	21/14114	0.00143519	0.0323595	0.0254259	ATP5F1A/RYR2	2
D19	CM/UNK-B	OVER	GO:0031032	actomyosin structure organization	4/38	189/14114	0.00161073	0.035645	0.0280073	TPM1/CSRP3/CNN1/MYH6	4
D19	CM/UNK-B	OVER	GO:0001909	leukocyte mediated cytotoxicity	3/38	88/14114	0.00168751	0.0366649	0.0288087	TUBB/B2M/TUBB4B	3
D19	CM/UNK-B	OVER	GO:1904706	negative regulation of vascular associated smooth muscle cell proliferation	2/38	23/14114	0.00172321	0.036772	0.0288929	TPM1/CNN1	2
D19	CM/UNK-B	OVER	GO:0010460	positive regulation of heart rate	2/38	24/14114	0.00187668	0.0393444	0.030914	TPM1/RYR2	2
D19	CM/UNK-B	OVER	GO:0030705	cytoskeleton-dependent intracellular transport	4/38	200/14114	0.00198104	0.0408162	0.0320705	TUBB/HNRNPU/SYNE2/SFPQ	4
D19	CM/UNK-B	OVER	GO:0042026	protein refolding	2/38	25/14114	0.00203641	0.0412459	0.0324082	B2M/HSPD1	2
D19	CM/UNK-B	OVER	GO:0035994	response to muscle stretch	2/38	26/14114	0.00220237	0.0429254	0.0337278	CSRP3/RYR2	2
D19	CM/UNK-B	OVER	GO:0009205	purine ribonucleoside triphosphate metabolic process	4/38	206/14114	0.00220609	0.0429254	0.0337278	PKM/ATP5F1A/ATP5F1B/MYH6	4
D19	CM/UNK-B	OVER	GO:0045333	cellular respiration	4/38	207/14114	0.00224525	0.0429254	0.0337278	IDH2/ATP5F1A/MDH1/ATP5F1B	4
D19	CM/UNK-B	OVER	GO:0032204	regulation of telomere maintenance	3/38	98/14114	0.00229604	0.0429254	0.0337278	HNRNPA2B1/HNRNPU/CCT7	3
D19	CM/UNK-B	OVER	GO:2001252	positive regulation of chromosome organization	3/38	99/14114	0.00236342	0.0429254	0.0337278	HNRNPA2B1/SFPQ/CCT7	3
D19	CM/UNK-B	OVER	GO:0090257	regulation of muscle system process	4/38	210/14114	0.00236561	0.0429254	0.0337278	MYL3/TPM1/RYR2/CNN1	4
D19	CM/UNK-B	OVER	GO:2000765	regulation of cytoplasmic translation	2/38	27/14114	0.00237453	0.0429254	0.0337278	PKM/HNRNPU	2
D19	CM/UNK-B	OVER	GO:0009144	purine nucleoside triphosphate metabolic process	4/38	211/14114	0.00240669	0.0429254	0.0337278	PKM/ATP5F1A/ATP5F1B/MYH6	4
D19	CM/UNK-B	OVER	GO:0009199	ribonucleoside triphosphate metabolic process	4/38	213/14114	0.00249035	0.0437642	0.0343869	PKM/ATP5F1A/ATP5F1B/MYH6	4
D19	CM/UNK-B	OVER	GO:0002449	lymphocyte mediated immunity	4/38	216/14114	0.00261956	0.0453678	0.0356468	TUBB/B2M/HSPD1/TUBB4B	4
D19	CM/UNK-B	OVER	GO:0140694	non-membrane-bounded organelle assembly	5/38	366/14114	0.00283318	0.0483665	0.038003	TUBB/TPM1/CSRP3/HNRNPU/MYH6	5
D19	CM/UNK-B	OVER	GO:0006099	tricarboxylic acid cycle	2/38	30/14114	0.00292787	0.0489101	0.0384301	IDH2/MDH1	2
D19	CM/UNK-B	OVER	GO:0055007	cardiac muscle cell differentiation	3/38	107/14114	0.00294688	0.0489101	0.0384301	CSRP3/HNRNPU/MYH6	3
D19	CM/UNK-B	UNDER	GO:0019934	cGMP-mediated signaling	2/6	26/14114	4.87264e-05	0.0183699	0.00871947	NPPB/THBS1	2
D19	CM/UNK-B	UNDER	GO:0019935	cyclic-nucleotide-mediated signaling	2/6	70/14114	0.000359073	0.039909	0.0189433	NPPB/THBS1	2
D19	CM/UNK-B	UNDER	GO:0016525	negative regulation of angiogenesis	2/6	83/14114	0.000504729	0.039909	0.0189433	NPPB/THBS1	2
D19	CM/UNK-B	UNDER	GO:2000181	negative regulation of blood vessel morphogenesis	2/6	84/14114	0.000516941	0.039909	0.0189433	NPPB/THBS1	2
D19	CM/UNK-B	UNDER	GO:1901343	negative regulation of vasculature development	2/6	85/14114	0.000529297	0.039909	0.0189433	NPPB/THBS1	2
D19	CM-A1	OVER	GO:0006941	striated muscle contraction	16/203	162/14114	1.4694e-09	2.69619e-06	2.42639e-06	TNNI1/RYR2/MYBPC3/MYL2/DMD/MYL3/TNNI3/TCAP/ATP1B1/GSN/HRC/SLC8A1/TNNT1/PGAM2/TTN/MYH6	16
D19	CM-A1	OVER	GO:0006936	muscle contraction	21/203	304/14114	2.80599e-09	2.69619e-06	2.42639e-06	TNNI1/RYR2/MYBPC3/MYL2/DMD/MYL3/TNNI3/TCAP/FXYD1/ASPH/ATP1B1/GSN/HRC/PPP1R12B/SLC8A1/TNNT1/PGAM2/TRDN/TTN/TRIM63/MYH6	21
D19	CM-A1	OVER	GO:0060047	heart contraction	18/203	221/14114	3.06387e-09	2.69619e-06	2.42639e-06	TNNI1/RYR2/MYBPC3/MYL2/HOPX/DMD/MYL3/TNNI3/TCAP/FXYD1/CORIN/ATP1B1/GSN/HRC/SLC8A1/TRDN/TTN/MYH6	18
D19	CM-A1	OVER	GO:0060048	cardiac muscle contraction	14/203	126/14114	3.46888e-09	2.69619e-06	2.42639e-06	TNNI1/RYR2/MYBPC3/MYL2/DMD/MYL3/TNNI3/TCAP/ATP1B1/GSN/HRC/SLC8A1/TTN/MYH6	14
D19	CM-A1	OVER	GO:0003015	heart process	18/203	230/14114	5.77489e-09	3.59083e-06	3.23151e-06	TNNI1/RYR2/MYBPC3/MYL2/HOPX/DMD/MYL3/TNNI3/TCAP/FXYD1/CORIN/ATP1B1/GSN/HRC/SLC8A1/TRDN/TTN/MYH6	18
D19	CM-A1	OVER	GO:0055008	cardiac muscle tissue morphogenesis	10/203	58/14114	8.68657e-09	4.16982e-06	3.75257e-06	TNNI1/RYR2/MYBPC3/MYL2/MYL3/TNNI3/TCAP/TTN/RBPJ/MYH6	10
D19	CM-A1	OVER	GO:0048738	cardiac muscle tissue development	17/203	210/14114	9.38848e-09	4.16982e-06	3.75257e-06	TNNI1/RYR2/MYBPC3/MYL2/HOPX/MYL3/TNNI3/TCAP/SLC8A1/FHL2/TTN/HNRNPU/RBPJ/MYH6/OBSL1/NEBL/VEGFA	17
D19	CM-A1	OVER	GO:0008015	blood circulation	24/203	433/14114	1.52434e-08	5.92396e-06	5.33117e-06	TNNI1/APOE/RYR2/MYBPC3/MYL2/HOPX/DMD/CXCL12/MYL3/TNNI3/TCAP/FXYD1/CORIN/ATP1B1/GSN/SMTNL2/HRC/SLC8A1/WNK1/TRDN/TTN/ATP6AP2/MYH6/VEGFA	24
D19	CM-A1	OVER	GO:0051146	striated muscle cell differentiation	18/203	251/14114	2.26567e-08	7.53167e-06	6.77801e-06	KRT19/MYL2/HOPX/RBM24/TCAP/PLD3/LDB3/OBSCN/SLC8A1/TNNT1/FHL2/TTN/HNRNPU/RBPJ/MYH6/OBSL1/NEBL/VEGFA	18
D19	CM-A1	OVER	GO:0014706	striated muscle tissue development	17/203	224/14114	2.46053e-08	7.53167e-06	6.77801e-06	TNNI1/RYR2/MYBPC3/MYL2/HOPX/MYL3/TNNI3/TCAP/SLC8A1/FHL2/TTN/HNRNPU/RBPJ/MYH6/OBSL1/NEBL/VEGFA	17
D19	CM-A1	OVER	GO:0055001	muscle cell development	15/203	172/14114	2.66479e-08	7.53167e-06	6.77801e-06	KRT19/MYL2/DMD/TCAP/LDB3/OBSCN/SLC8A1/TNNT1/FHL2/TTN/HNRNPU/MYH6/OBSL1/NEBL/VEGFA	15
D19	CM-A1	OVER	GO:0060415	muscle tissue morphogenesis	10/203	66/14114	3.17835e-08	7.60114e-06	6.84053e-06	TNNI1/RYR2/MYBPC3/MYL2/MYL3/TNNI3/TCAP/TTN/RBPJ/MYH6	10
D19	CM-A1	OVER	GO:0030239	myofibril assembly	10/203	66/14114	3.17835e-08	7.60114e-06	6.84053e-06	KRT19/MYL2/TCAP/LDB3/OBSCN/TNNT1/TTN/MYH6/OBSL1/NEBL	10
D19	CM-A1	OVER	GO:0055002	striated muscle cell development	10/203	67/14114	3.6896e-08	7.65598e-06	6.88988e-06	KRT19/MYL2/TCAP/LDB3/OBSCN/TNNT1/TTN/MYH6/OBSL1/NEBL	10
D19	CM-A1	OVER	GO:0003012	muscle system process	22/203	385/14114	3.69378e-08	7.65598e-06	6.88988e-06	TNNI1/RYR2/MYBPC3/MYL2/DMD/MYL3/TNNI3/TCAP/FXYD1/ASPH/ATP1B1/GSN/HRC/PPP1R12B/SLC8A1/TNNT1/PGAM2/TRDN/TTN/TRIM63/MYH6/HAND2	22
D19	CM-A1	OVER	GO:0003208	cardiac ventricle morphogenesis	10/203	68/14114	4.27207e-08	8.30116e-06	7.47049e-06	TNNI1/RYR2/MYBPC3/MYL2/MYL3/TNNI3/CPE/RBPJ/MYH6/HAND2	10
D19	CM-A1	OVER	GO:0048644	muscle organ morphogenesis	10/203	71/14114	6.535e-08	1.12113e-05	1.00894e-05	TNNI1/RYR2/MYBPC3/MYL2/MYL3/TNNI3/TCAP/TTN/RBPJ/MYH6	10
D19	CM-A1	OVER	GO:0003229	ventricular cardiac muscle tissue development	9/203	54/14114	6.70314e-08	1.12113e-05	1.00894e-05	TNNI1/RYR2/MYBPC3/MYL2/HOPX/MYL3/TNNI3/RBPJ/MYH6	9
D19	CM-A1	OVER	GO:0060537	muscle tissue development	21/203	365/14114	6.85154e-08	1.12113e-05	1.00894e-05	TNNI1/GPC1/RYR2/MYBPC3/MYL2/HOPX/DMD/RBM24/MYL3/TNNI3/TCAP/DDX17/SLC8A1/FHL2/TTN/HNRNPU/RBPJ/MYH6/OBSL1/NEBL/VEGFA	21
D19	CM-A1	OVER	GO:0035051	cardiocyte differentiation	13/203	136/14114	7.87428e-08	1.22406e-05	1.10157e-05	MYL2/TCAP/SLC8A1/FHL2/TTN/HNRNPU/RBPJ/MYH6/VCAM1/OBSL1/HAND2/NEBL/VEGFA	13
D19	CM-A1	OVER	GO:0055013	cardiac muscle cell development	10/203	74/14114	9.79397e-08	1.44997e-05	1.30488e-05	MYL2/TCAP/SLC8A1/FHL2/TTN/HNRNPU/MYH6/OBSL1/NEBL/VEGFA	10
D19	CM-A1	OVER	GO:0044057	regulation of system process	24/203	482/14114	1.15759e-07	1.63589e-05	1.47219e-05	TNNI1/APOE/RYR2/MYBPC3/MYL2/HOPX/DMD/MYL3/TNNI3/FXYD1/CORIN/ATP1B1/APP/SMTNL2/HRC/PPP1R12B/SLC8A1/TNNT1/WNK1/TRDN/AQP1/TRIM63/MYH6/HAND2	24
D19	CM-A1	OVER	GO:0042692	muscle cell differentiation	20/203	346/14114	1.32765e-07	1.79464e-05	1.61506e-05	KRT19/MYL2/HOPX/DMD/RBM24/TCAP/PLD3/LDB3/OBSCN/SLC8A1/TNNT1/QKI/FHL2/TTN/HNRNPU/RBPJ/MYH6/OBSL1/NEBL/VEGFA	20
D19	CM-A1	OVER	GO:0055006	cardiac cell development	10/203	80/14114	2.08273e-07	2.698e-05	2.42802e-05	MYL2/TCAP/SLC8A1/FHL2/TTN/HNRNPU/MYH6/OBSL1/NEBL/VEGFA	10
D19	CM-A1	OVER	GO:0055010	ventricular cardiac muscle tissue morphogenesis	8/203	45/14114	2.1787e-07	2.70944e-05	2.43831e-05	TNNI1/RYR2/MYBPC3/MYL2/MYL3/TNNI3/RBPJ/MYH6	8
D19	CM-A1	OVER	GO:0006942	regulation of striated muscle contraction	10/203	83/14114	2.96375e-07	3.54396e-05	3.18933e-05	TNNI1/RYR2/MYBPC3/MYL2/DMD/MYL3/TNNI3/ATP1B1/HRC/SLC8A1	10
D19	CM-A1	OVER	GO:0043462	regulation of ATP-dependent activity	9/203	65/14114	3.51509e-07	4.04756e-05	3.64253e-05	RYR2/MYBPC3/MYL3/TNNI3/ATP1B1/C4orf3/ATP5IF1/HNRNPU/MYH6	9
D19	CM-A1	OVER	GO:0055007	cardiac muscle cell differentiation	11/203	107/14114	3.85954e-07	4.28547e-05	3.85664e-05	MYL2/TCAP/SLC8A1/FHL2/TTN/HNRNPU/RBPJ/MYH6/OBSL1/NEBL/VEGFA	11
D19	CM-A1	OVER	GO:0010927	cellular component assembly involved in morphogenesis	11/203	108/14114	4.24376e-07	4.5496e-05	4.09434e-05	GPC1/KRT19/MYL2/TCAP/LDB3/OBSCN/TNNT1/TTN/MYH6/OBSL1/NEBL	11
D19	CM-A1	OVER	GO:0010882	regulation of cardiac muscle contraction by calcium ion signaling	6/203	24/14114	8.91686e-07	9.24084e-05	8.31615e-05	RYR2/DMD/TNNI3/ATP1B1/HRC/SLC8A1	6
D19	CM-A1	OVER	GO:0003206	cardiac chamber morphogenesis	11/203	119/14114	1.13009e-06	0.000113337	0.000101996	TNNI1/RYR2/MYBPC3/MYL2/MYL3/TNNI3/FHL2/CPE/RBPJ/MYH6/HAND2	11
D19	CM-A1	OVER	GO:0006937	regulation of muscle contraction	12/203	147/14114	1.38867e-06	0.000134918	0.000121417	TNNI1/RYR2/MYBPC3/MYL2/DMD/MYL3/TNNI3/ATP1B1/HRC/PPP1R12B/SLC8A1/TNNT1	12
D19	CM-A1	OVER	GO:0035994	response to muscle stretch	6/203	26/14114	1.48909e-06	0.00014029	0.000126252	RYR2/DMD/TCAP/GSN/SLC8A1/TTN	6
D19	CM-A1	OVER	GO:0090257	regulation of muscle system process	14/203	210/14114	2.08834e-06	0.000190961	0.000171852	TNNI1/RYR2/MYBPC3/MYL2/DMD/MYL3/TNNI3/ATP1B1/HRC/PPP1R12B/SLC8A1/TNNT1/TRIM63/HAND2	14
D19	CM-A1	OVER	GO:0045214	sarcomere organization	7/203	43/14114	2.38541e-06	0.000211892	0.000190689	KRT19/TCAP/LDB3/OBSCN/TNNT1/TTN/MYH6	7
D19	CM-A1	OVER	GO:0003205	cardiac chamber development	12/203	156/14114	2.60077e-06	0.000224606	0.00020213	TNNI1/RYR2/MYBPC3/MYL2/MYL3/TNNI3/ADAMTS6/FHL2/CPE/RBPJ/MYH6/HAND2	12
D19	CM-A1	OVER	GO:0008016	regulation of heart contraction	13/203	188/14114	3.25856e-06	0.000273807	0.000246409	RYR2/MYL2/HOPX/DMD/MYL3/TNNI3/FXYD1/CORIN/ATP1B1/HRC/SLC8A1/TRDN/MYH6	13
D19	CM-A1	OVER	GO:0009612	response to mechanical stimulus	13/203	190/14114	3.66302e-06	0.000299692	0.000269703	BNIP3/RYR2/DMD/CXCL12/TCAP/GSN/PTN/IGFBP2/SLC8A1/AQP1/TTN/TXNIP/MDK	13
D19	CM-A1	OVER	GO:1903522	regulation of blood circulation	14/203	223/14114	4.22068e-06	0.000336464	0.000302795	RYR2/MYL2/HOPX/DMD/MYL3/TNNI3/FXYD1/CORIN/ATP1B1/SMTNL2/HRC/SLC8A1/TRDN/MYH6	14
D19	CM-A1	OVER	GO:0006091	generation of precursor metabolites and energy	20/203	437/14114	5.07039e-06	0.000394096	0.00035466	BNIP3/COX6A2/PPP1R1A/ATP5PD/AKR1B1/COX6C/ETFB/ASPH/APP/CAT/LDHA/COX7A1/ATP5IF1/PGAM2/MDH2/PYGM/IDH2/NIPSNAP2/NDUFB11/AGL	20
D19	CM-A1	OVER	GO:0001666	response to hypoxia	15/203	261/14114	5.6256e-06	0.000426585	0.000383899	MB/BNIP3/RYR2/CXCL12/BNIP3L/FAM162A/ATP1B1/CAT/SLC8A1/AQP1/MALAT1/RBPJ/VCAM1/VEGFA/NPEPPS	15
D19	CM-A1	OVER	GO:0055003	cardiac myofibril assembly	5/203	19/14114	5.78224e-06	0.000428023	0.000385193	MYL2/TCAP/TTN/OBSL1/NEBL	5
D19	CM-A1	OVER	GO:0003007	heart morphogenesis	14/203	230/14114	6.03477e-06	0.000436328	0.000392666	TNNI1/RYR2/MYBPC3/MYL2/MYL3/TNNI3/TCAP/FHL2/TTN/CPE/RBPJ/MYH6/HAND2/VEGFA	14
D19	CM-A1	OVER	GO:0003231	cardiac ventricle development	10/203	118/14114	7.67736e-06	0.000542475	0.000488192	TNNI1/RYR2/MYBPC3/MYL2/MYL3/TNNI3/CPE/RBPJ/MYH6/HAND2	10
D19	CM-A1	OVER	GO:0036293	response to decreased oxygen levels	15/203	272/14114	9.25221e-06	0.000639225	0.00057526	MB/BNIP3/RYR2/CXCL12/BNIP3L/FAM162A/ATP1B1/CAT/SLC8A1/AQP1/MALAT1/RBPJ/VCAM1/VEGFA/NPEPPS	15
D19	CM-A1	OVER	GO:0002026	regulation of the force of heart contraction	5/203	23/14114	1.59668e-05	0.00107915	0.000971163	RYR2/MYL2/MYL3/SLC8A1/MYH6	5
D19	CM-A1	OVER	GO:0086064	cell communication by electrical coupling involved in cardiac conduction	5/203	25/14114	2.46276e-05	0.00162909	0.00146607	RYR2/ATP1B1/HRC/SLC8A1/TRDN	5
D19	CM-A1	OVER	GO:0070482	response to oxygen levels	15/203	297/14114	2.61165e-05	0.00169158	0.00152231	MB/BNIP3/RYR2/CXCL12/BNIP3L/FAM162A/ATP1B1/CAT/SLC8A1/AQP1/MALAT1/RBPJ/VCAM1/VEGFA/NPEPPS	15
D19	CM-A1	OVER	GO:0014888	striated muscle adaptation	6/203	43/14114	3.2169e-05	0.00204109	0.00183684	TNNI1/TCAP/GSN/TNNT1/TRIM63/MYH6	6
D19	CM-A1	OVER	GO:0010880	regulation of release of sequestered calcium ion into cytosol by sarcoplasmic reticulum	5/203	27/14114	3.65561e-05	0.00227306	0.0020456	RYR2/DMD/HRC/SLC8A1/TRDN	5
D19	CM-A1	OVER	GO:0051384	response to glucocorticoid	9/203	114/14114	3.8855e-05	0.00236863	0.00213161	A2M/IGFBP7/ZFP36L2/IGFBP2/AQP1/HNRNPU/TRIM63/MDK/AGL	9
D19	CM-A1	OVER	GO:1903514	release of sequestered calcium ion into cytosol by endoplasmic reticulum	5/203	30/14114	6.23066e-05	0.00365493	0.00328919	RYR2/DMD/HRC/SLC8A1/TRDN	5
D19	CM-A1	OVER	GO:0014808	release of sequestered calcium ion into cytosol by sarcoplasmic reticulum	5/203	30/14114	6.23066e-05	0.00365493	0.00328919	RYR2/DMD/HRC/SLC8A1/TRDN	5
D19	CM-A1	OVER	GO:0015980	energy derivation by oxidation of organic compounds	14/203	285/14114	6.57986e-05	0.00373242	0.00335893	BNIP3/COX6A2/PPP1R1A/ATP5PD/COX6C/ETFB/CAT/COX7A1/MDH2/PYGM/IDH2/NIPSNAP2/NDUFB11/AGL	14
D19	CM-A1	OVER	GO:0055119	relaxation of cardiac muscle	4/203	16/14114	6.60286e-05	0.00373242	0.00335893	ATP1B1/GSN/HRC/SLC8A1	4
D19	CM-A1	OVER	GO:0010644	cell communication by electrical coupling	5/203	32/14114	8.60135e-05	0.00477528	0.00429744	RYR2/ATP1B1/HRC/SLC8A1/TRDN	5
D19	CM-A1	OVER	GO:0042744	hydrogen peroxide catabolic process	4/203	18/14114	0.000108537	0.00581797	0.00523579	CAT/PRDX5/PRDX4/PRDX2	4
D19	CM-A1	OVER	GO:1902307	positive regulation of sodium ion transmembrane transport	4/203	18/14114	0.000108537	0.00581797	0.00523579	DMD/FXYD1/ATP1B1/WNK1	4
D19	CM-A1	OVER	GO:0031960	response to corticosteroid	9/203	131/14114	0.000114889	0.0060164	0.00541436	A2M/IGFBP7/ZFP36L2/IGFBP2/AQP1/HNRNPU/TRIM63/MDK/AGL	9
D19	CM-A1	OVER	GO:0070296	sarcoplasmic reticulum calcium ion transport	5/203	34/14114	0.000116109	0.0060164	0.00541436	RYR2/DMD/HRC/SLC8A1/TRDN	5
D19	CM-A1	OVER	GO:0071456	cellular response to hypoxia	9/203	132/14114	0.000121785	0.00610902	0.00549772	BNIP3/BNIP3L/FAM162A/SLC8A1/AQP1/MALAT1/RBPJ/VEGFA/NPEPPS	9
D19	CM-A1	OVER	GO:0007517	muscle organ development	14/203	302/14114	0.000121827	0.00610902	0.00549772	TNNI1/GPC1/RYR2/MYBPC3/MYL2/DMD/RBM24/MYL3/TNNI3/TCAP/DDX17/TTN/RBPJ/MYH6	14
D19	CM-A1	OVER	GO:0009060	aerobic respiration	10/203	167/14114	0.000151385	0.00747074	0.00672317	BNIP3/COX6A2/ATP5PD/COX6C/CAT/COX7A1/MDH2/IDH2/NIPSNAP2/NDUFB11	10
D19	CM-A1	OVER	GO:0010881	regulation of cardiac muscle contraction by regulation of the release of sequestered calcium ion	4/203	20/14114	0.000168018	0.00816201	0.00734527	RYR2/DMD/HRC/SLC8A1	4
D19	CM-A1	OVER	GO:1990000	amyloid fibril formation	5/203	37/14114	0.000175636	0.00840083	0.00756019	APOE/B2M/APP/GSN/USP9X	5
D19	CM-A1	OVER	GO:0036294	cellular response to decreased oxygen levels	9/203	140/14114	0.000190465	0.00897204	0.00807425	BNIP3/BNIP3L/FAM162A/SLC8A1/AQP1/MALAT1/RBPJ/VEGFA/NPEPPS	9
D19	CM-A1	OVER	GO:1901019	regulation of calcium ion transmembrane transporter activity	7/203	84/14114	0.000203902	0.00933715	0.00840281	RYR2/DMD/ATP1B1/HRC/C4orf3/TRDN/NIPSNAP2	7
D19	CM-A1	OVER	GO:0045333	cellular respiration	11/203	207/14114	0.000204222	0.00933715	0.00840281	BNIP3/COX6A2/ATP5PD/COX6C/ETFB/CAT/COX7A1/MDH2/IDH2/NIPSNAP2/NDUFB11	11
D19	CM-A1	OVER	GO:0048545	response to steroid hormone	13/203	284/14114	0.000241013	0.0108596	0.00977289	RBBP7/A2M/IGFBP7/ZFP36L2/DDX17/UBR5/IGFBP2/AQP1/HNRNPU/TRIM63/TXNIP/MDK/AGL	13
D19	CM-A1	OVER	GO:0000302	response to reactive oxygen species	10/203	178/14114	0.000254335	0.0110553	0.00994908	APOE/BNIP3/PTPRK/CAT/STK26/PRDX5/SLC8A1/AQP1/TXNIP/PRDX2	10
D19	CM-A1	OVER	GO:2000112	regulation of cellular macromolecule biosynthetic process	17/203	447/14114	0.000255657	0.0110553	0.00994908	EIF4A2/RPS4X/RBM24/ITM2C/APP/ZFP36L2/NCL/EIF1B/EIF4B/PABPC1/QKI/TUT4/HNRNPU/ITM2B/EIF4G3/TNRC6B/EIF2S3	17
D19	CM-A1	OVER	GO:0003009	skeletal muscle contraction	5/203	40/14114	0.000256026	0.0110553	0.00994908	TNNI1/DMD/TNNI3/TCAP/TNNT1	5
D19	CM-A1	OVER	GO:0140694	non-membrane-bounded organelle assembly	15/203	366/14114	0.000269414	0.0114741	0.0103259	KRT19/FITM1/MYL2/TCAP/GSN/LDB3/OBSCN/TNNT1/SMC1A/TTN/CHMP2A/HNRNPU/MYH6/OBSL1/NEBL	15
D19	CM-A1	OVER	GO:0032781	positive regulation of ATP-dependent activity	5/203	41/14114	0.00028821	0.0121087	0.010897	RYR2/MYBPC3/MYL3/ATP1B1/HNRNPU	5
D19	CM-A1	OVER	GO:1900272	negative regulation of long-term synaptic potentiation	3/203	10/14114	0.000326545	0.0135364	0.0121818	APOE/APP/PTN	3
D19	CM-A1	OVER	GO:0006417	regulation of translation	15/203	375/14114	0.000348804	0.0142688	0.012841	EIF4A2/RPS4X/RBM24/APP/ZFP36L2/NCL/EIF1B/EIF4B/PABPC1/QKI/TUT4/HNRNPU/EIF4G3/TNRC6B/EIF2S3	15
D19	CM-A1	OVER	GO:0071453	cellular response to oxygen levels	9/203	155/14114	0.000406148	0.0163192	0.0146862	BNIP3/BNIP3L/FAM162A/SLC8A1/AQP1/MALAT1/RBPJ/VEGFA/NPEPPS	9
D19	CM-A1	OVER	GO:0031032	actomyosin structure organization	10/203	189/14114	0.000410468	0.0163192	0.0146862	KRT19/MYL2/TCAP/LDB3/OBSCN/TNNT1/TTN/MYH6/OBSL1/NEBL	10
D19	CM-A1	OVER	GO:1900151	regulation of nuclear-transcribed mRNA catabolic process, deadenylation-dependent decay	4/203	25/14114	0.000414672	0.0163192	0.0146862	ZFP36L2/PABPC1/HNRNPU/TNRC6B	4
D19	CM-A1	OVER	GO:0055117	regulation of cardiac muscle contraction	6/203	68/14114	0.000428733	0.0166616	0.0149944	RYR2/DMD/TNNI3/ATP1B1/HRC/SLC8A1	6
D19	CM-A1	OVER	GO:0007512	adult heart development	3/203	11/14114	0.000444248	0.0170515	0.0153452	TCAP/MYH6/HAND2	3
D19	CM-A1	OVER	GO:0032412	regulation of ion transmembrane transporter activity	11/203	230/14114	0.000502409	0.0189656	0.0170678	RYR2/DMD/FXYD6/FXYD1/ATP1B1/APP/HRC/C4orf3/WNK1/TRDN/NIPSNAP2	11
D19	CM-A1	OVER	GO:0034248	regulation of cellular amide metabolic process	16/203	431/14114	0.000506318	0.0189656	0.0170678	APOE/EIF4A2/RPS4X/RBM24/APP/ZFP36L2/NCL/EIF1B/EIF4B/PABPC1/QKI/TUT4/HNRNPU/EIF4G3/TNRC6B/EIF2S3	16
D19	CM-A1	OVER	GO:0072503	cellular divalent inorganic cation homeostasis	12/203	271/14114	0.000561484	0.0206631	0.0185954	SLC39A4/APOE/BNIP3/RYR2/DMD/CXCL12/TNNI3/ATP1B1/APP/HRC/SLC8A1/TRDN	12
D19	CM-A1	OVER	GO:0010035	response to inorganic substance	17/203	479/14114	0.000564928	0.0206631	0.0185954	BNIP3/RYR2/CRIP1/B2M/APP/CAT/IGFBP2/STK26/SORD/SLC8A1/PGAM2/AQP1/TTN/TXNIP/VCAM1/PRDX2/ATRX	17
D19	CM-A1	OVER	GO:0010038	response to metal ion	13/203	311/14114	0.000573566	0.0207351	0.0186602	BNIP3/RYR2/CRIP1/B2M/APP/CAT/IGFBP2/SORD/PGAM2/AQP1/TTN/TXNIP/VCAM1	13
D19	CM-A1	OVER	GO:0043500	muscle adaptation	7/203	100/14114	0.000594054	0.0212289	0.0191046	TNNI1/TCAP/GSN/TNNT1/TRIM63/MYH6/HAND2	7
D19	CM-A1	OVER	GO:0090075	relaxation of muscle	4/203	28/14114	0.000648926	0.0229262	0.0206321	ATP1B1/GSN/HRC/SLC8A1	4
D19	CM-A1	OVER	GO:0022898	regulation of transmembrane transporter activity	11/203	239/14114	0.000691632	0.0241605	0.0217428	RYR2/DMD/FXYD6/FXYD1/ATP1B1/APP/HRC/C4orf3/WNK1/TRDN/NIPSNAP2	11
D19	CM-A1	OVER	GO:0006874	cellular calcium ion homeostasis	11/203	240/14114	0.000715903	0.0247305	0.0222558	APOE/BNIP3/RYR2/DMD/CXCL12/TNNI3/ATP1B1/APP/HRC/SLC8A1/TRDN	11
D19	CM-A1	OVER	GO:0036376	sodium ion export across plasma membrane	3/203	13/14114	0.000753839	0.0257548	0.0231776	FXYD1/ATP1B1/SLC8A1	3
D19	CM-A1	OVER	GO:0050879	multicellular organismal movement	5/203	52/14114	0.0008796	0.0290923	0.0261811	TNNI1/DMD/TNNI3/TCAP/TNNT1	5
D19	CM-A1	OVER	GO:0050881	musculoskeletal movement	5/203	52/14114	0.0008796	0.0290923	0.0261811	TNNI1/DMD/TNNI3/TCAP/TNNT1	5
D19	CM-A1	OVER	GO:2000649	regulation of sodium ion transmembrane transporter activity	5/203	52/14114	0.0008796	0.0290923	0.0261811	DMD/FXYD6/FXYD1/ATP1B1/WNK1	5
D19	CM-A1	OVER	GO:0003300	cardiac muscle hypertrophy	6/203	78/14114	0.000893491	0.0292407	0.0263147	RYR2/TCAP/TTN/TRIM63/MYH6/HAND2	6
D19	CM-A1	OVER	GO:0000398	mRNA splicing, via spliceosome	12/203	287/14114	0.00092828	0.0297528	0.0267756	PSIP1/RBM24/HNRNPA3/DDX17/NCL/PNN/PABPC1/RBM41/QKI/HNRNPU/SRSF5/LUC7L3	12
D19	CM-A1	OVER	GO:0000377	RNA splicing, via transesterification reactions with bulged adenosine as nucleophile	12/203	287/14114	0.00092828	0.0297528	0.0267756	PSIP1/RBM24/HNRNPA3/DDX17/NCL/PNN/PABPC1/RBM41/QKI/HNRNPU/SRSF5/LUC7L3	12
D19	CM-A1	OVER	GO:0003214	cardiac left ventricle morphogenesis	3/203	14/14114	0.0009493	0.0298119	0.0268287	RYR2/CPE/RBPJ	3
D19	CM-A1	OVER	GO:1900153	positive regulation of nuclear-transcribed mRNA catabolic process, deadenylation-dependent decay	3/203	14/14114	0.0009493	0.0298119	0.0268287	ZFP36L2/PABPC1/TNRC6B	3
D19	CM-A1	OVER	GO:0010765	positive regulation of sodium ion transport	4/203	31/14114	0.000964219	0.0299776	0.0269778	DMD/FXYD1/ATP1B1/WNK1	4
D19	CM-A1	OVER	GO:0014897	striated muscle hypertrophy	6/203	80/14114	0.00102084	0.0314237	0.0282793	RYR2/TCAP/TTN/TRIM63/MYH6/HAND2	6
D19	CM-A1	OVER	GO:0000375	RNA splicing, via transesterification reactions	12/203	291/14114	0.00104609	0.0318851	0.0286945	PSIP1/RBM24/HNRNPA3/DDX17/NCL/PNN/PABPC1/RBM41/QKI/HNRNPU/SRSF5/LUC7L3	12
D19	CM-A1	OVER	GO:0002028	regulation of sodium ion transport	6/203	81/14114	0.00108952	0.0328866	0.0295958	DMD/FXYD6/FXYD1/ATP1B1/SLC8A1/WNK1	6
D19	CM-A1	OVER	GO:0032409	regulation of transporter activity	11/203	253/14114	0.00110156	0.0329301	0.029635	RYR2/DMD/FXYD6/FXYD1/ATP1B1/APP/HRC/C4orf3/WNK1/TRDN/NIPSNAP2	11
D19	CM-A1	OVER	GO:0014896	muscle hypertrophy	6/203	82/14114	0.00116169	0.0341149	0.0307011	RYR2/TCAP/TTN/TRIM63/MYH6/HAND2	6
D19	CM-A1	OVER	GO:2000651	positive regulation of sodium ion transmembrane transporter activity	3/203	15/14114	0.0011741	0.0341149	0.0307011	DMD/ATP1B1/WNK1	3
D19	CM-A1	OVER	GO:0010649	regulation of cell communication by electrical coupling	3/203	15/14114	0.0011741	0.0341149	0.0307011	HRC/SLC8A1/TRDN	3
D19	CM-A1	OVER	GO:0072507	divalent inorganic cation homeostasis	12/203	298/14114	0.00128215	0.0369093	0.0332159	SLC39A4/APOE/BNIP3/RYR2/DMD/CXCL12/TNNI3/ATP1B1/APP/HRC/SLC8A1/TRDN	12
D19	CM-A1	OVER	GO:0055074	calcium ion homeostasis	11/203	259/14114	0.00133012	0.0379389	0.0341425	APOE/BNIP3/RYR2/DMD/CXCL12/TNNI3/ATP1B1/APP/HRC/SLC8A1/TRDN	11
D19	CM-A1	OVER	GO:0019932	second-messenger-mediated signaling	11/203	260/14114	0.00137176	0.0387376	0.0348613	APOE/RYR2/DMD/TNNI3/ATP1B1/HRC/SLC8A1/FHL2/AQP1/VCAM1/VEGFA	11
D19	CM-A1	OVER	GO:2000113	negative regulation of cellular macromolecule biosynthetic process	9/203	184/14114	0.00138304	0.0387376	0.0348613	RBM24/ITM2C/ZFP36L2/NCL/PABPC1/TUT4/HNRNPU/ITM2B/TNRC6B	9
D19	CM-A1	OVER	GO:0046597	negative regulation of viral entry into host cell	3/203	16/14114	0.00142981	0.0396901	0.0357185	GSN/IFITM2/LY6E	3
D19	CM-A1	OVER	GO:0055065	metal ion homeostasis	15/203	431/14114	0.00144488	0.0397534	0.0357755	SLC39A4/APOE/BNIP3/RYR2/DMD/CXCL12/TNNI3/B2M/CORIN/ATP1B1/APP/HRC/SLC8A1/WNK1/TRDN	15
D19	CM-A1	OVER	GO:0086065	cell communication involved in cardiac conduction	5/203	59/14114	0.00156238	0.0422387	0.0380121	RYR2/ATP1B1/HRC/SLC8A1/TRDN	5
D19	CM-A1	OVER	GO:1902305	regulation of sodium ion transmembrane transport	5/203	59/14114	0.00156238	0.0422387	0.0380121	DMD/FXYD6/FXYD1/ATP1B1/WNK1	5
D19	CM-A1	OVER	GO:0010959	regulation of metal ion transport	13/203	348/14114	0.00160016	0.042887	0.0385954	RYR2/DMD/CXCL12/FXYD6/FXYD1/B2M/ATP1B1/HRC/SLC8A1/C4orf3/WNK1/TRDN/NIPSNAP2	13
D19	CM-A1	OVER	GO:1903169	regulation of calcium ion transmembrane transport	8/203	153/14114	0.00166647	0.0441232	0.039708	RYR2/DMD/ATP1B1/HRC/SLC8A1/C4orf3/TRDN/NIPSNAP2	8
D19	CM-A1	OVER	GO:0060840	artery development	6/203	88/14114	0.00167467	0.0441232	0.039708	APOE/ADAMTS6/RBPJ/HAND2/MDK/VEGFA	6
D19	CM-A1	UNDER	GO:0002181	cytoplasmic translation	22/153	154/14114	9.25005e-19	2.35136e-15	2.14893e-15	RPS26/RPSA/RPLP2/RPS23/RPL18A/RPS12/RPS27A/RPL37A/RPL32/UBA52/RPS2/RPS19/RPL11/RPS13/RPL28/RPL19/RPLP0/RPS16/YBX1/EIF4A1/RPS10/RPS21	22
D19	CM-A1	UNDER	GO:0051146	striated muscle cell differentiation	15/153	251/14114	9.25548e-08	0.000117637	0.00010751	LMNA/ANKRD1/CSRP1/SYNPO2L/ACTC1/EDN1/CAPN2/WDR1/CSRP2/CD81/MYOZ2/EFNB2/MTPN/YBX1/CAV2	15
D19	CM-A1	UNDER	GO:0045214	sarcomere organization	7/153	43/14114	3.56147e-07	0.000255264	0.000233289	ANKRD1/CSRP1/SYNPO2L/EDN1/WDR1/CSRP2/MYOZ2	7
D19	CM-A1	UNDER	GO:0140694	non-membrane-bounded organelle assembly	17/153	366/14114	4.65126e-07	0.000255264	0.000233289	RPSA/ANKRD1/CSRP1/SYNPO2L/RPS23/ACTC1/NEK6/EDN1/WDR1/FSCN1/CSRP2/MYOZ2/RPS19/RPL11/FLNA/RPLP0/TUBB	17
D19	CM-A1	UNDER	GO:0030239	myofibril assembly	8/153	66/14114	5.35447e-07	0.000255264	0.000233289	ANKRD1/CSRP1/SYNPO2L/ACTC1/EDN1/WDR1/CSRP2/MYOZ2	8
D19	CM-A1	UNDER	GO:0055002	striated muscle cell development	8/153	67/14114	6.02512e-07	0.000255264	0.000233289	ANKRD1/CSRP1/SYNPO2L/ACTC1/EDN1/WDR1/CSRP2/MYOZ2	8
D19	CM-A1	UNDER	GO:0042692	muscle cell differentiation	16/153	346/14114	1.0959e-06	0.000397968	0.000363706	LMNA/ANKRD1/CSRP1/SYNPO2L/ACTN1/ACTC1/EDN1/CAPN2/WDR1/CSRP2/CD81/MYOZ2/EFNB2/MTPN/YBX1/CAV2	16
D19	CM-A1	UNDER	GO:0007015	actin filament organization	17/153	406/14114	1.94438e-06	0.000617826	0.000564637	RHOBTB3/SYNPO2L/ACTN1/CFL1/PFN1/ACTC1/ARPC2/WDR1/FSCN1/TPM3/FLNA/DSTN/TPM2/MTPN/ZYX/XIRP1/TMSB10	17
D19	CM-A1	UNDER	GO:0055001	muscle cell development	11/153	172/14114	2.67371e-06	0.000755174	0.00069016	LMNA/ANKRD1/CSRP1/SYNPO2L/ACTN1/ACTC1/EDN1/WDR1/CSRP2/MYOZ2/CAV2	11
D19	CM-A1	UNDER	GO:0031032	actomyosin structure organization	11/153	189/14114	6.63773e-06	0.00168731	0.00154205	ANKRD1/CSRP1/SYNPO2L/PFN1/ACTC1/EDN1/WDR1/CSRP2/MYOZ2/CNN2/ZYX	11
D19	CM-A1	UNDER	GO:0032970	regulation of actin filament-based process	15/153	365/14114	1.01114e-05	0.00233665	0.00213548	RHOBTB3/SYNPO2L/PFN1/EDN1/ARPC2/WDR1/FSCN1/CAV1/FLNA/DSTN/CNN2/ARHGDIA/ACTA2/MTPN/TMSB10	15
D19	CM-A1	UNDER	GO:0010927	cellular component assembly involved in morphogenesis	8/153	108/14114	2.23598e-05	0.00473656	0.00432878	ANKRD1/CSRP1/SYNPO2L/ACTC1/EDN1/WDR1/CSRP2/MYOZ2	8
D19	CM-A1	UNDER	GO:0043065	positive regulation of apoptotic process	16/153	447/14114	2.80061e-05	0.00547628	0.00500482	ANXA1/THBS1/ANKRD1/DUSP6/PRELID1/CAPN2/STK17A/EIF5A/TGM2/CAV1/RPL11/TNFRSF12A/UBE2M/PDCD5/GADD45G/BOK	16
D19	CM-A1	UNDER	GO:0043068	positive regulation of programmed cell death	16/153	457/14114	3.65808e-05	0.00664202	0.00607021	ANXA1/THBS1/ANKRD1/DUSP6/PRELID1/CAPN2/STK17A/EIF5A/TGM2/CAV1/RPL11/TNFRSF12A/UBE2M/PDCD5/GADD45G/BOK	16
D19	CM-A1	UNDER	GO:0051493	regulation of cytoskeleton organization	16/153	494/14114	9.19637e-05	0.0155848	0.0142431	RHOBTB3/SYNPO2L/PFN1/EDN1/CAPN2/ARPC2/WDR1/FSCN1/NES/FLNA/DSTN/CDK2AP2/ARHGDIA/MTPN/MAP1B/TMSB10	16
D19	CM-A1	UNDER	GO:1903034	regulation of response to wounding	8/153	142/14114	0.000156306	0.024833	0.0226952	ANXA1/THBS1/ANXA2/EDN1/CAV1/FLNA/TNFRSF12A/ACTA2	8
D19	CM-A1	UNDER	GO:0060537	muscle tissue development	13/153	365/14114	0.000171187	0.0255974	0.0233937	LMNA/NPPB/ANKRD1/CSRP1/ACTC1/EDN1/CSRP2/MYL6/MYOZ2/CAV1/EFNB2/MTPN/CAV2	13
D19	CM-A1	UNDER	GO:0061041	regulation of wound healing	7/153	111/14114	0.000203023	0.0286714	0.026203	ANXA1/THBS1/ANXA2/EDN1/CAV1/TNFRSF12A/ACTA2	7
D19	CM-A1	UNDER	GO:0032956	regulation of actin cytoskeleton organization	12/153	325/14114	0.000220105	0.0290873	0.0265831	RHOBTB3/SYNPO2L/PFN1/EDN1/ARPC2/WDR1/FSCN1/FLNA/DSTN/ARHGDIA/MTPN/TMSB10	12
D19	CM-A1	UNDER	GO:0042060	wound healing	13/153	376/14114	0.000228853	0.0290873	0.0265831	MYL12A/ANXA1/THBS1/CSRP1/ANXA2/EDN1/CAV1/FLNA/CNN2/TNFRSF12A/DGKI/ACTA2/TIMP1	13
D19	CM-A1	UNDER	GO:0031294	lymphocyte costimulation	4/153	32/14114	0.000376934	0.045627	0.0416989	CD81/CAV1/EFNB2/CD320	4
D19	CM-A1	UNDER	GO:0043243	positive regulation of protein-containing complex disassembly	4/153	33/14114	0.000425332	0.0491452	0.0449143	WDR1/EIF5A/NES/DSTN	4
D19	EPDC	UNDER	GO:0040029	epigenetic regulation of gene expression	3/5	134/14114	8.25287e-06	0.00108938	0.000460423	LMNA/XIST/NDN	3
D19	EPDC	UNDER	GO:0031507	heterochromatin formation	2/5	72/14114	0.000254102	0.0103551	0.00437655	LMNA/NDN	2
D19	EPDC	UNDER	GO:0045814	negative regulation of gene expression, epigenetic	2/5	79/14114	0.000305989	0.0103551	0.00437655	LMNA/NDN	2
D19	EPDC	UNDER	GO:0070828	heterochromatin organization	2/5	80/14114	0.000313791	0.0103551	0.00437655	LMNA/NDN	2
D19	EPDC	UNDER	GO:0010612	regulation of cardiac muscle adaptation	1/5	10/14114	0.00353807	0.0434779	0.0183758	LMNA	1
D19	EPDC	UNDER	GO:0014745	negative regulation of muscle adaptation	1/5	10/14114	0.00353807	0.0434779	0.0183758	LMNA	1
D19	EPDC	UNDER	GO:1903242	regulation of cardiac muscle hypertrophy in response to stress	1/5	10/14114	0.00353807	0.0434779	0.0183758	LMNA	1
D19	EPDC	UNDER	GO:0055015	ventricular cardiac muscle cell development	1/5	10/14114	0.00353807	0.0434779	0.0183758	LMNA	1
D19	EPDC	UNDER	GO:0006338	chromatin remodeling	2/5	277/14114	0.00369071	0.0434779	0.0183758	LMNA/NDN	2
D19	EPDC	UNDER	GO:1900112	regulation of histone H3-K9 trimethylation	1/5	11/14114	0.00389132	0.0434779	0.0183758	LMNA	1
D19	EPDC	UNDER	GO:0090435	protein localization to nuclear envelope	1/5	12/14114	0.00424448	0.0434779	0.0183758	LMNA	1
D19	EPDC	UNDER	GO:0055012	ventricular cardiac muscle cell differentiation	1/5	14/14114	0.00495049	0.0434779	0.0183758	LMNA	1
D19	EPDC	UNDER	GO:0036124	histone H3-K9 trimethylation	1/5	16/14114	0.00565609	0.0434779	0.0183758	LMNA	1
D19	EPDC	UNDER	GO:0090201	negative regulation of release of cytochrome c from mitochondria	1/5	19/14114	0.00671376	0.0434779	0.0183758	LMNA	1
D19	EPDC	UNDER	GO:0007413	axonal fasciculation	1/5	20/14114	0.00706611	0.0434779	0.0183758	NDN	1
D19	EPDC	UNDER	GO:0106030	neuron projection fasciculation	1/5	20/14114	0.00706611	0.0434779	0.0183758	NDN	1
D19	EPDC	UNDER	GO:0051570	regulation of histone H3-K9 methylation	1/5	22/14114	0.00777052	0.0434779	0.0183758	LMNA	1
D19	EPDC	UNDER	GO:0014887	cardiac muscle adaptation	1/5	23/14114	0.00812257	0.0434779	0.0183758	LMNA	1
D19	EPDC	UNDER	GO:0014898	cardiac muscle hypertrophy in response to stress	1/5	23/14114	0.00812257	0.0434779	0.0183758	LMNA	1
D19	EPDC	UNDER	GO:0003299	muscle hypertrophy in response to stress	1/5	23/14114	0.00812257	0.0434779	0.0183758	LMNA	1
D19	EPDC	UNDER	GO:0048011	neurotrophin TRK receptor signaling pathway	1/5	23/14114	0.00812257	0.0434779	0.0183758	NDN	1
D19	EPDC	UNDER	GO:0008380	RNA splicing	2/5	419/14114	0.00828444	0.0434779	0.0183758	SNRPN/RPS26	2
D19	EPDC	UNDER	GO:0007097	nuclear migration	1/5	24/14114	0.00847453	0.0434779	0.0183758	LMNA	1
D19	EPDC	UNDER	GO:0007549	dosage compensation	1/5	27/14114	0.00952979	0.0434779	0.0183758	XIST	1
D19	EPDC	UNDER	GO:0009048	dosage compensation by inactivation of X chromosome	1/5	27/14114	0.00952979	0.0434779	0.0183758	XIST	1
D19	EPDC	UNDER	GO:0090312	positive regulation of protein deacetylation	1/5	27/14114	0.00952979	0.0434779	0.0183758	NDN	1
D19	EPDC	UNDER	GO:0010614	negative regulation of cardiac muscle hypertrophy	1/5	28/14114	0.00988135	0.0434779	0.0183758	LMNA	1
D19	EPDC	UNDER	GO:0033119	negative regulation of RNA splicing	1/5	28/14114	0.00988135	0.0434779	0.0183758	RPS26	1
D19	EPDC	UNDER	GO:0051647	nucleus localization	1/5	28/14114	0.00988135	0.0434779	0.0183758	LMNA	1
D19	EPDC	UNDER	GO:0010464	regulation of mesenchymal cell proliferation	1/5	28/14114	0.00988135	0.0434779	0.0183758	LMNA	1
D19	EPDC	UNDER	GO:0014741	negative regulation of muscle hypertrophy	1/5	30/14114	0.0105842	0.045068	0.0190479	LMNA	1
D19	EPDC	UNDER	GO:0051567	histone H3-K9 methylation	1/5	31/14114	0.0109354	0.0451086	0.019065	LMNA	1
D19	EPDC	UNDER	GO:0003016	respiratory system process	1/5	33/14114	0.0116376	0.0465505	0.0196744	NDN	1
D19	EPDC	UNDER	GO:0038179	neurotrophin signaling pathway	1/5	36/14114	0.0126902	0.0492678	0.0208229	NDN	1

## Sheet: 4-CellTypeDEG.GSEA
Day	Shared Cell Subtype (Fig. S11)	ID	Description	setSize	enrichmentScore	NES	pvalue	p.adjust	qvalue	rank	leading_edge	core_enrichment
D09B	CPROG-A	HALLMARK_OXIDATIVE_PHOSPHORYLATION	HALLMARK_OXIDATIVE_PHOSPHORYLATION	171	-0.849219	-1.73862	3.62061e-06	0.000173789	0.000160069	237	tags=27%, list=6%, signal=26%	DLD/ATP6V0E1/DECR1/NDUFA8/HADHA/NDUFA1/VDAC2/CYC1/NDUFV1/HADHB/MDH1/ATP5PF/CYB5A/GPI/ATP5PD/SLC25A5/ACAA1/ECHS1/ATP5F1C/UQCRC2/SLC25A4/DLAT/ACADVL/NDUFB5/ACO2/COX5B/COX5A/ATP6V1D/MDH2/NDUFA3/ACADM/ATP5MC1/LDHA/SLC25A3/MGST3/ATP5F1A/ATP5MC3/ATP5F1D/GPX4/ECI1/PDHA1/ATP5F1B/COX4I1/NDUFA6/NDUFS2/ATP5PO
D16	CM-A1A2	HALLMARK_OXIDATIVE_PHOSPHORYLATION	HALLMARK_OXIDATIVE_PHOSPHORYLATION	179	0.738824	1.5569	1.01753e-06	4.78239e-05	3.8559e-05	738	tags=40%, list=16%, signal=35%	CYCS/SLC25A4/MDH1/MPC1/ATP5MC3/SLC25A11/IDH3A/COX7A2/MRPS12/NDUFA8/COX17/TIMM17A/UQCRQ/MGST3/ATP5MC1/NDUFB3/GRPEL1/ATP5PF/SUCLG1/SDHD/ATP1B1/MRPL15/SDHA/ISCU/COX7B/UQCRFS1/VDAC1/MRPL34/UQCR10/SDHB/CYC1/MTX2/TIMM50/ATP5ME/GOT2/UQCRB/UQCRH/HSPA9/ATP6V1E1/ATP5PO/VDAC2/MRPL11/DLAT/NDUFA4/VDAC3/NDUFB1/PDHB/NDUFS7/NDUFS8/NQO2/COX6C/ATP5MG/MRPL35/SDHC/COX6A1/MFN2/NDUFB5/COX4I1/HCCS/NDUFB4/NDUFS4/FH/NDUF…
D16	CM-A1A2	HALLMARK_MYC_TARGETS_V1	HALLMARK_MYC_TARGETS_V1	152	0.703243	1.47494	0.000188142	0.00442134	0.0035648	541	tags=24%, list=12%, signal=22%	SNRPG/NME1/HNRNPA2B1/SRSF2/SRSF3/TYMS/YWHAQ/HSPD1/PRDX4/RAN/PSMD7/HNRNPA3/HNRNPD/DUT/PSMB2/PSMA7/PPIA/RPS6/PSMA4/VDAC1/ODC1/LSM7/HSPE1/CYC1/GOT2/CCT2/SNRPD2/EXOSC7/HNRNPR/VDAC3/PTGES3/FBL/HPRT1/TXNL4A/PABPC1/UBA2
D16	CM-A1A2	HALLMARK_EPITHELIAL_MESENCHYMAL_TRANSITION	HALLMARK_EPITHELIAL_MESENCHYMAL_TRANSITION	71	0.759924	1.49766	0.000586633	0.00919058	0.0074101	487	tags=32%, list=11%, signal=29%	GPC1/CALD1/FLNA/ACTA2/TNFRSF12A/TPM4/SPARC/TAGLN/ENO2/COL4A1/CALU/CDH2/SGCB/COL6A2/SLC6A8/IGFBP2/COL1A2/PLOD2/SDC4/TIMP1/COL4A2/LAMA1/SERPINH1
D16	CM-A1A2	HALLMARK_GLYCOLYSIS	HALLMARK_GLYCOLYSIS	87	0.719429	1.45309	0.00214137	0.0251611	0.0202867	613	tags=31%, list=14%, signal=27%	GPC1/MDH1/TXN/GOT1/PDK3/P4HA2/FAM162A/ENO2/HK2/AKR1A1/ERO1A/NASP/HOMER1/PPIA/UGP2/STMN1/P4HA1/EGLN3/STC1/GOT2/PLOD2/MXI1/STC2/SDHC/VEGFA/SAP30/SLC16A3
D16	CM-A1A2	HALLMARK_TGF_BETA_SIGNALING	HALLMARK_TGF_BETA_SIGNALING	30	-0.745067	-1.59871	0.00520341	0.048912	0.0394363	350	tags=23%, list=8%, signal=22%	HIPK2/SMAD6/ID2/ENG/JUNB/ID3/ID1
D16	CM/UNK-B	HALLMARK_GLYCOLYSIS	HALLMARK_GLYCOLYSIS	22	0.943676	1.35	0.000905419	0.0135813	0.0104838	42	tags=50%, list=7%, signal=48%	ENO1/MDH1/PGK1/PKM/FAM162A/LDHA/UGP2/GOT1/TPI1/PFKP/GPC1
D16	CM/UNK-B	HALLMARK_MYOGENESIS	HALLMARK_MYOGENESIS	36	0.890501	1.31296	0.00261768	0.0196326	0.015155	51	tags=31%, list=8%, signal=30%	ACTC1/MYL7/TNNT2/IGFBP7/TNNI1/MYL3/CKM/TPM2/MYH7/ACTN2/PPP1R3C
D16	EPDC	HALLMARK_MTORC1_SIGNALING	HALLMARK_MTORC1_SIGNALING	97	0.835444	1.34951	0.000247805	0.0121424	0.0106947	641	tags=44%, list=14%, signal=39%	HSPD1/GAPDH/PPA1/PDK1/SLC2A3/SLC2A1/TPI1/HSP90B1/HK2/CALR/PGK1/LDHA/ERO1A/HSPA5/GPI/USO1/GBE1/XBP1/NAMPT/RPN1/SERP1/EIF2S2/PSMB5/SHMT2/AK4/PSMD12/GGA2/HSPA9/HSPA4/DDIT4/ENO1/P4HA1/BHLHE40/ELOVL5/EGLN3/DDIT3/FADS1/SLC1A5/PHGDH/PSMD13/PSMA4/STC1/PSMG1
D19	CM-A1	HALLMARK_MYOGENESIS	HALLMARK_MYOGENESIS	111	0.706826	1.59608	0.000168062	0.00806696	0.00743009	489	tags=33%, list=10%, signal=31%	TNNI1/MB/EIF4A2/COX6A2/MYBPC3/CKM/MYL2/DMD/MYL3/IGFBP7/TCAP/FXYD1/SH3BGR/APP/GSN/LDB3/PDE4DIP/NCAM1/HRC/PKIA/TNNT1/COX7A1/PGAM2/PYGM/TNNT2/AGL/FABP3/PRNP/MEF2A/TNNC1/MYL4/SCD/CASQ1/PTP4A3/ENO3/HSPB8/CKMT2
